# Supplementary material for: Identifying the causal relationship between immune factors and osteonecrosis: a two-sample Mendelian randomization study
Source: Sci Rep. 2024 Apr 23;14:9371. doi: 10.1038/s41598-024-59810-0 (PMC11039661; doi:10.1038/s41598-024-59810-0)
Supplement: Supplementary file 1 — Supplementary Table S1. [file 41598_2024_59810_MOESM1_ESM.xlsx]

## Sheet: all
S table 1 All MR analysis results between the 731 immune traits and osteonecrosis
id.exposure	id.outcome	outcome	exposure	method	nsnp	b	se	or	or_lci95	or_uci95	pval	Trait.type	Panel	Trait
ebi-a-GCST90001391	Osteonecrosis|| id:finngen_R9_M13_OSTEONECROSIS	Osteonecrosis	ebi-a-GCST90001391	MR Egger	19	0.0283715	0.0996962	1.02878	0.846172	1.25079	0.779404	Relative count	B cell	IgD+ %B cell
ebi-a-GCST90001391	Osteonecrosis|| id:finngen_R9_M13_OSTEONECROSIS	Osteonecrosis	ebi-a-GCST90001391	Weighted median	19	-0.0684721	0.0821111	0.93382	0.795003	1.09688	0.40434	Relative count	B cell	IgD+ %B cell
ebi-a-GCST90001391	Osteonecrosis|| id:finngen_R9_M13_OSTEONECROSIS	Osteonecrosis	ebi-a-GCST90001391	Inverse variance weighted	19	-0.0536295	0.0614613	0.947783	0.840218	1.06912	0.382896	Relative count	B cell	IgD+ %B cell
ebi-a-GCST90001391	Osteonecrosis|| id:finngen_R9_M13_OSTEONECROSIS	Osteonecrosis	ebi-a-GCST90001391	Simple mode	19	-0.0422495	0.125504	0.958631	0.749584	1.22598	0.740282	Relative count	B cell	IgD+ %B cell
ebi-a-GCST90001391	Osteonecrosis|| id:finngen_R9_M13_OSTEONECROSIS	Osteonecrosis	ebi-a-GCST90001391	Weighted mode	19	-0.0541072	0.0838475	0.947331	0.803765	1.11654	0.52687	Relative count	B cell	IgD+ %B cell
ebi-a-GCST90001392	Osteonecrosis|| id:finngen_R9_M13_OSTEONECROSIS	Osteonecrosis	ebi-a-GCST90001392	MR Egger	30	0.0358711	0.0266217	1.03652	0.983825	1.09204	0.188643	Absolute count	B cell	IgD+ CD38br AC
ebi-a-GCST90001392	Osteonecrosis|| id:finngen_R9_M13_OSTEONECROSIS	Osteonecrosis	ebi-a-GCST90001392	Weighted median	30	0.0279331	0.02667	1.02833	0.975954	1.08351	0.294933	Absolute count	B cell	IgD+ CD38br AC
ebi-a-GCST90001392	Osteonecrosis|| id:finngen_R9_M13_OSTEONECROSIS	Osteonecrosis	ebi-a-GCST90001392	Inverse variance weighted	30	0.0290494	0.02381	1.02948	0.982536	1.07866	0.222446	Absolute count	B cell	IgD+ CD38br AC
ebi-a-GCST90001392	Osteonecrosis|| id:finngen_R9_M13_OSTEONECROSIS	Osteonecrosis	ebi-a-GCST90001392	Simple mode	30	-0.0245541	0.0764076	0.975745	0.840034	1.13338	0.750244	Absolute count	B cell	IgD+ CD38br AC
ebi-a-GCST90001392	Osteonecrosis|| id:finngen_R9_M13_OSTEONECROSIS	Osteonecrosis	ebi-a-GCST90001392	Weighted mode	30	0.0286897	0.0253983	1.02911	0.97913	1.08163	0.267905	Absolute count	B cell	IgD+ CD38br AC
ebi-a-GCST90001393	Osteonecrosis|| id:finngen_R9_M13_OSTEONECROSIS	Osteonecrosis	ebi-a-GCST90001393	MR Egger	14	-0.0270927	0.112837	0.973271	0.780162	1.21418	0.814302	Relative count	B cell	IgD+ CD38dim %B cell
ebi-a-GCST90001393	Osteonecrosis|| id:finngen_R9_M13_OSTEONECROSIS	Osteonecrosis	ebi-a-GCST90001393	Weighted median	14	0.0207165	0.0873773	1.02093	0.860241	1.21164	0.812585	Relative count	B cell	IgD+ CD38dim %B cell
ebi-a-GCST90001393	Osteonecrosis|| id:finngen_R9_M13_OSTEONECROSIS	Osteonecrosis	ebi-a-GCST90001393	Inverse variance weighted	14	0.0753769	0.079879	1.07829	0.922022	1.26104	0.345354	Relative count	B cell	IgD+ CD38dim %B cell
ebi-a-GCST90001393	Osteonecrosis|| id:finngen_R9_M13_OSTEONECROSIS	Osteonecrosis	ebi-a-GCST90001393	Simple mode	14	0.0765374	0.172097	1.07954	0.770456	1.51263	0.663827	Relative count	B cell	IgD+ CD38dim %B cell
ebi-a-GCST90001393	Osteonecrosis|| id:finngen_R9_M13_OSTEONECROSIS	Osteonecrosis	ebi-a-GCST90001393	Weighted mode	14	0.018785	0.0797795	1.01896	0.871462	1.19143	0.817519	Relative count	B cell	IgD+ CD38dim %B cell
ebi-a-GCST90001394	Osteonecrosis|| id:finngen_R9_M13_OSTEONECROSIS	Osteonecrosis	ebi-a-GCST90001394	MR Egger	28	-0.0195369	0.0275199	0.980653	0.929158	1.035	0.484074	Absolute count	B cell	IgD+ CD38dim AC
ebi-a-GCST90001394	Osteonecrosis|| id:finngen_R9_M13_OSTEONECROSIS	Osteonecrosis	ebi-a-GCST90001394	Weighted median	28	0.0063405	0.0275733	1.00636	0.953417	1.06224	0.81813	Absolute count	B cell	IgD+ CD38dim AC
ebi-a-GCST90001394	Osteonecrosis|| id:finngen_R9_M13_OSTEONECROSIS	Osteonecrosis	ebi-a-GCST90001394	Inverse variance weighted	28	-0.0212356	0.0231365	0.978988	0.935585	1.0244	0.358703	Absolute count	B cell	IgD+ CD38dim AC
ebi-a-GCST90001394	Osteonecrosis|| id:finngen_R9_M13_OSTEONECROSIS	Osteonecrosis	ebi-a-GCST90001394	Simple mode	28	0.0367017	0.0608794	1.03738	0.920699	1.16886	0.551634	Absolute count	B cell	IgD+ CD38dim AC
ebi-a-GCST90001394	Osteonecrosis|| id:finngen_R9_M13_OSTEONECROSIS	Osteonecrosis	ebi-a-GCST90001394	Weighted mode	28	0.00244707	0.0232045	1.00245	0.957879	1.04909	0.916793	Absolute count	B cell	IgD+ CD38dim AC
ebi-a-GCST90001395	Osteonecrosis|| id:finngen_R9_M13_OSTEONECROSIS	Osteonecrosis	ebi-a-GCST90001395	MR Egger	25	-0.0419077	0.0322138	0.958958	0.900282	1.02146	0.206167	Relative count	B cell	IgD+ CD38- %B cell
ebi-a-GCST90001395	Osteonecrosis|| id:finngen_R9_M13_OSTEONECROSIS	Osteonecrosis	ebi-a-GCST90001395	Weighted median	25	0.0176934	0.0424378	1.01785	0.936613	1.10613	0.676733	Relative count	B cell	IgD+ CD38- %B cell
ebi-a-GCST90001395	Osteonecrosis|| id:finngen_R9_M13_OSTEONECROSIS	Osteonecrosis	ebi-a-GCST90001395	Inverse variance weighted	25	-0.0304153	0.028567	0.970043	0.917221	1.02591	0.287011	Relative count	B cell	IgD+ CD38- %B cell
ebi-a-GCST90001395	Osteonecrosis|| id:finngen_R9_M13_OSTEONECROSIS	Osteonecrosis	ebi-a-GCST90001395	Simple mode	25	0.0269919	0.106074	1.02736	0.834508	1.26478	0.801305	Relative count	B cell	IgD+ CD38- %B cell
ebi-a-GCST90001395	Osteonecrosis|| id:finngen_R9_M13_OSTEONECROSIS	Osteonecrosis	ebi-a-GCST90001395	Weighted mode	25	-0.00803779	0.0341655	0.991994	0.927742	1.0607	0.816002	Relative count	B cell	IgD+ CD38- %B cell
ebi-a-GCST90001396	Osteonecrosis|| id:finngen_R9_M13_OSTEONECROSIS	Osteonecrosis	ebi-a-GCST90001396	MR Egger	18	0.204329	0.146547	1.2267	0.920441	1.63487	0.18229	Absolute count	B cell	IgD+ CD38- AC
ebi-a-GCST90001396	Osteonecrosis|| id:finngen_R9_M13_OSTEONECROSIS	Osteonecrosis	ebi-a-GCST90001396	Weighted median	18	0.120153	0.0981385	1.12767	0.930346	1.36684	0.220832	Absolute count	B cell	IgD+ CD38- AC
ebi-a-GCST90001396	Osteonecrosis|| id:finngen_R9_M13_OSTEONECROSIS	Osteonecrosis	ebi-a-GCST90001396	Inverse variance weighted	18	0.0938901	0.0711998	1.09844	0.955365	1.26294	0.187275	Absolute count	B cell	IgD+ CD38- AC
ebi-a-GCST90001396	Osteonecrosis|| id:finngen_R9_M13_OSTEONECROSIS	Osteonecrosis	ebi-a-GCST90001396	Simple mode	18	0.104527	0.166391	1.11019	0.801236	1.53826	0.538222	Absolute count	B cell	IgD+ CD38- AC
ebi-a-GCST90001396	Osteonecrosis|| id:finngen_R9_M13_OSTEONECROSIS	Osteonecrosis	ebi-a-GCST90001396	Weighted mode	18	0.0735588	0.155147	1.07633	0.794113	1.45885	0.641445	Absolute count	B cell	IgD+ CD38- AC
ebi-a-GCST90001397	Osteonecrosis|| id:finngen_R9_M13_OSTEONECROSIS	Osteonecrosis	ebi-a-GCST90001397	MR Egger	34	0.0251244	0.0516884	1.02544	0.926645	1.13477	0.630226	Relative count	B cell	Unsw mem %B cell
ebi-a-GCST90001397	Osteonecrosis|| id:finngen_R9_M13_OSTEONECROSIS	Osteonecrosis	ebi-a-GCST90001397	Weighted median	34	-0.00889222	0.0497146	0.991147	0.899125	1.09259	0.858043	Relative count	B cell	Unsw mem %B cell
ebi-a-GCST90001397	Osteonecrosis|| id:finngen_R9_M13_OSTEONECROSIS	Osteonecrosis	ebi-a-GCST90001397	Inverse variance weighted	34	0.00113653	0.0366083	1.00114	0.93182	1.07561	0.975233	Relative count	B cell	Unsw mem %B cell
ebi-a-GCST90001397	Osteonecrosis|| id:finngen_R9_M13_OSTEONECROSIS	Osteonecrosis	ebi-a-GCST90001397	Simple mode	34	-0.0405752	0.0816214	0.960237	0.818278	1.12682	0.622404	Relative count	B cell	Unsw mem %B cell
ebi-a-GCST90001397	Osteonecrosis|| id:finngen_R9_M13_OSTEONECROSIS	Osteonecrosis	ebi-a-GCST90001397	Weighted mode	34	0.00919599	0.0439729	1.00924	0.925898	1.10008	0.835633	Relative count	B cell	Unsw mem %B cell
ebi-a-GCST90001398	Osteonecrosis|| id:finngen_R9_M13_OSTEONECROSIS	Osteonecrosis	ebi-a-GCST90001398	MR Egger	20	0.181659	0.158715	1.19921	0.878604	1.6368	0.267381	Absolute count	B cell	Unsw mem AC
ebi-a-GCST90001398	Osteonecrosis|| id:finngen_R9_M13_OSTEONECROSIS	Osteonecrosis	ebi-a-GCST90001398	Weighted median	20	-0.0358152	0.0987349	0.964819	0.795062	1.17082	0.716798	Absolute count	B cell	Unsw mem AC
ebi-a-GCST90001398	Osteonecrosis|| id:finngen_R9_M13_OSTEONECROSIS	Osteonecrosis	ebi-a-GCST90001398	Inverse variance weighted	20	0.0435914	0.0708936	1.04456	0.909046	1.20027	0.538631	Absolute count	B cell	Unsw mem AC
ebi-a-GCST90001398	Osteonecrosis|| id:finngen_R9_M13_OSTEONECROSIS	Osteonecrosis	ebi-a-GCST90001398	Simple mode	20	-0.0367334	0.138521	0.963933	0.734742	1.26462	0.793725	Absolute count	B cell	Unsw mem AC
ebi-a-GCST90001398	Osteonecrosis|| id:finngen_R9_M13_OSTEONECROSIS	Osteonecrosis	ebi-a-GCST90001398	Weighted mode	20	-0.0455273	0.119679	0.955494	0.755709	1.20809	0.70786	Absolute count	B cell	Unsw mem AC
ebi-a-GCST90001399	Osteonecrosis|| id:finngen_R9_M13_OSTEONECROSIS	Osteonecrosis	ebi-a-GCST90001399	MR Egger	28	-0.194587	0.118634	0.823175	0.652393	1.03866	0.113001	Relative count	B cell	IgD- CD27- %B cell
ebi-a-GCST90001399	Osteonecrosis|| id:finngen_R9_M13_OSTEONECROSIS	Osteonecrosis	ebi-a-GCST90001399	Weighted median	28	-0.134486	0.073649	0.874165	0.756662	1.00991	0.0678434	Relative count	B cell	IgD- CD27- %B cell
ebi-a-GCST90001399	Osteonecrosis|| id:finngen_R9_M13_OSTEONECROSIS	Osteonecrosis	ebi-a-GCST90001399	Inverse variance weighted	28	-0.0756353	0.0531537	0.927154	0.835423	1.02896	0.154749	Relative count	B cell	IgD- CD27- %B cell
ebi-a-GCST90001399	Osteonecrosis|| id:finngen_R9_M13_OSTEONECROSIS	Osteonecrosis	ebi-a-GCST90001399	Simple mode	28	-0.125679	0.125275	0.881897	0.689894	1.12734	0.324656	Relative count	B cell	IgD- CD27- %B cell
ebi-a-GCST90001399	Osteonecrosis|| id:finngen_R9_M13_OSTEONECROSIS	Osteonecrosis	ebi-a-GCST90001399	Weighted mode	28	-0.146897	0.0746462	0.863383	0.74587	0.99941	0.0594275	Relative count	B cell	IgD- CD27- %B cell
ebi-a-GCST90001400	Osteonecrosis|| id:finngen_R9_M13_OSTEONECROSIS	Osteonecrosis	ebi-a-GCST90001400	MR Egger	15	0.0111214	0.0348243	1.01118	0.944467	1.08261	0.754529	Absolute count	B cell	IgD+ AC
ebi-a-GCST90001400	Osteonecrosis|| id:finngen_R9_M13_OSTEONECROSIS	Osteonecrosis	ebi-a-GCST90001400	Weighted median	15	0.00815141	0.0350316	1.00818	0.941284	1.07984	0.816004	Absolute count	B cell	IgD+ AC
ebi-a-GCST90001400	Osteonecrosis|| id:finngen_R9_M13_OSTEONECROSIS	Osteonecrosis	ebi-a-GCST90001400	Inverse variance weighted	15	-0.0164538	0.0294455	0.983681	0.928517	1.04212	0.576307	Absolute count	B cell	IgD+ AC
ebi-a-GCST90001400	Osteonecrosis|| id:finngen_R9_M13_OSTEONECROSIS	Osteonecrosis	ebi-a-GCST90001400	Simple mode	15	0.0074986	0.0894354	1.00753	0.845527	1.20056	0.934368	Absolute count	B cell	IgD+ AC
ebi-a-GCST90001400	Osteonecrosis|| id:finngen_R9_M13_OSTEONECROSIS	Osteonecrosis	ebi-a-GCST90001400	Weighted mode	15	0.0074986	0.0320778	1.00753	0.946131	1.07291	0.818553	Absolute count	B cell	IgD+ AC
ebi-a-GCST90001401	Osteonecrosis|| id:finngen_R9_M13_OSTEONECROSIS	Osteonecrosis	ebi-a-GCST90001401	MR Egger	32	-0.130771	0.128834	0.877419	0.681618	1.12946	0.318206	Absolute count	B cell	IgD- CD27- AC
ebi-a-GCST90001401	Osteonecrosis|| id:finngen_R9_M13_OSTEONECROSIS	Osteonecrosis	ebi-a-GCST90001401	Weighted median	32	-0.1324	0.0781723	0.87599	0.75155	1.02104	0.0903226	Absolute count	B cell	IgD- CD27- AC
ebi-a-GCST90001401	Osteonecrosis|| id:finngen_R9_M13_OSTEONECROSIS	Osteonecrosis	ebi-a-GCST90001401	Inverse variance weighted	32	-0.0714948	0.0538062	0.931001	0.837817	1.03455	0.183932	Absolute count	B cell	IgD- CD27- AC
ebi-a-GCST90001401	Osteonecrosis|| id:finngen_R9_M13_OSTEONECROSIS	Osteonecrosis	ebi-a-GCST90001401	Simple mode	32	-0.175873	0.124224	0.838724	0.657473	1.06994	0.166809	Absolute count	B cell	IgD- CD27- AC
ebi-a-GCST90001401	Osteonecrosis|| id:finngen_R9_M13_OSTEONECROSIS	Osteonecrosis	ebi-a-GCST90001401	Weighted mode	32	-0.157314	0.113815	0.854436	0.683594	1.06797	0.176791	Absolute count	B cell	IgD- CD27- AC
ebi-a-GCST90001402	Osteonecrosis|| id:finngen_R9_M13_OSTEONECROSIS	Osteonecrosis	ebi-a-GCST90001402	MR Egger	17	0.00603061	0.104148	1.00605	0.820288	1.23388	0.954589	Relative count	B cell	Sw mem %B cell
ebi-a-GCST90001402	Osteonecrosis|| id:finngen_R9_M13_OSTEONECROSIS	Osteonecrosis	ebi-a-GCST90001402	Weighted median	17	0.0413698	0.0816435	1.04224	0.888117	1.2231	0.612357	Relative count	B cell	Sw mem %B cell
ebi-a-GCST90001402	Osteonecrosis|| id:finngen_R9_M13_OSTEONECROSIS	Osteonecrosis	ebi-a-GCST90001402	Inverse variance weighted	17	0.073209	0.063589	1.07596	0.949874	1.21877	0.249615	Relative count	B cell	Sw mem %B cell
ebi-a-GCST90001402	Osteonecrosis|| id:finngen_R9_M13_OSTEONECROSIS	Osteonecrosis	ebi-a-GCST90001402	Simple mode	17	0.0296775	0.117855	1.03012	0.817652	1.2978	0.804391	Relative count	B cell	Sw mem %B cell
ebi-a-GCST90001402	Osteonecrosis|| id:finngen_R9_M13_OSTEONECROSIS	Osteonecrosis	ebi-a-GCST90001402	Weighted mode	17	0.0346113	0.0962905	1.03522	0.857171	1.25025	0.723961	Relative count	B cell	Sw mem %B cell
ebi-a-GCST90001403	Osteonecrosis|| id:finngen_R9_M13_OSTEONECROSIS	Osteonecrosis	ebi-a-GCST90001403	MR Egger	25	-0.11795	0.0638735	0.88874	0.78416	1.00727	0.0777093	Absolute count	B cell	Sw mem AC
ebi-a-GCST90001403	Osteonecrosis|| id:finngen_R9_M13_OSTEONECROSIS	Osteonecrosis	ebi-a-GCST90001403	Weighted median	25	-0.0789558	0.063558	0.924081	0.815846	1.04667	0.214139	Absolute count	B cell	Sw mem AC
ebi-a-GCST90001403	Osteonecrosis|| id:finngen_R9_M13_OSTEONECROSIS	Osteonecrosis	ebi-a-GCST90001403	Inverse variance weighted	25	-0.0539052	0.0472744	0.947522	0.863671	1.03951	0.254178	Absolute count	B cell	Sw mem AC
ebi-a-GCST90001403	Osteonecrosis|| id:finngen_R9_M13_OSTEONECROSIS	Osteonecrosis	ebi-a-GCST90001403	Simple mode	25	-0.109462	0.10568	0.896316	0.728626	1.1026	0.310625	Absolute count	B cell	Sw mem AC
ebi-a-GCST90001403	Osteonecrosis|| id:finngen_R9_M13_OSTEONECROSIS	Osteonecrosis	ebi-a-GCST90001403	Weighted mode	25	-0.109462	0.0642563	0.896316	0.790251	1.01662	0.101387	Absolute count	B cell	Sw mem AC
ebi-a-GCST90001404	Osteonecrosis|| id:finngen_R9_M13_OSTEONECROSIS	Osteonecrosis	ebi-a-GCST90001404	MR Egger	27	-0.023694	0.0511176	0.976585	0.883482	1.0795	0.647003	Relative count	B cell	PB/PC %B cell
ebi-a-GCST90001404	Osteonecrosis|| id:finngen_R9_M13_OSTEONECROSIS	Osteonecrosis	ebi-a-GCST90001404	Weighted median	27	-0.00340267	0.0502704	0.996603	0.90309	1.0998	0.946034	Relative count	B cell	PB/PC %B cell
ebi-a-GCST90001404	Osteonecrosis|| id:finngen_R9_M13_OSTEONECROSIS	Osteonecrosis	ebi-a-GCST90001404	Inverse variance weighted	27	0.0289219	0.040468	1.02934	0.950853	1.11431	0.474804	Relative count	B cell	PB/PC %B cell
ebi-a-GCST90001404	Osteonecrosis|| id:finngen_R9_M13_OSTEONECROSIS	Osteonecrosis	ebi-a-GCST90001404	Simple mode	27	0.379294	0.161494	1.46125	1.06478	2.00536	0.0267199	Relative count	B cell	PB/PC %B cell
ebi-a-GCST90001404	Osteonecrosis|| id:finngen_R9_M13_OSTEONECROSIS	Osteonecrosis	ebi-a-GCST90001404	Weighted mode	27	-0.0179365	0.048485	0.982223	0.89318	1.08014	0.714425	Relative count	B cell	PB/PC %B cell
ebi-a-GCST90001405	Osteonecrosis|| id:finngen_R9_M13_OSTEONECROSIS	Osteonecrosis	ebi-a-GCST90001405	MR Egger	24	-0.00600971	0.0351987	0.994008	0.927744	1.06501	0.865991	Absolute count	B cell	PB/PC AC
ebi-a-GCST90001405	Osteonecrosis|| id:finngen_R9_M13_OSTEONECROSIS	Osteonecrosis	ebi-a-GCST90001405	Weighted median	24	-0.0083218	0.0412678	0.991713	0.914657	1.07526	0.840188	Absolute count	B cell	PB/PC AC
ebi-a-GCST90001405	Osteonecrosis|| id:finngen_R9_M13_OSTEONECROSIS	Osteonecrosis	ebi-a-GCST90001405	Inverse variance weighted	24	-0.00277397	0.0302137	0.99723	0.93989	1.05807	0.926848	Absolute count	B cell	PB/PC AC
ebi-a-GCST90001405	Osteonecrosis|| id:finngen_R9_M13_OSTEONECROSIS	Osteonecrosis	ebi-a-GCST90001405	Simple mode	24	0.0020968	0.0730153	1.0021	0.868478	1.15628	0.977338	Absolute count	B cell	PB/PC AC
ebi-a-GCST90001405	Osteonecrosis|| id:finngen_R9_M13_OSTEONECROSIS	Osteonecrosis	ebi-a-GCST90001405	Weighted mode	24	-0.00665932	0.0355126	0.993363	0.926572	1.06497	0.852897	Absolute count	B cell	PB/PC AC
ebi-a-GCST90001406	Osteonecrosis|| id:finngen_R9_M13_OSTEONECROSIS	Osteonecrosis	ebi-a-GCST90001406	MR Egger	27	-0.00347643	0.0685383	0.99653	0.871263	1.13981	0.95995	Relative count	B cell	Memory B cell %B cell
ebi-a-GCST90001406	Osteonecrosis|| id:finngen_R9_M13_OSTEONECROSIS	Osteonecrosis	ebi-a-GCST90001406	Weighted median	27	0.00195839	0.0639929	1.00196	0.88385	1.13585	0.975586	Relative count	B cell	Memory B cell %B cell
ebi-a-GCST90001406	Osteonecrosis|| id:finngen_R9_M13_OSTEONECROSIS	Osteonecrosis	ebi-a-GCST90001406	Inverse variance weighted	27	0.0231277	0.0444652	1.0234	0.937982	1.11659	0.602972	Relative count	B cell	Memory B cell %B cell
ebi-a-GCST90001406	Osteonecrosis|| id:finngen_R9_M13_OSTEONECROSIS	Osteonecrosis	ebi-a-GCST90001406	Simple mode	27	-0.0416984	0.10387	0.959159	0.782482	1.17573	0.691371	Relative count	B cell	Memory B cell %B cell
ebi-a-GCST90001406	Osteonecrosis|| id:finngen_R9_M13_OSTEONECROSIS	Osteonecrosis	ebi-a-GCST90001406	Weighted mode	27	0.00410598	0.0609197	1.00411	0.891102	1.13146	0.946779	Relative count	B cell	Memory B cell %B cell
ebi-a-GCST90001407	Osteonecrosis|| id:finngen_R9_M13_OSTEONECROSIS	Osteonecrosis	ebi-a-GCST90001407	MR Egger	17	-0.0242531	0.0340796	0.976039	0.912973	1.04346	0.487597	Absolute count	B cell	Memory B cell AC
ebi-a-GCST90001407	Osteonecrosis|| id:finngen_R9_M13_OSTEONECROSIS	Osteonecrosis	ebi-a-GCST90001407	Weighted median	17	-0.0175779	0.0326147	0.982576	0.92173	1.04744	0.589916	Absolute count	B cell	Memory B cell AC
ebi-a-GCST90001407	Osteonecrosis|| id:finngen_R9_M13_OSTEONECROSIS	Osteonecrosis	ebi-a-GCST90001407	Inverse variance weighted	17	-0.00557121	0.0301396	0.994444	0.9374	1.05496	0.853349	Absolute count	B cell	Memory B cell AC
ebi-a-GCST90001407	Osteonecrosis|| id:finngen_R9_M13_OSTEONECROSIS	Osteonecrosis	ebi-a-GCST90001407	Simple mode	17	0.0320799	0.117946	1.0326	0.819473	1.30116	0.789109	Absolute count	B cell	Memory B cell AC
ebi-a-GCST90001407	Osteonecrosis|| id:finngen_R9_M13_OSTEONECROSIS	Osteonecrosis	ebi-a-GCST90001407	Weighted mode	17	-0.0147048	0.02832	0.985403	0.932196	1.04165	0.610702	Absolute count	B cell	Memory B cell AC
ebi-a-GCST90001408	Osteonecrosis|| id:finngen_R9_M13_OSTEONECROSIS	Osteonecrosis	ebi-a-GCST90001408	MR Egger	26	0.00099535	0.0684623	1.001	0.875298	1.14474	0.98852	Relative count	B cell	Naive-mature B cell %B cell
ebi-a-GCST90001408	Osteonecrosis|| id:finngen_R9_M13_OSTEONECROSIS	Osteonecrosis	ebi-a-GCST90001408	Weighted median	26	-0.00309952	0.0626183	0.996905	0.881763	1.12708	0.960522	Relative count	B cell	Naive-mature B cell %B cell
ebi-a-GCST90001408	Osteonecrosis|| id:finngen_R9_M13_OSTEONECROSIS	Osteonecrosis	ebi-a-GCST90001408	Inverse variance weighted	26	-0.0188433	0.0441586	0.981333	0.89997	1.07005	0.669583	Relative count	B cell	Naive-mature B cell %B cell
ebi-a-GCST90001408	Osteonecrosis|| id:finngen_R9_M13_OSTEONECROSIS	Osteonecrosis	ebi-a-GCST90001408	Simple mode	26	-0.00624088	0.0989711	0.993779	0.818547	1.20652	0.950222	Relative count	B cell	Naive-mature B cell %B cell
ebi-a-GCST90001408	Osteonecrosis|| id:finngen_R9_M13_OSTEONECROSIS	Osteonecrosis	ebi-a-GCST90001408	Weighted mode	26	-0.00624088	0.0597685	0.993779	0.883921	1.11729	0.917671	Relative count	B cell	Naive-mature B cell %B cell
ebi-a-GCST90001409	Osteonecrosis|| id:finngen_R9_M13_OSTEONECROSIS	Osteonecrosis	ebi-a-GCST90001409	MR Egger	21	0.000370569	0.0438868	1.00037	0.917918	1.09023	0.993351	Absolute count	B cell	Naive-mature B cell AC
ebi-a-GCST90001409	Osteonecrosis|| id:finngen_R9_M13_OSTEONECROSIS	Osteonecrosis	ebi-a-GCST90001409	Weighted median	21	0.00379907	0.0464269	1.00381	0.916496	1.09943	0.934783	Absolute count	B cell	Naive-mature B cell AC
ebi-a-GCST90001409	Osteonecrosis|| id:finngen_R9_M13_OSTEONECROSIS	Osteonecrosis	ebi-a-GCST90001409	Inverse variance weighted	21	-0.00189991	0.0359836	0.998102	0.930133	1.07104	0.957892	Absolute count	B cell	Naive-mature B cell AC
ebi-a-GCST90001409	Osteonecrosis|| id:finngen_R9_M13_OSTEONECROSIS	Osteonecrosis	ebi-a-GCST90001409	Simple mode	21	0.0601547	0.0944808	1.062	0.882472	1.27805	0.531549	Absolute count	B cell	Naive-mature B cell AC
ebi-a-GCST90001409	Osteonecrosis|| id:finngen_R9_M13_OSTEONECROSIS	Osteonecrosis	ebi-a-GCST90001409	Weighted mode	21	0.0132105	0.042046	1.0133	0.93314	1.10034	0.75663	Absolute count	B cell	Naive-mature B cell AC
ebi-a-GCST90001410	Osteonecrosis|| id:finngen_R9_M13_OSTEONECROSIS	Osteonecrosis	ebi-a-GCST90001410	MR Egger	18	0.0168173	0.142699	1.01696	0.768839	1.34515	0.907652	Relative count	B cell	IgD- CD38br %B cell
ebi-a-GCST90001410	Osteonecrosis|| id:finngen_R9_M13_OSTEONECROSIS	Osteonecrosis	ebi-a-GCST90001410	Weighted median	18	0.0211526	0.101698	1.02138	0.836796	1.24667	0.835233	Relative count	B cell	IgD- CD38br %B cell
ebi-a-GCST90001410	Osteonecrosis|| id:finngen_R9_M13_OSTEONECROSIS	Osteonecrosis	ebi-a-GCST90001410	Inverse variance weighted	18	0.0821288	0.0713528	1.0856	0.943912	1.24855	0.249722	Relative count	B cell	IgD- CD38br %B cell
ebi-a-GCST90001410	Osteonecrosis|| id:finngen_R9_M13_OSTEONECROSIS	Osteonecrosis	ebi-a-GCST90001410	Simple mode	18	0.00111543	0.163018	1.00112	0.727312	1.378	0.99462	Relative count	B cell	IgD- CD38br %B cell
ebi-a-GCST90001410	Osteonecrosis|| id:finngen_R9_M13_OSTEONECROSIS	Osteonecrosis	ebi-a-GCST90001410	Weighted mode	18	0.0141076	0.141499	1.01421	0.768564	1.33836	0.921748	Relative count	B cell	IgD- CD38br %B cell
ebi-a-GCST90001411	Osteonecrosis|| id:finngen_R9_M13_OSTEONECROSIS	Osteonecrosis	ebi-a-GCST90001411	MR Egger	21	-0.00559503	0.157397	0.994421	0.730451	1.35378	0.972014	Relative count	B cell	IgD+ CD24+ %B cell
ebi-a-GCST90001411	Osteonecrosis|| id:finngen_R9_M13_OSTEONECROSIS	Osteonecrosis	ebi-a-GCST90001411	Weighted median	21	0.00749987	0.103158	1.00753	0.823091	1.23329	0.942042	Relative count	B cell	IgD+ CD24+ %B cell
ebi-a-GCST90001411	Osteonecrosis|| id:finngen_R9_M13_OSTEONECROSIS	Osteonecrosis	ebi-a-GCST90001411	Inverse variance weighted	21	0.0334944	0.072242	1.03406	0.897538	1.19135	0.642904	Relative count	B cell	IgD+ CD24+ %B cell
ebi-a-GCST90001411	Osteonecrosis|| id:finngen_R9_M13_OSTEONECROSIS	Osteonecrosis	ebi-a-GCST90001411	Simple mode	21	0.0740237	0.159965	1.07683	0.787015	1.47338	0.64854	Relative count	B cell	IgD+ CD24+ %B cell
ebi-a-GCST90001411	Osteonecrosis|| id:finngen_R9_M13_OSTEONECROSIS	Osteonecrosis	ebi-a-GCST90001411	Weighted mode	21	0.0511358	0.124734	1.05247	0.824199	1.34395	0.686195	Relative count	B cell	IgD+ CD24+ %B cell
ebi-a-GCST90001412	Osteonecrosis|| id:finngen_R9_M13_OSTEONECROSIS	Osteonecrosis	ebi-a-GCST90001412	MR Egger	28	-0.135153	0.205939	0.873582	0.583452	1.30798	0.517412	Absolute count	B cell	IgD+ CD24+ AC
ebi-a-GCST90001412	Osteonecrosis|| id:finngen_R9_M13_OSTEONECROSIS	Osteonecrosis	ebi-a-GCST90001412	Weighted median	28	-0.00500492	0.0892636	0.995008	0.835302	1.18525	0.955287	Absolute count	B cell	IgD+ CD24+ AC
ebi-a-GCST90001412	Osteonecrosis|| id:finngen_R9_M13_OSTEONECROSIS	Osteonecrosis	ebi-a-GCST90001412	Inverse variance weighted	28	-0.0077137	0.0659654	0.992316	0.871965	1.12928	0.906911	Absolute count	B cell	IgD+ CD24+ AC
ebi-a-GCST90001412	Osteonecrosis|| id:finngen_R9_M13_OSTEONECROSIS	Osteonecrosis	ebi-a-GCST90001412	Simple mode	28	-0.0125256	0.164163	0.987553	0.71585	1.36238	0.939743	Absolute count	B cell	IgD+ CD24+ AC
ebi-a-GCST90001412	Osteonecrosis|| id:finngen_R9_M13_OSTEONECROSIS	Osteonecrosis	ebi-a-GCST90001412	Weighted mode	28	-0.00807249	0.150636	0.99196	0.738363	1.33266	0.957657	Absolute count	B cell	IgD+ CD24+ AC
ebi-a-GCST90001413	Osteonecrosis|| id:finngen_R9_M13_OSTEONECROSIS	Osteonecrosis	ebi-a-GCST90001413	MR Egger	16	0.0162505	0.0594334	1.01638	0.904621	1.14195	0.788519	Relative count	B cell	IgD- CD24- %B cell
ebi-a-GCST90001413	Osteonecrosis|| id:finngen_R9_M13_OSTEONECROSIS	Osteonecrosis	ebi-a-GCST90001413	Weighted median	16	0.0238464	0.05783	1.02413	0.914388	1.14705	0.68008	Relative count	B cell	IgD- CD24- %B cell
ebi-a-GCST90001413	Osteonecrosis|| id:finngen_R9_M13_OSTEONECROSIS	Osteonecrosis	ebi-a-GCST90001413	Inverse variance weighted	16	0.0321991	0.0455031	1.03272	0.944606	1.12906	0.479178	Relative count	B cell	IgD- CD24- %B cell
ebi-a-GCST90001413	Osteonecrosis|| id:finngen_R9_M13_OSTEONECROSIS	Osteonecrosis	ebi-a-GCST90001413	Simple mode	16	-0.0360498	0.0881873	0.964592	0.811479	1.1466	0.688473	Relative count	B cell	IgD- CD24- %B cell
ebi-a-GCST90001413	Osteonecrosis|| id:finngen_R9_M13_OSTEONECROSIS	Osteonecrosis	ebi-a-GCST90001413	Weighted mode	16	0.0221368	0.0511014	1.02238	0.924944	1.13009	0.671039	Relative count	B cell	IgD- CD24- %B cell
ebi-a-GCST90001414	Osteonecrosis|| id:finngen_R9_M13_OSTEONECROSIS	Osteonecrosis	ebi-a-GCST90001414	MR Egger	19	-0.0742192	0.100584	0.928468	0.762339	1.1308	0.470651	Absolute count	B cell	IgD- CD24- AC
ebi-a-GCST90001414	Osteonecrosis|| id:finngen_R9_M13_OSTEONECROSIS	Osteonecrosis	ebi-a-GCST90001414	Weighted median	19	-0.180062	0.0895974	0.835219	0.700702	0.995559	0.0444656	Absolute count	B cell	IgD- CD24- AC
ebi-a-GCST90001414	Osteonecrosis|| id:finngen_R9_M13_OSTEONECROSIS	Osteonecrosis	ebi-a-GCST90001414	Inverse variance weighted	19	-0.0971486	0.0610129	0.907421	0.805144	1.02269	0.111325	Absolute count	B cell	IgD- CD24- AC
ebi-a-GCST90001414	Osteonecrosis|| id:finngen_R9_M13_OSTEONECROSIS	Osteonecrosis	ebi-a-GCST90001414	Simple mode	19	-0.194001	0.135275	0.823657	0.631827	1.07373	0.168683	Absolute count	B cell	IgD- CD24- AC
ebi-a-GCST90001414	Osteonecrosis|| id:finngen_R9_M13_OSTEONECROSIS	Osteonecrosis	ebi-a-GCST90001414	Weighted mode	19	-0.222967	0.118991	0.800142	0.633695	1.01031	0.0772835	Absolute count	B cell	IgD- CD24- AC
ebi-a-GCST90001415	Osteonecrosis|| id:finngen_R9_M13_OSTEONECROSIS	Osteonecrosis	ebi-a-GCST90001415	MR Egger	18	-0.0441954	0.062465	0.956767	0.846516	1.08138	0.48942	Relative count	B cell	IgD+ CD24- %B cell
ebi-a-GCST90001415	Osteonecrosis|| id:finngen_R9_M13_OSTEONECROSIS	Osteonecrosis	ebi-a-GCST90001415	Weighted median	18	-0.0388634	0.0532859	0.961882	0.866491	1.06778	0.465796	Relative count	B cell	IgD+ CD24- %B cell
ebi-a-GCST90001415	Osteonecrosis|| id:finngen_R9_M13_OSTEONECROSIS	Osteonecrosis	ebi-a-GCST90001415	Inverse variance weighted	18	-0.00606465	0.0455157	0.993954	0.909123	1.0867	0.894001	Relative count	B cell	IgD+ CD24- %B cell
ebi-a-GCST90001415	Osteonecrosis|| id:finngen_R9_M13_OSTEONECROSIS	Osteonecrosis	ebi-a-GCST90001415	Simple mode	18	-0.0351946	0.0971219	0.965418	0.798074	1.16785	0.721537	Relative count	B cell	IgD+ CD24- %B cell
ebi-a-GCST90001415	Osteonecrosis|| id:finngen_R9_M13_OSTEONECROSIS	Osteonecrosis	ebi-a-GCST90001415	Weighted mode	18	-0.0251308	0.0471554	0.975182	0.889091	1.06961	0.600977	Relative count	B cell	IgD+ CD24- %B cell
ebi-a-GCST90001416	Osteonecrosis|| id:finngen_R9_M13_OSTEONECROSIS	Osteonecrosis	ebi-a-GCST90001416	MR Egger	22	0.0169778	0.0272044	1.01712	0.96431	1.07283	0.539628	Absolute count	B cell	IgD+ CD24- AC
ebi-a-GCST90001416	Osteonecrosis|| id:finngen_R9_M13_OSTEONECROSIS	Osteonecrosis	ebi-a-GCST90001416	Weighted median	22	0.0119123	0.0301181	1.01198	0.953974	1.07352	0.692458	Absolute count	B cell	IgD+ CD24- AC
ebi-a-GCST90001416	Osteonecrosis|| id:finngen_R9_M13_OSTEONECROSIS	Osteonecrosis	ebi-a-GCST90001416	Inverse variance weighted	22	0.0041085	0.0228142	1.00412	0.960206	1.05004	0.857086	Absolute count	B cell	IgD+ CD24- AC
ebi-a-GCST90001416	Osteonecrosis|| id:finngen_R9_M13_OSTEONECROSIS	Osteonecrosis	ebi-a-GCST90001416	Simple mode	22	0.0282306	0.057493	1.02863	0.919012	1.15133	0.6285	Absolute count	B cell	IgD+ CD24- AC
ebi-a-GCST90001416	Osteonecrosis|| id:finngen_R9_M13_OSTEONECROSIS	Osteonecrosis	ebi-a-GCST90001416	Weighted mode	22	0.014911	0.0246755	1.01502	0.9671	1.06532	0.552129	Absolute count	B cell	IgD+ CD24- AC
ebi-a-GCST90001417	Osteonecrosis|| id:finngen_R9_M13_OSTEONECROSIS	Osteonecrosis	ebi-a-GCST90001417	MR Egger	30	-0.0174488	0.0591494	0.982703	0.875131	1.1035	0.770174	Relative count	B cell	CD24+ CD27+ %B cell
ebi-a-GCST90001417	Osteonecrosis|| id:finngen_R9_M13_OSTEONECROSIS	Osteonecrosis	ebi-a-GCST90001417	Weighted median	30	-0.0103379	0.057187	0.989715	0.884773	1.10711	0.856546	Relative count	B cell	CD24+ CD27+ %B cell
ebi-a-GCST90001417	Osteonecrosis|| id:finngen_R9_M13_OSTEONECROSIS	Osteonecrosis	ebi-a-GCST90001417	Inverse variance weighted	30	-0.00908811	0.0397938	0.990953	0.9166	1.07134	0.819351	Relative count	B cell	CD24+ CD27+ %B cell
ebi-a-GCST90001417	Osteonecrosis|| id:finngen_R9_M13_OSTEONECROSIS	Osteonecrosis	ebi-a-GCST90001417	Simple mode	30	-0.0129031	0.0934052	0.98718	0.822031	1.18551	0.891084	Relative count	B cell	CD24+ CD27+ %B cell
ebi-a-GCST90001417	Osteonecrosis|| id:finngen_R9_M13_OSTEONECROSIS	Osteonecrosis	ebi-a-GCST90001417	Weighted mode	30	-0.0171568	0.0531228	0.98299	0.885788	1.09086	0.749039	Relative count	B cell	CD24+ CD27+ %B cell
ebi-a-GCST90001418	Osteonecrosis|| id:finngen_R9_M13_OSTEONECROSIS	Osteonecrosis	ebi-a-GCST90001418	MR Egger	27	-0.00391724	0.0394878	0.99609	0.921905	1.07625	0.92177	Absolute count	B cell	CD24+ CD27+ AC
ebi-a-GCST90001418	Osteonecrosis|| id:finngen_R9_M13_OSTEONECROSIS	Osteonecrosis	ebi-a-GCST90001418	Weighted median	27	-0.0187224	0.034617	0.981452	0.91707	1.05035	0.588616	Absolute count	B cell	CD24+ CD27+ AC
ebi-a-GCST90001418	Osteonecrosis|| id:finngen_R9_M13_OSTEONECROSIS	Osteonecrosis	ebi-a-GCST90001418	Inverse variance weighted	27	-0.00301396	0.0334263	0.996991	0.933766	1.0645	0.928154	Absolute count	B cell	CD24+ CD27+ AC
ebi-a-GCST90001418	Osteonecrosis|| id:finngen_R9_M13_OSTEONECROSIS	Osteonecrosis	ebi-a-GCST90001418	Simple mode	27	-0.113985	0.15118	0.892271	0.663452	1.20001	0.457642	Absolute count	B cell	CD24+ CD27+ AC
ebi-a-GCST90001418	Osteonecrosis|| id:finngen_R9_M13_OSTEONECROSIS	Osteonecrosis	ebi-a-GCST90001418	Weighted mode	27	-0.0210296	0.0315998	0.97919	0.920383	1.04175	0.511594	Absolute count	B cell	CD24+ CD27+ AC
ebi-a-GCST90001419	Osteonecrosis|| id:finngen_R9_M13_OSTEONECROSIS	Osteonecrosis	ebi-a-GCST90001419	MR Egger	19	0.002664	0.0693957	1.00267	0.875157	1.14876	0.969825	Relative count	B cell	CD20- %B cell
ebi-a-GCST90001419	Osteonecrosis|| id:finngen_R9_M13_OSTEONECROSIS	Osteonecrosis	ebi-a-GCST90001419	Weighted median	19	0.0138152	0.0670307	1.01391	0.889083	1.15627	0.836711	Relative count	B cell	CD20- %B cell
ebi-a-GCST90001419	Osteonecrosis|| id:finngen_R9_M13_OSTEONECROSIS	Osteonecrosis	ebi-a-GCST90001419	Inverse variance weighted	19	0.0325411	0.0490793	1.03308	0.938329	1.13739	0.50731	Relative count	B cell	CD20- %B cell
ebi-a-GCST90001419	Osteonecrosis|| id:finngen_R9_M13_OSTEONECROSIS	Osteonecrosis	ebi-a-GCST90001419	Simple mode	19	0.0592917	0.128428	1.06108	0.824954	1.3648	0.649848	Relative count	B cell	CD20- %B cell
ebi-a-GCST90001419	Osteonecrosis|| id:finngen_R9_M13_OSTEONECROSIS	Osteonecrosis	ebi-a-GCST90001419	Weighted mode	19	0.00256962	0.0622398	1.00257	0.887435	1.13265	0.967523	Relative count	B cell	CD20- %B cell
ebi-a-GCST90001420	Osteonecrosis|| id:finngen_R9_M13_OSTEONECROSIS	Osteonecrosis	ebi-a-GCST90001420	MR Egger	18	-0.000559925	0.0548051	0.99944	0.897647	1.11278	0.991975	Absolute count	B cell	IgD- CD38br AC
ebi-a-GCST90001420	Osteonecrosis|| id:finngen_R9_M13_OSTEONECROSIS	Osteonecrosis	ebi-a-GCST90001420	Weighted median	18	-0.00343393	0.0518676	0.996572	0.900239	1.10321	0.947214	Absolute count	B cell	IgD- CD38br AC
ebi-a-GCST90001420	Osteonecrosis|| id:finngen_R9_M13_OSTEONECROSIS	Osteonecrosis	ebi-a-GCST90001420	Inverse variance weighted	18	0.00795077	0.0427008	1.00798	0.927055	1.09597	0.85229	Absolute count	B cell	IgD- CD38br AC
ebi-a-GCST90001420	Osteonecrosis|| id:finngen_R9_M13_OSTEONECROSIS	Osteonecrosis	ebi-a-GCST90001420	Simple mode	18	0.0521393	0.0769522	1.05352	0.906026	1.22503	0.507172	Absolute count	B cell	IgD- CD38br AC
ebi-a-GCST90001420	Osteonecrosis|| id:finngen_R9_M13_OSTEONECROSIS	Osteonecrosis	ebi-a-GCST90001420	Weighted mode	18	0.00974048	0.0453894	1.00979	0.923834	1.10374	0.832634	Absolute count	B cell	IgD- CD38br AC
ebi-a-GCST90001421	Osteonecrosis|| id:finngen_R9_M13_OSTEONECROSIS	Osteonecrosis	ebi-a-GCST90001421	MR Egger	25	-0.00685642	0.0365253	0.993167	0.924552	1.06687	0.852745	Absolute count	B cell	CD20- AC
ebi-a-GCST90001421	Osteonecrosis|| id:finngen_R9_M13_OSTEONECROSIS	Osteonecrosis	ebi-a-GCST90001421	Weighted median	25	-0.0137252	0.0392742	0.986369	0.913289	1.0653	0.726735	Absolute count	B cell	CD20- AC
ebi-a-GCST90001421	Osteonecrosis|| id:finngen_R9_M13_OSTEONECROSIS	Osteonecrosis	ebi-a-GCST90001421	Inverse variance weighted	25	-0.0119399	0.0301391	0.988131	0.93145	1.04826	0.691986	Absolute count	B cell	CD20- AC
ebi-a-GCST90001421	Osteonecrosis|| id:finngen_R9_M13_OSTEONECROSIS	Osteonecrosis	ebi-a-GCST90001421	Simple mode	25	-0.0547773	0.101132	0.946696	0.77647	1.15424	0.59306	Absolute count	B cell	CD20- AC
ebi-a-GCST90001421	Osteonecrosis|| id:finngen_R9_M13_OSTEONECROSIS	Osteonecrosis	ebi-a-GCST90001421	Weighted mode	25	-0.0150673	0.0327416	0.985046	0.923817	1.05033	0.649523	Absolute count	B cell	CD20- AC
ebi-a-GCST90001422	Osteonecrosis|| id:finngen_R9_M13_OSTEONECROSIS	Osteonecrosis	ebi-a-GCST90001422	MR Egger	23	0.0230507	0.0535739	1.02332	0.921314	1.13662	0.67139	Relative count	B cell	CD20- CD38- %B cell
ebi-a-GCST90001422	Osteonecrosis|| id:finngen_R9_M13_OSTEONECROSIS	Osteonecrosis	ebi-a-GCST90001422	Weighted median	23	0.0206924	0.0521424	1.02091	0.921726	1.13076	0.691482	Relative count	B cell	CD20- CD38- %B cell
ebi-a-GCST90001422	Osteonecrosis|| id:finngen_R9_M13_OSTEONECROSIS	Osteonecrosis	ebi-a-GCST90001422	Inverse variance weighted	23	0.0133274	0.040084	1.01342	0.936845	1.09625	0.739523	Relative count	B cell	CD20- CD38- %B cell
ebi-a-GCST90001422	Osteonecrosis|| id:finngen_R9_M13_OSTEONECROSIS	Osteonecrosis	ebi-a-GCST90001422	Simple mode	23	0.0540293	0.0929316	1.05552	0.879751	1.2664	0.566889	Relative count	B cell	CD20- CD38- %B cell
ebi-a-GCST90001422	Osteonecrosis|| id:finngen_R9_M13_OSTEONECROSIS	Osteonecrosis	ebi-a-GCST90001422	Weighted mode	23	0.0150824	0.0530249	1.0152	0.914986	1.12638	0.778733	Relative count	B cell	CD20- CD38- %B cell
ebi-a-GCST90001423	Osteonecrosis|| id:finngen_R9_M13_OSTEONECROSIS	Osteonecrosis	ebi-a-GCST90001423	MR Egger	14	0.149964	0.175563	1.16179	0.823542	1.63897	0.409731	Absolute count	B cell	CD20- CD38- AC
ebi-a-GCST90001423	Osteonecrosis|| id:finngen_R9_M13_OSTEONECROSIS	Osteonecrosis	ebi-a-GCST90001423	Weighted median	14	0.0104152	0.121968	1.01047	0.795614	1.28335	0.931949	Absolute count	B cell	CD20- CD38- AC
ebi-a-GCST90001423	Osteonecrosis|| id:finngen_R9_M13_OSTEONECROSIS	Osteonecrosis	ebi-a-GCST90001423	Inverse variance weighted	14	-0.00699029	0.0942471	0.993034	0.825542	1.19451	0.940875	Absolute count	B cell	CD20- CD38- AC
ebi-a-GCST90001423	Osteonecrosis|| id:finngen_R9_M13_OSTEONECROSIS	Osteonecrosis	ebi-a-GCST90001423	Simple mode	14	-0.132659	0.192308	0.875764	0.600746	1.27668	0.502434	Absolute count	B cell	CD20- CD38- AC
ebi-a-GCST90001423	Osteonecrosis|| id:finngen_R9_M13_OSTEONECROSIS	Osteonecrosis	ebi-a-GCST90001423	Weighted mode	14	0.00901071	0.145701	1.00905	0.758385	1.34257	0.951628	Absolute count	B cell	CD20- CD38- AC
ebi-a-GCST90001424	Osteonecrosis|| id:finngen_R9_M13_OSTEONECROSIS	Osteonecrosis	ebi-a-GCST90001424	MR Egger	21	-0.0323476	0.0364541	0.96817	0.901408	1.03988	0.385985	Relative count	B cell	IgD+ %Lymphocyte
ebi-a-GCST90001424	Osteonecrosis|| id:finngen_R9_M13_OSTEONECROSIS	Osteonecrosis	ebi-a-GCST90001424	Weighted median	21	-0.0154563	0.0415412	0.984663	0.907668	1.06819	0.70984	Relative count	B cell	IgD+ %Lymphocyte
ebi-a-GCST90001424	Osteonecrosis|| id:finngen_R9_M13_OSTEONECROSIS	Osteonecrosis	ebi-a-GCST90001424	Inverse variance weighted	21	-0.0398173	0.0307599	0.960965	0.904741	1.02068	0.195508	Relative count	B cell	IgD+ %Lymphocyte
ebi-a-GCST90001424	Osteonecrosis|| id:finngen_R9_M13_OSTEONECROSIS	Osteonecrosis	ebi-a-GCST90001424	Simple mode	21	0.0949193	0.106364	1.09957	0.892655	1.35445	0.382791	Relative count	B cell	IgD+ %Lymphocyte
ebi-a-GCST90001424	Osteonecrosis|| id:finngen_R9_M13_OSTEONECROSIS	Osteonecrosis	ebi-a-GCST90001424	Weighted mode	21	-0.0293369	0.0361201	0.971089	0.904718	1.04233	0.426236	Relative count	B cell	IgD+ %Lymphocyte
ebi-a-GCST90001425	Osteonecrosis|| id:finngen_R9_M13_OSTEONECROSIS	Osteonecrosis	ebi-a-GCST90001425	MR Egger	30	-0.0250749	0.0445082	0.975237	0.893766	1.06413	0.577663	Relative count	B cell	IgD- CD38br %lymphocyte
ebi-a-GCST90001425	Osteonecrosis|| id:finngen_R9_M13_OSTEONECROSIS	Osteonecrosis	ebi-a-GCST90001425	Weighted median	30	-0.0120802	0.0523762	0.987992	0.8916	1.09481	0.817592	Relative count	B cell	IgD- CD38br %lymphocyte
ebi-a-GCST90001425	Osteonecrosis|| id:finngen_R9_M13_OSTEONECROSIS	Osteonecrosis	ebi-a-GCST90001425	Inverse variance weighted	30	-0.012841	0.0354393	0.987241	0.920994	1.05825	0.7171	Relative count	B cell	IgD- CD38br %lymphocyte
ebi-a-GCST90001425	Osteonecrosis|| id:finngen_R9_M13_OSTEONECROSIS	Osteonecrosis	ebi-a-GCST90001425	Simple mode	30	-0.0209679	0.0831411	0.97925	0.831999	1.15256	0.802668	Relative count	B cell	IgD- CD38br %lymphocyte
ebi-a-GCST90001425	Osteonecrosis|| id:finngen_R9_M13_OSTEONECROSIS	Osteonecrosis	ebi-a-GCST90001425	Weighted mode	30	-0.026212	0.0481979	0.974129	0.886318	1.07064	0.590707	Relative count	B cell	IgD- CD38br %lymphocyte
ebi-a-GCST90001426	Osteonecrosis|| id:finngen_R9_M13_OSTEONECROSIS	Osteonecrosis	ebi-a-GCST90001426	MR Egger	30	0.00948645	0.0451421	1.00953	0.924047	1.10292	0.835075	Relative count	B cell	IgD- CD38dim %lymphocyte
ebi-a-GCST90001426	Osteonecrosis|| id:finngen_R9_M13_OSTEONECROSIS	Osteonecrosis	ebi-a-GCST90001426	Weighted median	30	0.0121768	0.053877	1.01225	0.910809	1.12499	0.821193	Relative count	B cell	IgD- CD38dim %lymphocyte
ebi-a-GCST90001426	Osteonecrosis|| id:finngen_R9_M13_OSTEONECROSIS	Osteonecrosis	ebi-a-GCST90001426	Inverse variance weighted	30	0.00687427	0.0352119	1.0069	0.93975	1.07884	0.845216	Relative count	B cell	IgD- CD38dim %lymphocyte
ebi-a-GCST90001426	Osteonecrosis|| id:finngen_R9_M13_OSTEONECROSIS	Osteonecrosis	ebi-a-GCST90001426	Simple mode	30	-0.0688018	0.106278	0.933512	0.757974	1.1497	0.522481	Relative count	B cell	IgD- CD38dim %lymphocyte
ebi-a-GCST90001426	Osteonecrosis|| id:finngen_R9_M13_OSTEONECROSIS	Osteonecrosis	ebi-a-GCST90001426	Weighted mode	30	0.0238339	0.0486154	1.02412	0.931041	1.12651	0.627643	Relative count	B cell	IgD- CD38dim %lymphocyte
ebi-a-GCST90001427	Osteonecrosis|| id:finngen_R9_M13_OSTEONECROSIS	Osteonecrosis	ebi-a-GCST90001427	MR Egger	30	-0.110557	0.100096	0.895335	0.735838	1.0894	0.278775	Relative count	B cell	IgD- CD38- %lymphocyte
ebi-a-GCST90001427	Osteonecrosis|| id:finngen_R9_M13_OSTEONECROSIS	Osteonecrosis	ebi-a-GCST90001427	Weighted median	30	-0.146872	0.0810433	0.863404	0.736595	1.01204	0.0699444	Relative count	B cell	IgD- CD38- %lymphocyte
ebi-a-GCST90001427	Osteonecrosis|| id:finngen_R9_M13_OSTEONECROSIS	Osteonecrosis	ebi-a-GCST90001427	Inverse variance weighted	30	0.0249983	0.0628677	1.02531	0.906447	1.15977	0.6909	Relative count	B cell	IgD- CD38- %lymphocyte
ebi-a-GCST90001427	Osteonecrosis|| id:finngen_R9_M13_OSTEONECROSIS	Osteonecrosis	ebi-a-GCST90001427	Simple mode	30	-0.0594671	0.146953	0.942267	0.706455	1.25679	0.688692	Relative count	B cell	IgD- CD38- %lymphocyte
ebi-a-GCST90001427	Osteonecrosis|| id:finngen_R9_M13_OSTEONECROSIS	Osteonecrosis	ebi-a-GCST90001427	Weighted mode	30	-0.137975	0.0806922	0.871121	0.74369	1.02039	0.0979669	Relative count	B cell	IgD- CD38- %lymphocyte
ebi-a-GCST90001428	Osteonecrosis|| id:finngen_R9_M13_OSTEONECROSIS	Osteonecrosis	ebi-a-GCST90001428	MR Egger	26	-0.0282447	0.0346147	0.97215	0.908383	1.04039	0.422541	Relative count	B cell	IgD- CD38dim %B cell
ebi-a-GCST90001428	Osteonecrosis|| id:finngen_R9_M13_OSTEONECROSIS	Osteonecrosis	ebi-a-GCST90001428	Weighted median	26	0.0129929	0.0443502	1.01308	0.928733	1.10508	0.769552	Relative count	B cell	IgD- CD38dim %B cell
ebi-a-GCST90001428	Osteonecrosis|| id:finngen_R9_M13_OSTEONECROSIS	Osteonecrosis	ebi-a-GCST90001428	Inverse variance weighted	26	0.0165338	0.0285467	1.01667	0.961349	1.07518	0.562464	Relative count	B cell	IgD- CD38dim %B cell
ebi-a-GCST90001428	Osteonecrosis|| id:finngen_R9_M13_OSTEONECROSIS	Osteonecrosis	ebi-a-GCST90001428	Simple mode	26	0.00338158	0.0682243	1.00339	0.877799	1.14694	0.960862	Relative count	B cell	IgD- CD38dim %B cell
ebi-a-GCST90001428	Osteonecrosis|| id:finngen_R9_M13_OSTEONECROSIS	Osteonecrosis	ebi-a-GCST90001428	Weighted mode	26	-0.00146586	0.0343711	0.998535	0.933482	1.06812	0.966321	Relative count	B cell	IgD- CD38dim %B cell
ebi-a-GCST90001429	Osteonecrosis|| id:finngen_R9_M13_OSTEONECROSIS	Osteonecrosis	ebi-a-GCST90001429	MR Egger	24	0.0200454	0.0704498	1.02025	0.888664	1.17132	0.778662	Relative count	B cell	IgD+ CD38br %lymphocyte
ebi-a-GCST90001429	Osteonecrosis|| id:finngen_R9_M13_OSTEONECROSIS	Osteonecrosis	ebi-a-GCST90001429	Weighted median	24	-0.007767	0.0700308	0.992263	0.864999	1.13825	0.911689	Relative count	B cell	IgD+ CD38br %lymphocyte
ebi-a-GCST90001429	Osteonecrosis|| id:finngen_R9_M13_OSTEONECROSIS	Osteonecrosis	ebi-a-GCST90001429	Inverse variance weighted	24	0.00855205	0.047471	1.00859	0.91898	1.10694	0.857032	Relative count	B cell	IgD+ CD38br %lymphocyte
ebi-a-GCST90001429	Osteonecrosis|| id:finngen_R9_M13_OSTEONECROSIS	Osteonecrosis	ebi-a-GCST90001429	Simple mode	24	0.0913169	0.120722	1.09562	0.864764	1.38809	0.457075	Relative count	B cell	IgD+ CD38br %lymphocyte
ebi-a-GCST90001429	Osteonecrosis|| id:finngen_R9_M13_OSTEONECROSIS	Osteonecrosis	ebi-a-GCST90001429	Weighted mode	24	-0.013793	0.0685344	0.986302	0.862327	1.1281	0.842268	Relative count	B cell	IgD+ CD38br %lymphocyte
ebi-a-GCST90001430	Osteonecrosis|| id:finngen_R9_M13_OSTEONECROSIS	Osteonecrosis	ebi-a-GCST90001430	MR Egger	40	-0.00922643	0.0261867	0.990816	0.941244	1.043	0.726536	Relative count	B cell	IgD+ CD38dim %lymphocyte
ebi-a-GCST90001430	Osteonecrosis|| id:finngen_R9_M13_OSTEONECROSIS	Osteonecrosis	ebi-a-GCST90001430	Weighted median	40	-0.0175296	0.0295957	0.982623	0.927245	1.04131	0.553649	Relative count	B cell	IgD+ CD38dim %lymphocyte
ebi-a-GCST90001430	Osteonecrosis|| id:finngen_R9_M13_OSTEONECROSIS	Osteonecrosis	ebi-a-GCST90001430	Inverse variance weighted	40	-0.00201357	0.0225645	0.997988	0.954813	1.04312	0.928894	Relative count	B cell	IgD+ CD38dim %lymphocyte
ebi-a-GCST90001430	Osteonecrosis|| id:finngen_R9_M13_OSTEONECROSIS	Osteonecrosis	ebi-a-GCST90001430	Simple mode	40	0.0565445	0.0874822	1.05817	0.891437	1.2561	0.521835	Relative count	B cell	IgD+ CD38dim %lymphocyte
ebi-a-GCST90001430	Osteonecrosis|| id:finngen_R9_M13_OSTEONECROSIS	Osteonecrosis	ebi-a-GCST90001430	Weighted mode	40	-0.00887595	0.0257223	0.991163	0.942432	1.04241	0.731897	Relative count	B cell	IgD+ CD38dim %lymphocyte
ebi-a-GCST90001431	Osteonecrosis|| id:finngen_R9_M13_OSTEONECROSIS	Osteonecrosis	ebi-a-GCST90001431	MR Egger	22	0.0753212	0.054343	1.07823	0.96929	1.19941	0.180998	Relative count	B cell	IgD+ CD38- %lymphocyte
ebi-a-GCST90001431	Osteonecrosis|| id:finngen_R9_M13_OSTEONECROSIS	Osteonecrosis	ebi-a-GCST90001431	Weighted median	22	0.0437251	0.0633665	1.0447	0.92268	1.18285	0.490173	Relative count	B cell	IgD+ CD38- %lymphocyte
ebi-a-GCST90001431	Osteonecrosis|| id:finngen_R9_M13_OSTEONECROSIS	Osteonecrosis	ebi-a-GCST90001431	Inverse variance weighted	22	0.0430328	0.0441593	1.04397	0.957414	1.13836	0.329814	Relative count	B cell	IgD+ CD38- %lymphocyte
ebi-a-GCST90001431	Osteonecrosis|| id:finngen_R9_M13_OSTEONECROSIS	Osteonecrosis	ebi-a-GCST90001431	Simple mode	22	-0.00832321	0.134963	0.991711	0.761206	1.29202	0.951409	Relative count	B cell	IgD+ CD38- %lymphocyte
ebi-a-GCST90001431	Osteonecrosis|| id:finngen_R9_M13_OSTEONECROSIS	Osteonecrosis	ebi-a-GCST90001431	Weighted mode	22	0.0368399	0.051353	1.03753	0.938181	1.14739	0.48104	Relative count	B cell	IgD+ CD38- %lymphocyte
ebi-a-GCST90001432	Osteonecrosis|| id:finngen_R9_M13_OSTEONECROSIS	Osteonecrosis	ebi-a-GCST90001432	MR Egger	27	-0.0387215	0.140793	0.962019	0.730026	1.26774	0.785557	Relative count	B cell	Unsw Mem %lymphocyte
ebi-a-GCST90001432	Osteonecrosis|| id:finngen_R9_M13_OSTEONECROSIS	Osteonecrosis	ebi-a-GCST90001432	Weighted median	27	-0.0369137	0.0867318	0.963759	0.813094	1.14234	0.670394	Relative count	B cell	Unsw Mem %lymphocyte
ebi-a-GCST90001432	Osteonecrosis|| id:finngen_R9_M13_OSTEONECROSIS	Osteonecrosis	ebi-a-GCST90001432	Inverse variance weighted	27	0.0121101	0.0654879	1.01218	0.890256	1.15081	0.853291	Relative count	B cell	Unsw Mem %lymphocyte
ebi-a-GCST90001432	Osteonecrosis|| id:finngen_R9_M13_OSTEONECROSIS	Osteonecrosis	ebi-a-GCST90001432	Simple mode	27	-0.0346789	0.14847	0.965915	0.722036	1.29217	0.817144	Relative count	B cell	Unsw Mem %lymphocyte
ebi-a-GCST90001432	Osteonecrosis|| id:finngen_R9_M13_OSTEONECROSIS	Osteonecrosis	ebi-a-GCST90001432	Weighted mode	27	-0.062596	0.122475	0.939323	0.738859	1.19417	0.6136	Relative count	B cell	Unsw Mem %lymphocyte
ebi-a-GCST90001433	Osteonecrosis|| id:finngen_R9_M13_OSTEONECROSIS	Osteonecrosis	ebi-a-GCST90001433	MR Egger	21	-0.192987	0.161879	0.824493	0.600334	1.13235	0.247872	Relative count	B cell	IgD- CD27- %lymphocyte
ebi-a-GCST90001433	Osteonecrosis|| id:finngen_R9_M13_OSTEONECROSIS	Osteonecrosis	ebi-a-GCST90001433	Weighted median	21	0.0294664	0.0866431	1.0299	0.86905	1.22053	0.73379	Relative count	B cell	IgD- CD27- %lymphocyte
ebi-a-GCST90001433	Osteonecrosis|| id:finngen_R9_M13_OSTEONECROSIS	Osteonecrosis	ebi-a-GCST90001433	Inverse variance weighted	21	-0.0524324	0.0601174	0.948918	0.843443	1.06758	0.383117	Relative count	B cell	IgD- CD27- %lymphocyte
ebi-a-GCST90001433	Osteonecrosis|| id:finngen_R9_M13_OSTEONECROSIS	Osteonecrosis	ebi-a-GCST90001433	Simple mode	21	0.0595447	0.155711	1.06135	0.782197	1.44014	0.706193	Relative count	B cell	IgD- CD27- %lymphocyte
ebi-a-GCST90001433	Osteonecrosis|| id:finngen_R9_M13_OSTEONECROSIS	Osteonecrosis	ebi-a-GCST90001433	Weighted mode	21	0.0717342	0.137917	1.07437	0.819891	1.40783	0.608686	Relative count	B cell	IgD- CD27- %lymphocyte
ebi-a-GCST90001434	Osteonecrosis|| id:finngen_R9_M13_OSTEONECROSIS	Osteonecrosis	ebi-a-GCST90001434	MR Egger	22	-0.0301283	0.0879445	0.970321	0.816687	1.15286	0.735486	Relative count	B cell	Sw mem %lymphocyte
ebi-a-GCST90001434	Osteonecrosis|| id:finngen_R9_M13_OSTEONECROSIS	Osteonecrosis	ebi-a-GCST90001434	Weighted median	22	-0.0251213	0.0764095	0.975192	0.839554	1.13274	0.742328	Relative count	B cell	Sw mem %lymphocyte
ebi-a-GCST90001434	Osteonecrosis|| id:finngen_R9_M13_OSTEONECROSIS	Osteonecrosis	ebi-a-GCST90001434	Inverse variance weighted	22	0.0252843	0.0547704	1.02561	0.921211	1.14183	0.644338	Relative count	B cell	Sw mem %lymphocyte
ebi-a-GCST90001434	Osteonecrosis|| id:finngen_R9_M13_OSTEONECROSIS	Osteonecrosis	ebi-a-GCST90001434	Simple mode	22	0.0165089	0.125293	1.01665	0.795277	1.29963	0.896426	Relative count	B cell	Sw mem %lymphocyte
ebi-a-GCST90001434	Osteonecrosis|| id:finngen_R9_M13_OSTEONECROSIS	Osteonecrosis	ebi-a-GCST90001434	Weighted mode	22	-0.00819114	0.0664511	0.991842	0.87072	1.12981	0.903069	Relative count	B cell	Sw mem %lymphocyte
ebi-a-GCST90001435	Osteonecrosis|| id:finngen_R9_M13_OSTEONECROSIS	Osteonecrosis	ebi-a-GCST90001435	MR Egger	19	0.00973904	0.0279044	1.00979	0.956042	1.06655	0.731364	Relative count	B cell	PB/PC %lymphocyte
ebi-a-GCST90001435	Osteonecrosis|| id:finngen_R9_M13_OSTEONECROSIS	Osteonecrosis	ebi-a-GCST90001435	Weighted median	19	0.00306934	0.0309657	1.00307	0.944005	1.06584	0.921042	Relative count	B cell	PB/PC %lymphocyte
ebi-a-GCST90001435	Osteonecrosis|| id:finngen_R9_M13_OSTEONECROSIS	Osteonecrosis	ebi-a-GCST90001435	Inverse variance weighted	19	0.00829422	0.023928	1.00833	0.962131	1.05674	0.728868	Relative count	B cell	PB/PC %lymphocyte
ebi-a-GCST90001435	Osteonecrosis|| id:finngen_R9_M13_OSTEONECROSIS	Osteonecrosis	ebi-a-GCST90001435	Simple mode	19	0.00147285	0.0521401	1.00147	0.904185	1.10923	0.977775	Relative count	B cell	PB/PC %lymphocyte
ebi-a-GCST90001435	Osteonecrosis|| id:finngen_R9_M13_OSTEONECROSIS	Osteonecrosis	ebi-a-GCST90001435	Weighted mode	19	0.00577294	0.0260792	1.00579	0.95567	1.05854	0.827302	Relative count	B cell	PB/PC %lymphocyte
ebi-a-GCST90001436	Osteonecrosis|| id:finngen_R9_M13_OSTEONECROSIS	Osteonecrosis	ebi-a-GCST90001436	MR Egger	32	-0.0230372	0.0324106	0.977226	0.917079	1.04132	0.482703	Relative count	B cell	Memory B cell %lymphocyte
ebi-a-GCST90001436	Osteonecrosis|| id:finngen_R9_M13_OSTEONECROSIS	Osteonecrosis	ebi-a-GCST90001436	Weighted median	32	-0.0198974	0.0324187	0.980299	0.919948	1.04461	0.539372	Relative count	B cell	Memory B cell %lymphocyte
ebi-a-GCST90001436	Osteonecrosis|| id:finngen_R9_M13_OSTEONECROSIS	Osteonecrosis	ebi-a-GCST90001436	Inverse variance weighted	32	-0.018936	0.0271753	0.981242	0.930345	1.03492	0.485924	Relative count	B cell	Memory B cell %lymphocyte
ebi-a-GCST90001436	Osteonecrosis|| id:finngen_R9_M13_OSTEONECROSIS	Osteonecrosis	ebi-a-GCST90001436	Simple mode	32	-0.0380349	0.0998557	0.962679	0.791558	1.17079	0.705876	Relative count	B cell	Memory B cell %lymphocyte
ebi-a-GCST90001436	Osteonecrosis|| id:finngen_R9_M13_OSTEONECROSIS	Osteonecrosis	ebi-a-GCST90001436	Weighted mode	32	-0.0249621	0.0298013	0.975347	0.920008	1.03401	0.408657	Relative count	B cell	Memory B cell %lymphocyte
ebi-a-GCST90001437	Osteonecrosis|| id:finngen_R9_M13_OSTEONECROSIS	Osteonecrosis	ebi-a-GCST90001437	MR Egger	25	-0.143016	0.171153	0.86674	0.619728	1.21221	0.411974	Relative count	B cell	Naive-mature B cell %lymphocyte
ebi-a-GCST90001437	Osteonecrosis|| id:finngen_R9_M13_OSTEONECROSIS	Osteonecrosis	ebi-a-GCST90001437	Weighted median	25	-0.0376155	0.0997653	0.963083	0.79203	1.17108	0.706144	Relative count	B cell	Naive-mature B cell %lymphocyte
ebi-a-GCST90001437	Osteonecrosis|| id:finngen_R9_M13_OSTEONECROSIS	Osteonecrosis	ebi-a-GCST90001437	Inverse variance weighted	25	-0.0709197	0.0710951	0.931537	0.810369	1.07082	0.318506	Relative count	B cell	Naive-mature B cell %lymphocyte
ebi-a-GCST90001437	Osteonecrosis|| id:finngen_R9_M13_OSTEONECROSIS	Osteonecrosis	ebi-a-GCST90001437	Simple mode	25	0.195945	0.171219	1.21646	0.869667	1.70154	0.26374	Relative count	B cell	Naive-mature B cell %lymphocyte
ebi-a-GCST90001437	Osteonecrosis|| id:finngen_R9_M13_OSTEONECROSIS	Osteonecrosis	ebi-a-GCST90001437	Weighted mode	25	-0.04436	0.134266	0.956609	0.735267	1.24458	0.743972	Relative count	B cell	Naive-mature B cell %lymphocyte
ebi-a-GCST90001438	Osteonecrosis|| id:finngen_R9_M13_OSTEONECROSIS	Osteonecrosis	ebi-a-GCST90001438	MR Egger	16	-0.0553233	0.164208	0.946179	0.685799	1.30542	0.741182	Absolute count	B cell	IgD- CD38dim AC
ebi-a-GCST90001438	Osteonecrosis|| id:finngen_R9_M13_OSTEONECROSIS	Osteonecrosis	ebi-a-GCST90001438	Weighted median	16	-0.0587403	0.112905	0.942952	0.755757	1.17651	0.602882	Absolute count	B cell	IgD- CD38dim AC
ebi-a-GCST90001438	Osteonecrosis|| id:finngen_R9_M13_OSTEONECROSIS	Osteonecrosis	ebi-a-GCST90001438	Inverse variance weighted	16	0.103685	0.0936319	1.10925	0.92327	1.3327	0.268134	Absolute count	B cell	IgD- CD38dim AC
ebi-a-GCST90001438	Osteonecrosis|| id:finngen_R9_M13_OSTEONECROSIS	Osteonecrosis	ebi-a-GCST90001438	Simple mode	16	0.208515	0.271018	1.23185	0.724206	2.09533	0.453614	Absolute count	B cell	IgD- CD38dim AC
ebi-a-GCST90001438	Osteonecrosis|| id:finngen_R9_M13_OSTEONECROSIS	Osteonecrosis	ebi-a-GCST90001438	Weighted mode	16	-0.174994	0.138937	0.839462	0.639345	1.10222	0.22709	Absolute count	B cell	IgD- CD38dim AC
ebi-a-GCST90001439	Osteonecrosis|| id:finngen_R9_M13_OSTEONECROSIS	Osteonecrosis	ebi-a-GCST90001439	MR Egger	25	-0.187972	0.17652	0.828638	0.586283	1.17118	0.297986	Relative count	B cell	IgD+ CD24+ %lymphocyte
ebi-a-GCST90001439	Osteonecrosis|| id:finngen_R9_M13_OSTEONECROSIS	Osteonecrosis	ebi-a-GCST90001439	Weighted median	25	-0.0512647	0.0898871	0.950027	0.796567	1.13305	0.568458	Relative count	B cell	IgD+ CD24+ %lymphocyte
ebi-a-GCST90001439	Osteonecrosis|| id:finngen_R9_M13_OSTEONECROSIS	Osteonecrosis	ebi-a-GCST90001439	Inverse variance weighted	25	-0.0879828	0.066159	0.915777	0.804403	1.04257	0.183562	Relative count	B cell	IgD+ CD24+ %lymphocyte
ebi-a-GCST90001439	Osteonecrosis|| id:finngen_R9_M13_OSTEONECROSIS	Osteonecrosis	ebi-a-GCST90001439	Simple mode	25	-0.0111455	0.147187	0.988916	0.741092	1.31962	0.940267	Relative count	B cell	IgD+ CD24+ %lymphocyte
ebi-a-GCST90001439	Osteonecrosis|| id:finngen_R9_M13_OSTEONECROSIS	Osteonecrosis	ebi-a-GCST90001439	Weighted mode	25	-0.0157498	0.128555	0.984374	0.765124	1.26645	0.903512	Relative count	B cell	IgD+ CD24+ %lymphocyte
ebi-a-GCST90001440	Osteonecrosis|| id:finngen_R9_M13_OSTEONECROSIS	Osteonecrosis	ebi-a-GCST90001440	MR Egger	24	-0.00137339	0.0897448	0.998628	0.837551	1.19068	0.987928	Relative count	B cell	IgD- CD24- %lymphocyte
ebi-a-GCST90001440	Osteonecrosis|| id:finngen_R9_M13_OSTEONECROSIS	Osteonecrosis	ebi-a-GCST90001440	Weighted median	24	0.0129026	0.0881486	1.01299	0.852256	1.20403	0.883627	Relative count	B cell	IgD- CD24- %lymphocyte
ebi-a-GCST90001440	Osteonecrosis|| id:finngen_R9_M13_OSTEONECROSIS	Osteonecrosis	ebi-a-GCST90001440	Inverse variance weighted	24	-0.0679273	0.0601772	0.934328	0.830378	1.05129	0.258987	Relative count	B cell	IgD- CD24- %lymphocyte
ebi-a-GCST90001440	Osteonecrosis|| id:finngen_R9_M13_OSTEONECROSIS	Osteonecrosis	ebi-a-GCST90001440	Simple mode	24	-0.041769	0.17315	0.959091	0.68308	1.34663	0.811514	Relative count	B cell	IgD- CD24- %lymphocyte
ebi-a-GCST90001440	Osteonecrosis|| id:finngen_R9_M13_OSTEONECROSIS	Osteonecrosis	ebi-a-GCST90001440	Weighted mode	24	0.0397801	0.0928396	1.04058	0.86746	1.24825	0.672287	Relative count	B cell	IgD- CD24- %lymphocyte
ebi-a-GCST90001441	Osteonecrosis|| id:finngen_R9_M13_OSTEONECROSIS	Osteonecrosis	ebi-a-GCST90001441	MR Egger	25	0.149831	0.142007	1.16164	0.879411	1.53444	0.302339	Relative count	B cell	IgD+ CD24- %lymphocyte
ebi-a-GCST90001441	Osteonecrosis|| id:finngen_R9_M13_OSTEONECROSIS	Osteonecrosis	ebi-a-GCST90001441	Weighted median	25	0.0842922	0.087543	1.08795	0.916409	1.29159	0.335615	Relative count	B cell	IgD+ CD24- %lymphocyte
ebi-a-GCST90001441	Osteonecrosis|| id:finngen_R9_M13_OSTEONECROSIS	Osteonecrosis	ebi-a-GCST90001441	Inverse variance weighted	25	0.0547788	0.0637369	1.05631	0.932258	1.19686	0.390091	Relative count	B cell	IgD+ CD24- %lymphocyte
ebi-a-GCST90001441	Osteonecrosis|| id:finngen_R9_M13_OSTEONECROSIS	Osteonecrosis	ebi-a-GCST90001441	Simple mode	25	0.112064	0.139656	1.11858	0.850729	1.47077	0.430181	Relative count	B cell	IgD+ CD24- %lymphocyte
ebi-a-GCST90001441	Osteonecrosis|| id:finngen_R9_M13_OSTEONECROSIS	Osteonecrosis	ebi-a-GCST90001441	Weighted mode	25	0.104785	0.123427	1.11047	0.871856	1.41439	0.404288	Relative count	B cell	IgD+ CD24- %lymphocyte
ebi-a-GCST90001442	Osteonecrosis|| id:finngen_R9_M13_OSTEONECROSIS	Osteonecrosis	ebi-a-GCST90001442	MR Egger	33	-0.000186534	0.0299998	0.999813	0.94272	1.06036	0.995079	Relative count	B cell	CD24+ CD27+ %lymphocyte
ebi-a-GCST90001442	Osteonecrosis|| id:finngen_R9_M13_OSTEONECROSIS	Osteonecrosis	ebi-a-GCST90001442	Weighted median	33	-0.00905345	0.0309098	0.990987	0.932733	1.05288	0.7696	Relative count	B cell	CD24+ CD27+ %lymphocyte
ebi-a-GCST90001442	Osteonecrosis|| id:finngen_R9_M13_OSTEONECROSIS	Osteonecrosis	ebi-a-GCST90001442	Inverse variance weighted	33	-0.00251197	0.0255317	0.997491	0.948803	1.04868	0.921626	Relative count	B cell	CD24+ CD27+ %lymphocyte
ebi-a-GCST90001442	Osteonecrosis|| id:finngen_R9_M13_OSTEONECROSIS	Osteonecrosis	ebi-a-GCST90001442	Simple mode	33	-0.0225922	0.0921778	0.977661	0.816066	1.17126	0.807949	Relative count	B cell	CD24+ CD27+ %lymphocyte
ebi-a-GCST90001442	Osteonecrosis|| id:finngen_R9_M13_OSTEONECROSIS	Osteonecrosis	ebi-a-GCST90001442	Weighted mode	33	-0.00546743	0.0288484	0.994547	0.939873	1.0524	0.85088	Relative count	B cell	CD24+ CD27+ %lymphocyte
ebi-a-GCST90001443	Osteonecrosis|| id:finngen_R9_M13_OSTEONECROSIS	Osteonecrosis	ebi-a-GCST90001443	MR Egger	17	-0.0264942	0.0463489	0.973854	0.889284	1.06647	0.576043	Relative count	B cell	CD20- %lymphocyte
ebi-a-GCST90001443	Osteonecrosis|| id:finngen_R9_M13_OSTEONECROSIS	Osteonecrosis	ebi-a-GCST90001443	Weighted median	17	-0.0218929	0.042815	0.978345	0.899595	1.06399	0.609115	Relative count	B cell	CD20- %lymphocyte
ebi-a-GCST90001443	Osteonecrosis|| id:finngen_R9_M13_OSTEONECROSIS	Osteonecrosis	ebi-a-GCST90001443	Inverse variance weighted	17	-0.0130091	0.0377899	0.987075	0.916606	1.06296	0.730659	Relative count	B cell	CD20- %lymphocyte
ebi-a-GCST90001443	Osteonecrosis|| id:finngen_R9_M13_OSTEONECROSIS	Osteonecrosis	ebi-a-GCST90001443	Simple mode	17	0.0105524	0.166924	1.01061	0.728608	1.40175	0.950377	Relative count	B cell	CD20- %lymphocyte
ebi-a-GCST90001443	Osteonecrosis|| id:finngen_R9_M13_OSTEONECROSIS	Osteonecrosis	ebi-a-GCST90001443	Weighted mode	17	-0.0191566	0.0421022	0.981026	0.903321	1.06541	0.65522	Relative count	B cell	CD20- %lymphocyte
ebi-a-GCST90001444	Osteonecrosis|| id:finngen_R9_M13_OSTEONECROSIS	Osteonecrosis	ebi-a-GCST90001444	MR Egger	23	-0.0117141	0.0885316	0.988354	0.830908	1.17563	0.895994	Relative count	B cell	CD20- CD38- %lymphocyte
ebi-a-GCST90001444	Osteonecrosis|| id:finngen_R9_M13_OSTEONECROSIS	Osteonecrosis	ebi-a-GCST90001444	Weighted median	23	0.0434928	0.0747117	1.04445	0.902179	1.20916	0.560472	Relative count	B cell	CD20- CD38- %lymphocyte
ebi-a-GCST90001444	Osteonecrosis|| id:finngen_R9_M13_OSTEONECROSIS	Osteonecrosis	ebi-a-GCST90001444	Inverse variance weighted	23	0.0257611	0.0588686	1.0261	0.914277	1.15159	0.661674	Relative count	B cell	CD20- CD38- %lymphocyte
ebi-a-GCST90001444	Osteonecrosis|| id:finngen_R9_M13_OSTEONECROSIS	Osteonecrosis	ebi-a-GCST90001444	Simple mode	23	0.200577	0.149216	1.22211	0.912209	1.63729	0.19258	Relative count	B cell	CD20- CD38- %lymphocyte
ebi-a-GCST90001444	Osteonecrosis|| id:finngen_R9_M13_OSTEONECROSIS	Osteonecrosis	ebi-a-GCST90001444	Weighted mode	23	0.0612063	0.0661345	1.06312	0.933871	1.21025	0.364756	Relative count	B cell	CD20- CD38- %lymphocyte
ebi-a-GCST90001445	Osteonecrosis|| id:finngen_R9_M13_OSTEONECROSIS	Osteonecrosis	ebi-a-GCST90001445	MR Egger	13	-0.0705298	0.151055	0.9319	0.693089	1.253	0.649672	Relative count	B cell	IgD- CD38- %B cell
ebi-a-GCST90001445	Osteonecrosis|| id:finngen_R9_M13_OSTEONECROSIS	Osteonecrosis	ebi-a-GCST90001445	Weighted median	13	0.058176	0.115283	1.0599	0.845541	1.32861	0.613815	Relative count	B cell	IgD- CD38- %B cell
ebi-a-GCST90001445	Osteonecrosis|| id:finngen_R9_M13_OSTEONECROSIS	Osteonecrosis	ebi-a-GCST90001445	Inverse variance weighted	13	0.0651514	0.0836517	1.06732	0.905918	1.25748	0.436073	Relative count	B cell	IgD- CD38- %B cell
ebi-a-GCST90001445	Osteonecrosis|| id:finngen_R9_M13_OSTEONECROSIS	Osteonecrosis	ebi-a-GCST90001445	Simple mode	13	0.00804383	0.174626	1.00808	0.715894	1.41951	0.964018	Relative count	B cell	IgD- CD38- %B cell
ebi-a-GCST90001445	Osteonecrosis|| id:finngen_R9_M13_OSTEONECROSIS	Osteonecrosis	ebi-a-GCST90001445	Weighted mode	13	0.0532399	0.152798	1.05468	0.781731	1.42294	0.733552	Relative count	B cell	IgD- CD38- %B cell
ebi-a-GCST90001446	Osteonecrosis|| id:finngen_R9_M13_OSTEONECROSIS	Osteonecrosis	ebi-a-GCST90001446	MR Egger	15	-0.108166	0.06957	0.897478	0.783078	1.02859	0.143998	Absolute count	B cell	IgD- CD38- AC
ebi-a-GCST90001446	Osteonecrosis|| id:finngen_R9_M13_OSTEONECROSIS	Osteonecrosis	ebi-a-GCST90001446	Weighted median	15	-0.115611	0.0721782	0.890822	0.773306	1.0262	0.109213	Absolute count	B cell	IgD- CD38- AC
ebi-a-GCST90001446	Osteonecrosis|| id:finngen_R9_M13_OSTEONECROSIS	Osteonecrosis	ebi-a-GCST90001446	Inverse variance weighted	15	-0.068562	0.0526932	0.933736	0.842113	1.03533	0.193205	Absolute count	B cell	IgD- CD38- AC
ebi-a-GCST90001446	Osteonecrosis|| id:finngen_R9_M13_OSTEONECROSIS	Osteonecrosis	ebi-a-GCST90001446	Simple mode	15	-0.0483118	0.101499	0.952837	0.780945	1.16256	0.64143	Absolute count	B cell	IgD- CD38- AC
ebi-a-GCST90001446	Osteonecrosis|| id:finngen_R9_M13_OSTEONECROSIS	Osteonecrosis	ebi-a-GCST90001446	Weighted mode	15	-0.123633	0.0607903	0.883704	0.784443	0.995526	0.0613817	Absolute count	B cell	IgD- CD38- AC
ebi-a-GCST90001447	Osteonecrosis|| id:finngen_R9_M13_OSTEONECROSIS	Osteonecrosis	ebi-a-GCST90001447	MR Egger	25	-0.0522493	0.0604074	0.949092	0.843118	1.06839	0.395999	Relative count	B cell	IgD+ CD38br %B cell
ebi-a-GCST90001447	Osteonecrosis|| id:finngen_R9_M13_OSTEONECROSIS	Osteonecrosis	ebi-a-GCST90001447	Weighted median	25	-0.0160036	0.0584699	0.984124	0.877565	1.10362	0.784311	Relative count	B cell	IgD+ CD38br %B cell
ebi-a-GCST90001447	Osteonecrosis|| id:finngen_R9_M13_OSTEONECROSIS	Osteonecrosis	ebi-a-GCST90001447	Inverse variance weighted	25	-0.0512923	0.0407518	0.950001	0.877072	1.02899	0.208156	Relative count	B cell	IgD+ CD38br %B cell
ebi-a-GCST90001447	Osteonecrosis|| id:finngen_R9_M13_OSTEONECROSIS	Osteonecrosis	ebi-a-GCST90001447	Simple mode	25	-0.0825101	0.081223	0.920802	0.785286	1.0797	0.319834	Relative count	B cell	IgD+ CD38br %B cell
ebi-a-GCST90001447	Osteonecrosis|| id:finngen_R9_M13_OSTEONECROSIS	Osteonecrosis	ebi-a-GCST90001447	Weighted mode	25	-0.0259072	0.0505516	0.974426	0.882507	1.07592	0.612992	Relative count	B cell	IgD+ CD38br %B cell
ebi-a-GCST90001448	Osteonecrosis|| id:finngen_R9_M13_OSTEONECROSIS	Osteonecrosis	ebi-a-GCST90001448	MR Egger	16	-0.121521	0.0850153	0.885572	0.749648	1.04614	0.174822	Absolute count	cDC	CD11c+ monocyte AC
ebi-a-GCST90001448	Osteonecrosis|| id:finngen_R9_M13_OSTEONECROSIS	Osteonecrosis	ebi-a-GCST90001448	Weighted median	16	-0.0614624	0.0734429	0.940388	0.814313	1.08598	0.402664	Absolute count	cDC	CD11c+ monocyte AC
ebi-a-GCST90001448	Osteonecrosis|| id:finngen_R9_M13_OSTEONECROSIS	Osteonecrosis	ebi-a-GCST90001448	Inverse variance weighted	16	-0.0539845	0.0538351	0.947447	0.852569	1.05288	0.31597	Absolute count	cDC	CD11c+ monocyte AC
ebi-a-GCST90001448	Osteonecrosis|| id:finngen_R9_M13_OSTEONECROSIS	Osteonecrosis	ebi-a-GCST90001448	Simple mode	16	0.1713	0.130176	1.18685	0.919574	1.5318	0.207961	Absolute count	cDC	CD11c+ monocyte AC
ebi-a-GCST90001448	Osteonecrosis|| id:finngen_R9_M13_OSTEONECROSIS	Osteonecrosis	ebi-a-GCST90001448	Weighted mode	16	-0.0760302	0.0685243	0.926788	0.81031	1.06001	0.284671	Absolute count	cDC	CD11c+ monocyte AC
ebi-a-GCST90001449	Osteonecrosis|| id:finngen_R9_M13_OSTEONECROSIS	Osteonecrosis	ebi-a-GCST90001449	MR Egger	24	0.0503019	0.0944984	1.05159	0.87379	1.26557	0.59985	Relative count	cDC	CD11c+ monocyte %monocyte
ebi-a-GCST90001449	Osteonecrosis|| id:finngen_R9_M13_OSTEONECROSIS	Osteonecrosis	ebi-a-GCST90001449	Weighted median	24	-0.0277116	0.0805919	0.972669	0.830546	1.13911	0.730959	Relative count	cDC	CD11c+ monocyte %monocyte
ebi-a-GCST90001449	Osteonecrosis|| id:finngen_R9_M13_OSTEONECROSIS	Osteonecrosis	ebi-a-GCST90001449	Inverse variance weighted	24	-0.00785487	0.0511172	0.992176	0.897588	1.09673	0.877875	Relative count	cDC	CD11c+ monocyte %monocyte
ebi-a-GCST90001449	Osteonecrosis|| id:finngen_R9_M13_OSTEONECROSIS	Osteonecrosis	ebi-a-GCST90001449	Simple mode	24	-0.0950959	0.114096	0.909286	0.727076	1.13716	0.413151	Relative count	cDC	CD11c+ monocyte %monocyte
ebi-a-GCST90001449	Osteonecrosis|| id:finngen_R9_M13_OSTEONECROSIS	Osteonecrosis	ebi-a-GCST90001449	Weighted mode	24	-0.0516219	0.0749639	0.949688	0.819918	1.1	0.497948	Relative count	cDC	CD11c+ monocyte %monocyte
ebi-a-GCST90001450	Osteonecrosis|| id:finngen_R9_M13_OSTEONECROSIS	Osteonecrosis	ebi-a-GCST90001450	MR Egger	21	0.0530958	0.0472469	1.05453	0.961262	1.15685	0.275099	Absolute count	cDC	CD62L- monocyte AC
ebi-a-GCST90001450	Osteonecrosis|| id:finngen_R9_M13_OSTEONECROSIS	Osteonecrosis	ebi-a-GCST90001450	Weighted median	21	0.053489	0.0492033	1.05495	0.95796	1.16175	0.276991	Absolute count	cDC	CD62L- monocyte AC
ebi-a-GCST90001450	Osteonecrosis|| id:finngen_R9_M13_OSTEONECROSIS	Osteonecrosis	ebi-a-GCST90001450	Inverse variance weighted	21	0.0705568	0.0361517	1.07311	0.9997	1.1519	0.0509751	Absolute count	cDC	CD62L- monocyte AC
ebi-a-GCST90001450	Osteonecrosis|| id:finngen_R9_M13_OSTEONECROSIS	Osteonecrosis	ebi-a-GCST90001450	Simple mode	21	0.0420509	0.0973237	1.04295	0.861824	1.26214	0.670311	Absolute count	cDC	CD62L- monocyte AC
ebi-a-GCST90001450	Osteonecrosis|| id:finngen_R9_M13_OSTEONECROSIS	Osteonecrosis	ebi-a-GCST90001450	Weighted mode	21	0.0502916	0.0457473	1.05158	0.961392	1.15022	0.28468	Absolute count	cDC	CD62L- monocyte AC
ebi-a-GCST90001451	Osteonecrosis|| id:finngen_R9_M13_OSTEONECROSIS	Osteonecrosis	ebi-a-GCST90001451	Inverse variance weighted	28	0.143542	0.042939	1.15435	1.06118	1.25571	0.000829004	Relative count	cDC	CD62L- monocyte %monocyte
ebi-a-GCST90001451	Osteonecrosis|| id:finngen_R9_M13_OSTEONECROSIS	Osteonecrosis	ebi-a-GCST90001451	MR Egger	28	0.126671	0.0977301	1.13504	0.93718	1.37468	0.206317	Relative count	cDC	CD62L- monocyte %monocyte
ebi-a-GCST90001451	Osteonecrosis|| id:finngen_R9_M13_OSTEONECROSIS	Osteonecrosis	ebi-a-GCST90001451	Simple mode	28	0.0619947	0.103363	1.06396	0.86884	1.30289	0.553655	Relative count	cDC	CD62L- monocyte %monocyte
ebi-a-GCST90001451	Osteonecrosis|| id:finngen_R9_M13_OSTEONECROSIS	Osteonecrosis	ebi-a-GCST90001451	Weighted median	28	0.0736799	0.06383	1.07646	0.949873	1.21992	0.248371	Relative count	cDC	CD62L- monocyte %monocyte
ebi-a-GCST90001451	Osteonecrosis|| id:finngen_R9_M13_OSTEONECROSIS	Osteonecrosis	ebi-a-GCST90001451	Weighted mode	28	0.0486453	0.0891666	1.04985	0.881508	1.25034	0.589851	Relative count	cDC	CD62L- monocyte %monocyte
ebi-a-GCST90001452	Osteonecrosis|| id:finngen_R9_M13_OSTEONECROSIS	Osteonecrosis	ebi-a-GCST90001452	Inverse variance weighted	24	-0.0840293	0.0384763	0.919404	0.852619	0.991421	0.028968	Absolute count	cDC	CD11c+ CD62L- monocyte AC
ebi-a-GCST90001452	Osteonecrosis|| id:finngen_R9_M13_OSTEONECROSIS	Osteonecrosis	ebi-a-GCST90001452	MR Egger	24	-0.0773355	0.0541482	0.925579	0.83238	1.02921	0.167272	Absolute count	cDC	CD11c+ CD62L- monocyte AC
ebi-a-GCST90001452	Osteonecrosis|| id:finngen_R9_M13_OSTEONECROSIS	Osteonecrosis	ebi-a-GCST90001452	Simple mode	24	-0.0934793	0.0843818	0.910757	0.771925	1.07456	0.279394	Absolute count	cDC	CD11c+ CD62L- monocyte AC
ebi-a-GCST90001452	Osteonecrosis|| id:finngen_R9_M13_OSTEONECROSIS	Osteonecrosis	ebi-a-GCST90001452	Weighted median	24	-0.0826437	0.0545608	0.920679	0.827304	1.02459	0.129846	Absolute count	cDC	CD11c+ CD62L- monocyte AC
ebi-a-GCST90001452	Osteonecrosis|| id:finngen_R9_M13_OSTEONECROSIS	Osteonecrosis	ebi-a-GCST90001452	Weighted mode	24	-0.0815612	0.0478901	0.921676	0.8391	1.01238	0.102029	Absolute count	cDC	CD11c+ CD62L- monocyte AC
ebi-a-GCST90001453	Osteonecrosis|| id:finngen_R9_M13_OSTEONECROSIS	Osteonecrosis	ebi-a-GCST90001453	MR Egger	19	0.0464171	0.133192	1.04751	0.806832	1.35999	0.731746	Relative count	cDC	CD11c+ CD62L- monocyte %monocyte
ebi-a-GCST90001453	Osteonecrosis|| id:finngen_R9_M13_OSTEONECROSIS	Osteonecrosis	ebi-a-GCST90001453	Weighted median	19	-0.127686	0.0927768	0.88013	0.733793	1.05565	0.168739	Relative count	cDC	CD11c+ CD62L- monocyte %monocyte
ebi-a-GCST90001453	Osteonecrosis|| id:finngen_R9_M13_OSTEONECROSIS	Osteonecrosis	ebi-a-GCST90001453	Inverse variance weighted	19	-0.0596619	0.0654942	0.942083	0.828589	1.07112	0.362322	Relative count	cDC	CD11c+ CD62L- monocyte %monocyte
ebi-a-GCST90001453	Osteonecrosis|| id:finngen_R9_M13_OSTEONECROSIS	Osteonecrosis	ebi-a-GCST90001453	Simple mode	19	-0.118334	0.14103	0.888399	0.673847	1.17126	0.412434	Relative count	cDC	CD11c+ CD62L- monocyte %monocyte
ebi-a-GCST90001453	Osteonecrosis|| id:finngen_R9_M13_OSTEONECROSIS	Osteonecrosis	ebi-a-GCST90001453	Weighted mode	19	-0.125446	0.134141	0.882103	0.678167	1.14737	0.36207	Relative count	cDC	CD11c+ CD62L- monocyte %monocyte
ebi-a-GCST90001454	Osteonecrosis|| id:finngen_R9_M13_OSTEONECROSIS	Osteonecrosis	ebi-a-GCST90001454	MR Egger	18	-0.136217	0.168532	0.872653	0.627169	1.21422	0.430795	Absolute count	cDC	CD62L- HLA DR++ monocyte AC
ebi-a-GCST90001454	Osteonecrosis|| id:finngen_R9_M13_OSTEONECROSIS	Osteonecrosis	ebi-a-GCST90001454	Weighted median	18	-0.054475	0.104269	0.946982	0.771944	1.16171	0.601361	Absolute count	cDC	CD62L- HLA DR++ monocyte AC
ebi-a-GCST90001454	Osteonecrosis|| id:finngen_R9_M13_OSTEONECROSIS	Osteonecrosis	ebi-a-GCST90001454	Inverse variance weighted	18	-0.0780857	0.0757484	0.924885	0.797277	1.07292	0.302608	Absolute count	cDC	CD62L- HLA DR++ monocyte AC
ebi-a-GCST90001454	Osteonecrosis|| id:finngen_R9_M13_OSTEONECROSIS	Osteonecrosis	ebi-a-GCST90001454	Simple mode	18	-0.01283	0.171859	0.987252	0.704918	1.38267	0.941361	Absolute count	cDC	CD62L- HLA DR++ monocyte AC
ebi-a-GCST90001454	Osteonecrosis|| id:finngen_R9_M13_OSTEONECROSIS	Osteonecrosis	ebi-a-GCST90001454	Weighted mode	18	-0.0721545	0.147184	0.930387	0.697233	1.24151	0.630236	Absolute count	cDC	CD62L- HLA DR++ monocyte AC
ebi-a-GCST90001455	Osteonecrosis|| id:finngen_R9_M13_OSTEONECROSIS	Osteonecrosis	ebi-a-GCST90001455	MR Egger	13	0.137962	0.208586	1.14793	0.762718	1.7277	0.521959	Relative count	cDC	CD62L- HLA DR++ monocyte %monocyte
ebi-a-GCST90001455	Osteonecrosis|| id:finngen_R9_M13_OSTEONECROSIS	Osteonecrosis	ebi-a-GCST90001455	Weighted median	13	0.0383426	0.113531	1.03909	0.831788	1.29805	0.735568	Relative count	cDC	CD62L- HLA DR++ monocyte %monocyte
ebi-a-GCST90001455	Osteonecrosis|| id:finngen_R9_M13_OSTEONECROSIS	Osteonecrosis	ebi-a-GCST90001455	Inverse variance weighted	13	0.0157869	0.080943	1.01591	0.866874	1.19057	0.845364	Relative count	cDC	CD62L- HLA DR++ monocyte %monocyte
ebi-a-GCST90001455	Osteonecrosis|| id:finngen_R9_M13_OSTEONECROSIS	Osteonecrosis	ebi-a-GCST90001455	Simple mode	13	-0.0398846	0.160618	0.9609	0.701387	1.31643	0.808086	Relative count	cDC	CD62L- HLA DR++ monocyte %monocyte
ebi-a-GCST90001455	Osteonecrosis|| id:finngen_R9_M13_OSTEONECROSIS	Osteonecrosis	ebi-a-GCST90001455	Weighted mode	13	0.0126381	0.147475	1.01272	0.7585	1.35214	0.933121	Relative count	cDC	CD62L- HLA DR++ monocyte %monocyte
ebi-a-GCST90001456	Osteonecrosis|| id:finngen_R9_M13_OSTEONECROSIS	Osteonecrosis	ebi-a-GCST90001456	MR Egger	16	0.223904	0.119329	1.25095	0.990069	1.58057	0.0816086	Absolute count	cDC	CD11c+ HLA DR++ monocyte AC
ebi-a-GCST90001456	Osteonecrosis|| id:finngen_R9_M13_OSTEONECROSIS	Osteonecrosis	ebi-a-GCST90001456	Weighted median	16	0.109527	0.107113	1.11575	0.904463	1.3764	0.306526	Absolute count	cDC	CD11c+ HLA DR++ monocyte AC
ebi-a-GCST90001456	Osteonecrosis|| id:finngen_R9_M13_OSTEONECROSIS	Osteonecrosis	ebi-a-GCST90001456	Inverse variance weighted	16	0.0848708	0.070488	1.08858	0.948109	1.24985	0.228572	Absolute count	cDC	CD11c+ HLA DR++ monocyte AC
ebi-a-GCST90001456	Osteonecrosis|| id:finngen_R9_M13_OSTEONECROSIS	Osteonecrosis	ebi-a-GCST90001456	Simple mode	16	0.147785	0.147966	1.15926	0.867422	1.54929	0.333746	Absolute count	cDC	CD11c+ HLA DR++ monocyte AC
ebi-a-GCST90001456	Osteonecrosis|| id:finngen_R9_M13_OSTEONECROSIS	Osteonecrosis	ebi-a-GCST90001456	Weighted mode	16	0.116479	0.116708	1.12353	0.893804	1.41231	0.33409	Absolute count	cDC	CD11c+ HLA DR++ monocyte AC
ebi-a-GCST90001457	Osteonecrosis|| id:finngen_R9_M13_OSTEONECROSIS	Osteonecrosis	ebi-a-GCST90001457	MR Egger	18	0.103897	0.0481739	1.10949	1.00952	1.21935	0.0465857	Relative count	cDC	CD11c+ HLA DR++ monocyte %monocyte
ebi-a-GCST90001457	Osteonecrosis|| id:finngen_R9_M13_OSTEONECROSIS	Osteonecrosis	ebi-a-GCST90001457	Weighted median	18	0.0660835	0.0533182	1.06832	0.962308	1.186	0.215191	Relative count	cDC	CD11c+ HLA DR++ monocyte %monocyte
ebi-a-GCST90001457	Osteonecrosis|| id:finngen_R9_M13_OSTEONECROSIS	Osteonecrosis	ebi-a-GCST90001457	Inverse variance weighted	18	0.0576284	0.0427789	1.05932	0.974123	1.15197	0.17794	Relative count	cDC	CD11c+ HLA DR++ monocyte %monocyte
ebi-a-GCST90001457	Osteonecrosis|| id:finngen_R9_M13_OSTEONECROSIS	Osteonecrosis	ebi-a-GCST90001457	Simple mode	18	0.103547	0.14109	1.1091	0.841147	1.46241	0.473007	Relative count	cDC	CD11c+ HLA DR++ monocyte %monocyte
ebi-a-GCST90001457	Osteonecrosis|| id:finngen_R9_M13_OSTEONECROSIS	Osteonecrosis	ebi-a-GCST90001457	Weighted mode	18	0.0700512	0.0458879	1.07256	0.980307	1.1735	0.145257	Relative count	cDC	CD11c+ HLA DR++ monocyte %monocyte
ebi-a-GCST90001458	Osteonecrosis|| id:finngen_R9_M13_OSTEONECROSIS	Osteonecrosis	ebi-a-GCST90001458	MR Egger	54	0.0601165	0.0432041	1.06196	0.975736	1.1558	0.170013	Absolute count	cDC	Myeloid DC AC
ebi-a-GCST90001458	Osteonecrosis|| id:finngen_R9_M13_OSTEONECROSIS	Osteonecrosis	ebi-a-GCST90001458	Weighted median	54	0.0961768	0.0418856	1.10095	1.01418	1.19515	0.0216658	Absolute count	cDC	Myeloid DC AC
ebi-a-GCST90001458	Osteonecrosis|| id:finngen_R9_M13_OSTEONECROSIS	Osteonecrosis	ebi-a-GCST90001458	Inverse variance weighted	54	0.0483372	0.0295556	1.04952	0.990454	1.11212	0.10195	Absolute count	cDC	Myeloid DC AC
ebi-a-GCST90001458	Osteonecrosis|| id:finngen_R9_M13_OSTEONECROSIS	Osteonecrosis	ebi-a-GCST90001458	Simple mode	54	0.0804765	0.0738259	1.0838	0.937796	1.25254	0.280608	Absolute count	cDC	Myeloid DC AC
ebi-a-GCST90001458	Osteonecrosis|| id:finngen_R9_M13_OSTEONECROSIS	Osteonecrosis	ebi-a-GCST90001458	Weighted mode	54	0.0669814	0.0426465	1.06928	0.983531	1.1625	0.122223	Absolute count	cDC	Myeloid DC AC
ebi-a-GCST90001459	Osteonecrosis|| id:finngen_R9_M13_OSTEONECROSIS	Osteonecrosis	ebi-a-GCST90001459	MR Egger	49	-0.00247352	0.0814275	0.99753	0.85038	1.17014	0.975895	Relative count	cDC	Myeloid DC %DC
ebi-a-GCST90001459	Osteonecrosis|| id:finngen_R9_M13_OSTEONECROSIS	Osteonecrosis	ebi-a-GCST90001459	Weighted median	49	-0.0150142	0.0645733	0.985098	0.867988	1.11801	0.816138	Relative count	cDC	Myeloid DC %DC
ebi-a-GCST90001459	Osteonecrosis|| id:finngen_R9_M13_OSTEONECROSIS	Osteonecrosis	ebi-a-GCST90001459	Inverse variance weighted	49	-0.0428402	0.0398881	0.958064	0.886016	1.03597	0.282818	Relative count	cDC	Myeloid DC %DC
ebi-a-GCST90001459	Osteonecrosis|| id:finngen_R9_M13_OSTEONECROSIS	Osteonecrosis	ebi-a-GCST90001459	Simple mode	49	0.0379755	0.108963	1.03871	0.83896	1.28601	0.728975	Relative count	cDC	Myeloid DC %DC
ebi-a-GCST90001459	Osteonecrosis|| id:finngen_R9_M13_OSTEONECROSIS	Osteonecrosis	ebi-a-GCST90001459	Weighted mode	49	0.013195	0.072715	1.01328	0.878687	1.16849	0.856769	Relative count	cDC	Myeloid DC %DC
ebi-a-GCST90001460	Osteonecrosis|| id:finngen_R9_M13_OSTEONECROSIS	Osteonecrosis	ebi-a-GCST90001460	MR Egger	30	0.014642	0.036572	1.01475	0.944557	1.09016	0.691928	Absolute count	cDC	Plasmacytoid DC AC
ebi-a-GCST90001460	Osteonecrosis|| id:finngen_R9_M13_OSTEONECROSIS	Osteonecrosis	ebi-a-GCST90001460	Weighted median	30	0.0318417	0.0410534	1.03235	0.95254	1.11886	0.437976	Absolute count	cDC	Plasmacytoid DC AC
ebi-a-GCST90001460	Osteonecrosis|| id:finngen_R9_M13_OSTEONECROSIS	Osteonecrosis	ebi-a-GCST90001460	Inverse variance weighted	30	-0.000362388	0.0282722	0.999638	0.945751	1.05659	0.989773	Absolute count	cDC	Plasmacytoid DC AC
ebi-a-GCST90001460	Osteonecrosis|| id:finngen_R9_M13_OSTEONECROSIS	Osteonecrosis	ebi-a-GCST90001460	Simple mode	30	0.024973	0.064374	1.02529	0.903752	1.16317	0.700897	Absolute count	cDC	Plasmacytoid DC AC
ebi-a-GCST90001460	Osteonecrosis|| id:finngen_R9_M13_OSTEONECROSIS	Osteonecrosis	ebi-a-GCST90001460	Weighted mode	30	0.0130014	0.0402018	1.01309	0.936324	1.09614	0.748711	Absolute count	cDC	Plasmacytoid DC AC
ebi-a-GCST90001461	Osteonecrosis|| id:finngen_R9_M13_OSTEONECROSIS	Osteonecrosis	ebi-a-GCST90001461	MR Egger	44	-0.0609124	0.0894219	0.940906	0.789639	1.12115	0.499496	Absolute count	cDC	DC AC
ebi-a-GCST90001461	Osteonecrosis|| id:finngen_R9_M13_OSTEONECROSIS	Osteonecrosis	ebi-a-GCST90001461	Weighted median	44	-0.0306038	0.0637106	0.96986	0.856007	1.09886	0.630974	Absolute count	cDC	DC AC
ebi-a-GCST90001461	Osteonecrosis|| id:finngen_R9_M13_OSTEONECROSIS	Osteonecrosis	ebi-a-GCST90001461	Inverse variance weighted	44	0.00978939	0.0464202	1.00984	0.922015	1.10603	0.832976	Absolute count	cDC	DC AC
ebi-a-GCST90001461	Osteonecrosis|| id:finngen_R9_M13_OSTEONECROSIS	Osteonecrosis	ebi-a-GCST90001461	Simple mode	44	0.106248	0.109156	1.1121	0.8979	1.37739	0.335817	Absolute count	cDC	DC AC
ebi-a-GCST90001461	Osteonecrosis|| id:finngen_R9_M13_OSTEONECROSIS	Osteonecrosis	ebi-a-GCST90001461	Weighted mode	44	0.00608992	0.0680265	1.00611	0.880521	1.14961	0.929082	Absolute count	cDC	DC AC
ebi-a-GCST90001462	Osteonecrosis|| id:finngen_R9_M13_OSTEONECROSIS	Osteonecrosis	ebi-a-GCST90001462	MR Egger	57	-0.0202648	0.031746	0.979939	0.920823	1.04285	0.525901	Absolute count	cDC	CD62L- DC AC
ebi-a-GCST90001462	Osteonecrosis|| id:finngen_R9_M13_OSTEONECROSIS	Osteonecrosis	ebi-a-GCST90001462	Weighted median	57	0.0342796	0.0371414	1.03487	0.962215	1.11302	0.356034	Absolute count	cDC	CD62L- DC AC
ebi-a-GCST90001462	Osteonecrosis|| id:finngen_R9_M13_OSTEONECROSIS	Osteonecrosis	ebi-a-GCST90001462	Inverse variance weighted	57	0.0062819	0.0244017	1.0063	0.959306	1.0556	0.796842	Absolute count	cDC	CD62L- DC AC
ebi-a-GCST90001462	Osteonecrosis|| id:finngen_R9_M13_OSTEONECROSIS	Osteonecrosis	ebi-a-GCST90001462	Simple mode	57	0.0960294	0.074366	1.10079	0.951488	1.27352	0.201902	Absolute count	cDC	CD62L- DC AC
ebi-a-GCST90001462	Osteonecrosis|| id:finngen_R9_M13_OSTEONECROSIS	Osteonecrosis	ebi-a-GCST90001462	Weighted mode	57	0.00844657	0.0304204	1.00848	0.95011	1.07044	0.782295	Absolute count	cDC	CD62L- DC AC
ebi-a-GCST90001463	Osteonecrosis|| id:finngen_R9_M13_OSTEONECROSIS	Osteonecrosis	ebi-a-GCST90001463	MR Egger	59	0.0345703	0.0473168	1.03517	0.943489	1.13577	0.468008	Relative count	cDC	CD62L- DC %DC
ebi-a-GCST90001463	Osteonecrosis|| id:finngen_R9_M13_OSTEONECROSIS	Osteonecrosis	ebi-a-GCST90001463	Weighted median	59	0.0570892	0.0397808	1.05875	0.979335	1.14461	0.15126	Relative count	cDC	CD62L- DC %DC
ebi-a-GCST90001463	Osteonecrosis|| id:finngen_R9_M13_OSTEONECROSIS	Osteonecrosis	ebi-a-GCST90001463	Inverse variance weighted	59	0.0314629	0.028025	1.03196	0.976807	1.09023	0.261577	Relative count	cDC	CD62L- DC %DC
ebi-a-GCST90001463	Osteonecrosis|| id:finngen_R9_M13_OSTEONECROSIS	Osteonecrosis	ebi-a-GCST90001463	Simple mode	59	0.0825905	0.0671639	1.0861	0.952133	1.23891	0.22378	Relative count	cDC	CD62L- DC %DC
ebi-a-GCST90001463	Osteonecrosis|| id:finngen_R9_M13_OSTEONECROSIS	Osteonecrosis	ebi-a-GCST90001463	Weighted mode	59	0.0464507	0.0422349	1.04755	0.964322	1.13795	0.275955	Relative count	cDC	CD62L- DC %DC
ebi-a-GCST90001464	Osteonecrosis|| id:finngen_R9_M13_OSTEONECROSIS	Osteonecrosis	ebi-a-GCST90001464	MR Egger	68	-0.0642895	0.0401201	0.937733	0.866819	1.01445	0.113837	Absolute count	cDC	CD86+ myeloid DC AC
ebi-a-GCST90001464	Osteonecrosis|| id:finngen_R9_M13_OSTEONECROSIS	Osteonecrosis	ebi-a-GCST90001464	Weighted median	68	-0.0354257	0.0382654	0.965194	0.895453	1.04037	0.354556	Absolute count	cDC	CD86+ myeloid DC AC
ebi-a-GCST90001464	Osteonecrosis|| id:finngen_R9_M13_OSTEONECROSIS	Osteonecrosis	ebi-a-GCST90001464	Inverse variance weighted	68	0.00873646	0.0268308	1.00877	0.957096	1.06324	0.744717	Absolute count	cDC	CD86+ myeloid DC AC
ebi-a-GCST90001464	Osteonecrosis|| id:finngen_R9_M13_OSTEONECROSIS	Osteonecrosis	ebi-a-GCST90001464	Simple mode	68	0.0772421	0.0801261	1.0803	0.923296	1.26401	0.33851	Absolute count	cDC	CD86+ myeloid DC AC
ebi-a-GCST90001464	Osteonecrosis|| id:finngen_R9_M13_OSTEONECROSIS	Osteonecrosis	ebi-a-GCST90001464	Weighted mode	68	-0.0249065	0.0376495	0.975401	0.906015	1.0501	0.510536	Absolute count	cDC	CD86+ myeloid DC AC
ebi-a-GCST90001465	Osteonecrosis|| id:finngen_R9_M13_OSTEONECROSIS	Osteonecrosis	ebi-a-GCST90001465	MR Egger	72	-0.0169597	0.0238056	0.983183	0.938363	1.03014	0.47857	Relative count	cDC	CD86+ myeloid DC %DC
ebi-a-GCST90001465	Osteonecrosis|| id:finngen_R9_M13_OSTEONECROSIS	Osteonecrosis	ebi-a-GCST90001465	Weighted median	72	0.0242559	0.0285669	1.02455	0.968763	1.08355	0.39583	Relative count	cDC	CD86+ myeloid DC %DC
ebi-a-GCST90001465	Osteonecrosis|| id:finngen_R9_M13_OSTEONECROSIS	Osteonecrosis	ebi-a-GCST90001465	Inverse variance weighted	72	0.00603813	0.0183794	1.00606	0.97046	1.04296	0.742512	Relative count	cDC	CD86+ myeloid DC %DC
ebi-a-GCST90001465	Osteonecrosis|| id:finngen_R9_M13_OSTEONECROSIS	Osteonecrosis	ebi-a-GCST90001465	Simple mode	72	0.0388564	0.0572728	1.03962	0.929231	1.16313	0.499695	Relative count	cDC	CD86+ myeloid DC %DC
ebi-a-GCST90001465	Osteonecrosis|| id:finngen_R9_M13_OSTEONECROSIS	Osteonecrosis	ebi-a-GCST90001465	Weighted mode	72	0.00727938	0.0232755	1.00731	0.962385	1.05432	0.755389	Relative count	cDC	CD86+ myeloid DC %DC
ebi-a-GCST90001466	Osteonecrosis|| id:finngen_R9_M13_OSTEONECROSIS	Osteonecrosis	ebi-a-GCST90001466	MR Egger	21	-0.0174544	0.103896	0.982697	0.801644	1.20464	0.86836	Absolute count	cDC	CD86+ plasmacytoid DC AC
ebi-a-GCST90001466	Osteonecrosis|| id:finngen_R9_M13_OSTEONECROSIS	Osteonecrosis	ebi-a-GCST90001466	Weighted median	21	-0.0811845	0.0863133	0.922024	0.778522	1.09198	0.346921	Absolute count	cDC	CD86+ plasmacytoid DC AC
ebi-a-GCST90001466	Osteonecrosis|| id:finngen_R9_M13_OSTEONECROSIS	Osteonecrosis	ebi-a-GCST90001466	Inverse variance weighted	21	0.0049955	0.0608234	1.00501	0.892063	1.13225	0.934542	Absolute count	cDC	CD86+ plasmacytoid DC AC
ebi-a-GCST90001466	Osteonecrosis|| id:finngen_R9_M13_OSTEONECROSIS	Osteonecrosis	ebi-a-GCST90001466	Simple mode	21	-0.00212805	0.142441	0.997874	0.754793	1.31924	0.988228	Absolute count	cDC	CD86+ plasmacytoid DC AC
ebi-a-GCST90001466	Osteonecrosis|| id:finngen_R9_M13_OSTEONECROSIS	Osteonecrosis	ebi-a-GCST90001466	Weighted mode	21	-0.114522	0.101357	0.891792	0.731117	1.08778	0.271892	Absolute count	cDC	CD86+ plasmacytoid DC AC
ebi-a-GCST90001467	Osteonecrosis|| id:finngen_R9_M13_OSTEONECROSIS	Osteonecrosis	ebi-a-GCST90001467	MR Egger	34	-0.0364398	0.0914155	0.964216	0.806046	1.15342	0.692822	Relative count	cDC	CD86+ plasmacytoid DC %DC
ebi-a-GCST90001467	Osteonecrosis|| id:finngen_R9_M13_OSTEONECROSIS	Osteonecrosis	ebi-a-GCST90001467	Weighted median	34	-0.0465378	0.0671398	0.954529	0.836832	1.08878	0.488217	Relative count	cDC	CD86+ plasmacytoid DC %DC
ebi-a-GCST90001467	Osteonecrosis|| id:finngen_R9_M13_OSTEONECROSIS	Osteonecrosis	ebi-a-GCST90001467	Inverse variance weighted	34	-0.0171899	0.0487238	0.982957	0.893429	1.08146	0.724236	Relative count	cDC	CD86+ plasmacytoid DC %DC
ebi-a-GCST90001467	Osteonecrosis|| id:finngen_R9_M13_OSTEONECROSIS	Osteonecrosis	ebi-a-GCST90001467	Simple mode	34	0.0607242	0.123166	1.06261	0.834702	1.35274	0.625257	Relative count	cDC	CD86+ plasmacytoid DC %DC
ebi-a-GCST90001467	Osteonecrosis|| id:finngen_R9_M13_OSTEONECROSIS	Osteonecrosis	ebi-a-GCST90001467	Weighted mode	34	-0.095618	0.0905328	0.908811	0.761045	1.08527	0.298562	Relative count	cDC	CD86+ plasmacytoid DC %DC
ebi-a-GCST90001468	Osteonecrosis|| id:finngen_R9_M13_OSTEONECROSIS	Osteonecrosis	ebi-a-GCST90001468	MR Egger	61	-0.0273801	0.0614482	0.972991	0.862588	1.09753	0.657531	Absolute count	cDC	CD62L- myeloid DC AC
ebi-a-GCST90001468	Osteonecrosis|| id:finngen_R9_M13_OSTEONECROSIS	Osteonecrosis	ebi-a-GCST90001468	Weighted median	61	0.00346503	0.0484418	1.00347	0.912579	1.10342	0.942976	Absolute count	cDC	CD62L- myeloid DC AC
ebi-a-GCST90001468	Osteonecrosis|| id:finngen_R9_M13_OSTEONECROSIS	Osteonecrosis	ebi-a-GCST90001468	Inverse variance weighted	61	-0.00650457	0.0300797	0.993517	0.936636	1.05385	0.828797	Absolute count	cDC	CD62L- myeloid DC AC
ebi-a-GCST90001468	Osteonecrosis|| id:finngen_R9_M13_OSTEONECROSIS	Osteonecrosis	ebi-a-GCST90001468	Simple mode	61	0.0551532	0.0931955	1.0567	0.880285	1.26848	0.556207	Absolute count	cDC	CD62L- myeloid DC AC
ebi-a-GCST90001468	Osteonecrosis|| id:finngen_R9_M13_OSTEONECROSIS	Osteonecrosis	ebi-a-GCST90001468	Weighted mode	61	0.0311011	0.058085	1.03159	0.920585	1.15598	0.594324	Absolute count	cDC	CD62L- myeloid DC AC
ebi-a-GCST90001469	Osteonecrosis|| id:finngen_R9_M13_OSTEONECROSIS	Osteonecrosis	ebi-a-GCST90001469	MR Egger	77	0.00799307	0.0453119	1.00803	0.922361	1.10164	0.860454	Relative count	cDC	CD62L- myeloid DC %DC
ebi-a-GCST90001469	Osteonecrosis|| id:finngen_R9_M13_OSTEONECROSIS	Osteonecrosis	ebi-a-GCST90001469	Weighted median	77	0.0113044	0.0382108	1.01137	0.938391	1.09002	0.767349	Relative count	cDC	CD62L- myeloid DC %DC
ebi-a-GCST90001469	Osteonecrosis|| id:finngen_R9_M13_OSTEONECROSIS	Osteonecrosis	ebi-a-GCST90001469	Inverse variance weighted	77	-0.00349182	0.0263735	0.996514	0.946311	1.04938	0.894669	Relative count	cDC	CD62L- myeloid DC %DC
ebi-a-GCST90001469	Osteonecrosis|| id:finngen_R9_M13_OSTEONECROSIS	Osteonecrosis	ebi-a-GCST90001469	Simple mode	77	0.044444	0.0729336	1.04545	0.90619	1.2061	0.544093	Relative count	cDC	CD62L- myeloid DC %DC
ebi-a-GCST90001469	Osteonecrosis|| id:finngen_R9_M13_OSTEONECROSIS	Osteonecrosis	ebi-a-GCST90001469	Weighted mode	77	0.0240877	0.0357242	1.02438	0.955107	1.09868	0.502186	Relative count	cDC	CD62L- myeloid DC %DC
ebi-a-GCST90001470	Osteonecrosis|| id:finngen_R9_M13_OSTEONECROSIS	Osteonecrosis	ebi-a-GCST90001470	MR Egger	32	0.0444968	0.0820306	1.0455	0.890223	1.22786	0.591521	Absolute count	cDC	CD62L- plasmacytoid DC AC
ebi-a-GCST90001470	Osteonecrosis|| id:finngen_R9_M13_OSTEONECROSIS	Osteonecrosis	ebi-a-GCST90001470	Weighted median	32	0.0562215	0.0714537	1.05783	0.91959	1.21686	0.431384	Absolute count	cDC	CD62L- plasmacytoid DC AC
ebi-a-GCST90001470	Osteonecrosis|| id:finngen_R9_M13_OSTEONECROSIS	Osteonecrosis	ebi-a-GCST90001470	Inverse variance weighted	32	-0.00395746	0.0470051	0.99605	0.908385	1.09218	0.932904	Absolute count	cDC	CD62L- plasmacytoid DC AC
ebi-a-GCST90001470	Osteonecrosis|| id:finngen_R9_M13_OSTEONECROSIS	Osteonecrosis	ebi-a-GCST90001470	Simple mode	32	0.0254045	0.120208	1.02573	0.81042	1.29824	0.834006	Absolute count	cDC	CD62L- plasmacytoid DC AC
ebi-a-GCST90001470	Osteonecrosis|| id:finngen_R9_M13_OSTEONECROSIS	Osteonecrosis	ebi-a-GCST90001470	Weighted mode	32	0.0431883	0.0756206	1.04413	0.900299	1.21095	0.572037	Absolute count	cDC	CD62L- plasmacytoid DC AC
ebi-a-GCST90001471	Osteonecrosis|| id:finngen_R9_M13_OSTEONECROSIS	Osteonecrosis	ebi-a-GCST90001471	MR Egger	34	-0.0339797	0.0597004	0.966591	0.859854	1.08658	0.573214	Relative count	cDC	CD62L- plasmacytoid DC %DC
ebi-a-GCST90001471	Osteonecrosis|| id:finngen_R9_M13_OSTEONECROSIS	Osteonecrosis	ebi-a-GCST90001471	Weighted median	34	-0.0470796	0.0602186	0.954011	0.847802	1.07353	0.434325	Relative count	cDC	CD62L- plasmacytoid DC %DC
ebi-a-GCST90001471	Osteonecrosis|| id:finngen_R9_M13_OSTEONECROSIS	Osteonecrosis	ebi-a-GCST90001471	Inverse variance weighted	34	-0.0335731	0.0400573	0.966984	0.893968	1.04596	0.401959	Relative count	cDC	CD62L- plasmacytoid DC %DC
ebi-a-GCST90001471	Osteonecrosis|| id:finngen_R9_M13_OSTEONECROSIS	Osteonecrosis	ebi-a-GCST90001471	Simple mode	34	-0.100841	0.10748	0.904076	0.732345	1.11608	0.354943	Relative count	cDC	CD62L- plasmacytoid DC %DC
ebi-a-GCST90001471	Osteonecrosis|| id:finngen_R9_M13_OSTEONECROSIS	Osteonecrosis	ebi-a-GCST90001471	Weighted mode	34	-0.106112	0.0639718	0.899324	0.793345	1.01946	0.106646	Relative count	cDC	CD62L- plasmacytoid DC %DC
ebi-a-GCST90001472	Osteonecrosis|| id:finngen_R9_M13_OSTEONECROSIS	Osteonecrosis	ebi-a-GCST90001472	MR Egger	85	-0.040035	0.0431957	0.960756	0.882763	1.04564	0.356703	Absolute count	cDC	CD62L- CD86+ myeloid DC AC
ebi-a-GCST90001472	Osteonecrosis|| id:finngen_R9_M13_OSTEONECROSIS	Osteonecrosis	ebi-a-GCST90001472	Weighted median	85	-0.00040591	0.0381372	0.999594	0.9276	1.07718	0.991508	Absolute count	cDC	CD62L- CD86+ myeloid DC AC
ebi-a-GCST90001472	Osteonecrosis|| id:finngen_R9_M13_OSTEONECROSIS	Osteonecrosis	ebi-a-GCST90001472	Inverse variance weighted	85	0.0322555	0.0241669	1.03278	0.985002	1.08288	0.181975	Absolute count	cDC	CD62L- CD86+ myeloid DC AC
ebi-a-GCST90001472	Osteonecrosis|| id:finngen_R9_M13_OSTEONECROSIS	Osteonecrosis	ebi-a-GCST90001472	Simple mode	85	0.0139418	0.0727118	1.01404	0.879349	1.16936	0.848408	Absolute count	cDC	CD62L- CD86+ myeloid DC AC
ebi-a-GCST90001472	Osteonecrosis|| id:finngen_R9_M13_OSTEONECROSIS	Osteonecrosis	ebi-a-GCST90001472	Weighted mode	85	0.0139418	0.0406368	1.01404	0.936406	1.09811	0.732394	Absolute count	cDC	CD62L- CD86+ myeloid DC AC
ebi-a-GCST90001473	Osteonecrosis|| id:finngen_R9_M13_OSTEONECROSIS	Osteonecrosis	ebi-a-GCST90001473	MR Egger	87	-0.0365042	0.0428564	0.964154	0.886475	1.04864	0.396731	Relative count	cDC	CD62L- CD86+ myeloid DC %DC
ebi-a-GCST90001473	Osteonecrosis|| id:finngen_R9_M13_OSTEONECROSIS	Osteonecrosis	ebi-a-GCST90001473	Weighted median	87	0.0314475	0.0397948	1.03195	0.954517	1.11566	0.429387	Relative count	cDC	CD62L- CD86+ myeloid DC %DC
ebi-a-GCST90001473	Osteonecrosis|| id:finngen_R9_M13_OSTEONECROSIS	Osteonecrosis	ebi-a-GCST90001473	Inverse variance weighted	87	0.0452816	0.0246668	1.04632	0.996939	1.09815	0.066398	Relative count	cDC	CD62L- CD86+ myeloid DC %DC
ebi-a-GCST90001473	Osteonecrosis|| id:finngen_R9_M13_OSTEONECROSIS	Osteonecrosis	ebi-a-GCST90001473	Simple mode	87	0.0643332	0.0732014	1.06645	0.923909	1.23098	0.381931	Relative count	cDC	CD62L- CD86+ myeloid DC %DC
ebi-a-GCST90001473	Osteonecrosis|| id:finngen_R9_M13_OSTEONECROSIS	Osteonecrosis	ebi-a-GCST90001473	Weighted mode	87	0.0281509	0.0400788	1.02855	0.950846	1.11261	0.484334	Relative count	cDC	CD62L- CD86+ myeloid DC %DC
ebi-a-GCST90001474	Osteonecrosis|| id:finngen_R9_M13_OSTEONECROSIS	Osteonecrosis	ebi-a-GCST90001474	MR Egger	42	0.0137097	0.0580715	1.0138	0.904737	1.13602	0.814574	Relative count	cDC	Plasmacytoid DC %DC
ebi-a-GCST90001474	Osteonecrosis|| id:finngen_R9_M13_OSTEONECROSIS	Osteonecrosis	ebi-a-GCST90001474	Weighted median	42	-0.00392353	0.053379	0.996084	0.897137	1.10594	0.941406	Relative count	cDC	Plasmacytoid DC %DC
ebi-a-GCST90001474	Osteonecrosis|| id:finngen_R9_M13_OSTEONECROSIS	Osteonecrosis	ebi-a-GCST90001474	Inverse variance weighted	42	0.00569946	0.0347521	1.00572	0.939493	1.07661	0.869729	Relative count	cDC	Plasmacytoid DC %DC
ebi-a-GCST90001474	Osteonecrosis|| id:finngen_R9_M13_OSTEONECROSIS	Osteonecrosis	ebi-a-GCST90001474	Simple mode	42	0.0191102	0.0832159	1.01929	0.865894	1.19987	0.819509	Relative count	cDC	Plasmacytoid DC %DC
ebi-a-GCST90001474	Osteonecrosis|| id:finngen_R9_M13_OSTEONECROSIS	Osteonecrosis	ebi-a-GCST90001474	Weighted mode	42	0.0191102	0.0540738	1.01929	0.916792	1.13326	0.725593	Relative count	cDC	Plasmacytoid DC %DC
ebi-a-GCST90001475	Osteonecrosis|| id:finngen_R9_M13_OSTEONECROSIS	Osteonecrosis	ebi-a-GCST90001475	MR Egger	49	-0.0431158	0.0883127	0.957801	0.805567	1.1388	0.627666	Relative count	TBNK	HLA DR++ monocyte %monocyte
ebi-a-GCST90001475	Osteonecrosis|| id:finngen_R9_M13_OSTEONECROSIS	Osteonecrosis	ebi-a-GCST90001475	Weighted median	49	-0.0404577	0.0574438	0.96035	0.858089	1.0748	0.481246	Relative count	TBNK	HLA DR++ monocyte %monocyte
ebi-a-GCST90001475	Osteonecrosis|| id:finngen_R9_M13_OSTEONECROSIS	Osteonecrosis	ebi-a-GCST90001475	Inverse variance weighted	49	-0.0209346	0.037703	0.979283	0.909525	1.05439	0.578723	Relative count	TBNK	HLA DR++ monocyte %monocyte
ebi-a-GCST90001475	Osteonecrosis|| id:finngen_R9_M13_OSTEONECROSIS	Osteonecrosis	ebi-a-GCST90001475	Simple mode	49	-0.168746	0.114579	0.844723	0.674812	1.05742	0.147346	Relative count	TBNK	HLA DR++ monocyte %monocyte
ebi-a-GCST90001475	Osteonecrosis|| id:finngen_R9_M13_OSTEONECROSIS	Osteonecrosis	ebi-a-GCST90001475	Weighted mode	49	0.0344133	0.0856109	1.03501	0.875129	1.22411	0.689488	Relative count	TBNK	HLA DR++ monocyte %monocyte
ebi-a-GCST90001476	Osteonecrosis|| id:finngen_R9_M13_OSTEONECROSIS	Osteonecrosis	ebi-a-GCST90001476	MR Egger	21	-0.0413668	0.168385	0.959477	0.689767	1.33465	0.808574	Relative count	TBNK	HLA DR++ monocyte %leukocyte
ebi-a-GCST90001476	Osteonecrosis|| id:finngen_R9_M13_OSTEONECROSIS	Osteonecrosis	ebi-a-GCST90001476	Weighted median	21	-0.0122017	0.0768392	0.987872	0.849756	1.14844	0.87383	Relative count	TBNK	HLA DR++ monocyte %leukocyte
ebi-a-GCST90001476	Osteonecrosis|| id:finngen_R9_M13_OSTEONECROSIS	Osteonecrosis	ebi-a-GCST90001476	Inverse variance weighted	21	-0.052029	0.0632167	0.949301	0.838674	1.07452	0.410493	Relative count	TBNK	HLA DR++ monocyte %leukocyte
ebi-a-GCST90001476	Osteonecrosis|| id:finngen_R9_M13_OSTEONECROSIS	Osteonecrosis	ebi-a-GCST90001476	Simple mode	21	0.0531803	0.120974	1.05462	0.831995	1.33681	0.664939	Relative count	TBNK	HLA DR++ monocyte %leukocyte
ebi-a-GCST90001476	Osteonecrosis|| id:finngen_R9_M13_OSTEONECROSIS	Osteonecrosis	ebi-a-GCST90001476	Weighted mode	21	0.0531803	0.087794	1.05462	0.8879	1.25264	0.551501	Relative count	TBNK	HLA DR++ monocyte %leukocyte
ebi-a-GCST90001477	Osteonecrosis|| id:finngen_R9_M13_OSTEONECROSIS	Osteonecrosis	ebi-a-GCST90001477	MR Egger	44	0.0133554	0.0494082	1.01344	0.919905	1.1165	0.788248	Absolute count	TBNK	HLA DR++ monocyte AC
ebi-a-GCST90001477	Osteonecrosis|| id:finngen_R9_M13_OSTEONECROSIS	Osteonecrosis	ebi-a-GCST90001477	Weighted median	44	-0.0077066	0.0557405	0.992323	0.889623	1.10688	0.890036	Absolute count	TBNK	HLA DR++ monocyte AC
ebi-a-GCST90001477	Osteonecrosis|| id:finngen_R9_M13_OSTEONECROSIS	Osteonecrosis	ebi-a-GCST90001477	Inverse variance weighted	44	0.000294928	0.032782	1.00029	0.938045	1.06668	0.992822	Absolute count	TBNK	HLA DR++ monocyte AC
ebi-a-GCST90001477	Osteonecrosis|| id:finngen_R9_M13_OSTEONECROSIS	Osteonecrosis	ebi-a-GCST90001477	Simple mode	44	0.0909964	0.0913355	1.09527	0.915741	1.30998	0.324684	Absolute count	TBNK	HLA DR++ monocyte AC
ebi-a-GCST90001477	Osteonecrosis|| id:finngen_R9_M13_OSTEONECROSIS	Osteonecrosis	ebi-a-GCST90001477	Weighted mode	44	0.0366215	0.0552199	1.0373	0.930894	1.15587	0.510746	Absolute count	TBNK	HLA DR++ monocyte AC
ebi-a-GCST90001478	Osteonecrosis|| id:finngen_R9_M13_OSTEONECROSIS	Osteonecrosis	ebi-a-GCST90001478	MR Egger	22	0.00160611	0.0675196	1.00161	0.877453	1.14333	0.981258	Relative count	Treg	CD4 Treg %CD4
ebi-a-GCST90001478	Osteonecrosis|| id:finngen_R9_M13_OSTEONECROSIS	Osteonecrosis	ebi-a-GCST90001478	Weighted median	22	-0.0109189	0.0704561	0.989141	0.861558	1.13562	0.876842	Relative count	Treg	CD4 Treg %CD4
ebi-a-GCST90001478	Osteonecrosis|| id:finngen_R9_M13_OSTEONECROSIS	Osteonecrosis	ebi-a-GCST90001478	Inverse variance weighted	22	0.0560349	0.0431684	1.05763	0.971829	1.15102	0.194269	Relative count	Treg	CD4 Treg %CD4
ebi-a-GCST90001478	Osteonecrosis|| id:finngen_R9_M13_OSTEONECROSIS	Osteonecrosis	ebi-a-GCST90001478	Simple mode	22	-0.0347833	0.115421	0.965815	0.770275	1.21099	0.766103	Relative count	Treg	CD4 Treg %CD4
ebi-a-GCST90001478	Osteonecrosis|| id:finngen_R9_M13_OSTEONECROSIS	Osteonecrosis	ebi-a-GCST90001478	Weighted mode	22	0.00675787	0.0654333	1.00678	0.885599	1.14455	0.918722	Relative count	Treg	CD4 Treg %CD4
ebi-a-GCST90001479	Osteonecrosis|| id:finngen_R9_M13_OSTEONECROSIS	Osteonecrosis	ebi-a-GCST90001479	MR Egger	21	-0.130286	0.0844682	0.877844	0.743903	1.0359	0.13946	Relative count	Treg	CD4 Treg %T cell
ebi-a-GCST90001479	Osteonecrosis|| id:finngen_R9_M13_OSTEONECROSIS	Osteonecrosis	ebi-a-GCST90001479	Weighted median	21	-0.105227	0.0768328	0.90012	0.774282	1.04641	0.170826	Relative count	Treg	CD4 Treg %T cell
ebi-a-GCST90001479	Osteonecrosis|| id:finngen_R9_M13_OSTEONECROSIS	Osteonecrosis	ebi-a-GCST90001479	Inverse variance weighted	21	-0.023227	0.0526699	0.977041	0.881209	1.08329	0.659219	Relative count	Treg	CD4 Treg %T cell
ebi-a-GCST90001479	Osteonecrosis|| id:finngen_R9_M13_OSTEONECROSIS	Osteonecrosis	ebi-a-GCST90001479	Simple mode	21	-0.0460954	0.149993	0.954951	0.711713	1.28132	0.761779	Relative count	Treg	CD4 Treg %T cell
ebi-a-GCST90001479	Osteonecrosis|| id:finngen_R9_M13_OSTEONECROSIS	Osteonecrosis	ebi-a-GCST90001479	Weighted mode	21	-0.127259	0.0895206	0.880506	0.738806	1.04938	0.170561	Relative count	Treg	CD4 Treg %T cell
ebi-a-GCST90001480	Osteonecrosis|| id:finngen_R9_M13_OSTEONECROSIS	Osteonecrosis	ebi-a-GCST90001480	MR Egger	48	-0.0550237	0.0497013	0.946463	0.858612	1.0433	0.274011	Absolute count	Treg	Resting Treg AC
ebi-a-GCST90001480	Osteonecrosis|| id:finngen_R9_M13_OSTEONECROSIS	Osteonecrosis	ebi-a-GCST90001480	Weighted median	48	-0.0694224	0.0456409	0.932933	0.8531	1.02024	0.128246	Absolute count	Treg	Resting Treg AC
ebi-a-GCST90001480	Osteonecrosis|| id:finngen_R9_M13_OSTEONECROSIS	Osteonecrosis	ebi-a-GCST90001480	Inverse variance weighted	48	-0.0299942	0.0340449	0.970451	0.907808	1.03742	0.378308	Absolute count	Treg	Resting Treg AC
ebi-a-GCST90001480	Osteonecrosis|| id:finngen_R9_M13_OSTEONECROSIS	Osteonecrosis	ebi-a-GCST90001480	Simple mode	48	0.0676698	0.0975469	1.07001	0.883802	1.29545	0.491275	Absolute count	Treg	Resting Treg AC
ebi-a-GCST90001480	Osteonecrosis|| id:finngen_R9_M13_OSTEONECROSIS	Osteonecrosis	ebi-a-GCST90001480	Weighted mode	48	-0.0709292	0.0427047	0.931528	0.856732	1.01285	0.103387	Absolute count	Treg	Resting Treg AC
ebi-a-GCST90001481	Osteonecrosis|| id:finngen_R9_M13_OSTEONECROSIS	Osteonecrosis	ebi-a-GCST90001481	Inverse variance weighted	90	-0.034704	0.0158727	0.965891	0.936305	0.996413	0.0287864	Relative count	Treg	Resting Treg % CD4 Treg
ebi-a-GCST90001481	Osteonecrosis|| id:finngen_R9_M13_OSTEONECROSIS	Osteonecrosis	ebi-a-GCST90001481	MR Egger	90	-0.0221557	0.0196753	0.978088	0.941087	1.01654	0.263199	Relative count	Treg	Resting Treg % CD4 Treg
ebi-a-GCST90001481	Osteonecrosis|| id:finngen_R9_M13_OSTEONECROSIS	Osteonecrosis	ebi-a-GCST90001481	Simple mode	90	0.0031133	0.0493441	1.00312	0.910646	1.10498	0.949833	Relative count	Treg	Resting Treg % CD4 Treg
ebi-a-GCST90001481	Osteonecrosis|| id:finngen_R9_M13_OSTEONECROSIS	Osteonecrosis	ebi-a-GCST90001481	Weighted median	90	-0.0270193	0.0236307	0.973342	0.929289	1.01948	0.252872	Relative count	Treg	Resting Treg % CD4 Treg
ebi-a-GCST90001481	Osteonecrosis|| id:finngen_R9_M13_OSTEONECROSIS	Osteonecrosis	ebi-a-GCST90001481	Weighted mode	90	-0.0315028	0.0195898	0.968988	0.932488	1.00692	0.111351	Relative count	Treg	Resting Treg % CD4 Treg
ebi-a-GCST90001482	Osteonecrosis|| id:finngen_R9_M13_OSTEONECROSIS	Osteonecrosis	ebi-a-GCST90001482	MR Egger	70	-0.0170296	0.0209235	0.983115	0.943613	1.02427	0.418544	Relative count	Treg	Resting Treg %CD4
ebi-a-GCST90001482	Osteonecrosis|| id:finngen_R9_M13_OSTEONECROSIS	Osteonecrosis	ebi-a-GCST90001482	Weighted median	70	-0.0237465	0.0263635	0.976533	0.927355	1.02832	0.36773	Relative count	Treg	Resting Treg %CD4
ebi-a-GCST90001482	Osteonecrosis|| id:finngen_R9_M13_OSTEONECROSIS	Osteonecrosis	ebi-a-GCST90001482	Inverse variance weighted	70	-0.0202482	0.0169829	0.979955	0.947873	1.01312	0.233156	Relative count	Treg	Resting Treg %CD4
ebi-a-GCST90001482	Osteonecrosis|| id:finngen_R9_M13_OSTEONECROSIS	Osteonecrosis	ebi-a-GCST90001482	Simple mode	70	-0.0714209	0.0519963	0.93107	0.840857	1.03096	0.17402	Relative count	Treg	Resting Treg %CD4
ebi-a-GCST90001482	Osteonecrosis|| id:finngen_R9_M13_OSTEONECROSIS	Osteonecrosis	ebi-a-GCST90001482	Weighted mode	70	-0.0228617	0.0223552	0.977398	0.935497	1.02118	0.310042	Relative count	Treg	Resting Treg %CD4
ebi-a-GCST90001483	Osteonecrosis|| id:finngen_R9_M13_OSTEONECROSIS	Osteonecrosis	ebi-a-GCST90001483	MR Egger	155	-0.0140119	0.0239631	0.986086	0.940842	1.0335	0.559593	Absolute count	Treg	CD39+ resting Treg AC
ebi-a-GCST90001483	Osteonecrosis|| id:finngen_R9_M13_OSTEONECROSIS	Osteonecrosis	ebi-a-GCST90001483	Weighted median	155	-0.0313058	0.0275156	0.969179	0.918295	1.02288	0.255226	Absolute count	Treg	CD39+ resting Treg AC
ebi-a-GCST90001483	Osteonecrosis|| id:finngen_R9_M13_OSTEONECROSIS	Osteonecrosis	ebi-a-GCST90001483	Inverse variance weighted	155	-0.0148745	0.0156553	0.985236	0.955463	1.01594	0.342049	Absolute count	Treg	CD39+ resting Treg AC
ebi-a-GCST90001483	Osteonecrosis|| id:finngen_R9_M13_OSTEONECROSIS	Osteonecrosis	ebi-a-GCST90001483	Simple mode	155	0.0494776	0.0493737	1.05072	0.953806	1.15749	0.317865	Absolute count	Treg	CD39+ resting Treg AC
ebi-a-GCST90001483	Osteonecrosis|| id:finngen_R9_M13_OSTEONECROSIS	Osteonecrosis	ebi-a-GCST90001483	Weighted mode	155	-0.0167388	0.0276968	0.983401	0.931439	1.03826	0.546495	Absolute count	Treg	CD39+ resting Treg AC
ebi-a-GCST90001484	Osteonecrosis|| id:finngen_R9_M13_OSTEONECROSIS	Osteonecrosis	ebi-a-GCST90001484	MR Egger	161	-0.0476508	0.0264537	0.953467	0.90529	1.00421	0.0735518	Relative count	Treg	CD39+ resting Treg %resting Treg
ebi-a-GCST90001484	Osteonecrosis|| id:finngen_R9_M13_OSTEONECROSIS	Osteonecrosis	ebi-a-GCST90001484	Weighted median	161	-0.00813115	0.0288656	0.991902	0.937341	1.04964	0.778182	Relative count	Treg	CD39+ resting Treg %resting Treg
ebi-a-GCST90001484	Osteonecrosis|| id:finngen_R9_M13_OSTEONECROSIS	Osteonecrosis	ebi-a-GCST90001484	Inverse variance weighted	161	-0.00494063	0.0160795	0.995072	0.9642	1.02693	0.758644	Relative count	Treg	CD39+ resting Treg %resting Treg
ebi-a-GCST90001484	Osteonecrosis|| id:finngen_R9_M13_OSTEONECROSIS	Osteonecrosis	ebi-a-GCST90001484	Simple mode	161	0.0682941	0.0562656	1.07068	0.958883	1.19551	0.22662	Relative count	Treg	CD39+ resting Treg %resting Treg
ebi-a-GCST90001484	Osteonecrosis|| id:finngen_R9_M13_OSTEONECROSIS	Osteonecrosis	ebi-a-GCST90001484	Weighted mode	161	-0.0198095	0.0293479	0.980385	0.925583	1.03843	0.500657	Relative count	Treg	CD39+ resting Treg %resting Treg
ebi-a-GCST90001485	Osteonecrosis|| id:finngen_R9_M13_OSTEONECROSIS	Osteonecrosis	ebi-a-GCST90001485	MR Egger	174	-0.0122853	0.0194998	0.98779	0.950749	1.02627	0.529517	Relative count	Treg	CD39+ resting Treg % CD4 Treg
ebi-a-GCST90001485	Osteonecrosis|| id:finngen_R9_M13_OSTEONECROSIS	Osteonecrosis	ebi-a-GCST90001485	Weighted median	174	-0.0136136	0.0229386	0.986479	0.943109	1.03184	0.55286	Relative count	Treg	CD39+ resting Treg % CD4 Treg
ebi-a-GCST90001485	Osteonecrosis|| id:finngen_R9_M13_OSTEONECROSIS	Osteonecrosis	ebi-a-GCST90001485	Inverse variance weighted	174	-0.00325136	0.013596	0.996754	0.970543	1.02367	0.810996	Relative count	Treg	CD39+ resting Treg % CD4 Treg
ebi-a-GCST90001485	Osteonecrosis|| id:finngen_R9_M13_OSTEONECROSIS	Osteonecrosis	ebi-a-GCST90001485	Simple mode	174	0.0555873	0.0526834	1.05716	0.953446	1.17216	0.292841	Relative count	Treg	CD39+ resting Treg % CD4 Treg
ebi-a-GCST90001485	Osteonecrosis|| id:finngen_R9_M13_OSTEONECROSIS	Osteonecrosis	ebi-a-GCST90001485	Weighted mode	174	-0.0170986	0.0209232	0.983047	0.943548	1.0242	0.414933	Relative count	Treg	CD39+ resting Treg % CD4 Treg
ebi-a-GCST90001486	Osteonecrosis|| id:finngen_R9_M13_OSTEONECROSIS	Osteonecrosis	ebi-a-GCST90001486	MR Egger	18	0.0651509	0.0438802	1.06732	0.979362	1.16318	0.157045	Absolute count	Treg	Activated Treg AC
ebi-a-GCST90001486	Osteonecrosis|| id:finngen_R9_M13_OSTEONECROSIS	Osteonecrosis	ebi-a-GCST90001486	Weighted median	18	0.0302648	0.0487424	1.03073	0.936814	1.13406	0.534657	Absolute count	Treg	Activated Treg AC
ebi-a-GCST90001486	Osteonecrosis|| id:finngen_R9_M13_OSTEONECROSIS	Osteonecrosis	ebi-a-GCST90001486	Inverse variance weighted	18	0.0455612	0.0341229	1.04662	0.978906	1.11901	0.181809	Absolute count	Treg	Activated Treg AC
ebi-a-GCST90001486	Osteonecrosis|| id:finngen_R9_M13_OSTEONECROSIS	Osteonecrosis	ebi-a-GCST90001486	Simple mode	18	0.0568905	0.0669443	1.05854	0.928374	1.20696	0.407236	Absolute count	Treg	Activated Treg AC
ebi-a-GCST90001486	Osteonecrosis|| id:finngen_R9_M13_OSTEONECROSIS	Osteonecrosis	ebi-a-GCST90001486	Weighted mode	18	0.0416998	0.0466073	1.04258	0.951562	1.14231	0.383437	Absolute count	Treg	Activated Treg AC
ebi-a-GCST90001487	Osteonecrosis|| id:finngen_R9_M13_OSTEONECROSIS	Osteonecrosis	ebi-a-GCST90001487	MR Egger	34	0.0568969	0.0403188	1.05855	0.978115	1.14559	0.167841	Relative count	Treg	Activated Treg %CD4 Treg
ebi-a-GCST90001487	Osteonecrosis|| id:finngen_R9_M13_OSTEONECROSIS	Osteonecrosis	ebi-a-GCST90001487	Weighted median	34	0.0582174	0.0415521	1.05995	0.977043	1.14988	0.161194	Relative count	Treg	Activated Treg %CD4 Treg
ebi-a-GCST90001487	Osteonecrosis|| id:finngen_R9_M13_OSTEONECROSIS	Osteonecrosis	ebi-a-GCST90001487	Inverse variance weighted	34	0.0417124	0.0298323	1.04259	0.983381	1.10537	0.162043	Relative count	Treg	Activated Treg %CD4 Treg
ebi-a-GCST90001487	Osteonecrosis|| id:finngen_R9_M13_OSTEONECROSIS	Osteonecrosis	ebi-a-GCST90001487	Simple mode	34	0.0742692	0.0661705	1.0771	0.946083	1.22625	0.269796	Relative count	Treg	Activated Treg %CD4 Treg
ebi-a-GCST90001487	Osteonecrosis|| id:finngen_R9_M13_OSTEONECROSIS	Osteonecrosis	ebi-a-GCST90001487	Weighted mode	34	0.0820468	0.0414872	1.08551	1.00073	1.17746	0.0563706	Relative count	Treg	Activated Treg %CD4 Treg
ebi-a-GCST90001488	Osteonecrosis|| id:finngen_R9_M13_OSTEONECROSIS	Osteonecrosis	ebi-a-GCST90001488	Inverse variance weighted	22	0.0976094	0.0417876	1.10253	1.01583	1.19663	0.0194993	Relative count	Treg	Activated Treg %CD4
ebi-a-GCST90001488	Osteonecrosis|| id:finngen_R9_M13_OSTEONECROSIS	Osteonecrosis	ebi-a-GCST90001488	MR Egger	22	0.0818556	0.0586066	1.0853	0.967526	1.21741	0.177813	Relative count	Treg	Activated Treg %CD4
ebi-a-GCST90001488	Osteonecrosis|| id:finngen_R9_M13_OSTEONECROSIS	Osteonecrosis	ebi-a-GCST90001488	Simple mode	22	0.140921	0.0926257	1.15133	0.960189	1.38053	0.143074	Relative count	Treg	Activated Treg %CD4
ebi-a-GCST90001488	Osteonecrosis|| id:finngen_R9_M13_OSTEONECROSIS	Osteonecrosis	ebi-a-GCST90001488	Weighted median	22	0.0859172	0.0596546	1.08972	0.96947	1.22488	0.149798	Relative count	Treg	Activated Treg %CD4
ebi-a-GCST90001488	Osteonecrosis|| id:finngen_R9_M13_OSTEONECROSIS	Osteonecrosis	ebi-a-GCST90001488	Weighted mode	22	0.110472	0.0631003	1.1168	0.986882	1.26383	0.0945882	Relative count	Treg	Activated Treg %CD4
ebi-a-GCST90001489	Osteonecrosis|| id:finngen_R9_M13_OSTEONECROSIS	Osteonecrosis	ebi-a-GCST90001489	MR Egger	169	-0.0456625	0.0431933	0.955364	0.877813	1.03977	0.291962	Absolute count	Treg	CD39+ activated Treg AC
ebi-a-GCST90001489	Osteonecrosis|| id:finngen_R9_M13_OSTEONECROSIS	Osteonecrosis	ebi-a-GCST90001489	Weighted median	169	0.0166143	0.0300644	1.01675	0.958571	1.07847	0.58052	Absolute count	Treg	CD39+ activated Treg AC
ebi-a-GCST90001489	Osteonecrosis|| id:finngen_R9_M13_OSTEONECROSIS	Osteonecrosis	ebi-a-GCST90001489	Inverse variance weighted	169	-0.0129383	0.0195878	0.987145	0.949965	1.02578	0.508917	Absolute count	Treg	CD39+ activated Treg AC
ebi-a-GCST90001489	Osteonecrosis|| id:finngen_R9_M13_OSTEONECROSIS	Osteonecrosis	ebi-a-GCST90001489	Simple mode	169	0.0248357	0.0655976	1.02515	0.901464	1.1658	0.705458	Absolute count	Treg	CD39+ activated Treg AC
ebi-a-GCST90001489	Osteonecrosis|| id:finngen_R9_M13_OSTEONECROSIS	Osteonecrosis	ebi-a-GCST90001489	Weighted mode	169	0.0318247	0.0486778	1.03234	0.938396	1.13568	0.514145	Absolute count	Treg	CD39+ activated Treg AC
ebi-a-GCST90001490	Osteonecrosis|| id:finngen_R9_M13_OSTEONECROSIS	Osteonecrosis	ebi-a-GCST90001490	MR Egger	253	-0.0357695	0.0282153	0.964863	0.912952	1.01972	0.206067	Relative count	Treg	CD39+ activated Treg %activated Treg
ebi-a-GCST90001490	Osteonecrosis|| id:finngen_R9_M13_OSTEONECROSIS	Osteonecrosis	ebi-a-GCST90001490	Weighted median	253	-0.00318131	0.0225665	0.996824	0.953695	1.0419	0.88789	Relative count	Treg	CD39+ activated Treg %activated Treg
ebi-a-GCST90001490	Osteonecrosis|| id:finngen_R9_M13_OSTEONECROSIS	Osteonecrosis	ebi-a-GCST90001490	Inverse variance weighted	253	-0.00781201	0.0141961	0.992218	0.964991	1.02021	0.582119	Relative count	Treg	CD39+ activated Treg %activated Treg
ebi-a-GCST90001490	Osteonecrosis|| id:finngen_R9_M13_OSTEONECROSIS	Osteonecrosis	ebi-a-GCST90001490	Simple mode	253	0.0388755	0.0500807	1.03964	0.94244	1.14687	0.438325	Relative count	Treg	CD39+ activated Treg %activated Treg
ebi-a-GCST90001490	Osteonecrosis|| id:finngen_R9_M13_OSTEONECROSIS	Osteonecrosis	ebi-a-GCST90001490	Weighted mode	253	0.00322381	0.0326024	1.00323	0.941127	1.06943	0.92131	Relative count	Treg	CD39+ activated Treg %activated Treg
ebi-a-GCST90001491	Osteonecrosis|| id:finngen_R9_M13_OSTEONECROSIS	Osteonecrosis	ebi-a-GCST90001491	MR Egger	161	-0.0196498	0.0268741	0.980542	0.93023	1.03357	0.465746	Relative count	Treg	CD39+ activated Treg %CD4 Treg
ebi-a-GCST90001491	Osteonecrosis|| id:finngen_R9_M13_OSTEONECROSIS	Osteonecrosis	ebi-a-GCST90001491	Weighted median	161	0.00192702	0.0296488	1.00193	0.945365	1.06188	0.948178	Relative count	Treg	CD39+ activated Treg %CD4 Treg
ebi-a-GCST90001491	Osteonecrosis|| id:finngen_R9_M13_OSTEONECROSIS	Osteonecrosis	ebi-a-GCST90001491	Inverse variance weighted	161	-0.00176874	0.0162764	0.998233	0.96689	1.03059	0.913465	Relative count	Treg	CD39+ activated Treg %CD4 Treg
ebi-a-GCST90001491	Osteonecrosis|| id:finngen_R9_M13_OSTEONECROSIS	Osteonecrosis	ebi-a-GCST90001491	Simple mode	161	0.0394394	0.0488599	1.04023	0.945231	1.14477	0.420754	Relative count	Treg	CD39+ activated Treg %CD4 Treg
ebi-a-GCST90001491	Osteonecrosis|| id:finngen_R9_M13_OSTEONECROSIS	Osteonecrosis	ebi-a-GCST90001491	Weighted mode	161	0.00440739	0.0251962	1.00442	0.956019	1.05527	0.861362	Relative count	Treg	CD39+ activated Treg %CD4 Treg
ebi-a-GCST90001492	Osteonecrosis|| id:finngen_R9_M13_OSTEONECROSIS	Osteonecrosis	ebi-a-GCST90001492	MR Egger	29	-0.0196759	0.020993	0.980516	0.940991	1.0217	0.356932	Absolute count	Treg	Secreting Treg AC
ebi-a-GCST90001492	Osteonecrosis|| id:finngen_R9_M13_OSTEONECROSIS	Osteonecrosis	ebi-a-GCST90001492	Weighted median	29	-0.00932056	0.0248021	0.990723	0.943713	1.04007	0.707068	Absolute count	Treg	Secreting Treg AC
ebi-a-GCST90001492	Osteonecrosis|| id:finngen_R9_M13_OSTEONECROSIS	Osteonecrosis	ebi-a-GCST90001492	Inverse variance weighted	29	-0.00854064	0.0170006	0.991496	0.959002	1.02509	0.615405	Absolute count	Treg	Secreting Treg AC
ebi-a-GCST90001492	Osteonecrosis|| id:finngen_R9_M13_OSTEONECROSIS	Osteonecrosis	ebi-a-GCST90001492	Simple mode	29	0.036187	0.0399984	1.03685	0.958669	1.12141	0.373336	Absolute count	Treg	Secreting Treg AC
ebi-a-GCST90001492	Osteonecrosis|| id:finngen_R9_M13_OSTEONECROSIS	Osteonecrosis	ebi-a-GCST90001492	Weighted mode	29	-0.00621389	0.0215015	0.993805	0.952794	1.03658	0.774712	Absolute count	Treg	Secreting Treg AC
ebi-a-GCST90001493	Osteonecrosis|| id:finngen_R9_M13_OSTEONECROSIS	Osteonecrosis	ebi-a-GCST90001493	MR Egger	71	0.0474992	0.0280482	1.04865	0.992553	1.10791	0.0948737	Relative count	Treg	Secreting Treg % CD4 Treg
ebi-a-GCST90001493	Osteonecrosis|| id:finngen_R9_M13_OSTEONECROSIS	Osteonecrosis	ebi-a-GCST90001493	Weighted median	71	0.0418476	0.0344119	1.04274	0.974725	1.11549	0.223956	Relative count	Treg	Secreting Treg % CD4 Treg
ebi-a-GCST90001493	Osteonecrosis|| id:finngen_R9_M13_OSTEONECROSIS	Osteonecrosis	ebi-a-GCST90001493	Inverse variance weighted	71	0.0343685	0.0216359	1.03497	0.991994	1.0798	0.112175	Relative count	Treg	Secreting Treg % CD4 Treg
ebi-a-GCST90001493	Osteonecrosis|| id:finngen_R9_M13_OSTEONECROSIS	Osteonecrosis	ebi-a-GCST90001493	Simple mode	71	-0.0241962	0.0686669	0.976094	0.853181	1.11671	0.725619	Relative count	Treg	Secreting Treg % CD4 Treg
ebi-a-GCST90001493	Osteonecrosis|| id:finngen_R9_M13_OSTEONECROSIS	Osteonecrosis	ebi-a-GCST90001493	Weighted mode	71	0.045883	0.0295918	1.04695	0.987956	1.10947	0.125524	Relative count	Treg	Secreting Treg % CD4 Treg
ebi-a-GCST90001494	Osteonecrosis|| id:finngen_R9_M13_OSTEONECROSIS	Osteonecrosis	ebi-a-GCST90001494	MR Egger	44	0.0230161	0.0187558	1.02328	0.986349	1.0616	0.226603	Relative count	Treg	Secreting Treg %CD4
ebi-a-GCST90001494	Osteonecrosis|| id:finngen_R9_M13_OSTEONECROSIS	Osteonecrosis	ebi-a-GCST90001494	Weighted median	44	0.0312954	0.0239562	1.03179	0.984463	1.08139	0.19143	Relative count	Treg	Secreting Treg %CD4
ebi-a-GCST90001494	Osteonecrosis|| id:finngen_R9_M13_OSTEONECROSIS	Osteonecrosis	ebi-a-GCST90001494	Inverse variance weighted	44	0.0254418	0.0158702	1.02577	0.994352	1.05818	0.108907	Relative count	Treg	Secreting Treg %CD4
ebi-a-GCST90001494	Osteonecrosis|| id:finngen_R9_M13_OSTEONECROSIS	Osteonecrosis	ebi-a-GCST90001494	Simple mode	44	0.0658193	0.0392439	1.06803	0.988963	1.15343	0.100762	Relative count	Treg	Secreting Treg %CD4
ebi-a-GCST90001494	Osteonecrosis|| id:finngen_R9_M13_OSTEONECROSIS	Osteonecrosis	ebi-a-GCST90001494	Weighted mode	44	0.0299846	0.0191948	1.03044	0.992392	1.06994	0.125591	Relative count	Treg	Secreting Treg %CD4
ebi-a-GCST90001495	Osteonecrosis|| id:finngen_R9_M13_OSTEONECROSIS	Osteonecrosis	ebi-a-GCST90001495	MR Egger	193	-0.0237605	0.0296363	0.97652	0.921412	1.03492	0.423702	Absolute count	Treg	CD39+ secreting Treg AC
ebi-a-GCST90001495	Osteonecrosis|| id:finngen_R9_M13_OSTEONECROSIS	Osteonecrosis	ebi-a-GCST90001495	Weighted median	193	0.00185847	0.0304608	1.00186	0.943797	1.0635	0.95135	Absolute count	Treg	CD39+ secreting Treg AC
ebi-a-GCST90001495	Osteonecrosis|| id:finngen_R9_M13_OSTEONECROSIS	Osteonecrosis	ebi-a-GCST90001495	Inverse variance weighted	193	-0.0105385	0.0157469	0.989517	0.959443	1.02053	0.50334	Absolute count	Treg	CD39+ secreting Treg AC
ebi-a-GCST90001495	Osteonecrosis|| id:finngen_R9_M13_OSTEONECROSIS	Osteonecrosis	ebi-a-GCST90001495	Simple mode	193	-0.00377888	0.0503745	0.996228	0.902566	1.09961	0.94028	Absolute count	Treg	CD39+ secreting Treg AC
ebi-a-GCST90001495	Osteonecrosis|| id:finngen_R9_M13_OSTEONECROSIS	Osteonecrosis	ebi-a-GCST90001495	Weighted mode	193	0.0130786	0.028589	1.01316	0.957954	1.07156	0.64785	Absolute count	Treg	CD39+ secreting Treg AC
ebi-a-GCST90001496	Osteonecrosis|| id:finngen_R9_M13_OSTEONECROSIS	Osteonecrosis	ebi-a-GCST90001496	MR Egger	211	-0.00465021	0.0252219	0.995361	0.947351	1.0458	0.853901	Relative count	Treg	CD39+ secreting Treg %secreting Treg
ebi-a-GCST90001496	Osteonecrosis|| id:finngen_R9_M13_OSTEONECROSIS	Osteonecrosis	ebi-a-GCST90001496	Weighted median	211	0.0125165	0.0229638	1.0126	0.96803	1.05921	0.585717	Relative count	Treg	CD39+ secreting Treg %secreting Treg
ebi-a-GCST90001496	Osteonecrosis|| id:finngen_R9_M13_OSTEONECROSIS	Osteonecrosis	ebi-a-GCST90001496	Inverse variance weighted	211	0.00319673	0.0144836	1.0032	0.975124	1.03209	0.825315	Relative count	Treg	CD39+ secreting Treg %secreting Treg
ebi-a-GCST90001496	Osteonecrosis|| id:finngen_R9_M13_OSTEONECROSIS	Osteonecrosis	ebi-a-GCST90001496	Simple mode	211	0.0314536	0.0446989	1.03195	0.945391	1.12644	0.482414	Relative count	Treg	CD39+ secreting Treg %secreting Treg
ebi-a-GCST90001496	Osteonecrosis|| id:finngen_R9_M13_OSTEONECROSIS	Osteonecrosis	ebi-a-GCST90001496	Weighted mode	211	0.0233726	0.0286328	1.02365	0.967783	1.08274	0.415262	Relative count	Treg	CD39+ secreting Treg %secreting Treg
ebi-a-GCST90001497	Osteonecrosis|| id:finngen_R9_M13_OSTEONECROSIS	Osteonecrosis	ebi-a-GCST90001497	MR Egger	195	-0.00562059	0.02617	0.994395	0.944675	1.04673	0.830172	Relative count	Treg	CD39+ secreting Treg %CD4 Treg
ebi-a-GCST90001497	Osteonecrosis|| id:finngen_R9_M13_OSTEONECROSIS	Osteonecrosis	ebi-a-GCST90001497	Weighted median	195	0.0205568	0.0249942	1.02077	0.971969	1.07202	0.410814	Relative count	Treg	CD39+ secreting Treg %CD4 Treg
ebi-a-GCST90001497	Osteonecrosis|| id:finngen_R9_M13_OSTEONECROSIS	Osteonecrosis	ebi-a-GCST90001497	Inverse variance weighted	195	0.0118138	0.0150726	1.01188	0.982428	1.04222	0.433161	Relative count	Treg	CD39+ secreting Treg %CD4 Treg
ebi-a-GCST90001497	Osteonecrosis|| id:finngen_R9_M13_OSTEONECROSIS	Osteonecrosis	ebi-a-GCST90001497	Simple mode	195	0.0456211	0.0511084	1.04668	0.94691	1.15696	0.373159	Relative count	Treg	CD39+ secreting Treg %CD4 Treg
ebi-a-GCST90001497	Osteonecrosis|| id:finngen_R9_M13_OSTEONECROSIS	Osteonecrosis	ebi-a-GCST90001497	Weighted mode	195	0.0286428	0.0298148	1.02906	0.970645	1.09098	0.337904	Relative count	Treg	CD39+ secreting Treg %CD4 Treg
ebi-a-GCST90001498	Osteonecrosis|| id:finngen_R9_M13_OSTEONECROSIS	Osteonecrosis	ebi-a-GCST90001498	MR Egger	24	-0.14583	0.150134	0.864305	0.643977	1.16002	0.341943	Absolute count	Treg	Activated & resting Treg AC
ebi-a-GCST90001498	Osteonecrosis|| id:finngen_R9_M13_OSTEONECROSIS	Osteonecrosis	ebi-a-GCST90001498	Weighted median	24	0.0465882	0.0955726	1.04769	0.86872	1.26353	0.62593	Absolute count	Treg	Activated & resting Treg AC
ebi-a-GCST90001498	Osteonecrosis|| id:finngen_R9_M13_OSTEONECROSIS	Osteonecrosis	ebi-a-GCST90001498	Inverse variance weighted	24	-0.0620717	0.0706103	0.939816	0.818348	1.07931	0.379361	Absolute count	Treg	Activated & resting Treg AC
ebi-a-GCST90001498	Osteonecrosis|| id:finngen_R9_M13_OSTEONECROSIS	Osteonecrosis	ebi-a-GCST90001498	Simple mode	24	0.206654	0.167275	1.22956	0.885852	1.70662	0.229147	Absolute count	Treg	Activated & resting Treg AC
ebi-a-GCST90001498	Osteonecrosis|| id:finngen_R9_M13_OSTEONECROSIS	Osteonecrosis	ebi-a-GCST90001498	Weighted mode	24	0.0532942	0.134194	1.05474	0.810807	1.37206	0.694923	Absolute count	Treg	Activated & resting Treg AC
ebi-a-GCST90001499	Osteonecrosis|| id:finngen_R9_M13_OSTEONECROSIS	Osteonecrosis	ebi-a-GCST90001499	MR Egger	69	-0.0470714	0.0273405	0.954019	0.904241	1.00654	0.0897432	Relative count	Treg	Activated & resting Treg % CD4 Treg
ebi-a-GCST90001499	Osteonecrosis|| id:finngen_R9_M13_OSTEONECROSIS	Osteonecrosis	ebi-a-GCST90001499	Weighted median	69	-0.0396063	0.0326513	0.961168	0.901583	1.02469	0.225128	Relative count	Treg	Activated & resting Treg % CD4 Treg
ebi-a-GCST90001499	Osteonecrosis|| id:finngen_R9_M13_OSTEONECROSIS	Osteonecrosis	ebi-a-GCST90001499	Inverse variance weighted	69	-0.0302734	0.0212912	0.97018	0.930527	1.01152	0.155063	Relative count	Treg	Activated & resting Treg % CD4 Treg
ebi-a-GCST90001499	Osteonecrosis|| id:finngen_R9_M13_OSTEONECROSIS	Osteonecrosis	ebi-a-GCST90001499	Simple mode	69	0.0392261	0.0669355	1.04001	0.912135	1.1858	0.559797	Relative count	Treg	Activated & resting Treg % CD4 Treg
ebi-a-GCST90001499	Osteonecrosis|| id:finngen_R9_M13_OSTEONECROSIS	Osteonecrosis	ebi-a-GCST90001499	Weighted mode	69	-0.0442405	0.0302111	0.956724	0.901717	1.01509	0.147699	Relative count	Treg	Activated & resting Treg % CD4 Treg
ebi-a-GCST90001500	Osteonecrosis|| id:finngen_R9_M13_OSTEONECROSIS	Osteonecrosis	ebi-a-GCST90001500	MR Egger	49	-0.00980831	0.0374042	0.99024	0.92024	1.06556	0.794294	Relative count	Treg	Activated & resting Treg %CD4+
ebi-a-GCST90001500	Osteonecrosis|| id:finngen_R9_M13_OSTEONECROSIS	Osteonecrosis	ebi-a-GCST90001500	Weighted median	49	-0.0291623	0.0419682	0.971259	0.894563	1.05453	0.48714	Relative count	Treg	Activated & resting Treg %CD4+
ebi-a-GCST90001500	Osteonecrosis|| id:finngen_R9_M13_OSTEONECROSIS	Osteonecrosis	ebi-a-GCST90001500	Inverse variance weighted	49	0.000448294	0.027543	1.00045	0.947872	1.05594	0.987014	Relative count	Treg	Activated & resting Treg %CD4+
ebi-a-GCST90001500	Osteonecrosis|| id:finngen_R9_M13_OSTEONECROSIS	Osteonecrosis	ebi-a-GCST90001500	Simple mode	49	0.0789872	0.0709533	1.08219	0.941688	1.24366	0.271155	Relative count	Treg	Activated & resting Treg %CD4+
ebi-a-GCST90001500	Osteonecrosis|| id:finngen_R9_M13_OSTEONECROSIS	Osteonecrosis	ebi-a-GCST90001500	Weighted mode	49	-0.0293601	0.0375179	0.971067	0.902222	1.04517	0.437727	Relative count	Treg	Activated & resting Treg %CD4+
ebi-a-GCST90001501	Osteonecrosis|| id:finngen_R9_M13_OSTEONECROSIS	Osteonecrosis	ebi-a-GCST90001501	MR Egger	27	0.0127987	0.0241183	1.01288	0.966114	1.06191	0.600335	Absolute count	Treg	Activated & secreting Treg AC
ebi-a-GCST90001501	Osteonecrosis|| id:finngen_R9_M13_OSTEONECROSIS	Osteonecrosis	ebi-a-GCST90001501	Weighted median	27	-0.00442759	0.023424	0.995582	0.950907	1.04236	0.850077	Absolute count	Treg	Activated & secreting Treg AC
ebi-a-GCST90001501	Osteonecrosis|| id:finngen_R9_M13_OSTEONECROSIS	Osteonecrosis	ebi-a-GCST90001501	Inverse variance weighted	27	0.00231062	0.0185938	1.00231	0.966443	1.03952	0.901103	Absolute count	Treg	Activated & secreting Treg AC
ebi-a-GCST90001501	Osteonecrosis|| id:finngen_R9_M13_OSTEONECROSIS	Osteonecrosis	ebi-a-GCST90001501	Simple mode	27	0.0256777	0.0378262	1.02601	0.952694	1.10497	0.503242	Absolute count	Treg	Activated & secreting Treg AC
ebi-a-GCST90001501	Osteonecrosis|| id:finngen_R9_M13_OSTEONECROSIS	Osteonecrosis	ebi-a-GCST90001501	Weighted mode	27	-0.00297021	0.0198363	0.997034	0.959014	1.03656	0.882129	Absolute count	Treg	Activated & secreting Treg AC
ebi-a-GCST90001502	Osteonecrosis|| id:finngen_R9_M13_OSTEONECROSIS	Osteonecrosis	ebi-a-GCST90001502	MR Egger	98	-0.0015379	0.0146469	0.998463	0.970207	1.02754	0.916596	Relative count	Treg	Activated & secreting Treg %CD4 Treg
ebi-a-GCST90001502	Osteonecrosis|| id:finngen_R9_M13_OSTEONECROSIS	Osteonecrosis	ebi-a-GCST90001502	Weighted median	98	0.00732918	0.0186233	1.00736	0.971249	1.04481	0.693914	Relative count	Treg	Activated & secreting Treg %CD4 Treg
ebi-a-GCST90001502	Osteonecrosis|| id:finngen_R9_M13_OSTEONECROSIS	Osteonecrosis	ebi-a-GCST90001502	Inverse variance weighted	98	0.0123145	0.0123553	1.01239	0.988169	1.03721	0.31891	Relative count	Treg	Activated & secreting Treg %CD4 Treg
ebi-a-GCST90001502	Osteonecrosis|| id:finngen_R9_M13_OSTEONECROSIS	Osteonecrosis	ebi-a-GCST90001502	Simple mode	98	-0.0564118	0.0422188	0.94515	0.870088	1.02669	0.184617	Relative count	Treg	Activated & secreting Treg %CD4 Treg
ebi-a-GCST90001502	Osteonecrosis|| id:finngen_R9_M13_OSTEONECROSIS	Osteonecrosis	ebi-a-GCST90001502	Weighted mode	98	0.00587861	0.0142186	1.0059	0.97825	1.03432	0.680194	Relative count	Treg	Activated & secreting Treg %CD4 Treg
ebi-a-GCST90001503	Osteonecrosis|| id:finngen_R9_M13_OSTEONECROSIS	Osteonecrosis	ebi-a-GCST90001503	MR Egger	45	0.0209678	0.0173526	1.02119	0.987041	1.05652	0.23352	Relative count	Treg	Activated & secreting Treg %CD4+
ebi-a-GCST90001503	Osteonecrosis|| id:finngen_R9_M13_OSTEONECROSIS	Osteonecrosis	ebi-a-GCST90001503	Weighted median	45	0.0313393	0.0235603	1.03184	0.985271	1.0806	0.183462	Relative count	Treg	Activated & secreting Treg %CD4+
ebi-a-GCST90001503	Osteonecrosis|| id:finngen_R9_M13_OSTEONECROSIS	Osteonecrosis	ebi-a-GCST90001503	Inverse variance weighted	45	0.0176762	0.014581	1.01783	0.989157	1.04734	0.225407	Relative count	Treg	Activated & secreting Treg %CD4+
ebi-a-GCST90001503	Osteonecrosis|| id:finngen_R9_M13_OSTEONECROSIS	Osteonecrosis	ebi-a-GCST90001503	Simple mode	45	0.0779439	0.0395837	1.08106	1.00036	1.16827	0.0552602	Relative count	Treg	Activated & secreting Treg %CD4+
ebi-a-GCST90001503	Osteonecrosis|| id:finngen_R9_M13_OSTEONECROSIS	Osteonecrosis	ebi-a-GCST90001503	Weighted mode	45	0.0300283	0.0205681	1.03048	0.989767	1.07287	0.15141	Relative count	Treg	Activated & secreting Treg %CD4+
ebi-a-GCST90001504	Osteonecrosis|| id:finngen_R9_M13_OSTEONECROSIS	Osteonecrosis	ebi-a-GCST90001504	MR Egger	23	-0.00615539	0.0559487	0.993864	0.89064	1.10905	0.913439	Absolute count	Treg	CD25hi AC
ebi-a-GCST90001504	Osteonecrosis|| id:finngen_R9_M13_OSTEONECROSIS	Osteonecrosis	ebi-a-GCST90001504	Weighted median	23	0.0130512	0.0543307	1.01314	0.910795	1.12698	0.810161	Absolute count	Treg	CD25hi AC
ebi-a-GCST90001504	Osteonecrosis|| id:finngen_R9_M13_OSTEONECROSIS	Osteonecrosis	ebi-a-GCST90001504	Inverse variance weighted	23	-0.00271666	0.0394038	0.997287	0.923164	1.07736	0.945034	Absolute count	Treg	CD25hi AC
ebi-a-GCST90001504	Osteonecrosis|| id:finngen_R9_M13_OSTEONECROSIS	Osteonecrosis	ebi-a-GCST90001504	Simple mode	23	0.0462229	0.0942811	1.04731	0.870604	1.25988	0.628799	Absolute count	Treg	CD25hi AC
ebi-a-GCST90001504	Osteonecrosis|| id:finngen_R9_M13_OSTEONECROSIS	Osteonecrosis	ebi-a-GCST90001504	Weighted mode	23	0.0158382	0.0480506	1.01596	0.924649	1.1163	0.744808	Absolute count	Treg	CD25hi AC
ebi-a-GCST90001505	Osteonecrosis|| id:finngen_R9_M13_OSTEONECROSIS	Osteonecrosis	ebi-a-GCST90001505	MR Egger	30	-0.11433	0.0668496	0.891964	0.782427	1.01684	0.0982801	Relative count	Treg	CD25hi %CD4+
ebi-a-GCST90001505	Osteonecrosis|| id:finngen_R9_M13_OSTEONECROSIS	Osteonecrosis	ebi-a-GCST90001505	Weighted median	30	-0.0997344	0.065921	0.905078	0.795377	1.02991	0.130295	Relative count	Treg	CD25hi %CD4+
ebi-a-GCST90001505	Osteonecrosis|| id:finngen_R9_M13_OSTEONECROSIS	Osteonecrosis	ebi-a-GCST90001505	Inverse variance weighted	30	-0.0594761	0.0436532	0.942258	0.864991	1.02643	0.17305	Relative count	Treg	CD25hi %CD4+
ebi-a-GCST90001505	Osteonecrosis|| id:finngen_R9_M13_OSTEONECROSIS	Osteonecrosis	ebi-a-GCST90001505	Simple mode	30	0.0431104	0.106623	1.04405	0.847155	1.28671	0.688941	Relative count	Treg	CD25hi %CD4+
ebi-a-GCST90001505	Osteonecrosis|| id:finngen_R9_M13_OSTEONECROSIS	Osteonecrosis	ebi-a-GCST90001505	Weighted mode	30	-0.105566	0.0586919	0.899815	0.802036	1.00951	0.0824911	Relative count	Treg	CD25hi %CD4+
ebi-a-GCST90001506	Osteonecrosis|| id:finngen_R9_M13_OSTEONECROSIS	Osteonecrosis	ebi-a-GCST90001506	MR Egger	23	0.00606263	0.065631	1.00608	0.88464	1.14419	0.927276	Relative count	Treg	CD25hi %T cell
ebi-a-GCST90001506	Osteonecrosis|| id:finngen_R9_M13_OSTEONECROSIS	Osteonecrosis	ebi-a-GCST90001506	Weighted median	23	0.0676717	0.0702083	1.07001	0.932453	1.22787	0.33511	Relative count	Treg	CD25hi %T cell
ebi-a-GCST90001506	Osteonecrosis|| id:finngen_R9_M13_OSTEONECROSIS	Osteonecrosis	ebi-a-GCST90001506	Inverse variance weighted	23	0.0153177	0.0463407	1.01544	0.92727	1.11198	0.740988	Relative count	Treg	CD25hi %T cell
ebi-a-GCST90001506	Osteonecrosis|| id:finngen_R9_M13_OSTEONECROSIS	Osteonecrosis	ebi-a-GCST90001506	Simple mode	23	0.0870431	0.118942	1.09094	0.864086	1.37736	0.472007	Relative count	Treg	CD25hi %T cell
ebi-a-GCST90001506	Osteonecrosis|| id:finngen_R9_M13_OSTEONECROSIS	Osteonecrosis	ebi-a-GCST90001506	Weighted mode	23	0.0870431	0.0918015	1.09094	0.911296	1.30601	0.353344	Relative count	Treg	CD25hi %T cell
ebi-a-GCST90001507	Osteonecrosis|| id:finngen_R9_M13_OSTEONECROSIS	Osteonecrosis	ebi-a-GCST90001507	MR Egger	45	-0.0471122	0.0306957	0.95398	0.898278	1.01314	0.132155	Absolute count	Treg	CD25hi CD45RA+ CD4 not Treg AC
ebi-a-GCST90001507	Osteonecrosis|| id:finngen_R9_M13_OSTEONECROSIS	Osteonecrosis	ebi-a-GCST90001507	Weighted median	45	-0.0552689	0.0335458	0.946231	0.886017	1.01054	0.0994419	Absolute count	Treg	CD25hi CD45RA+ CD4 not Treg AC
ebi-a-GCST90001507	Osteonecrosis|| id:finngen_R9_M13_OSTEONECROSIS	Osteonecrosis	ebi-a-GCST90001507	Inverse variance weighted	45	-0.0403924	0.0230143	0.960412	0.918053	1.00473	0.0792416	Absolute count	Treg	CD25hi CD45RA+ CD4 not Treg AC
ebi-a-GCST90001507	Osteonecrosis|| id:finngen_R9_M13_OSTEONECROSIS	Osteonecrosis	ebi-a-GCST90001507	Simple mode	45	-0.120715	0.0572493	0.886286	0.792214	0.991529	0.0407083	Absolute count	Treg	CD25hi CD45RA+ CD4 not Treg AC
ebi-a-GCST90001507	Osteonecrosis|| id:finngen_R9_M13_OSTEONECROSIS	Osteonecrosis	ebi-a-GCST90001507	Weighted mode	45	-0.0682137	0.0273416	0.934061	0.885323	0.985482	0.0164266	Absolute count	Treg	CD25hi CD45RA+ CD4 not Treg AC
ebi-a-GCST90001508	Osteonecrosis|| id:finngen_R9_M13_OSTEONECROSIS	Osteonecrosis	ebi-a-GCST90001508	MR Egger	59	-0.000761169	0.0230357	0.999239	0.955127	1.04539	0.973756	Relative count	Treg	CD25hi CD45RA+ CD4 not Treg %CD4+
ebi-a-GCST90001508	Osteonecrosis|| id:finngen_R9_M13_OSTEONECROSIS	Osteonecrosis	ebi-a-GCST90001508	Weighted median	59	-0.0344893	0.0286318	0.966099	0.913376	1.02186	0.228366	Relative count	Treg	CD25hi CD45RA+ CD4 not Treg %CD4+
ebi-a-GCST90001508	Osteonecrosis|| id:finngen_R9_M13_OSTEONECROSIS	Osteonecrosis	ebi-a-GCST90001508	Inverse variance weighted	59	0.00513997	0.0185968	1.00515	0.969175	1.04247	0.782248	Relative count	Treg	CD25hi CD45RA+ CD4 not Treg %CD4+
ebi-a-GCST90001508	Osteonecrosis|| id:finngen_R9_M13_OSTEONECROSIS	Osteonecrosis	ebi-a-GCST90001508	Simple mode	59	-0.0403216	0.049715	0.960481	0.871305	1.05878	0.42065	Relative count	Treg	CD25hi CD45RA+ CD4 not Treg %CD4+
ebi-a-GCST90001508	Osteonecrosis|| id:finngen_R9_M13_OSTEONECROSIS	Osteonecrosis	ebi-a-GCST90001508	Weighted mode	59	-0.0238929	0.0270136	0.97639	0.926038	1.02948	0.38009	Relative count	Treg	CD25hi CD45RA+ CD4 not Treg %CD4+
ebi-a-GCST90001509	Osteonecrosis|| id:finngen_R9_M13_OSTEONECROSIS	Osteonecrosis	ebi-a-GCST90001509	MR Egger	52	-0.00699149	0.0235278	0.993033	0.948279	1.0399	0.767577	Relative count	Treg	CD25hi CD45RA+ CD4 not Treg %T cell
ebi-a-GCST90001509	Osteonecrosis|| id:finngen_R9_M13_OSTEONECROSIS	Osteonecrosis	ebi-a-GCST90001509	Weighted median	52	-0.0348244	0.0276052	0.965775	0.914909	1.01947	0.207122	Relative count	Treg	CD25hi CD45RA+ CD4 not Treg %T cell
ebi-a-GCST90001509	Osteonecrosis|| id:finngen_R9_M13_OSTEONECROSIS	Osteonecrosis	ebi-a-GCST90001509	Inverse variance weighted	52	-0.00186294	0.0184658	0.998139	0.962659	1.03493	0.919641	Relative count	Treg	CD25hi CD45RA+ CD4 not Treg %T cell
ebi-a-GCST90001509	Osteonecrosis|| id:finngen_R9_M13_OSTEONECROSIS	Osteonecrosis	ebi-a-GCST90001509	Simple mode	52	-0.0397053	0.0479948	0.961073	0.874787	1.05587	0.411931	Relative count	Treg	CD25hi CD45RA+ CD4 not Treg %T cell
ebi-a-GCST90001509	Osteonecrosis|| id:finngen_R9_M13_OSTEONECROSIS	Osteonecrosis	ebi-a-GCST90001509	Weighted mode	52	-0.0262747	0.0264947	0.974067	0.924775	1.02599	0.326028	Relative count	Treg	CD25hi CD45RA+ CD4 not Treg %T cell
ebi-a-GCST90001510	Osteonecrosis|| id:finngen_R9_M13_OSTEONECROSIS	Osteonecrosis	ebi-a-GCST90001510	MR Egger	25	-0.00848011	0.0314962	0.991556	0.932196	1.0547	0.790144	Absolute count	Treg	CD25hi CD45RA- CD4 not Treg AC
ebi-a-GCST90001510	Osteonecrosis|| id:finngen_R9_M13_OSTEONECROSIS	Osteonecrosis	ebi-a-GCST90001510	Weighted median	25	0.00180058	0.0313599	1.0018	0.94208	1.06531	0.954213	Absolute count	Treg	CD25hi CD45RA- CD4 not Treg AC
ebi-a-GCST90001510	Osteonecrosis|| id:finngen_R9_M13_OSTEONECROSIS	Osteonecrosis	ebi-a-GCST90001510	Inverse variance weighted	25	0.0164392	0.0226427	1.01658	0.972446	1.06271	0.467823	Absolute count	Treg	CD25hi CD45RA- CD4 not Treg AC
ebi-a-GCST90001510	Osteonecrosis|| id:finngen_R9_M13_OSTEONECROSIS	Osteonecrosis	ebi-a-GCST90001510	Simple mode	25	-0.0151527	0.0487692	0.984962	0.895171	1.08376	0.75871	Absolute count	Treg	CD25hi CD45RA- CD4 not Treg AC
ebi-a-GCST90001510	Osteonecrosis|| id:finngen_R9_M13_OSTEONECROSIS	Osteonecrosis	ebi-a-GCST90001510	Weighted mode	25	0.00038618	0.0278101	1.00039	0.947317	1.05643	0.989035	Absolute count	Treg	CD25hi CD45RA- CD4 not Treg AC
ebi-a-GCST90001511	Osteonecrosis|| id:finngen_R9_M13_OSTEONECROSIS	Osteonecrosis	ebi-a-GCST90001511	MR Egger	37	0.0236574	0.0292531	1.02394	0.966882	1.08436	0.424142	Relative count	Treg	CD25hi CD45RA- CD4 not Treg %CD4+
ebi-a-GCST90001511	Osteonecrosis|| id:finngen_R9_M13_OSTEONECROSIS	Osteonecrosis	ebi-a-GCST90001511	Weighted median	37	0.0177259	0.03536	1.01788	0.949728	1.09093	0.616161	Relative count	Treg	CD25hi CD45RA- CD4 not Treg %CD4+
ebi-a-GCST90001511	Osteonecrosis|| id:finngen_R9_M13_OSTEONECROSIS	Osteonecrosis	ebi-a-GCST90001511	Inverse variance weighted	37	0.0226763	0.023735	1.02294	0.976438	1.07165	0.339377	Relative count	Treg	CD25hi CD45RA- CD4 not Treg %CD4+
ebi-a-GCST90001511	Osteonecrosis|| id:finngen_R9_M13_OSTEONECROSIS	Osteonecrosis	ebi-a-GCST90001511	Simple mode	37	0.0751366	0.0691743	1.07803	0.941346	1.23456	0.284614	Relative count	Treg	CD25hi CD45RA- CD4 not Treg %CD4+
ebi-a-GCST90001511	Osteonecrosis|| id:finngen_R9_M13_OSTEONECROSIS	Osteonecrosis	ebi-a-GCST90001511	Weighted mode	37	0.0212147	0.0286431	1.02144	0.965677	1.08043	0.463707	Relative count	Treg	CD25hi CD45RA- CD4 not Treg %CD4+
ebi-a-GCST90001512	Osteonecrosis|| id:finngen_R9_M13_OSTEONECROSIS	Osteonecrosis	ebi-a-GCST90001512	MR Egger	38	-0.00165972	0.0301138	0.998342	0.941122	1.05904	0.956352	Relative count	Treg	CD25hi CD45RA- CD4 not Treg %T cell
ebi-a-GCST90001512	Osteonecrosis|| id:finngen_R9_M13_OSTEONECROSIS	Osteonecrosis	ebi-a-GCST90001512	Weighted median	38	-0.00542641	0.0350309	0.994588	0.928591	1.06528	0.876897	Relative count	Treg	CD25hi CD45RA- CD4 not Treg %T cell
ebi-a-GCST90001512	Osteonecrosis|| id:finngen_R9_M13_OSTEONECROSIS	Osteonecrosis	ebi-a-GCST90001512	Inverse variance weighted	38	-9.02176e-05	0.0236965	0.99991	0.954531	1.04745	0.996962	Relative count	Treg	CD25hi CD45RA- CD4 not Treg %T cell
ebi-a-GCST90001512	Osteonecrosis|| id:finngen_R9_M13_OSTEONECROSIS	Osteonecrosis	ebi-a-GCST90001512	Simple mode	38	-0.0332732	0.0633005	0.967274	0.854412	1.09505	0.602276	Relative count	Treg	CD25hi CD45RA- CD4 not Treg %T cell
ebi-a-GCST90001512	Osteonecrosis|| id:finngen_R9_M13_OSTEONECROSIS	Osteonecrosis	ebi-a-GCST90001512	Weighted mode	38	0.0038208	0.0309716	1.00383	0.944704	1.06665	0.902486	Relative count	Treg	CD25hi CD45RA- CD4 not Treg %T cell
ebi-a-GCST90001513	Osteonecrosis|| id:finngen_R9_M13_OSTEONECROSIS	Osteonecrosis	ebi-a-GCST90001513	MR Egger	23	0.0297171	0.0991214	1.03016	0.848266	1.25106	0.767273	Absolute count	Treg	CD4 Treg AC
ebi-a-GCST90001513	Osteonecrosis|| id:finngen_R9_M13_OSTEONECROSIS	Osteonecrosis	ebi-a-GCST90001513	Weighted median	23	0.0194666	0.0665934	1.01966	0.894888	1.16182	0.770042	Absolute count	Treg	CD4 Treg AC
ebi-a-GCST90001513	Osteonecrosis|| id:finngen_R9_M13_OSTEONECROSIS	Osteonecrosis	ebi-a-GCST90001513	Inverse variance weighted	23	-0.0609391	0.0610193	0.940881	0.834822	1.06041	0.317947	Absolute count	Treg	CD4 Treg AC
ebi-a-GCST90001513	Osteonecrosis|| id:finngen_R9_M13_OSTEONECROSIS	Osteonecrosis	ebi-a-GCST90001513	Simple mode	23	-0.0566154	0.11043	0.944957	0.761048	1.17331	0.613285	Absolute count	Treg	CD4 Treg AC
ebi-a-GCST90001513	Osteonecrosis|| id:finngen_R9_M13_OSTEONECROSIS	Osteonecrosis	ebi-a-GCST90001513	Weighted mode	23	0.0031666	0.0581454	1.00317	0.895119	1.12427	0.95706	Absolute count	Treg	CD4 Treg AC
ebi-a-GCST90001514	Osteonecrosis|| id:finngen_R9_M13_OSTEONECROSIS	Osteonecrosis	ebi-a-GCST90001514	MR Egger	27	-0.0739987	0.0443135	0.928673	0.851417	1.01294	0.107417	Absolute count	Myeloid cell	HSC AC
ebi-a-GCST90001514	Osteonecrosis|| id:finngen_R9_M13_OSTEONECROSIS	Osteonecrosis	ebi-a-GCST90001514	Weighted median	27	-0.0774147	0.0480175	0.925506	0.842376	1.01684	0.106914	Absolute count	Myeloid cell	HSC AC
ebi-a-GCST90001514	Osteonecrosis|| id:finngen_R9_M13_OSTEONECROSIS	Osteonecrosis	ebi-a-GCST90001514	Inverse variance weighted	27	-0.0487412	0.0312795	0.952428	0.89579	1.01265	0.119175	Absolute count	Myeloid cell	HSC AC
ebi-a-GCST90001514	Osteonecrosis|| id:finngen_R9_M13_OSTEONECROSIS	Osteonecrosis	ebi-a-GCST90001514	Simple mode	27	0.0530798	0.0782614	1.05451	0.904555	1.22933	0.503614	Absolute count	Myeloid cell	HSC AC
ebi-a-GCST90001514	Osteonecrosis|| id:finngen_R9_M13_OSTEONECROSIS	Osteonecrosis	ebi-a-GCST90001514	Weighted mode	27	-0.03736	0.0561846	0.963329	0.862878	1.07547	0.511937	Absolute count	Myeloid cell	HSC AC
ebi-a-GCST90001515	Osteonecrosis|| id:finngen_R9_M13_OSTEONECROSIS	Osteonecrosis	ebi-a-GCST90001515	MR Egger	26	-0.127707	0.0772133	0.880111	0.756506	1.02391	0.111159	Absolute count	Myeloid cell	Im MDSC AC
ebi-a-GCST90001515	Osteonecrosis|| id:finngen_R9_M13_OSTEONECROSIS	Osteonecrosis	ebi-a-GCST90001515	Weighted median	26	-0.0285255	0.055614	0.971878	0.871509	1.0838	0.608008	Absolute count	Myeloid cell	Im MDSC AC
ebi-a-GCST90001515	Osteonecrosis|| id:finngen_R9_M13_OSTEONECROSIS	Osteonecrosis	ebi-a-GCST90001515	Inverse variance weighted	26	-0.00970558	0.0403083	0.990341	0.915111	1.07176	0.809723	Absolute count	Myeloid cell	Im MDSC AC
ebi-a-GCST90001515	Osteonecrosis|| id:finngen_R9_M13_OSTEONECROSIS	Osteonecrosis	ebi-a-GCST90001515	Simple mode	26	-0.0297616	0.0830349	0.970677	0.824886	1.14223	0.723036	Absolute count	Myeloid cell	Im MDSC AC
ebi-a-GCST90001515	Osteonecrosis|| id:finngen_R9_M13_OSTEONECROSIS	Osteonecrosis	ebi-a-GCST90001515	Weighted mode	26	-0.0338125	0.0609573	0.966753	0.857882	1.08944	0.584034	Absolute count	Myeloid cell	Im MDSC AC
ebi-a-GCST90001516	Osteonecrosis|| id:finngen_R9_M13_OSTEONECROSIS	Osteonecrosis	ebi-a-GCST90001516	MR Egger	20	0.0184287	0.0558274	1.0186	0.913024	1.13638	0.745134	Relative count	Myeloid cell	Im MDSC %CD33dim HLA DR- CD66b-
ebi-a-GCST90001516	Osteonecrosis|| id:finngen_R9_M13_OSTEONECROSIS	Osteonecrosis	ebi-a-GCST90001516	Weighted median	20	-0.0305569	0.0548498	0.969905	0.871044	1.07999	0.577459	Relative count	Myeloid cell	Im MDSC %CD33dim HLA DR- CD66b-
ebi-a-GCST90001516	Osteonecrosis|| id:finngen_R9_M13_OSTEONECROSIS	Osteonecrosis	ebi-a-GCST90001516	Inverse variance weighted	20	-0.00145775	0.0373921	0.998543	0.927979	1.07447	0.968902	Relative count	Myeloid cell	Im MDSC %CD33dim HLA DR- CD66b-
ebi-a-GCST90001516	Osteonecrosis|| id:finngen_R9_M13_OSTEONECROSIS	Osteonecrosis	ebi-a-GCST90001516	Simple mode	20	-0.0620278	0.0961208	0.939857	0.77847	1.1347	0.526443	Relative count	Myeloid cell	Im MDSC %CD33dim HLA DR- CD66b-
ebi-a-GCST90001516	Osteonecrosis|| id:finngen_R9_M13_OSTEONECROSIS	Osteonecrosis	ebi-a-GCST90001516	Weighted mode	20	-0.0143955	0.0551809	0.985708	0.884661	1.0983	0.796993	Relative count	Myeloid cell	Im MDSC %CD33dim HLA DR- CD66b-
ebi-a-GCST90001517	Osteonecrosis|| id:finngen_R9_M13_OSTEONECROSIS	Osteonecrosis	ebi-a-GCST90001517	MR Egger	36	0.0278996	0.0248188	1.02829	0.979469	1.07955	0.268831	Absolute count	Myeloid cell	CD33br HLA DR+ AC
ebi-a-GCST90001517	Osteonecrosis|| id:finngen_R9_M13_OSTEONECROSIS	Osteonecrosis	ebi-a-GCST90001517	Weighted median	36	0.0350814	0.0309367	1.0357	0.974769	1.10045	0.256806	Absolute count	Myeloid cell	CD33br HLA DR+ AC
ebi-a-GCST90001517	Osteonecrosis|| id:finngen_R9_M13_OSTEONECROSIS	Osteonecrosis	ebi-a-GCST90001517	Inverse variance weighted	36	0.0191487	0.0204138	1.01933	0.979354	1.06094	0.34823	Absolute count	Myeloid cell	CD33br HLA DR+ AC
ebi-a-GCST90001517	Osteonecrosis|| id:finngen_R9_M13_OSTEONECROSIS	Osteonecrosis	ebi-a-GCST90001517	Simple mode	36	-0.00814526	0.0581344	0.991888	0.88507	1.1116	0.889376	Absolute count	Myeloid cell	CD33br HLA DR+ AC
ebi-a-GCST90001517	Osteonecrosis|| id:finngen_R9_M13_OSTEONECROSIS	Osteonecrosis	ebi-a-GCST90001517	Weighted mode	36	0.0331407	0.026344	1.0337	0.981676	1.08847	0.21672	Absolute count	Myeloid cell	CD33br HLA DR+ AC
ebi-a-GCST90001518	Osteonecrosis|| id:finngen_R9_M13_OSTEONECROSIS	Osteonecrosis	ebi-a-GCST90001518	MR Egger	37	0.0256239	0.0199672	1.02596	0.986579	1.0669	0.207818	Absolute count	Myeloid cell	CD33br HLA DR+ CD14- AC
ebi-a-GCST90001518	Osteonecrosis|| id:finngen_R9_M13_OSTEONECROSIS	Osteonecrosis	ebi-a-GCST90001518	Weighted median	37	0.0346724	0.0247665	1.03528	0.986226	1.08678	0.161522	Absolute count	Myeloid cell	CD33br HLA DR+ CD14- AC
ebi-a-GCST90001518	Osteonecrosis|| id:finngen_R9_M13_OSTEONECROSIS	Osteonecrosis	ebi-a-GCST90001518	Inverse variance weighted	37	0.0262231	0.016664	1.02657	0.993582	1.06065	0.115571	Absolute count	Myeloid cell	CD33br HLA DR+ CD14- AC
ebi-a-GCST90001518	Osteonecrosis|| id:finngen_R9_M13_OSTEONECROSIS	Osteonecrosis	ebi-a-GCST90001518	Simple mode	37	-0.000589267	0.0406302	0.999411	0.922909	1.08225	0.988509	Absolute count	Myeloid cell	CD33br HLA DR+ CD14- AC
ebi-a-GCST90001518	Osteonecrosis|| id:finngen_R9_M13_OSTEONECROSIS	Osteonecrosis	ebi-a-GCST90001518	Weighted mode	37	0.0290495	0.0216474	1.02948	0.98671	1.07409	0.188017	Absolute count	Myeloid cell	CD33br HLA DR+ CD14- AC
ebi-a-GCST90001519	Osteonecrosis|| id:finngen_R9_M13_OSTEONECROSIS	Osteonecrosis	ebi-a-GCST90001519	MR Egger	20	-0.0377195	0.0516967	0.962983	0.870189	1.06567	0.475004	Relative count	Myeloid cell	CD33br HLA DR+ CD14- %CD33br HLA DR+
ebi-a-GCST90001519	Osteonecrosis|| id:finngen_R9_M13_OSTEONECROSIS	Osteonecrosis	ebi-a-GCST90001519	Weighted median	20	-0.020579	0.0470864	0.979631	0.893268	1.07434	0.662077	Relative count	Myeloid cell	CD33br HLA DR+ CD14- %CD33br HLA DR+
ebi-a-GCST90001519	Osteonecrosis|| id:finngen_R9_M13_OSTEONECROSIS	Osteonecrosis	ebi-a-GCST90001519	Inverse variance weighted	20	0.00234164	0.0353657	1.00234	0.935218	1.07429	0.947209	Relative count	Myeloid cell	CD33br HLA DR+ CD14- %CD33br HLA DR+
ebi-a-GCST90001519	Osteonecrosis|| id:finngen_R9_M13_OSTEONECROSIS	Osteonecrosis	ebi-a-GCST90001519	Simple mode	20	-0.0250029	0.0782643	0.975307	0.836607	1.137	0.752858	Relative count	Myeloid cell	CD33br HLA DR+ CD14- %CD33br HLA DR+
ebi-a-GCST90001519	Osteonecrosis|| id:finngen_R9_M13_OSTEONECROSIS	Osteonecrosis	ebi-a-GCST90001519	Weighted mode	20	-0.0207598	0.0457754	0.979454	0.895405	1.07139	0.655315	Relative count	Myeloid cell	CD33br HLA DR+ CD14- %CD33br HLA DR+
ebi-a-GCST90001520	Osteonecrosis|| id:finngen_R9_M13_OSTEONECROSIS	Osteonecrosis	ebi-a-GCST90001520	MR Egger	35	0.0360462	0.0340506	1.0367	0.969773	1.10825	0.297467	Absolute count	Myeloid cell	CD33br HLA DR+ CD14dim AC
ebi-a-GCST90001520	Osteonecrosis|| id:finngen_R9_M13_OSTEONECROSIS	Osteonecrosis	ebi-a-GCST90001520	Weighted median	35	0.0509528	0.0388562	1.05227	0.97511	1.13554	0.189751	Absolute count	Myeloid cell	CD33br HLA DR+ CD14dim AC
ebi-a-GCST90001520	Osteonecrosis|| id:finngen_R9_M13_OSTEONECROSIS	Osteonecrosis	ebi-a-GCST90001520	Inverse variance weighted	35	0.0161426	0.0265184	1.01627	0.964801	1.07049	0.542703	Absolute count	Myeloid cell	CD33br HLA DR+ CD14dim AC
ebi-a-GCST90001520	Osteonecrosis|| id:finngen_R9_M13_OSTEONECROSIS	Osteonecrosis	ebi-a-GCST90001520	Simple mode	35	0.0113616	0.062047	1.01143	0.89561	1.14222	0.855797	Absolute count	Myeloid cell	CD33br HLA DR+ CD14dim AC
ebi-a-GCST90001520	Osteonecrosis|| id:finngen_R9_M13_OSTEONECROSIS	Osteonecrosis	ebi-a-GCST90001520	Weighted mode	35	0.040673	0.0317539	1.04151	0.978666	1.10839	0.208903	Absolute count	Myeloid cell	CD33br HLA DR+ CD14dim AC
ebi-a-GCST90001521	Osteonecrosis|| id:finngen_R9_M13_OSTEONECROSIS	Osteonecrosis	ebi-a-GCST90001521	MR Egger	26	-0.0876993	0.0640168	0.916036	0.808017	1.0385	0.183386	Relative count	Myeloid cell	CD33br HLA DR+ CD14dim %CD33br HLA DR+
ebi-a-GCST90001521	Osteonecrosis|| id:finngen_R9_M13_OSTEONECROSIS	Osteonecrosis	ebi-a-GCST90001521	Weighted median	26	-0.076085	0.0562995	0.926737	0.829915	1.03486	0.176557	Relative count	Myeloid cell	CD33br HLA DR+ CD14dim %CD33br HLA DR+
ebi-a-GCST90001521	Osteonecrosis|| id:finngen_R9_M13_OSTEONECROSIS	Osteonecrosis	ebi-a-GCST90001521	Inverse variance weighted	26	-0.00500965	0.0392031	0.995003	0.921412	1.07447	0.898317	Relative count	Myeloid cell	CD33br HLA DR+ CD14dim %CD33br HLA DR+
ebi-a-GCST90001521	Osteonecrosis|| id:finngen_R9_M13_OSTEONECROSIS	Osteonecrosis	ebi-a-GCST90001521	Simple mode	26	0.0464831	0.0944957	1.04758	0.870464	1.26073	0.627077	Relative count	Myeloid cell	CD33br HLA DR+ CD14dim %CD33br HLA DR+
ebi-a-GCST90001521	Osteonecrosis|| id:finngen_R9_M13_OSTEONECROSIS	Osteonecrosis	ebi-a-GCST90001521	Weighted mode	26	-0.0755472	0.0581863	0.927236	0.827296	1.03925	0.206012	Relative count	Myeloid cell	CD33br HLA DR+ CD14dim %CD33br HLA DR+
ebi-a-GCST90001522	Osteonecrosis|| id:finngen_R9_M13_OSTEONECROSIS	Osteonecrosis	ebi-a-GCST90001522	MR Egger	22	0.0698006	0.100857	1.07229	0.879959	1.30667	0.496849	Absolute count	Myeloid cell	CD33- HLA DR- AC
ebi-a-GCST90001522	Osteonecrosis|| id:finngen_R9_M13_OSTEONECROSIS	Osteonecrosis	ebi-a-GCST90001522	Weighted median	22	0.015199	0.0632369	1.01532	0.896959	1.14929	0.810059	Absolute count	Myeloid cell	CD33- HLA DR- AC
ebi-a-GCST90001522	Osteonecrosis|| id:finngen_R9_M13_OSTEONECROSIS	Osteonecrosis	ebi-a-GCST90001522	Inverse variance weighted	22	0.045292	0.0464118	1.04633	0.955352	1.14598	0.329128	Absolute count	Myeloid cell	CD33- HLA DR- AC
ebi-a-GCST90001522	Osteonecrosis|| id:finngen_R9_M13_OSTEONECROSIS	Osteonecrosis	ebi-a-GCST90001522	Simple mode	22	-0.0582155	0.116179	0.943447	0.751318	1.18471	0.621523	Absolute count	Myeloid cell	CD33- HLA DR- AC
ebi-a-GCST90001522	Osteonecrosis|| id:finngen_R9_M13_OSTEONECROSIS	Osteonecrosis	ebi-a-GCST90001522	Weighted mode	22	0.0111788	0.0964031	1.01124	0.837134	1.22156	0.908786	Absolute count	Myeloid cell	CD33- HLA DR- AC
ebi-a-GCST90001523	Osteonecrosis|| id:finngen_R9_M13_OSTEONECROSIS	Osteonecrosis	ebi-a-GCST90001523	MR Egger	51	0.0554315	0.0331125	1.057	0.990576	1.12787	0.100496	Absolute count	Myeloid cell	CD33- HLA DR+ AC
ebi-a-GCST90001523	Osteonecrosis|| id:finngen_R9_M13_OSTEONECROSIS	Osteonecrosis	ebi-a-GCST90001523	Weighted median	51	0.0648871	0.0366431	1.06704	0.993091	1.14649	0.076596	Absolute count	Myeloid cell	CD33- HLA DR+ AC
ebi-a-GCST90001523	Osteonecrosis|| id:finngen_R9_M13_OSTEONECROSIS	Osteonecrosis	ebi-a-GCST90001523	Inverse variance weighted	51	0.0346173	0.0246302	1.03522	0.986435	1.08642	0.159877	Absolute count	Myeloid cell	CD33- HLA DR+ AC
ebi-a-GCST90001523	Osteonecrosis|| id:finngen_R9_M13_OSTEONECROSIS	Osteonecrosis	ebi-a-GCST90001523	Simple mode	51	0.0774285	0.0603243	1.0805	0.960014	1.21612	0.205221	Absolute count	Myeloid cell	CD33- HLA DR+ AC
ebi-a-GCST90001523	Osteonecrosis|| id:finngen_R9_M13_OSTEONECROSIS	Osteonecrosis	ebi-a-GCST90001523	Weighted mode	51	0.0596422	0.0362559	1.06146	0.988646	1.13963	0.106236	Absolute count	Myeloid cell	CD33- HLA DR+ AC
ebi-a-GCST90001524	Osteonecrosis|| id:finngen_R9_M13_OSTEONECROSIS	Osteonecrosis	ebi-a-GCST90001524	MR Egger	27	0.201977	0.0869048	1.22382	1.03215	1.45108	0.028539	Absolute count	Myeloid cell	Gr MDSC AC
ebi-a-GCST90001524	Osteonecrosis|| id:finngen_R9_M13_OSTEONECROSIS	Osteonecrosis	ebi-a-GCST90001524	Weighted median	27	0.0816971	0.061636	1.08513	0.961645	1.22446	0.185013	Absolute count	Myeloid cell	Gr MDSC AC
ebi-a-GCST90001524	Osteonecrosis|| id:finngen_R9_M13_OSTEONECROSIS	Osteonecrosis	ebi-a-GCST90001524	Inverse variance weighted	27	0.0834142	0.0435495	1.08699	0.998059	1.18385	0.0554433	Absolute count	Myeloid cell	Gr MDSC AC
ebi-a-GCST90001524	Osteonecrosis|| id:finngen_R9_M13_OSTEONECROSIS	Osteonecrosis	ebi-a-GCST90001524	Simple mode	27	0.142455	0.11148	1.1531	0.926774	1.4347	0.212593	Absolute count	Myeloid cell	Gr MDSC AC
ebi-a-GCST90001524	Osteonecrosis|| id:finngen_R9_M13_OSTEONECROSIS	Osteonecrosis	ebi-a-GCST90001524	Weighted mode	27	0.104973	0.0885737	1.11068	0.933671	1.32125	0.246678	Absolute count	Myeloid cell	Gr MDSC AC
ebi-a-GCST90001525	Osteonecrosis|| id:finngen_R9_M13_OSTEONECROSIS	Osteonecrosis	ebi-a-GCST90001525	MR Egger	28	-0.0829586	0.0605635	0.920389	0.81737	1.03639	0.182471	Absolute count	Myeloid cell	CD33dim HLA DR+ CD11b+ AC
ebi-a-GCST90001525	Osteonecrosis|| id:finngen_R9_M13_OSTEONECROSIS	Osteonecrosis	ebi-a-GCST90001525	Weighted median	28	-0.0798481	0.0518365	0.923257	0.834062	1.02199	0.123467	Absolute count	Myeloid cell	CD33dim HLA DR+ CD11b+ AC
ebi-a-GCST90001525	Osteonecrosis|| id:finngen_R9_M13_OSTEONECROSIS	Osteonecrosis	ebi-a-GCST90001525	Inverse variance weighted	28	-0.0537551	0.0363275	0.947664	0.882535	1.0176	0.138944	Absolute count	Myeloid cell	CD33dim HLA DR+ CD11b+ AC
ebi-a-GCST90001525	Osteonecrosis|| id:finngen_R9_M13_OSTEONECROSIS	Osteonecrosis	ebi-a-GCST90001525	Simple mode	28	-0.0688851	0.0837353	0.933434	0.792149	1.09992	0.417912	Absolute count	Myeloid cell	CD33dim HLA DR+ CD11b+ AC
ebi-a-GCST90001525	Osteonecrosis|| id:finngen_R9_M13_OSTEONECROSIS	Osteonecrosis	ebi-a-GCST90001525	Weighted mode	28	-0.0870614	0.0577736	0.916621	0.818487	1.02652	0.143438	Absolute count	Myeloid cell	CD33dim HLA DR+ CD11b+ AC
ebi-a-GCST90001526	Osteonecrosis|| id:finngen_R9_M13_OSTEONECROSIS	Osteonecrosis	ebi-a-GCST90001526	MR Egger	28	0.00238018	0.0367819	1.00238	0.932662	1.07732	0.948899	Relative count	Myeloid cell	CD33dim HLA DR+ CD11b+ %CD33dim HLA DR+
ebi-a-GCST90001526	Osteonecrosis|| id:finngen_R9_M13_OSTEONECROSIS	Osteonecrosis	ebi-a-GCST90001526	Weighted median	28	-0.0270928	0.0375047	0.973271	0.904293	1.04751	0.470059	Relative count	Myeloid cell	CD33dim HLA DR+ CD11b+ %CD33dim HLA DR+
ebi-a-GCST90001526	Osteonecrosis|| id:finngen_R9_M13_OSTEONECROSIS	Osteonecrosis	ebi-a-GCST90001526	Inverse variance weighted	28	0.0183799	0.0246184	1.01855	0.97057	1.0689	0.45531	Relative count	Myeloid cell	CD33dim HLA DR+ CD11b+ %CD33dim HLA DR+
ebi-a-GCST90001526	Osteonecrosis|| id:finngen_R9_M13_OSTEONECROSIS	Osteonecrosis	ebi-a-GCST90001526	Simple mode	28	-0.0241945	0.0768796	0.976096	0.839559	1.13484	0.755404	Relative count	Myeloid cell	CD33dim HLA DR+ CD11b+ %CD33dim HLA DR+
ebi-a-GCST90001526	Osteonecrosis|| id:finngen_R9_M13_OSTEONECROSIS	Osteonecrosis	ebi-a-GCST90001526	Weighted mode	28	-0.0178063	0.0370363	0.982351	0.913568	1.05631	0.634547	Relative count	Myeloid cell	CD33dim HLA DR+ CD11b+ %CD33dim HLA DR+
ebi-a-GCST90001527	Osteonecrosis|| id:finngen_R9_M13_OSTEONECROSIS	Osteonecrosis	ebi-a-GCST90001527	MR Egger	28	0.030351	0.0324725	1.03082	0.967253	1.09856	0.358559	Absolute count	Myeloid cell	CD33dim HLA DR+ CD11b- AC
ebi-a-GCST90001527	Osteonecrosis|| id:finngen_R9_M13_OSTEONECROSIS	Osteonecrosis	ebi-a-GCST90001527	Weighted median	28	0.0134958	0.0380795	1.01359	0.940691	1.09213	0.723032	Absolute count	Myeloid cell	CD33dim HLA DR+ CD11b- AC
ebi-a-GCST90001527	Osteonecrosis|| id:finngen_R9_M13_OSTEONECROSIS	Osteonecrosis	ebi-a-GCST90001527	Inverse variance weighted	28	-0.00451542	0.0273682	0.995495	0.943502	1.05035	0.868954	Absolute count	Myeloid cell	CD33dim HLA DR+ CD11b- AC
ebi-a-GCST90001527	Osteonecrosis|| id:finngen_R9_M13_OSTEONECROSIS	Osteonecrosis	ebi-a-GCST90001527	Simple mode	28	-0.0380595	0.0712066	0.962656	0.837257	1.10684	0.597374	Absolute count	Myeloid cell	CD33dim HLA DR+ CD11b- AC
ebi-a-GCST90001527	Osteonecrosis|| id:finngen_R9_M13_OSTEONECROSIS	Osteonecrosis	ebi-a-GCST90001527	Weighted mode	28	0.00880496	0.029587	1.00884	0.952004	1.06908	0.768289	Absolute count	Myeloid cell	CD33dim HLA DR+ CD11b- AC
ebi-a-GCST90001528	Osteonecrosis|| id:finngen_R9_M13_OSTEONECROSIS	Osteonecrosis	ebi-a-GCST90001528	MR Egger	28	0.0352436	0.0309002	1.03587	0.974997	1.10055	0.264451	Relative count	Myeloid cell	CD33dim HLA DR+ CD11b- %CD33dim HLA DR+
ebi-a-GCST90001528	Osteonecrosis|| id:finngen_R9_M13_OSTEONECROSIS	Osteonecrosis	ebi-a-GCST90001528	Weighted median	28	0.0486664	0.0327642	1.04987	0.984569	1.1195	0.137451	Relative count	Myeloid cell	CD33dim HLA DR+ CD11b- %CD33dim HLA DR+
ebi-a-GCST90001528	Osteonecrosis|| id:finngen_R9_M13_OSTEONECROSIS	Osteonecrosis	ebi-a-GCST90001528	Inverse variance weighted	28	0.0190228	0.0215508	1.0192	0.977051	1.06318	0.377401	Relative count	Myeloid cell	CD33dim HLA DR+ CD11b- %CD33dim HLA DR+
ebi-a-GCST90001528	Osteonecrosis|| id:finngen_R9_M13_OSTEONECROSIS	Osteonecrosis	ebi-a-GCST90001528	Simple mode	28	0.0119684	0.0705962	1.01204	0.881262	1.16223	0.866641	Relative count	Myeloid cell	CD33dim HLA DR+ CD11b- %CD33dim HLA DR+
ebi-a-GCST90001528	Osteonecrosis|| id:finngen_R9_M13_OSTEONECROSIS	Osteonecrosis	ebi-a-GCST90001528	Weighted mode	28	0.0525116	0.0281936	1.05391	0.997256	1.11379	0.0734433	Relative count	Myeloid cell	CD33dim HLA DR+ CD11b- %CD33dim HLA DR+
ebi-a-GCST90001529	Osteonecrosis|| id:finngen_R9_M13_OSTEONECROSIS	Osteonecrosis	ebi-a-GCST90001529	MR Egger	18	0.068162	0.0979869	1.07054	0.883475	1.29721	0.496645	Absolute count	Myeloid cell	CD66b++ myeloid cell AC
ebi-a-GCST90001529	Osteonecrosis|| id:finngen_R9_M13_OSTEONECROSIS	Osteonecrosis	ebi-a-GCST90001529	Weighted median	18	0.0282232	0.0786229	1.02863	0.881723	1.2	0.719618	Absolute count	Myeloid cell	CD66b++ myeloid cell AC
ebi-a-GCST90001529	Osteonecrosis|| id:finngen_R9_M13_OSTEONECROSIS	Osteonecrosis	ebi-a-GCST90001529	Inverse variance weighted	18	0.0576141	0.0544507	1.05931	0.952077	1.17861	0.290012	Absolute count	Myeloid cell	CD66b++ myeloid cell AC
ebi-a-GCST90001529	Osteonecrosis|| id:finngen_R9_M13_OSTEONECROSIS	Osteonecrosis	ebi-a-GCST90001529	Simple mode	18	0.0100613	0.118185	1.01011	0.801251	1.27342	0.933151	Absolute count	Myeloid cell	CD66b++ myeloid cell AC
ebi-a-GCST90001529	Osteonecrosis|| id:finngen_R9_M13_OSTEONECROSIS	Osteonecrosis	ebi-a-GCST90001529	Weighted mode	18	-0.00526171	0.0825816	0.994752	0.846097	1.16953	0.94994	Absolute count	Myeloid cell	CD66b++ myeloid cell AC
ebi-a-GCST90001530	Osteonecrosis|| id:finngen_R9_M13_OSTEONECROSIS	Osteonecrosis	ebi-a-GCST90001530	MR Egger	56	0.0323018	0.0657491	1.03283	0.90795	1.17488	0.625213	Absolute count	Myeloid cell	Mo MDSC AC
ebi-a-GCST90001530	Osteonecrosis|| id:finngen_R9_M13_OSTEONECROSIS	Osteonecrosis	ebi-a-GCST90001530	Weighted median	56	-0.0016974	0.0385007	0.998304	0.925743	1.07655	0.964835	Absolute count	Myeloid cell	Mo MDSC AC
ebi-a-GCST90001530	Osteonecrosis|| id:finngen_R9_M13_OSTEONECROSIS	Osteonecrosis	ebi-a-GCST90001530	Inverse variance weighted	56	-0.00487168	0.0270762	0.99514	0.943706	1.04938	0.857211	Absolute count	Myeloid cell	Mo MDSC AC
ebi-a-GCST90001530	Osteonecrosis|| id:finngen_R9_M13_OSTEONECROSIS	Osteonecrosis	ebi-a-GCST90001530	Simple mode	56	-0.0197293	0.0735494	0.980464	0.848839	1.1325	0.789514	Absolute count	Myeloid cell	Mo MDSC AC
ebi-a-GCST90001530	Osteonecrosis|| id:finngen_R9_M13_OSTEONECROSIS	Osteonecrosis	ebi-a-GCST90001530	Weighted mode	56	-0.00572742	0.0406547	0.994289	0.918135	1.07676	0.88848	Absolute count	Myeloid cell	Mo MDSC AC
ebi-a-GCST90001531	Osteonecrosis|| id:finngen_R9_M13_OSTEONECROSIS	Osteonecrosis	ebi-a-GCST90001531	MR Egger	33	-0.0138028	0.0231898	0.986292	0.942467	1.03216	0.556023	Absolute count	Myeloid cell	CD33dim HLA DR- AC
ebi-a-GCST90001531	Osteonecrosis|| id:finngen_R9_M13_OSTEONECROSIS	Osteonecrosis	ebi-a-GCST90001531	Weighted median	33	-0.035028	0.0262378	0.965578	0.917178	1.01653	0.181871	Absolute count	Myeloid cell	CD33dim HLA DR- AC
ebi-a-GCST90001531	Osteonecrosis|| id:finngen_R9_M13_OSTEONECROSIS	Osteonecrosis	ebi-a-GCST90001531	Inverse variance weighted	33	-0.0214646	0.0184236	0.978764	0.944051	1.01475	0.243997	Absolute count	Myeloid cell	CD33dim HLA DR- AC
ebi-a-GCST90001531	Osteonecrosis|| id:finngen_R9_M13_OSTEONECROSIS	Osteonecrosis	ebi-a-GCST90001531	Simple mode	33	-0.0346758	0.039998	0.965918	0.893086	1.04469	0.39243	Absolute count	Myeloid cell	CD33dim HLA DR- AC
ebi-a-GCST90001531	Osteonecrosis|| id:finngen_R9_M13_OSTEONECROSIS	Osteonecrosis	ebi-a-GCST90001531	Weighted mode	33	-0.0236837	0.0219887	0.976595	0.935399	1.0196	0.289496	Absolute count	Myeloid cell	CD33dim HLA DR- AC
ebi-a-GCST90001532	Osteonecrosis|| id:finngen_R9_M13_OSTEONECROSIS	Osteonecrosis	ebi-a-GCST90001532	MR Egger	31	-0.0125844	0.0229727	0.987494	0.944017	1.03297	0.588021	Absolute count	Myeloid cell	Basophil AC
ebi-a-GCST90001532	Osteonecrosis|| id:finngen_R9_M13_OSTEONECROSIS	Osteonecrosis	ebi-a-GCST90001532	Weighted median	31	-0.0348685	0.0245099	0.965732	0.920436	1.01326	0.154843	Absolute count	Myeloid cell	Basophil AC
ebi-a-GCST90001532	Osteonecrosis|| id:finngen_R9_M13_OSTEONECROSIS	Osteonecrosis	ebi-a-GCST90001532	Inverse variance weighted	31	-0.0188257	0.0188047	0.98135	0.945839	1.0182	0.316771	Absolute count	Myeloid cell	Basophil AC
ebi-a-GCST90001532	Osteonecrosis|| id:finngen_R9_M13_OSTEONECROSIS	Osteonecrosis	ebi-a-GCST90001532	Simple mode	31	-0.0444173	0.0396316	0.956555	0.885064	1.03382	0.271284	Absolute count	Myeloid cell	Basophil AC
ebi-a-GCST90001532	Osteonecrosis|| id:finngen_R9_M13_OSTEONECROSIS	Osteonecrosis	ebi-a-GCST90001532	Weighted mode	31	-0.0216715	0.0203855	0.978562	0.940234	1.01845	0.296226	Absolute count	Myeloid cell	Basophil AC
ebi-a-GCST90001533	Osteonecrosis|| id:finngen_R9_M13_OSTEONECROSIS	Osteonecrosis	ebi-a-GCST90001533	MR Egger	30	-0.0973336	0.0784921	0.907253	0.777884	1.05814	0.225251	Relative count	Myeloid cell	Basophil %CD33dim HLA DR- CD66b-
ebi-a-GCST90001533	Osteonecrosis|| id:finngen_R9_M13_OSTEONECROSIS	Osteonecrosis	ebi-a-GCST90001533	Weighted median	30	-0.0499223	0.0541372	0.951303	0.855532	1.0578	0.356454	Relative count	Myeloid cell	Basophil %CD33dim HLA DR- CD66b-
ebi-a-GCST90001533	Osteonecrosis|| id:finngen_R9_M13_OSTEONECROSIS	Osteonecrosis	ebi-a-GCST90001533	Inverse variance weighted	30	-0.0298082	0.0371841	0.970632	0.902407	1.04401	0.422763	Relative count	Myeloid cell	Basophil %CD33dim HLA DR- CD66b-
ebi-a-GCST90001533	Osteonecrosis|| id:finngen_R9_M13_OSTEONECROSIS	Osteonecrosis	ebi-a-GCST90001533	Simple mode	30	-0.170227	0.0952064	0.843474	0.699891	1.01651	0.0842348	Relative count	Myeloid cell	Basophil %CD33dim HLA DR- CD66b-
ebi-a-GCST90001533	Osteonecrosis|| id:finngen_R9_M13_OSTEONECROSIS	Osteonecrosis	ebi-a-GCST90001533	Weighted mode	30	-0.049107	0.0613577	0.952079	0.844198	1.07375	0.430023	Relative count	Myeloid cell	Basophil %CD33dim HLA DR- CD66b-
ebi-a-GCST90001534	Osteonecrosis|| id:finngen_R9_M13_OSTEONECROSIS	Osteonecrosis	ebi-a-GCST90001534	MR Egger	15	0.00422162	0.0316903	1.00423	0.943752	1.06858	0.896064	Absolute count	Maturation stages of T cell	CD45RA- CD4+ AC
ebi-a-GCST90001534	Osteonecrosis|| id:finngen_R9_M13_OSTEONECROSIS	Osteonecrosis	ebi-a-GCST90001534	Weighted median	15	0.0120031	0.0331189	1.01208	0.948465	1.07995	0.717036	Absolute count	Maturation stages of T cell	CD45RA- CD4+ AC
ebi-a-GCST90001534	Osteonecrosis|| id:finngen_R9_M13_OSTEONECROSIS	Osteonecrosis	ebi-a-GCST90001534	Inverse variance weighted	15	0.0115763	0.0273838	1.01164	0.958778	1.06742	0.672482	Absolute count	Maturation stages of T cell	CD45RA- CD4+ AC
ebi-a-GCST90001534	Osteonecrosis|| id:finngen_R9_M13_OSTEONECROSIS	Osteonecrosis	ebi-a-GCST90001534	Simple mode	15	-0.00332731	0.0684941	0.996678	0.871468	1.13988	0.961942	Absolute count	Maturation stages of T cell	CD45RA- CD4+ AC
ebi-a-GCST90001534	Osteonecrosis|| id:finngen_R9_M13_OSTEONECROSIS	Osteonecrosis	ebi-a-GCST90001534	Weighted mode	15	0.00589145	0.0323383	1.00591	0.94413	1.07173	0.858052	Absolute count	Maturation stages of T cell	CD45RA- CD4+ AC
ebi-a-GCST90001535	Osteonecrosis|| id:finngen_R9_M13_OSTEONECROSIS	Osteonecrosis	ebi-a-GCST90001535	MR Egger	37	0.0210725	0.0651977	1.0213	0.898782	1.16051	0.74846	Relative count	Maturation stages of T cell	CD45RA- CD4+ %CD4+
ebi-a-GCST90001535	Osteonecrosis|| id:finngen_R9_M13_OSTEONECROSIS	Osteonecrosis	ebi-a-GCST90001535	Weighted median	37	0.0461817	0.0577815	1.04726	0.93513	1.17285	0.424146	Relative count	Maturation stages of T cell	CD45RA- CD4+ %CD4+
ebi-a-GCST90001535	Osteonecrosis|| id:finngen_R9_M13_OSTEONECROSIS	Osteonecrosis	ebi-a-GCST90001535	Inverse variance weighted	37	0.013451	0.0453315	1.01354	0.927374	1.10772	0.766677	Relative count	Maturation stages of T cell	CD45RA- CD4+ %CD4+
ebi-a-GCST90001535	Osteonecrosis|| id:finngen_R9_M13_OSTEONECROSIS	Osteonecrosis	ebi-a-GCST90001535	Simple mode	37	0.0206264	0.10458	1.02084	0.831644	1.25308	0.844757	Relative count	Maturation stages of T cell	CD45RA- CD4+ %CD4+
ebi-a-GCST90001535	Osteonecrosis|| id:finngen_R9_M13_OSTEONECROSIS	Osteonecrosis	ebi-a-GCST90001535	Weighted mode	37	0.0501067	0.0510721	1.05138	0.951235	1.16208	0.333092	Relative count	Maturation stages of T cell	CD45RA- CD4+ %CD4+
ebi-a-GCST90001536	Osteonecrosis|| id:finngen_R9_M13_OSTEONECROSIS	Osteonecrosis	ebi-a-GCST90001536	MR Egger	36	0.0100732	0.0216972	1.01012	0.968068	1.05401	0.645419	Relative count	Maturation stages of T cell	CD45RA- CD4+ %T cell
ebi-a-GCST90001536	Osteonecrosis|| id:finngen_R9_M13_OSTEONECROSIS	Osteonecrosis	ebi-a-GCST90001536	Weighted median	36	0.0202797	0.0224212	1.02049	0.976612	1.06633	0.365738	Relative count	Maturation stages of T cell	CD45RA- CD4+ %T cell
ebi-a-GCST90001536	Osteonecrosis|| id:finngen_R9_M13_OSTEONECROSIS	Osteonecrosis	ebi-a-GCST90001536	Inverse variance weighted	36	0.00865957	0.0186542	1.0087	0.972483	1.04626	0.642494	Relative count	Maturation stages of T cell	CD45RA- CD4+ %T cell
ebi-a-GCST90001536	Osteonecrosis|| id:finngen_R9_M13_OSTEONECROSIS	Osteonecrosis	ebi-a-GCST90001536	Simple mode	36	-0.0273863	0.0452353	0.972985	0.890433	1.06319	0.548807	Relative count	Maturation stages of T cell	CD45RA- CD4+ %T cell
ebi-a-GCST90001536	Osteonecrosis|| id:finngen_R9_M13_OSTEONECROSIS	Osteonecrosis	ebi-a-GCST90001536	Weighted mode	36	0.0157072	0.016624	1.01583	0.983266	1.04948	0.351213	Relative count	Maturation stages of T cell	CD45RA- CD4+ %T cell
ebi-a-GCST90001537	Osteonecrosis|| id:finngen_R9_M13_OSTEONECROSIS	Osteonecrosis	ebi-a-GCST90001537	MR Egger	29	-0.0110823	0.0579172	0.988979	0.88285	1.10787	0.849685	Absolute count	Maturation stages of T cell	CM CD4+ AC
ebi-a-GCST90001537	Osteonecrosis|| id:finngen_R9_M13_OSTEONECROSIS	Osteonecrosis	ebi-a-GCST90001537	Weighted median	29	0.0335189	0.0640727	1.03409	0.912047	1.17246	0.600878	Absolute count	Maturation stages of T cell	CM CD4+ AC
ebi-a-GCST90001537	Osteonecrosis|| id:finngen_R9_M13_OSTEONECROSIS	Osteonecrosis	ebi-a-GCST90001537	Inverse variance weighted	29	0.00623631	0.0413052	1.00626	0.928002	1.09111	0.87999	Absolute count	Maturation stages of T cell	CM CD4+ AC
ebi-a-GCST90001537	Osteonecrosis|| id:finngen_R9_M13_OSTEONECROSIS	Osteonecrosis	ebi-a-GCST90001537	Simple mode	29	0.094278	0.117022	1.09887	0.873641	1.38215	0.427239	Absolute count	Maturation stages of T cell	CM CD4+ AC
ebi-a-GCST90001537	Osteonecrosis|| id:finngen_R9_M13_OSTEONECROSIS	Osteonecrosis	ebi-a-GCST90001537	Weighted mode	29	0.0306325	0.0550312	1.03111	0.925678	1.14854	0.582196	Absolute count	Maturation stages of T cell	CM CD4+ AC
ebi-a-GCST90001538	Osteonecrosis|| id:finngen_R9_M13_OSTEONECROSIS	Osteonecrosis	ebi-a-GCST90001538	MR Egger	37	0.00760715	0.0168125	1.00764	0.974973	1.04139	0.653722	Relative count	Maturation stages of T cell	CM CD4+ %CD4+
ebi-a-GCST90001538	Osteonecrosis|| id:finngen_R9_M13_OSTEONECROSIS	Osteonecrosis	ebi-a-GCST90001538	Weighted median	37	0.0118873	0.0192656	1.01196	0.974459	1.0509	0.537221	Relative count	Maturation stages of T cell	CM CD4+ %CD4+
ebi-a-GCST90001538	Osteonecrosis|| id:finngen_R9_M13_OSTEONECROSIS	Osteonecrosis	ebi-a-GCST90001538	Inverse variance weighted	37	0.0110106	0.0152242	1.01107	0.981347	1.0417	0.46954	Relative count	Maturation stages of T cell	CM CD4+ %CD4+
ebi-a-GCST90001538	Osteonecrosis|| id:finngen_R9_M13_OSTEONECROSIS	Osteonecrosis	ebi-a-GCST90001538	Simple mode	37	-0.000678887	0.0766619	0.999321	0.859902	1.16134	0.992983	Relative count	Maturation stages of T cell	CM CD4+ %CD4+
ebi-a-GCST90001538	Osteonecrosis|| id:finngen_R9_M13_OSTEONECROSIS	Osteonecrosis	ebi-a-GCST90001538	Weighted mode	37	0.0114728	0.0159806	1.01154	0.980347	1.04372	0.477438	Relative count	Maturation stages of T cell	CM CD4+ %CD4+
ebi-a-GCST90001539	Osteonecrosis|| id:finngen_R9_M13_OSTEONECROSIS	Osteonecrosis	ebi-a-GCST90001539	MR Egger	25	0.13139	0.0815737	1.14041	0.971908	1.33813	0.120886	Relative count	Maturation stages of T cell	CM CD4+ %T cell
ebi-a-GCST90001539	Osteonecrosis|| id:finngen_R9_M13_OSTEONECROSIS	Osteonecrosis	ebi-a-GCST90001539	Weighted median	25	0.110491	0.0803666	1.11683	0.954061	1.30736	0.169184	Relative count	Maturation stages of T cell	CM CD4+ %T cell
ebi-a-GCST90001539	Osteonecrosis|| id:finngen_R9_M13_OSTEONECROSIS	Osteonecrosis	ebi-a-GCST90001539	Inverse variance weighted	25	0.0763022	0.0495761	1.07929	0.979349	1.18943	0.123782	Relative count	Maturation stages of T cell	CM CD4+ %T cell
ebi-a-GCST90001539	Osteonecrosis|| id:finngen_R9_M13_OSTEONECROSIS	Osteonecrosis	ebi-a-GCST90001539	Simple mode	25	0.109281	0.125824	1.11548	0.871679	1.42746	0.393711	Relative count	Maturation stages of T cell	CM CD4+ %T cell
ebi-a-GCST90001539	Osteonecrosis|| id:finngen_R9_M13_OSTEONECROSIS	Osteonecrosis	ebi-a-GCST90001539	Weighted mode	25	0.113339	0.0750479	1.12001	0.966808	1.29749	0.144043	Relative count	Maturation stages of T cell	CM CD4+ %T cell
ebi-a-GCST90001540	Osteonecrosis|| id:finngen_R9_M13_OSTEONECROSIS	Osteonecrosis	ebi-a-GCST90001540	MR Egger	31	-0.141619	0.117158	0.867952	0.689872	1.092	0.236507	Absolute count	Maturation stages of T cell	Naive CD4+ AC
ebi-a-GCST90001540	Osteonecrosis|| id:finngen_R9_M13_OSTEONECROSIS	Osteonecrosis	ebi-a-GCST90001540	Weighted median	31	-0.0522841	0.0736164	0.949059	0.821542	1.09637	0.477566	Absolute count	Maturation stages of T cell	Naive CD4+ AC
ebi-a-GCST90001540	Osteonecrosis|| id:finngen_R9_M13_OSTEONECROSIS	Osteonecrosis	ebi-a-GCST90001540	Inverse variance weighted	31	-0.0467882	0.0539231	0.95429	0.858578	1.06067	0.385568	Absolute count	Maturation stages of T cell	Naive CD4+ AC
ebi-a-GCST90001540	Osteonecrosis|| id:finngen_R9_M13_OSTEONECROSIS	Osteonecrosis	ebi-a-GCST90001540	Simple mode	31	-0.0744635	0.124242	0.928241	0.727618	1.18418	0.553446	Absolute count	Maturation stages of T cell	Naive CD4+ AC
ebi-a-GCST90001540	Osteonecrosis|| id:finngen_R9_M13_OSTEONECROSIS	Osteonecrosis	ebi-a-GCST90001540	Weighted mode	31	-0.108479	0.11285	0.897198	0.719164	1.1193	0.344104	Absolute count	Maturation stages of T cell	Naive CD4+ AC
ebi-a-GCST90001541	Osteonecrosis|| id:finngen_R9_M13_OSTEONECROSIS	Osteonecrosis	ebi-a-GCST90001541	MR Egger	51	-0.0842251	0.0619455	0.919224	0.814127	1.03789	0.18016	Relative count	Maturation stages of T cell	Naive CD4+ %CD4+
ebi-a-GCST90001541	Osteonecrosis|| id:finngen_R9_M13_OSTEONECROSIS	Osteonecrosis	ebi-a-GCST90001541	Weighted median	51	-0.0537315	0.06343	0.947687	0.836897	1.07314	0.39694	Relative count	Maturation stages of T cell	Naive CD4+ %CD4+
ebi-a-GCST90001541	Osteonecrosis|| id:finngen_R9_M13_OSTEONECROSIS	Osteonecrosis	ebi-a-GCST90001541	Inverse variance weighted	51	-0.0556415	0.0378443	0.945878	0.878257	1.01871	0.141487	Relative count	Maturation stages of T cell	Naive CD4+ %CD4+
ebi-a-GCST90001541	Osteonecrosis|| id:finngen_R9_M13_OSTEONECROSIS	Osteonecrosis	ebi-a-GCST90001541	Simple mode	51	0.0244225	0.100988	1.02472	0.840705	1.24902	0.809897	Relative count	Maturation stages of T cell	Naive CD4+ %CD4+
ebi-a-GCST90001541	Osteonecrosis|| id:finngen_R9_M13_OSTEONECROSIS	Osteonecrosis	ebi-a-GCST90001541	Weighted mode	51	-0.0474721	0.0656578	0.953637	0.838483	1.08461	0.473035	Relative count	Maturation stages of T cell	Naive CD4+ %CD4+
ebi-a-GCST90001542	Osteonecrosis|| id:finngen_R9_M13_OSTEONECROSIS	Osteonecrosis	ebi-a-GCST90001542	MR Egger	26	0.0146764	0.0319569	1.01478	0.953173	1.08038	0.650184	Absolute count	Maturation stages of T cell	EM CD4+ AC
ebi-a-GCST90001542	Osteonecrosis|| id:finngen_R9_M13_OSTEONECROSIS	Osteonecrosis	ebi-a-GCST90001542	Weighted median	26	0.0136208	0.0337064	1.01371	0.948908	1.08295	0.686139	Absolute count	Maturation stages of T cell	EM CD4+ AC
ebi-a-GCST90001542	Osteonecrosis|| id:finngen_R9_M13_OSTEONECROSIS	Osteonecrosis	ebi-a-GCST90001542	Inverse variance weighted	26	0.0252618	0.0252475	1.02558	0.976068	1.07761	0.317036	Absolute count	Maturation stages of T cell	EM CD4+ AC
ebi-a-GCST90001542	Osteonecrosis|| id:finngen_R9_M13_OSTEONECROSIS	Osteonecrosis	ebi-a-GCST90001542	Simple mode	26	-0.0212198	0.0639328	0.979004	0.863702	1.1097	0.742726	Absolute count	Maturation stages of T cell	EM CD4+ AC
ebi-a-GCST90001542	Osteonecrosis|| id:finngen_R9_M13_OSTEONECROSIS	Osteonecrosis	ebi-a-GCST90001542	Weighted mode	26	0.0155359	0.0278661	1.01566	0.961672	1.07267	0.58213	Absolute count	Maturation stages of T cell	EM CD4+ AC
ebi-a-GCST90001543	Osteonecrosis|| id:finngen_R9_M13_OSTEONECROSIS	Osteonecrosis	ebi-a-GCST90001543	MR Egger	38	0.050047	0.0481799	1.05132	0.956585	1.15544	0.305846	Relative count	Maturation stages of T cell	EM CD4+ %CD4+
ebi-a-GCST90001543	Osteonecrosis|| id:finngen_R9_M13_OSTEONECROSIS	Osteonecrosis	ebi-a-GCST90001543	Weighted median	38	0.0334227	0.0491883	1.03399	0.938956	1.13864	0.49683	Relative count	Maturation stages of T cell	EM CD4+ %CD4+
ebi-a-GCST90001543	Osteonecrosis|| id:finngen_R9_M13_OSTEONECROSIS	Osteonecrosis	ebi-a-GCST90001543	Inverse variance weighted	38	0.0306283	0.0346119	1.0311	0.963473	1.10348	0.376207	Relative count	Maturation stages of T cell	EM CD4+ %CD4+
ebi-a-GCST90001543	Osteonecrosis|| id:finngen_R9_M13_OSTEONECROSIS	Osteonecrosis	ebi-a-GCST90001543	Simple mode	38	-0.00415068	0.0911641	0.995858	0.832908	1.19069	0.96393	Relative count	Maturation stages of T cell	EM CD4+ %CD4+
ebi-a-GCST90001543	Osteonecrosis|| id:finngen_R9_M13_OSTEONECROSIS	Osteonecrosis	ebi-a-GCST90001543	Weighted mode	38	0.0333933	0.0465666	1.03396	0.943766	1.13277	0.47781	Relative count	Maturation stages of T cell	EM CD4+ %CD4+
ebi-a-GCST90001544	Osteonecrosis|| id:finngen_R9_M13_OSTEONECROSIS	Osteonecrosis	ebi-a-GCST90001544	MR Egger	35	0.108656	0.05901	1.11478	0.993021	1.25147	0.0745807	Relative count	Maturation stages of T cell	EM CD4+ %T cell
ebi-a-GCST90001544	Osteonecrosis|| id:finngen_R9_M13_OSTEONECROSIS	Osteonecrosis	ebi-a-GCST90001544	Weighted median	35	0.0571149	0.0553845	1.05878	0.949862	1.18018	0.302427	Relative count	Maturation stages of T cell	EM CD4+ %T cell
ebi-a-GCST90001544	Osteonecrosis|| id:finngen_R9_M13_OSTEONECROSIS	Osteonecrosis	ebi-a-GCST90001544	Inverse variance weighted	35	-2.84409e-05	0.0385512	0.999972	0.927197	1.07846	0.999411	Relative count	Maturation stages of T cell	EM CD4+ %T cell
ebi-a-GCST90001544	Osteonecrosis|| id:finngen_R9_M13_OSTEONECROSIS	Osteonecrosis	ebi-a-GCST90001544	Simple mode	35	0.0351131	0.0812598	1.03574	0.883242	1.21456	0.66839	Relative count	Maturation stages of T cell	EM CD4+ %T cell
ebi-a-GCST90001544	Osteonecrosis|| id:finngen_R9_M13_OSTEONECROSIS	Osteonecrosis	ebi-a-GCST90001544	Weighted mode	35	0.0687631	0.0522071	1.07118	0.966994	1.1866	0.196606	Relative count	Maturation stages of T cell	EM CD4+ %T cell
ebi-a-GCST90001545	Osteonecrosis|| id:finngen_R9_M13_OSTEONECROSIS	Osteonecrosis	ebi-a-GCST90001545	MR Egger	18	-0.120435	0.133008	0.886535	0.683089	1.15057	0.378647	Absolute count	Maturation stages of T cell	TD CD4+ AC
ebi-a-GCST90001545	Osteonecrosis|| id:finngen_R9_M13_OSTEONECROSIS	Osteonecrosis	ebi-a-GCST90001545	Weighted median	18	-0.1233	0.0888651	0.883999	0.742691	1.05219	0.165292	Absolute count	Maturation stages of T cell	TD CD4+ AC
ebi-a-GCST90001545	Osteonecrosis|| id:finngen_R9_M13_OSTEONECROSIS	Osteonecrosis	ebi-a-GCST90001545	Inverse variance weighted	18	-0.091556	0.0624295	0.91251	0.807415	1.03129	0.142499	Absolute count	Maturation stages of T cell	TD CD4+ AC
ebi-a-GCST90001545	Osteonecrosis|| id:finngen_R9_M13_OSTEONECROSIS	Osteonecrosis	ebi-a-GCST90001545	Simple mode	18	-0.135685	0.142895	0.873118	0.659839	1.15533	0.355649	Absolute count	Maturation stages of T cell	TD CD4+ AC
ebi-a-GCST90001545	Osteonecrosis|| id:finngen_R9_M13_OSTEONECROSIS	Osteonecrosis	ebi-a-GCST90001545	Weighted mode	18	-0.139464	0.107822	0.869824	0.704128	1.07451	0.21315	Absolute count	Maturation stages of T cell	TD CD4+ AC
ebi-a-GCST90001546	Osteonecrosis|| id:finngen_R9_M13_OSTEONECROSIS	Osteonecrosis	ebi-a-GCST90001546	MR Egger	46	-0.0355456	0.0946358	0.965079	0.801691	1.16177	0.709016	Relative count	Maturation stages of T cell	TD CD4+ %CD4+
ebi-a-GCST90001546	Osteonecrosis|| id:finngen_R9_M13_OSTEONECROSIS	Osteonecrosis	ebi-a-GCST90001546	Weighted median	46	-0.00417243	0.0697525	0.995836	0.868587	1.14173	0.952301	Relative count	Maturation stages of T cell	TD CD4+ %CD4+
ebi-a-GCST90001546	Osteonecrosis|| id:finngen_R9_M13_OSTEONECROSIS	Osteonecrosis	ebi-a-GCST90001546	Inverse variance weighted	46	0.00514308	0.0452334	1.00516	0.919878	1.09834	0.909475	Relative count	Maturation stages of T cell	TD CD4+ %CD4+
ebi-a-GCST90001546	Osteonecrosis|| id:finngen_R9_M13_OSTEONECROSIS	Osteonecrosis	ebi-a-GCST90001546	Simple mode	46	-0.0946511	0.128882	0.90969	0.706621	1.17112	0.466515	Relative count	Maturation stages of T cell	TD CD4+ %CD4+
ebi-a-GCST90001546	Osteonecrosis|| id:finngen_R9_M13_OSTEONECROSIS	Osteonecrosis	ebi-a-GCST90001546	Weighted mode	46	-0.0242621	0.102742	0.97603	0.798008	1.19377	0.814391	Relative count	Maturation stages of T cell	TD CD4+ %CD4+
ebi-a-GCST90001547	Osteonecrosis|| id:finngen_R9_M13_OSTEONECROSIS	Osteonecrosis	ebi-a-GCST90001547	MR Egger	55	0.0579687	0.0367282	1.05968	0.986079	1.13878	0.120444	Relative count	Maturation stages of T cell	TD CD4+ %T cell
ebi-a-GCST90001547	Osteonecrosis|| id:finngen_R9_M13_OSTEONECROSIS	Osteonecrosis	ebi-a-GCST90001547	Weighted median	55	0.0624714	0.0431246	1.06446	0.978188	1.15835	0.147443	Relative count	Maturation stages of T cell	TD CD4+ %T cell
ebi-a-GCST90001547	Osteonecrosis|| id:finngen_R9_M13_OSTEONECROSIS	Osteonecrosis	ebi-a-GCST90001547	Inverse variance weighted	55	0.0314882	0.0277231	1.03199	0.97741	1.08962	0.256036	Relative count	Maturation stages of T cell	TD CD4+ %T cell
ebi-a-GCST90001547	Osteonecrosis|| id:finngen_R9_M13_OSTEONECROSIS	Osteonecrosis	ebi-a-GCST90001547	Simple mode	55	0.079226	0.088294	1.08245	0.910437	1.28696	0.373543	Relative count	Maturation stages of T cell	TD CD4+ %T cell
ebi-a-GCST90001547	Osteonecrosis|| id:finngen_R9_M13_OSTEONECROSIS	Osteonecrosis	ebi-a-GCST90001547	Weighted mode	55	0.0670756	0.0370072	1.06938	0.994556	1.14983	0.0754696	Relative count	Maturation stages of T cell	TD CD4+ %T cell
ebi-a-GCST90001548	Osteonecrosis|| id:finngen_R9_M13_OSTEONECROSIS	Osteonecrosis	ebi-a-GCST90001548	MR Egger	29	0.0580129	0.098956	1.05973	0.872894	1.28655	0.562578	Absolute count	Maturation stages of T cell	CM CD8br AC
ebi-a-GCST90001548	Osteonecrosis|| id:finngen_R9_M13_OSTEONECROSIS	Osteonecrosis	ebi-a-GCST90001548	Weighted median	29	0.117365	0.0883729	1.12453	0.945685	1.3372	0.184157	Absolute count	Maturation stages of T cell	CM CD8br AC
ebi-a-GCST90001548	Osteonecrosis|| id:finngen_R9_M13_OSTEONECROSIS	Osteonecrosis	ebi-a-GCST90001548	Inverse variance weighted	29	0.0914346	0.0585294	1.09575	0.976986	1.22894	0.118241	Absolute count	Maturation stages of T cell	CM CD8br AC
ebi-a-GCST90001548	Osteonecrosis|| id:finngen_R9_M13_OSTEONECROSIS	Osteonecrosis	ebi-a-GCST90001548	Simple mode	29	-0.0689122	0.161585	0.933409	0.680029	1.2812	0.673022	Absolute count	Maturation stages of T cell	CM CD8br AC
ebi-a-GCST90001548	Osteonecrosis|| id:finngen_R9_M13_OSTEONECROSIS	Osteonecrosis	ebi-a-GCST90001548	Weighted mode	29	0.133887	0.111587	1.14326	0.918675	1.42276	0.240252	Absolute count	Maturation stages of T cell	CM CD8br AC
ebi-a-GCST90001549	Osteonecrosis|| id:finngen_R9_M13_OSTEONECROSIS	Osteonecrosis	ebi-a-GCST90001549	MR Egger	29	0.0738696	0.117234	1.07667	0.855637	1.35479	0.533924	Relative count	Maturation stages of T cell	CM CD8br %CD8br
ebi-a-GCST90001549	Osteonecrosis|| id:finngen_R9_M13_OSTEONECROSIS	Osteonecrosis	ebi-a-GCST90001549	Weighted median	29	0.0179803	0.08575	1.01814	0.860631	1.20448	0.833916	Relative count	Maturation stages of T cell	CM CD8br %CD8br
ebi-a-GCST90001549	Osteonecrosis|| id:finngen_R9_M13_OSTEONECROSIS	Osteonecrosis	ebi-a-GCST90001549	Inverse variance weighted	29	0.0606651	0.0579268	1.06254	0.948502	1.1903	0.294974	Relative count	Maturation stages of T cell	CM CD8br %CD8br
ebi-a-GCST90001549	Osteonecrosis|| id:finngen_R9_M13_OSTEONECROSIS	Osteonecrosis	ebi-a-GCST90001549	Simple mode	29	-0.083327	0.166925	0.92005	0.663318	1.27615	0.621547	Relative count	Maturation stages of T cell	CM CD8br %CD8br
ebi-a-GCST90001549	Osteonecrosis|| id:finngen_R9_M13_OSTEONECROSIS	Osteonecrosis	ebi-a-GCST90001549	Weighted mode	29	-0.0796137	0.133675	0.923473	0.71062	1.20008	0.556242	Relative count	Maturation stages of T cell	CM CD8br %CD8br
ebi-a-GCST90001550	Osteonecrosis|| id:finngen_R9_M13_OSTEONECROSIS	Osteonecrosis	ebi-a-GCST90001550	MR Egger	25	-0.160524	0.116714	0.851697	0.677542	1.07062	0.182269	Relative count	Maturation stages of T cell	CM CD8br %T cell
ebi-a-GCST90001550	Osteonecrosis|| id:finngen_R9_M13_OSTEONECROSIS	Osteonecrosis	ebi-a-GCST90001550	Weighted median	25	0.0360288	0.0859202	1.03669	0.876013	1.22683	0.674976	Relative count	Maturation stages of T cell	CM CD8br %T cell
ebi-a-GCST90001550	Osteonecrosis|| id:finngen_R9_M13_OSTEONECROSIS	Osteonecrosis	ebi-a-GCST90001550	Inverse variance weighted	25	0.0970105	0.0601816	1.10187	0.979272	1.23982	0.10697	Relative count	Maturation stages of T cell	CM CD8br %T cell
ebi-a-GCST90001550	Osteonecrosis|| id:finngen_R9_M13_OSTEONECROSIS	Osteonecrosis	ebi-a-GCST90001550	Simple mode	25	0.331683	0.159203	1.39331	1.01984	1.90355	0.0480378	Relative count	Maturation stages of T cell	CM CD8br %T cell
ebi-a-GCST90001550	Osteonecrosis|| id:finngen_R9_M13_OSTEONECROSIS	Osteonecrosis	ebi-a-GCST90001550	Weighted mode	25	-0.0553582	0.116445	0.946146	0.753075	1.18872	0.6388	Relative count	Maturation stages of T cell	CM CD8br %T cell
ebi-a-GCST90001551	Osteonecrosis|| id:finngen_R9_M13_OSTEONECROSIS	Osteonecrosis	ebi-a-GCST90001551	MR Egger	38	-0.0196766	0.0411395	0.980516	0.904557	1.06285	0.635337	Absolute count	Maturation stages of T cell	Naive CD8br AC
ebi-a-GCST90001551	Osteonecrosis|| id:finngen_R9_M13_OSTEONECROSIS	Osteonecrosis	ebi-a-GCST90001551	Weighted median	38	-0.0143113	0.0481496	0.985791	0.897013	1.08335	0.766295	Absolute count	Maturation stages of T cell	Naive CD8br AC
ebi-a-GCST90001551	Osteonecrosis|| id:finngen_R9_M13_OSTEONECROSIS	Osteonecrosis	ebi-a-GCST90001551	Inverse variance weighted	38	-0.0314331	0.0349675	0.969056	0.904865	1.0378	0.368694	Absolute count	Maturation stages of T cell	Naive CD8br AC
ebi-a-GCST90001551	Osteonecrosis|| id:finngen_R9_M13_OSTEONECROSIS	Osteonecrosis	ebi-a-GCST90001551	Simple mode	38	-0.320813	0.139827	0.725559	0.551632	0.954323	0.0275431	Absolute count	Maturation stages of T cell	Naive CD8br AC
ebi-a-GCST90001551	Osteonecrosis|| id:finngen_R9_M13_OSTEONECROSIS	Osteonecrosis	ebi-a-GCST90001551	Weighted mode	38	-0.0179561	0.0393705	0.982204	0.909262	1.061	0.650997	Absolute count	Maturation stages of T cell	Naive CD8br AC
ebi-a-GCST90001552	Osteonecrosis|| id:finngen_R9_M13_OSTEONECROSIS	Osteonecrosis	ebi-a-GCST90001552	MR Egger	38	0.0287655	0.0199788	1.02918	0.989661	1.07028	0.158564	Relative count	Maturation stages of T cell	Naive CD8br %CD8br
ebi-a-GCST90001552	Osteonecrosis|| id:finngen_R9_M13_OSTEONECROSIS	Osteonecrosis	ebi-a-GCST90001552	Weighted median	38	0.0213552	0.025533	1.02158	0.971718	1.07401	0.402944	Relative count	Maturation stages of T cell	Naive CD8br %CD8br
ebi-a-GCST90001552	Osteonecrosis|| id:finngen_R9_M13_OSTEONECROSIS	Osteonecrosis	ebi-a-GCST90001552	Inverse variance weighted	38	0.0251519	0.0176304	1.02547	0.99064	1.06153	0.153689	Relative count	Maturation stages of T cell	Naive CD8br %CD8br
ebi-a-GCST90001552	Osteonecrosis|| id:finngen_R9_M13_OSTEONECROSIS	Osteonecrosis	ebi-a-GCST90001552	Simple mode	38	0.0114098	0.0395982	1.01148	0.935941	1.09311	0.774848	Relative count	Maturation stages of T cell	Naive CD8br %CD8br
ebi-a-GCST90001552	Osteonecrosis|| id:finngen_R9_M13_OSTEONECROSIS	Osteonecrosis	ebi-a-GCST90001552	Weighted mode	38	0.0217477	0.0200903	1.02199	0.982525	1.06303	0.286035	Relative count	Maturation stages of T cell	Naive CD8br %CD8br
ebi-a-GCST90001553	Osteonecrosis|| id:finngen_R9_M13_OSTEONECROSIS	Osteonecrosis	ebi-a-GCST90001553	MR Egger	34	-0.036102	0.0360478	0.964542	0.898745	1.03516	0.324097	Relative count	Maturation stages of T cell	Naive CD8br %T cell
ebi-a-GCST90001553	Osteonecrosis|| id:finngen_R9_M13_OSTEONECROSIS	Osteonecrosis	ebi-a-GCST90001553	Weighted median	34	-0.0298929	0.0442168	0.970549	0.889979	1.05841	0.499007	Relative count	Maturation stages of T cell	Naive CD8br %T cell
ebi-a-GCST90001553	Osteonecrosis|| id:finngen_R9_M13_OSTEONECROSIS	Osteonecrosis	ebi-a-GCST90001553	Inverse variance weighted	34	-0.0285665	0.0312391	0.971838	0.914118	1.0332	0.360483	Relative count	Maturation stages of T cell	Naive CD8br %T cell
ebi-a-GCST90001553	Osteonecrosis|| id:finngen_R9_M13_OSTEONECROSIS	Osteonecrosis	ebi-a-GCST90001553	Simple mode	34	-0.0837386	0.0813648	0.919672	0.784104	1.07868	0.310882	Relative count	Maturation stages of T cell	Naive CD8br %T cell
ebi-a-GCST90001553	Osteonecrosis|| id:finngen_R9_M13_OSTEONECROSIS	Osteonecrosis	ebi-a-GCST90001553	Weighted mode	34	-0.0311592	0.0373866	0.969321	0.900832	1.04302	0.410594	Relative count	Maturation stages of T cell	Naive CD8br %T cell
ebi-a-GCST90001554	Osteonecrosis|| id:finngen_R9_M13_OSTEONECROSIS	Osteonecrosis	ebi-a-GCST90001554	MR Egger	40	0.0306279	0.031128	1.0311	0.970074	1.09597	0.331372	Absolute count	Maturation stages of T cell	EM CD8br AC
ebi-a-GCST90001554	Osteonecrosis|| id:finngen_R9_M13_OSTEONECROSIS	Osteonecrosis	ebi-a-GCST90001554	Weighted median	40	0.0239036	0.0360731	1.02419	0.954279	1.09923	0.507558	Absolute count	Maturation stages of T cell	EM CD8br AC
ebi-a-GCST90001554	Osteonecrosis|| id:finngen_R9_M13_OSTEONECROSIS	Osteonecrosis	ebi-a-GCST90001554	Inverse variance weighted	40	0.042442	0.0248496	1.04336	0.993756	1.09543	0.0876443	Absolute count	Maturation stages of T cell	EM CD8br AC
ebi-a-GCST90001554	Osteonecrosis|| id:finngen_R9_M13_OSTEONECROSIS	Osteonecrosis	ebi-a-GCST90001554	Simple mode	40	0.0946216	0.0778333	1.09924	0.943714	1.2804	0.231409	Absolute count	Maturation stages of T cell	EM CD8br AC
ebi-a-GCST90001554	Osteonecrosis|| id:finngen_R9_M13_OSTEONECROSIS	Osteonecrosis	ebi-a-GCST90001554	Weighted mode	40	0.0347151	0.0292237	1.03532	0.977689	1.09636	0.242053	Absolute count	Maturation stages of T cell	EM CD8br AC
ebi-a-GCST90001555	Osteonecrosis|| id:finngen_R9_M13_OSTEONECROSIS	Osteonecrosis	ebi-a-GCST90001555	MR Egger	40	0.0191236	0.0273588	1.01931	0.966089	1.07546	0.488815	Relative count	Maturation stages of T cell	EM CD8br %CD8br
ebi-a-GCST90001555	Osteonecrosis|| id:finngen_R9_M13_OSTEONECROSIS	Osteonecrosis	ebi-a-GCST90001555	Weighted median	40	0.0111057	0.02688	1.01117	0.959273	1.06587	0.679491	Relative count	Maturation stages of T cell	EM CD8br %CD8br
ebi-a-GCST90001555	Osteonecrosis|| id:finngen_R9_M13_OSTEONECROSIS	Osteonecrosis	ebi-a-GCST90001555	Inverse variance weighted	40	0.0200402	0.0232206	1.02024	0.974849	1.06775	0.388119	Relative count	Maturation stages of T cell	EM CD8br %CD8br
ebi-a-GCST90001555	Osteonecrosis|| id:finngen_R9_M13_OSTEONECROSIS	Osteonecrosis	ebi-a-GCST90001555	Simple mode	40	-0.00196294	0.066227	0.998039	0.876545	1.13637	0.976506	Relative count	Maturation stages of T cell	EM CD8br %CD8br
ebi-a-GCST90001555	Osteonecrosis|| id:finngen_R9_M13_OSTEONECROSIS	Osteonecrosis	ebi-a-GCST90001555	Weighted mode	40	0.0245023	0.0212937	1.0248	0.982914	1.06848	0.256871	Relative count	Maturation stages of T cell	EM CD8br %CD8br
ebi-a-GCST90001556	Osteonecrosis|| id:finngen_R9_M13_OSTEONECROSIS	Osteonecrosis	ebi-a-GCST90001556	MR Egger	25	0.0212699	0.0398039	1.0215	0.944834	1.10438	0.598215	Relative count	Maturation stages of T cell	EM CD8br %T cell
ebi-a-GCST90001556	Osteonecrosis|| id:finngen_R9_M13_OSTEONECROSIS	Osteonecrosis	ebi-a-GCST90001556	Weighted median	25	0.0368361	0.0408522	1.03752	0.957687	1.12401	0.367221	Relative count	Maturation stages of T cell	EM CD8br %T cell
ebi-a-GCST90001556	Osteonecrosis|| id:finngen_R9_M13_OSTEONECROSIS	Osteonecrosis	ebi-a-GCST90001556	Inverse variance weighted	25	0.0440841	0.0312553	1.04507	0.98297	1.11109	0.158406	Relative count	Maturation stages of T cell	EM CD8br %T cell
ebi-a-GCST90001556	Osteonecrosis|| id:finngen_R9_M13_OSTEONECROSIS	Osteonecrosis	ebi-a-GCST90001556	Simple mode	25	0.0501071	0.0649139	1.05138	0.925775	1.19404	0.447708	Relative count	Maturation stages of T cell	EM CD8br %T cell
ebi-a-GCST90001556	Osteonecrosis|| id:finngen_R9_M13_OSTEONECROSIS	Osteonecrosis	ebi-a-GCST90001556	Weighted mode	25	0.0372704	0.0358589	1.03797	0.967526	1.11355	0.308994	Relative count	Maturation stages of T cell	EM CD8br %T cell
ebi-a-GCST90001557	Osteonecrosis|| id:finngen_R9_M13_OSTEONECROSIS	Osteonecrosis	ebi-a-GCST90001557	MR Egger	30	-0.0304014	0.0954379	0.970056	0.80456	1.16959	0.752435	Absolute count	Maturation stages of T cell	TD CD8br AC
ebi-a-GCST90001557	Osteonecrosis|| id:finngen_R9_M13_OSTEONECROSIS	Osteonecrosis	ebi-a-GCST90001557	Weighted median	30	0.0188066	0.0715077	1.01898	0.885725	1.17229	0.79255	Absolute count	Maturation stages of T cell	TD CD8br AC
ebi-a-GCST90001557	Osteonecrosis|| id:finngen_R9_M13_OSTEONECROSIS	Osteonecrosis	ebi-a-GCST90001557	Inverse variance weighted	30	0.00513271	0.051627	1.00515	0.908413	1.11218	0.920806	Absolute count	Maturation stages of T cell	TD CD8br AC
ebi-a-GCST90001557	Osteonecrosis|| id:finngen_R9_M13_OSTEONECROSIS	Osteonecrosis	ebi-a-GCST90001557	Simple mode	30	0.163024	0.134297	1.17706	0.904659	1.5315	0.234577	Absolute count	Maturation stages of T cell	TD CD8br AC
ebi-a-GCST90001557	Osteonecrosis|| id:finngen_R9_M13_OSTEONECROSIS	Osteonecrosis	ebi-a-GCST90001557	Weighted mode	30	0.00865742	0.0927971	1.0087	0.840948	1.2099	0.926312	Absolute count	Maturation stages of T cell	TD CD8br AC
ebi-a-GCST90001558	Osteonecrosis|| id:finngen_R9_M13_OSTEONECROSIS	Osteonecrosis	ebi-a-GCST90001558	MR Egger	54	-0.0297735	0.0438069	0.970665	0.8908	1.05769	0.499739	Relative count	Maturation stages of T cell	TD CD8br %CD8br
ebi-a-GCST90001558	Osteonecrosis|| id:finngen_R9_M13_OSTEONECROSIS	Osteonecrosis	ebi-a-GCST90001558	Weighted median	54	-0.0312667	0.0463914	0.969217	0.884977	1.06148	0.500326	Relative count	Maturation stages of T cell	TD CD8br %CD8br
ebi-a-GCST90001558	Osteonecrosis|| id:finngen_R9_M13_OSTEONECROSIS	Osteonecrosis	ebi-a-GCST90001558	Inverse variance weighted	54	-0.00204197	0.0295701	0.99796	0.941765	1.05751	0.944946	Relative count	Maturation stages of T cell	TD CD8br %CD8br
ebi-a-GCST90001558	Osteonecrosis|| id:finngen_R9_M13_OSTEONECROSIS	Osteonecrosis	ebi-a-GCST90001558	Simple mode	54	0.0204636	0.0838134	1.02067	0.866052	1.2029	0.808052	Relative count	Maturation stages of T cell	TD CD8br %CD8br
ebi-a-GCST90001558	Osteonecrosis|| id:finngen_R9_M13_OSTEONECROSIS	Osteonecrosis	ebi-a-GCST90001558	Weighted mode	54	-0.0432404	0.0408057	0.957681	0.884069	1.03742	0.294103	Relative count	Maturation stages of T cell	TD CD8br %CD8br
ebi-a-GCST90001559	Osteonecrosis|| id:finngen_R9_M13_OSTEONECROSIS	Osteonecrosis	ebi-a-GCST90001559	MR Egger	32	-0.0116083	0.0611877	0.988459	0.876747	1.1144	0.85081	Relative count	Maturation stages of T cell	TD CD8br %T cell
ebi-a-GCST90001559	Osteonecrosis|| id:finngen_R9_M13_OSTEONECROSIS	Osteonecrosis	ebi-a-GCST90001559	Weighted median	32	0.0433613	0.0592376	1.04432	0.929839	1.17289	0.464175	Relative count	Maturation stages of T cell	TD CD8br %T cell
ebi-a-GCST90001559	Osteonecrosis|| id:finngen_R9_M13_OSTEONECROSIS	Osteonecrosis	ebi-a-GCST90001559	Inverse variance weighted	32	0.0379208	0.0398789	1.03865	0.960557	1.12309	0.341656	Relative count	Maturation stages of T cell	TD CD8br %T cell
ebi-a-GCST90001559	Osteonecrosis|| id:finngen_R9_M13_OSTEONECROSIS	Osteonecrosis	ebi-a-GCST90001559	Simple mode	32	0.0513596	0.0971102	1.0527	0.870249	1.27341	0.600656	Relative count	Maturation stages of T cell	TD CD8br %T cell
ebi-a-GCST90001559	Osteonecrosis|| id:finngen_R9_M13_OSTEONECROSIS	Osteonecrosis	ebi-a-GCST90001559	Weighted mode	32	0.0214916	0.0553535	1.02172	0.916676	1.13881	0.700476	Relative count	Maturation stages of T cell	TD CD8br %T cell
ebi-a-GCST90001560	Osteonecrosis|| id:finngen_R9_M13_OSTEONECROSIS	Osteonecrosis	ebi-a-GCST90001560	MR Egger	36	-0.00433989	0.0169107	0.99567	0.963209	1.02922	0.799007	Absolute count	Maturation stages of T cell	CD45RA+ CD8br AC
ebi-a-GCST90001560	Osteonecrosis|| id:finngen_R9_M13_OSTEONECROSIS	Osteonecrosis	ebi-a-GCST90001560	Weighted median	36	0.00544297	0.0189952	1.00546	0.968712	1.0436	0.774461	Absolute count	Maturation stages of T cell	CD45RA+ CD8br AC
ebi-a-GCST90001560	Osteonecrosis|| id:finngen_R9_M13_OSTEONECROSIS	Osteonecrosis	ebi-a-GCST90001560	Inverse variance weighted	36	0.000838576	0.0153606	1.00084	0.971156	1.03143	0.956463	Absolute count	Maturation stages of T cell	CD45RA+ CD8br AC
ebi-a-GCST90001560	Osteonecrosis|| id:finngen_R9_M13_OSTEONECROSIS	Osteonecrosis	ebi-a-GCST90001560	Simple mode	36	0.0253668	0.0474178	1.02569	0.93466	1.12559	0.596058	Absolute count	Maturation stages of T cell	CD45RA+ CD8br AC
ebi-a-GCST90001560	Osteonecrosis|| id:finngen_R9_M13_OSTEONECROSIS	Osteonecrosis	ebi-a-GCST90001560	Weighted mode	36	0.00537251	0.0155851	1.00539	0.97514	1.03657	0.732367	Absolute count	Maturation stages of T cell	CD45RA+ CD8br AC
ebi-a-GCST90001561	Osteonecrosis|| id:finngen_R9_M13_OSTEONECROSIS	Osteonecrosis	ebi-a-GCST90001561	MR Egger	46	-0.0281227	0.0255368	0.972269	0.924803	1.02217	0.276771	Relative count	Maturation stages of T cell	CD45RA+ CD8br %CD8br
ebi-a-GCST90001561	Osteonecrosis|| id:finngen_R9_M13_OSTEONECROSIS	Osteonecrosis	ebi-a-GCST90001561	Weighted median	46	-0.012928	0.0278344	0.987155	0.934743	1.04251	0.642318	Relative count	Maturation stages of T cell	CD45RA+ CD8br %CD8br
ebi-a-GCST90001561	Osteonecrosis|| id:finngen_R9_M13_OSTEONECROSIS	Osteonecrosis	ebi-a-GCST90001561	Inverse variance weighted	46	-0.0226423	0.0217468	0.977612	0.936818	1.02018	0.297794	Relative count	Maturation stages of T cell	CD45RA+ CD8br %CD8br
ebi-a-GCST90001561	Osteonecrosis|| id:finngen_R9_M13_OSTEONECROSIS	Osteonecrosis	ebi-a-GCST90001561	Simple mode	46	-0.00203291	0.0659258	0.997969	0.877001	1.13562	0.975536	Relative count	Maturation stages of T cell	CD45RA+ CD8br %CD8br
ebi-a-GCST90001561	Osteonecrosis|| id:finngen_R9_M13_OSTEONECROSIS	Osteonecrosis	ebi-a-GCST90001561	Weighted mode	46	-0.0232513	0.0233098	0.977017	0.933384	1.02269	0.323861	Relative count	Maturation stages of T cell	CD45RA+ CD8br %CD8br
ebi-a-GCST90001562	Osteonecrosis|| id:finngen_R9_M13_OSTEONECROSIS	Osteonecrosis	ebi-a-GCST90001562	MR Egger	44	-0.0187304	0.0222127	0.981444	0.939632	1.02512	0.403876	Relative count	Maturation stages of T cell	CD45RA+ CD8br %T cell
ebi-a-GCST90001562	Osteonecrosis|| id:finngen_R9_M13_OSTEONECROSIS	Osteonecrosis	ebi-a-GCST90001562	Weighted median	44	0.00245618	0.0220517	1.00246	0.960054	1.04674	0.911313	Relative count	Maturation stages of T cell	CD45RA+ CD8br %T cell
ebi-a-GCST90001562	Osteonecrosis|| id:finngen_R9_M13_OSTEONECROSIS	Osteonecrosis	ebi-a-GCST90001562	Inverse variance weighted	44	-0.00615019	0.0199028	0.993869	0.955845	1.03341	0.757313	Relative count	Maturation stages of T cell	CD45RA+ CD8br %T cell
ebi-a-GCST90001562	Osteonecrosis|| id:finngen_R9_M13_OSTEONECROSIS	Osteonecrosis	ebi-a-GCST90001562	Simple mode	44	-0.0157647	0.0500689	0.984359	0.892347	1.08586	0.75439	Relative count	Maturation stages of T cell	CD45RA+ CD8br %T cell
ebi-a-GCST90001562	Osteonecrosis|| id:finngen_R9_M13_OSTEONECROSIS	Osteonecrosis	ebi-a-GCST90001562	Weighted mode	44	-0.00835924	0.0182909	0.991676	0.956754	1.02787	0.649959	Relative count	Maturation stages of T cell	CD45RA+ CD8br %T cell
ebi-a-GCST90001563	Osteonecrosis|| id:finngen_R9_M13_OSTEONECROSIS	Osteonecrosis	ebi-a-GCST90001563	Inverse variance weighted	5	-0.1109	0.0509777	0.895028	0.809923	0.989076	0.0295955	Absolute count	Maturation stages of T cell	CM DN (CD4-CD8-) AC
ebi-a-GCST90001563	Osteonecrosis|| id:finngen_R9_M13_OSTEONECROSIS	Osteonecrosis	ebi-a-GCST90001563	MR Egger	5	-0.0925904	0.0658368	0.911567	0.801211	1.03712	0.254302	Absolute count	Maturation stages of T cell	CM DN (CD4-CD8-) AC
ebi-a-GCST90001563	Osteonecrosis|| id:finngen_R9_M13_OSTEONECROSIS	Osteonecrosis	ebi-a-GCST90001563	Simple mode	5	-0.0535693	0.0887646	0.94784	0.796484	1.12796	0.578728	Absolute count	Maturation stages of T cell	CM DN (CD4-CD8-) AC
ebi-a-GCST90001563	Osteonecrosis|| id:finngen_R9_M13_OSTEONECROSIS	Osteonecrosis	ebi-a-GCST90001563	Weighted median	5	-0.109646	0.0597305	0.896152	0.797146	1.00745	0.0664063	Absolute count	Maturation stages of T cell	CM DN (CD4-CD8-) AC
ebi-a-GCST90001563	Osteonecrosis|| id:finngen_R9_M13_OSTEONECROSIS	Osteonecrosis	ebi-a-GCST90001563	Weighted mode	5	-0.108708	0.0598722	0.896992	0.797672	1.00868	0.143598	Absolute count	Maturation stages of T cell	CM DN (CD4-CD8-) AC
ebi-a-GCST90001564	Osteonecrosis|| id:finngen_R9_M13_OSTEONECROSIS	Osteonecrosis	ebi-a-GCST90001564	MR Egger	19	0.150827	0.0718482	1.1628	1.01006	1.33863	0.0510336	Relative count	Maturation stages of T cell	CM DN (CD4-CD8-) %DN
ebi-a-GCST90001564	Osteonecrosis|| id:finngen_R9_M13_OSTEONECROSIS	Osteonecrosis	ebi-a-GCST90001564	Weighted median	19	0.141	0.0615724	1.15142	1.02053	1.29911	0.022022	Relative count	Maturation stages of T cell	CM DN (CD4-CD8-) %DN
ebi-a-GCST90001564	Osteonecrosis|| id:finngen_R9_M13_OSTEONECROSIS	Osteonecrosis	ebi-a-GCST90001564	Inverse variance weighted	19	0.0905645	0.05445	1.09479	0.983972	1.21809	0.0962605	Relative count	Maturation stages of T cell	CM DN (CD4-CD8-) %DN
ebi-a-GCST90001564	Osteonecrosis|| id:finngen_R9_M13_OSTEONECROSIS	Osteonecrosis	ebi-a-GCST90001564	Simple mode	19	0.0552765	0.10588	1.05683	0.858775	1.30057	0.60799	Relative count	Maturation stages of T cell	CM DN (CD4-CD8-) %DN
ebi-a-GCST90001564	Osteonecrosis|| id:finngen_R9_M13_OSTEONECROSIS	Osteonecrosis	ebi-a-GCST90001564	Weighted mode	19	0.125853	0.0544653	1.13412	1.01929	1.26188	0.0329064	Relative count	Maturation stages of T cell	CM DN (CD4-CD8-) %DN
ebi-a-GCST90001565	Osteonecrosis|| id:finngen_R9_M13_OSTEONECROSIS	Osteonecrosis	ebi-a-GCST90001565	MR Egger	16	0.0212187	0.0734107	1.02145	0.884559	1.17952	0.776786	Relative count	Maturation stages of T cell	CM DN (CD4-CD8-) %T cell
ebi-a-GCST90001565	Osteonecrosis|| id:finngen_R9_M13_OSTEONECROSIS	Osteonecrosis	ebi-a-GCST90001565	Weighted median	16	0.0268392	0.0739511	1.0272	0.888603	1.18742	0.716656	Relative count	Maturation stages of T cell	CM DN (CD4-CD8-) %T cell
ebi-a-GCST90001565	Osteonecrosis|| id:finngen_R9_M13_OSTEONECROSIS	Osteonecrosis	ebi-a-GCST90001565	Inverse variance weighted	16	0.0473938	0.0575115	1.04853	0.936759	1.17365	0.409897	Relative count	Maturation stages of T cell	CM DN (CD4-CD8-) %T cell
ebi-a-GCST90001565	Osteonecrosis|| id:finngen_R9_M13_OSTEONECROSIS	Osteonecrosis	ebi-a-GCST90001565	Simple mode	16	0.0307428	0.117272	1.03122	0.819459	1.2977	0.796772	Relative count	Maturation stages of T cell	CM DN (CD4-CD8-) %T cell
ebi-a-GCST90001565	Osteonecrosis|| id:finngen_R9_M13_OSTEONECROSIS	Osteonecrosis	ebi-a-GCST90001565	Weighted mode	16	0.024883	0.0685331	1.0252	0.896334	1.17258	0.721611	Relative count	Maturation stages of T cell	CM DN (CD4-CD8-) %T cell
ebi-a-GCST90001566	Osteonecrosis|| id:finngen_R9_M13_OSTEONECROSIS	Osteonecrosis	ebi-a-GCST90001566	MR Egger	20	0.0869987	0.113814	1.0909	0.872776	1.36353	0.454538	Absolute count	Maturation stages of T cell	Naive DN (CD4-CD8-) AC
ebi-a-GCST90001566	Osteonecrosis|| id:finngen_R9_M13_OSTEONECROSIS	Osteonecrosis	ebi-a-GCST90001566	Weighted median	20	0.0533341	0.102895	1.05478	0.862138	1.29047	0.604223	Absolute count	Maturation stages of T cell	Naive DN (CD4-CD8-) AC
ebi-a-GCST90001566	Osteonecrosis|| id:finngen_R9_M13_OSTEONECROSIS	Osteonecrosis	ebi-a-GCST90001566	Inverse variance weighted	20	0.0862725	0.0650554	1.0901	0.959603	1.23835	0.184793	Absolute count	Maturation stages of T cell	Naive DN (CD4-CD8-) AC
ebi-a-GCST90001566	Osteonecrosis|| id:finngen_R9_M13_OSTEONECROSIS	Osteonecrosis	ebi-a-GCST90001566	Simple mode	20	0.211344	0.180612	1.23534	0.867052	1.76005	0.256408	Absolute count	Maturation stages of T cell	Naive DN (CD4-CD8-) AC
ebi-a-GCST90001566	Osteonecrosis|| id:finngen_R9_M13_OSTEONECROSIS	Osteonecrosis	ebi-a-GCST90001566	Weighted mode	20	0.0677962	0.0959185	1.07015	0.886739	1.29149	0.488263	Absolute count	Maturation stages of T cell	Naive DN (CD4-CD8-) AC
ebi-a-GCST90001567	Osteonecrosis|| id:finngen_R9_M13_OSTEONECROSIS	Osteonecrosis	ebi-a-GCST90001567	MR Egger	22	0.0201301	0.0818225	1.02033	0.869148	1.19782	0.808172	Relative count	Maturation stages of T cell	Naive DN (CD4-CD8-) %DN
ebi-a-GCST90001567	Osteonecrosis|| id:finngen_R9_M13_OSTEONECROSIS	Osteonecrosis	ebi-a-GCST90001567	Weighted median	22	0.0130406	0.0860366	1.01313	0.855909	1.19922	0.879526	Relative count	Maturation stages of T cell	Naive DN (CD4-CD8-) %DN
ebi-a-GCST90001567	Osteonecrosis|| id:finngen_R9_M13_OSTEONECROSIS	Osteonecrosis	ebi-a-GCST90001567	Inverse variance weighted	22	0.0118037	0.0574552	1.01187	0.904106	1.13249	0.837227	Relative count	Maturation stages of T cell	Naive DN (CD4-CD8-) %DN
ebi-a-GCST90001567	Osteonecrosis|| id:finngen_R9_M13_OSTEONECROSIS	Osteonecrosis	ebi-a-GCST90001567	Simple mode	22	0.0378038	0.15362	1.03853	0.768517	1.4034	0.808005	Relative count	Maturation stages of T cell	Naive DN (CD4-CD8-) %DN
ebi-a-GCST90001567	Osteonecrosis|| id:finngen_R9_M13_OSTEONECROSIS	Osteonecrosis	ebi-a-GCST90001567	Weighted mode	22	0.0222226	0.0808009	1.02247	0.872714	1.19793	0.785982	Relative count	Maturation stages of T cell	Naive DN (CD4-CD8-) %DN
ebi-a-GCST90001568	Osteonecrosis|| id:finngen_R9_M13_OSTEONECROSIS	Osteonecrosis	ebi-a-GCST90001568	MR Egger	31	0.00180968	0.0971346	1.00181	0.828139	1.2119	0.985263	Relative count	Maturation stages of T cell	Naive DN (CD4-CD8-) %T cell
ebi-a-GCST90001568	Osteonecrosis|| id:finngen_R9_M13_OSTEONECROSIS	Osteonecrosis	ebi-a-GCST90001568	Weighted median	31	-0.00243025	0.0792114	0.997573	0.854119	1.16512	0.975524	Relative count	Maturation stages of T cell	Naive DN (CD4-CD8-) %T cell
ebi-a-GCST90001568	Osteonecrosis|| id:finngen_R9_M13_OSTEONECROSIS	Osteonecrosis	ebi-a-GCST90001568	Inverse variance weighted	31	0.000999525	0.0548981	1.001	0.898884	1.11472	0.985474	Relative count	Maturation stages of T cell	Naive DN (CD4-CD8-) %T cell
ebi-a-GCST90001568	Osteonecrosis|| id:finngen_R9_M13_OSTEONECROSIS	Osteonecrosis	ebi-a-GCST90001568	Simple mode	31	0.137301	0.113436	1.14717	0.918481	1.43281	0.235584	Relative count	Maturation stages of T cell	Naive DN (CD4-CD8-) %T cell
ebi-a-GCST90001568	Osteonecrosis|| id:finngen_R9_M13_OSTEONECROSIS	Osteonecrosis	ebi-a-GCST90001568	Weighted mode	31	0.0013987	0.0802766	1.0014	0.855608	1.17203	0.986214	Relative count	Maturation stages of T cell	Naive DN (CD4-CD8-) %T cell
ebi-a-GCST90001569	Osteonecrosis|| id:finngen_R9_M13_OSTEONECROSIS	Osteonecrosis	ebi-a-GCST90001569	MR Egger	23	-0.0494336	0.152928	0.951768	0.705271	1.28442	0.749705	Absolute count	Maturation stages of T cell	EM DN (CD4-CD8-) AC
ebi-a-GCST90001569	Osteonecrosis|| id:finngen_R9_M13_OSTEONECROSIS	Osteonecrosis	ebi-a-GCST90001569	Weighted median	23	-0.0710604	0.0892437	0.931406	0.781939	1.10944	0.425886	Absolute count	Maturation stages of T cell	EM DN (CD4-CD8-) AC
ebi-a-GCST90001569	Osteonecrosis|| id:finngen_R9_M13_OSTEONECROSIS	Osteonecrosis	ebi-a-GCST90001569	Inverse variance weighted	23	-0.0746398	0.0767243	0.928078	0.798501	1.07868	0.330637	Absolute count	Maturation stages of T cell	EM DN (CD4-CD8-) AC
ebi-a-GCST90001569	Osteonecrosis|| id:finngen_R9_M13_OSTEONECROSIS	Osteonecrosis	ebi-a-GCST90001569	Simple mode	23	-0.101227	0.135857	0.903728	0.692459	1.17946	0.4641	Absolute count	Maturation stages of T cell	EM DN (CD4-CD8-) AC
ebi-a-GCST90001569	Osteonecrosis|| id:finngen_R9_M13_OSTEONECROSIS	Osteonecrosis	ebi-a-GCST90001569	Weighted mode	23	-0.0883715	0.117246	0.915421	0.727476	1.15192	0.459007	Absolute count	Maturation stages of T cell	EM DN (CD4-CD8-) AC
ebi-a-GCST90001570	Osteonecrosis|| id:finngen_R9_M13_OSTEONECROSIS	Osteonecrosis	ebi-a-GCST90001570	MR Egger	33	0.0111184	0.0442039	1.01118	0.92726	1.1027	0.803067	Relative count	Maturation stages of T cell	EM DN (CD4-CD8-) %DN
ebi-a-GCST90001570	Osteonecrosis|| id:finngen_R9_M13_OSTEONECROSIS	Osteonecrosis	ebi-a-GCST90001570	Weighted median	33	0.045065	0.0427261	1.0461	0.96206	1.13747	0.291543	Relative count	Maturation stages of T cell	EM DN (CD4-CD8-) %DN
ebi-a-GCST90001570	Osteonecrosis|| id:finngen_R9_M13_OSTEONECROSIS	Osteonecrosis	ebi-a-GCST90001570	Inverse variance weighted	33	0.00407767	0.0319031	1.00409	0.943223	1.06888	0.898296	Relative count	Maturation stages of T cell	EM DN (CD4-CD8-) %DN
ebi-a-GCST90001570	Osteonecrosis|| id:finngen_R9_M13_OSTEONECROSIS	Osteonecrosis	ebi-a-GCST90001570	Simple mode	33	-0.00446712	0.0692738	0.995543	0.869146	1.14032	0.948985	Relative count	Maturation stages of T cell	EM DN (CD4-CD8-) %DN
ebi-a-GCST90001570	Osteonecrosis|| id:finngen_R9_M13_OSTEONECROSIS	Osteonecrosis	ebi-a-GCST90001570	Weighted mode	33	0.0369682	0.0413739	1.03766	0.956835	1.12531	0.378251	Relative count	Maturation stages of T cell	EM DN (CD4-CD8-) %DN
ebi-a-GCST90001571	Osteonecrosis|| id:finngen_R9_M13_OSTEONECROSIS	Osteonecrosis	ebi-a-GCST90001571	MR Egger	30	-0.0977475	0.0914325	0.906878	0.758088	1.08487	0.29417	Relative count	Maturation stages of T cell	EM DN (CD4-CD8-) %T cell
ebi-a-GCST90001571	Osteonecrosis|| id:finngen_R9_M13_OSTEONECROSIS	Osteonecrosis	ebi-a-GCST90001571	Weighted median	30	-0.0710397	0.0713236	0.931425	0.809908	1.07117	0.319241	Relative count	Maturation stages of T cell	EM DN (CD4-CD8-) %T cell
ebi-a-GCST90001571	Osteonecrosis|| id:finngen_R9_M13_OSTEONECROSIS	Osteonecrosis	ebi-a-GCST90001571	Inverse variance weighted	30	-0.0301192	0.0536684	0.97033	0.873446	1.07796	0.574655	Relative count	Maturation stages of T cell	EM DN (CD4-CD8-) %T cell
ebi-a-GCST90001571	Osteonecrosis|| id:finngen_R9_M13_OSTEONECROSIS	Osteonecrosis	ebi-a-GCST90001571	Simple mode	30	-0.0657641	0.099852	0.936352	0.769916	1.13877	0.515338	Relative count	Maturation stages of T cell	EM DN (CD4-CD8-) %T cell
ebi-a-GCST90001571	Osteonecrosis|| id:finngen_R9_M13_OSTEONECROSIS	Osteonecrosis	ebi-a-GCST90001571	Weighted mode	30	-0.0657641	0.079428	0.936352	0.801362	1.09408	0.414449	Relative count	Maturation stages of T cell	EM DN (CD4-CD8-) %T cell
ebi-a-GCST90001572	Osteonecrosis|| id:finngen_R9_M13_OSTEONECROSIS	Osteonecrosis	ebi-a-GCST90001572	MR Egger	36	0.0159542	0.0828226	1.01608	0.863831	1.19517	0.848394	Absolute count	Maturation stages of T cell	TD DN (CD4-CD8-) AC
ebi-a-GCST90001572	Osteonecrosis|| id:finngen_R9_M13_OSTEONECROSIS	Osteonecrosis	ebi-a-GCST90001572	Weighted median	36	0.0169854	0.0724509	1.01713	0.882481	1.17233	0.814643	Absolute count	Maturation stages of T cell	TD DN (CD4-CD8-) AC
ebi-a-GCST90001572	Osteonecrosis|| id:finngen_R9_M13_OSTEONECROSIS	Osteonecrosis	ebi-a-GCST90001572	Inverse variance weighted	36	-0.0115312	0.0453256	0.988535	0.904503	1.08037	0.79918	Absolute count	Maturation stages of T cell	TD DN (CD4-CD8-) AC
ebi-a-GCST90001572	Osteonecrosis|| id:finngen_R9_M13_OSTEONECROSIS	Osteonecrosis	ebi-a-GCST90001572	Simple mode	36	-0.0495086	0.119942	0.951697	0.752318	1.20391	0.682293	Absolute count	Maturation stages of T cell	TD DN (CD4-CD8-) AC
ebi-a-GCST90001572	Osteonecrosis|| id:finngen_R9_M13_OSTEONECROSIS	Osteonecrosis	ebi-a-GCST90001572	Weighted mode	36	0.0245941	0.0780224	1.0249	0.879563	1.19425	0.754467	Absolute count	Maturation stages of T cell	TD DN (CD4-CD8-) AC
ebi-a-GCST90001573	Osteonecrosis|| id:finngen_R9_M13_OSTEONECROSIS	Osteonecrosis	ebi-a-GCST90001573	MR Egger	34	-0.048546	0.0481177	0.952613	0.866878	1.04683	0.32059	Relative count	Maturation stages of T cell	TD DN (CD4-CD8-) %DN
ebi-a-GCST90001573	Osteonecrosis|| id:finngen_R9_M13_OSTEONECROSIS	Osteonecrosis	ebi-a-GCST90001573	Weighted median	34	-0.0601267	0.047629	0.941645	0.857718	1.03378	0.206806	Relative count	Maturation stages of T cell	TD DN (CD4-CD8-) %DN
ebi-a-GCST90001573	Osteonecrosis|| id:finngen_R9_M13_OSTEONECROSIS	Osteonecrosis	ebi-a-GCST90001573	Inverse variance weighted	34	-0.0316789	0.0347194	0.968818	0.905083	1.03704	0.361545	Relative count	Maturation stages of T cell	TD DN (CD4-CD8-) %DN
ebi-a-GCST90001573	Osteonecrosis|| id:finngen_R9_M13_OSTEONECROSIS	Osteonecrosis	ebi-a-GCST90001573	Simple mode	34	-0.0542867	0.0659919	0.947161	0.832243	1.07795	0.416625	Relative count	Maturation stages of T cell	TD DN (CD4-CD8-) %DN
ebi-a-GCST90001573	Osteonecrosis|| id:finngen_R9_M13_OSTEONECROSIS	Osteonecrosis	ebi-a-GCST90001573	Weighted mode	34	-0.0672124	0.0460158	0.934997	0.854359	1.02324	0.153571	Relative count	Maturation stages of T cell	TD DN (CD4-CD8-) %DN
ebi-a-GCST90001574	Osteonecrosis|| id:finngen_R9_M13_OSTEONECROSIS	Osteonecrosis	ebi-a-GCST90001574	MR Egger	34	-0.0246783	0.0593483	0.975624	0.868488	1.09597	0.680316	Relative count	Maturation stages of T cell	TD DN (CD4-CD8-) %T cell
ebi-a-GCST90001574	Osteonecrosis|| id:finngen_R9_M13_OSTEONECROSIS	Osteonecrosis	ebi-a-GCST90001574	Weighted median	34	-0.0157373	0.0544907	0.984386	0.884671	1.09534	0.772729	Relative count	Maturation stages of T cell	TD DN (CD4-CD8-) %T cell
ebi-a-GCST90001574	Osteonecrosis|| id:finngen_R9_M13_OSTEONECROSIS	Osteonecrosis	ebi-a-GCST90001574	Inverse variance weighted	34	-0.0203979	0.0375141	0.979809	0.91035	1.05457	0.58662	Relative count	Maturation stages of T cell	TD DN (CD4-CD8-) %T cell
ebi-a-GCST90001574	Osteonecrosis|| id:finngen_R9_M13_OSTEONECROSIS	Osteonecrosis	ebi-a-GCST90001574	Simple mode	34	-0.0334381	0.086843	0.967115	0.815748	1.14657	0.702678	Relative count	Maturation stages of T cell	TD DN (CD4-CD8-) %T cell
ebi-a-GCST90001574	Osteonecrosis|| id:finngen_R9_M13_OSTEONECROSIS	Osteonecrosis	ebi-a-GCST90001574	Weighted mode	34	-0.0280571	0.0674521	0.972333	0.85192	1.10977	0.680135	Relative count	Maturation stages of T cell	TD DN (CD4-CD8-) %T cell
ebi-a-GCST90001575	Osteonecrosis|| id:finngen_R9_M13_OSTEONECROSIS	Osteonecrosis	ebi-a-GCST90001575	MR Egger	42	-0.0581036	0.0541233	0.943552	0.848585	1.04915	0.289462	Relative count	Maturation stages of T cell	Naive CD4+ %T cell
ebi-a-GCST90001575	Osteonecrosis|| id:finngen_R9_M13_OSTEONECROSIS	Osteonecrosis	ebi-a-GCST90001575	Weighted median	42	-0.0117313	0.0536089	0.988337	0.889759	1.09784	0.826782	Relative count	Maturation stages of T cell	Naive CD4+ %T cell
ebi-a-GCST90001575	Osteonecrosis|| id:finngen_R9_M13_OSTEONECROSIS	Osteonecrosis	ebi-a-GCST90001575	Inverse variance weighted	42	-0.0320676	0.0366962	0.968441	0.901232	1.04066	0.382191	Relative count	Maturation stages of T cell	Naive CD4+ %T cell
ebi-a-GCST90001575	Osteonecrosis|| id:finngen_R9_M13_OSTEONECROSIS	Osteonecrosis	ebi-a-GCST90001575	Simple mode	42	-0.00346314	0.1099	0.996543	0.803429	1.23607	0.975014	Relative count	Maturation stages of T cell	Naive CD4+ %T cell
ebi-a-GCST90001575	Osteonecrosis|| id:finngen_R9_M13_OSTEONECROSIS	Osteonecrosis	ebi-a-GCST90001575	Weighted mode	42	-0.0231538	0.0547451	0.977112	0.877697	1.08779	0.67455	Relative count	Maturation stages of T cell	Naive CD4+ %T cell
ebi-a-GCST90001576	Osteonecrosis|| id:finngen_R9_M13_OSTEONECROSIS	Osteonecrosis	ebi-a-GCST90001576	MR Egger	16	0.0276917	0.158363	1.02808	0.753745	1.40226	0.863692	Relative count	B cell	Transitional %B cell
ebi-a-GCST90001576	Osteonecrosis|| id:finngen_R9_M13_OSTEONECROSIS	Osteonecrosis	ebi-a-GCST90001576	Weighted median	16	0.0237225	0.113089	1.02401	0.820425	1.2781	0.833849	Relative count	B cell	Transitional %B cell
ebi-a-GCST90001576	Osteonecrosis|| id:finngen_R9_M13_OSTEONECROSIS	Osteonecrosis	ebi-a-GCST90001576	Inverse variance weighted	16	-0.0327999	0.0802894	0.967732	0.826821	1.13266	0.682891	Relative count	B cell	Transitional %B cell
ebi-a-GCST90001576	Osteonecrosis|| id:finngen_R9_M13_OSTEONECROSIS	Osteonecrosis	ebi-a-GCST90001576	Simple mode	16	-0.0873646	0.169764	0.916343	0.656979	1.2781	0.614315	Relative count	B cell	Transitional %B cell
ebi-a-GCST90001576	Osteonecrosis|| id:finngen_R9_M13_OSTEONECROSIS	Osteonecrosis	ebi-a-GCST90001576	Weighted mode	16	0.0056186	0.12488	1.00563	0.7873	1.28452	0.964707	Relative count	B cell	Transitional %B cell
ebi-a-GCST90001577	Osteonecrosis|| id:finngen_R9_M13_OSTEONECROSIS	Osteonecrosis	ebi-a-GCST90001577	MR Egger	36	0.201037	0.0845194	1.22267	1.03601	1.44296	0.0231389	Absolute count	B cell	Transitional AC
ebi-a-GCST90001577	Osteonecrosis|| id:finngen_R9_M13_OSTEONECROSIS	Osteonecrosis	ebi-a-GCST90001577	Weighted median	36	0.169638	0.0854401	1.18488	1.00218	1.40088	0.0470932	Absolute count	B cell	Transitional AC
ebi-a-GCST90001577	Osteonecrosis|| id:finngen_R9_M13_OSTEONECROSIS	Osteonecrosis	ebi-a-GCST90001577	Inverse variance weighted	36	0.0888567	0.0552031	1.09292	0.980845	1.21781	0.107478	Absolute count	B cell	Transitional AC
ebi-a-GCST90001577	Osteonecrosis|| id:finngen_R9_M13_OSTEONECROSIS	Osteonecrosis	ebi-a-GCST90001577	Simple mode	36	0.116372	0.150449	1.12341	0.836518	1.50871	0.44442	Absolute count	B cell	Transitional AC
ebi-a-GCST90001577	Osteonecrosis|| id:finngen_R9_M13_OSTEONECROSIS	Osteonecrosis	ebi-a-GCST90001577	Weighted mode	36	0.165716	0.0786891	1.18024	1.01155	1.37705	0.0424511	Absolute count	B cell	Transitional AC
ebi-a-GCST90001578	Osteonecrosis|| id:finngen_R9_M13_OSTEONECROSIS	Osteonecrosis	ebi-a-GCST90001578	MR Egger	26	-0.048138	0.124816	0.953002	0.746188	1.21714	0.703138	Relative count	B cell	Transitional %lymphocyte
ebi-a-GCST90001578	Osteonecrosis|| id:finngen_R9_M13_OSTEONECROSIS	Osteonecrosis	ebi-a-GCST90001578	Weighted median	26	0.013062	0.0921591	1.01315	0.845718	1.21372	0.887291	Relative count	B cell	Transitional %lymphocyte
ebi-a-GCST90001578	Osteonecrosis|| id:finngen_R9_M13_OSTEONECROSIS	Osteonecrosis	ebi-a-GCST90001578	Inverse variance weighted	26	0.016235	0.0614727	1.01637	0.900999	1.14651	0.791703	Relative count	B cell	Transitional %lymphocyte
ebi-a-GCST90001578	Osteonecrosis|| id:finngen_R9_M13_OSTEONECROSIS	Osteonecrosis	ebi-a-GCST90001578	Simple mode	26	0.00975667	0.136978	1.0098	0.772039	1.32079	0.943783	Relative count	B cell	Transitional %lymphocyte
ebi-a-GCST90001578	Osteonecrosis|| id:finngen_R9_M13_OSTEONECROSIS	Osteonecrosis	ebi-a-GCST90001578	Weighted mode	26	0.0178304	0.102259	1.01799	0.833103	1.24391	0.862983	Relative count	B cell	Transitional %lymphocyte
ebi-a-GCST90001579	Osteonecrosis|| id:finngen_R9_M13_OSTEONECROSIS	Osteonecrosis	ebi-a-GCST90001579	MR Egger	29	-0.0418632	0.0490715	0.959001	0.871061	1.05582	0.401106	Absolute count	Monocyte	CD14- CD16+ monocyte AC
ebi-a-GCST90001579	Osteonecrosis|| id:finngen_R9_M13_OSTEONECROSIS	Osteonecrosis	ebi-a-GCST90001579	Weighted median	29	-0.0815133	0.0570321	0.92172	0.824238	1.03073	0.152931	Absolute count	Monocyte	CD14- CD16+ monocyte AC
ebi-a-GCST90001579	Osteonecrosis|| id:finngen_R9_M13_OSTEONECROSIS	Osteonecrosis	ebi-a-GCST90001579	Inverse variance weighted	29	-0.0319308	0.0369826	0.968574	0.90085	1.04139	0.387918	Absolute count	Monocyte	CD14- CD16+ monocyte AC
ebi-a-GCST90001579	Osteonecrosis|| id:finngen_R9_M13_OSTEONECROSIS	Osteonecrosis	ebi-a-GCST90001579	Simple mode	29	-0.0234748	0.103847	0.976799	0.796908	1.1973	0.822804	Absolute count	Monocyte	CD14- CD16+ monocyte AC
ebi-a-GCST90001579	Osteonecrosis|| id:finngen_R9_M13_OSTEONECROSIS	Osteonecrosis	ebi-a-GCST90001579	Weighted mode	29	-0.0776729	0.0516267	0.925267	0.836222	1.02379	0.143648	Absolute count	Monocyte	CD14- CD16+ monocyte AC
ebi-a-GCST90001580	Osteonecrosis|| id:finngen_R9_M13_OSTEONECROSIS	Osteonecrosis	ebi-a-GCST90001580	MR Egger	56	0.0368769	0.0662168	1.03757	0.911277	1.18135	0.579889	Absolute count	Monocyte	CD14+ CD16+ monocyte AC
ebi-a-GCST90001580	Osteonecrosis|| id:finngen_R9_M13_OSTEONECROSIS	Osteonecrosis	ebi-a-GCST90001580	Weighted median	56	-0.0181582	0.055278	0.982006	0.881171	1.09438	0.742542	Absolute count	Monocyte	CD14+ CD16+ monocyte AC
ebi-a-GCST90001580	Osteonecrosis|| id:finngen_R9_M13_OSTEONECROSIS	Osteonecrosis	ebi-a-GCST90001580	Inverse variance weighted	56	-0.017246	0.0360212	0.982902	0.915901	1.0548	0.632099	Absolute count	Monocyte	CD14+ CD16+ monocyte AC
ebi-a-GCST90001580	Osteonecrosis|| id:finngen_R9_M13_OSTEONECROSIS	Osteonecrosis	ebi-a-GCST90001580	Simple mode	56	-0.0229466	0.0957428	0.977315	0.810096	1.17905	0.811478	Absolute count	Monocyte	CD14+ CD16+ monocyte AC
ebi-a-GCST90001580	Osteonecrosis|| id:finngen_R9_M13_OSTEONECROSIS	Osteonecrosis	ebi-a-GCST90001580	Weighted mode	56	-0.00308581	0.0603403	0.996919	0.885721	1.12208	0.959399	Absolute count	Monocyte	CD14+ CD16+ monocyte AC
ebi-a-GCST90001581	Osteonecrosis|| id:finngen_R9_M13_OSTEONECROSIS	Osteonecrosis	ebi-a-GCST90001581	MR Egger	29	0.0235962	0.0333517	1.02388	0.959087	1.09304	0.48532	Absolute count	Monocyte	CD14- CD16- AC
ebi-a-GCST90001581	Osteonecrosis|| id:finngen_R9_M13_OSTEONECROSIS	Osteonecrosis	ebi-a-GCST90001581	Weighted median	29	-0.000362354	0.0327145	0.999638	0.937552	1.06583	0.991163	Absolute count	Monocyte	CD14- CD16- AC
ebi-a-GCST90001581	Osteonecrosis|| id:finngen_R9_M13_OSTEONECROSIS	Osteonecrosis	ebi-a-GCST90001581	Inverse variance weighted	29	0.0234498	0.0288062	1.02373	0.967528	1.08319	0.415615	Absolute count	Monocyte	CD14- CD16- AC
ebi-a-GCST90001581	Osteonecrosis|| id:finngen_R9_M13_OSTEONECROSIS	Osteonecrosis	ebi-a-GCST90001581	Simple mode	29	0.0450227	0.0771852	1.04605	0.899191	1.2169	0.564356	Absolute count	Monocyte	CD14- CD16- AC
ebi-a-GCST90001581	Osteonecrosis|| id:finngen_R9_M13_OSTEONECROSIS	Osteonecrosis	ebi-a-GCST90001581	Weighted mode	29	0.0145607	0.0298329	1.01467	0.957038	1.07577	0.629296	Absolute count	Monocyte	CD14- CD16- AC
ebi-a-GCST90001582	Osteonecrosis|| id:finngen_R9_M13_OSTEONECROSIS	Osteonecrosis	ebi-a-GCST90001582	MR Egger	27	-0.0480184	0.0357708	0.953116	0.888581	1.02234	0.191533	Absolute count	Monocyte	CD14+ CD16- monocyte AC
ebi-a-GCST90001582	Osteonecrosis|| id:finngen_R9_M13_OSTEONECROSIS	Osteonecrosis	ebi-a-GCST90001582	Weighted median	27	-0.0337699	0.0393655	0.966794	0.895005	1.04434	0.390972	Absolute count	Monocyte	CD14+ CD16- monocyte AC
ebi-a-GCST90001582	Osteonecrosis|| id:finngen_R9_M13_OSTEONECROSIS	Osteonecrosis	ebi-a-GCST90001582	Inverse variance weighted	27	-0.0393381	0.0302586	0.961426	0.906064	1.02017	0.193578	Absolute count	Monocyte	CD14+ CD16- monocyte AC
ebi-a-GCST90001582	Osteonecrosis|| id:finngen_R9_M13_OSTEONECROSIS	Osteonecrosis	ebi-a-GCST90001582	Simple mode	27	-0.0149486	0.103707	0.985163	0.803953	1.20722	0.886499	Absolute count	Monocyte	CD14+ CD16- monocyte AC
ebi-a-GCST90001582	Osteonecrosis|| id:finngen_R9_M13_OSTEONECROSIS	Osteonecrosis	ebi-a-GCST90001582	Weighted mode	27	-0.0365828	0.0337492	0.964078	0.902369	1.03001	0.288332	Absolute count	Monocyte	CD14+ CD16- monocyte AC
ebi-a-GCST90001583	Osteonecrosis|| id:finngen_R9_M13_OSTEONECROSIS	Osteonecrosis	ebi-a-GCST90001583	MR Egger	27	-0.0418154	0.0308378	0.959047	0.902797	1.0188	0.187228	Absolute count	Monocyte	Monocyte AC
ebi-a-GCST90001583	Osteonecrosis|| id:finngen_R9_M13_OSTEONECROSIS	Osteonecrosis	ebi-a-GCST90001583	Weighted median	27	-0.0277143	0.0351542	0.972666	0.907904	1.04205	0.430484	Absolute count	Monocyte	Monocyte AC
ebi-a-GCST90001583	Osteonecrosis|| id:finngen_R9_M13_OSTEONECROSIS	Osteonecrosis	ebi-a-GCST90001583	Inverse variance weighted	27	-0.0282885	0.0261624	0.972108	0.923516	1.02326	0.27958	Absolute count	Monocyte	Monocyte AC
ebi-a-GCST90001583	Osteonecrosis|| id:finngen_R9_M13_OSTEONECROSIS	Osteonecrosis	ebi-a-GCST90001583	Simple mode	27	-0.000429558	0.0714887	0.999571	0.868882	1.14992	0.995252	Absolute count	Monocyte	Monocyte AC
ebi-a-GCST90001583	Osteonecrosis|| id:finngen_R9_M13_OSTEONECROSIS	Osteonecrosis	ebi-a-GCST90001583	Weighted mode	27	-0.0225169	0.0286251	0.977735	0.924389	1.03416	0.43862	Absolute count	Monocyte	Monocyte AC
ebi-a-GCST90001584	Osteonecrosis|| id:finngen_R9_M13_OSTEONECROSIS	Osteonecrosis	ebi-a-GCST90001584	MR Egger	32	-0.0716262	0.0785056	0.930879	0.798119	1.08572	0.368848	Relative count	Monocyte	CD14- CD16+ monocyte %monocyte
ebi-a-GCST90001584	Osteonecrosis|| id:finngen_R9_M13_OSTEONECROSIS	Osteonecrosis	ebi-a-GCST90001584	Weighted median	32	-0.103289	0.0738023	0.901866	0.780405	1.04223	0.161651	Relative count	Monocyte	CD14- CD16+ monocyte %monocyte
ebi-a-GCST90001584	Osteonecrosis|| id:finngen_R9_M13_OSTEONECROSIS	Osteonecrosis	ebi-a-GCST90001584	Inverse variance weighted	32	-0.0454626	0.0487191	0.955555	0.868531	1.0513	0.350739	Relative count	Monocyte	CD14- CD16+ monocyte %monocyte
ebi-a-GCST90001584	Osteonecrosis|| id:finngen_R9_M13_OSTEONECROSIS	Osteonecrosis	ebi-a-GCST90001584	Simple mode	32	-0.165161	0.139923	0.847757	0.644417	1.11526	0.246828	Relative count	Monocyte	CD14- CD16+ monocyte %monocyte
ebi-a-GCST90001584	Osteonecrosis|| id:finngen_R9_M13_OSTEONECROSIS	Osteonecrosis	ebi-a-GCST90001584	Weighted mode	32	-0.174197	0.122005	0.840131	0.661446	1.06709	0.16335	Relative count	Monocyte	CD14- CD16+ monocyte %monocyte
ebi-a-GCST90001585	Osteonecrosis|| id:finngen_R9_M13_OSTEONECROSIS	Osteonecrosis	ebi-a-GCST90001585	MR Egger	64	0.0951671	0.0672191	1.09984	0.964079	1.25473	0.161845	Relative count	Monocyte	CD14+ CD16+ monocyte %monocyte
ebi-a-GCST90001585	Osteonecrosis|| id:finngen_R9_M13_OSTEONECROSIS	Osteonecrosis	ebi-a-GCST90001585	Weighted median	64	0.0322886	0.0534904	1.03282	0.930017	1.14698	0.546088	Relative count	Monocyte	CD14+ CD16+ monocyte %monocyte
ebi-a-GCST90001585	Osteonecrosis|| id:finngen_R9_M13_OSTEONECROSIS	Osteonecrosis	ebi-a-GCST90001585	Inverse variance weighted	64	-0.0124841	0.033128	0.987593	0.925506	1.05385	0.706289	Relative count	Monocyte	CD14+ CD16+ monocyte %monocyte
ebi-a-GCST90001585	Osteonecrosis|| id:finngen_R9_M13_OSTEONECROSIS	Osteonecrosis	ebi-a-GCST90001585	Simple mode	64	0.0298051	0.100298	1.03025	0.846387	1.25406	0.767317	Relative count	Monocyte	CD14+ CD16+ monocyte %monocyte
ebi-a-GCST90001585	Osteonecrosis|| id:finngen_R9_M13_OSTEONECROSIS	Osteonecrosis	ebi-a-GCST90001585	Weighted mode	64	0.0242346	0.063082	1.02453	0.905375	1.15937	0.702142	Relative count	Monocyte	CD14+ CD16+ monocyte %monocyte
ebi-a-GCST90001586	Osteonecrosis|| id:finngen_R9_M13_OSTEONECROSIS	Osteonecrosis	ebi-a-GCST90001586	MR Egger	39	0.0177745	0.027955	1.01793	0.963659	1.07526	0.528804	Relative count	Monocyte	CD14+ CD16- monocyte %monocyte
ebi-a-GCST90001586	Osteonecrosis|| id:finngen_R9_M13_OSTEONECROSIS	Osteonecrosis	ebi-a-GCST90001586	Weighted median	39	0.00744945	0.0287844	1.00748	0.952212	1.06595	0.795788	Relative count	Monocyte	CD14+ CD16- monocyte %monocyte
ebi-a-GCST90001586	Osteonecrosis|| id:finngen_R9_M13_OSTEONECROSIS	Osteonecrosis	ebi-a-GCST90001586	Inverse variance weighted	39	0.0279147	0.0236347	1.02831	0.981759	1.07706	0.237567	Relative count	Monocyte	CD14+ CD16- monocyte %monocyte
ebi-a-GCST90001586	Osteonecrosis|| id:finngen_R9_M13_OSTEONECROSIS	Osteonecrosis	ebi-a-GCST90001586	Simple mode	39	0.15263	0.0949259	1.16489	0.967127	1.4031	0.116139	Relative count	Monocyte	CD14+ CD16- monocyte %monocyte
ebi-a-GCST90001586	Osteonecrosis|| id:finngen_R9_M13_OSTEONECROSIS	Osteonecrosis	ebi-a-GCST90001586	Weighted mode	39	0.0134214	0.0264238	1.01351	0.962358	1.06739	0.614439	Relative count	Monocyte	CD14+ CD16- monocyte %monocyte
ebi-a-GCST90001587	Osteonecrosis|| id:finngen_R9_M13_OSTEONECROSIS	Osteonecrosis	ebi-a-GCST90001587	MR Egger	38	0.0365591	0.106353	1.03724	0.842069	1.27764	0.733033	Relative count	Monocyte	CD16+ monocyte %monocyte
ebi-a-GCST90001587	Osteonecrosis|| id:finngen_R9_M13_OSTEONECROSIS	Osteonecrosis	ebi-a-GCST90001587	Weighted median	38	-0.00848239	0.0717922	0.991553	0.861401	1.14137	0.905947	Relative count	Monocyte	CD16+ monocyte %monocyte
ebi-a-GCST90001587	Osteonecrosis|| id:finngen_R9_M13_OSTEONECROSIS	Osteonecrosis	ebi-a-GCST90001587	Inverse variance weighted	38	-0.0557574	0.0497203	0.945769	0.85795	1.04258	0.262108	Relative count	Monocyte	CD16+ monocyte %monocyte
ebi-a-GCST90001587	Osteonecrosis|| id:finngen_R9_M13_OSTEONECROSIS	Osteonecrosis	ebi-a-GCST90001587	Simple mode	38	-0.00251254	0.125511	0.997491	0.779959	1.27569	0.984136	Relative count	Monocyte	CD16+ monocyte %monocyte
ebi-a-GCST90001587	Osteonecrosis|| id:finngen_R9_M13_OSTEONECROSIS	Osteonecrosis	ebi-a-GCST90001587	Weighted mode	38	-0.0126923	0.0861203	0.987388	0.834028	1.16895	0.883633	Relative count	Monocyte	CD16+ monocyte %monocyte
ebi-a-GCST90001588	Osteonecrosis|| id:finngen_R9_M13_OSTEONECROSIS	Osteonecrosis	ebi-a-GCST90001588	MR Egger	35	-0.027075	0.098642	0.973288	0.802187	1.18088	0.785429	Relative count	TBNK	T/B
ebi-a-GCST90001588	Osteonecrosis|| id:finngen_R9_M13_OSTEONECROSIS	Osteonecrosis	ebi-a-GCST90001588	Weighted median	35	-0.054279	0.0700356	0.947168	0.825679	1.08653	0.438327	Relative count	TBNK	T/B
ebi-a-GCST90001588	Osteonecrosis|| id:finngen_R9_M13_OSTEONECROSIS	Osteonecrosis	ebi-a-GCST90001588	Inverse variance weighted	35	0.0221592	0.052651	1.02241	0.92216	1.13355	0.67385	Relative count	TBNK	T/B
ebi-a-GCST90001588	Osteonecrosis|| id:finngen_R9_M13_OSTEONECROSIS	Osteonecrosis	ebi-a-GCST90001588	Simple mode	35	-0.08858	0.156325	0.91523	0.673695	1.24336	0.574681	Relative count	TBNK	T/B
ebi-a-GCST90001588	Osteonecrosis|| id:finngen_R9_M13_OSTEONECROSIS	Osteonecrosis	ebi-a-GCST90001588	Weighted mode	35	-0.169967	0.105532	0.843692	0.686046	1.03756	0.116519	Relative count	TBNK	T/B
ebi-a-GCST90001589	Osteonecrosis|| id:finngen_R9_M13_OSTEONECROSIS	Osteonecrosis	ebi-a-GCST90001589	MR Egger	19	0.181918	0.133899	1.19952	0.922632	1.55949	0.192024	Relative count	TBNK	CD4/CD8br
ebi-a-GCST90001589	Osteonecrosis|| id:finngen_R9_M13_OSTEONECROSIS	Osteonecrosis	ebi-a-GCST90001589	Weighted median	19	-0.0178821	0.0922274	0.982277	0.819839	1.1769	0.846261	Relative count	TBNK	CD4/CD8br
ebi-a-GCST90001589	Osteonecrosis|| id:finngen_R9_M13_OSTEONECROSIS	Osteonecrosis	ebi-a-GCST90001589	Inverse variance weighted	19	-0.0995532	0.067053	0.905242	0.793758	1.03238	0.137625	Relative count	TBNK	CD4/CD8br
ebi-a-GCST90001589	Osteonecrosis|| id:finngen_R9_M13_OSTEONECROSIS	Osteonecrosis	ebi-a-GCST90001589	Simple mode	19	-0.0906006	0.122842	0.913382	0.717939	1.16203	0.4703	Relative count	TBNK	CD4/CD8br
ebi-a-GCST90001589	Osteonecrosis|| id:finngen_R9_M13_OSTEONECROSIS	Osteonecrosis	ebi-a-GCST90001589	Weighted mode	19	0.000738669	0.103182	1.00074	0.817506	1.22504	0.994367	Relative count	TBNK	CD4/CD8br
ebi-a-GCST90001590	Osteonecrosis|| id:finngen_R9_M13_OSTEONECROSIS	Osteonecrosis	ebi-a-GCST90001590	MR Egger	24	-0.0482559	0.0726855	0.95289	0.826364	1.09879	0.513652	Absolute count	TBNK	CD4+ AC
ebi-a-GCST90001590	Osteonecrosis|| id:finngen_R9_M13_OSTEONECROSIS	Osteonecrosis	ebi-a-GCST90001590	Weighted median	24	-0.0371938	0.0570738	0.963489	0.861519	1.07753	0.514607	Absolute count	TBNK	CD4+ AC
ebi-a-GCST90001590	Osteonecrosis|| id:finngen_R9_M13_OSTEONECROSIS	Osteonecrosis	ebi-a-GCST90001590	Inverse variance weighted	24	-0.072285	0.0542732	0.930266	0.83639	1.03468	0.182902	Absolute count	TBNK	CD4+ AC
ebi-a-GCST90001590	Osteonecrosis|| id:finngen_R9_M13_OSTEONECROSIS	Osteonecrosis	ebi-a-GCST90001590	Simple mode	24	-0.0204684	0.101554	0.97974	0.80291	1.19551	0.842039	Absolute count	TBNK	CD4+ AC
ebi-a-GCST90001590	Osteonecrosis|| id:finngen_R9_M13_OSTEONECROSIS	Osteonecrosis	ebi-a-GCST90001590	Weighted mode	24	-0.0430687	0.0502205	0.957846	0.868054	1.05692	0.399966	Absolute count	TBNK	CD4+ AC
ebi-a-GCST90001591	Osteonecrosis|| id:finngen_R9_M13_OSTEONECROSIS	Osteonecrosis	ebi-a-GCST90001591	MR Egger	24	-0.0107794	0.101782	0.989279	0.810363	1.2077	0.916616	Relative count	TBNK	CD4+ %T cell
ebi-a-GCST90001591	Osteonecrosis|| id:finngen_R9_M13_OSTEONECROSIS	Osteonecrosis	ebi-a-GCST90001591	Weighted median	24	-0.0834311	0.0819612	0.919954	0.783429	1.08027	0.30871	Relative count	TBNK	CD4+ %T cell
ebi-a-GCST90001591	Osteonecrosis|| id:finngen_R9_M13_OSTEONECROSIS	Osteonecrosis	ebi-a-GCST90001591	Inverse variance weighted	24	-0.111527	0.0638077	0.894467	0.789315	1.01363	0.0804885	Relative count	TBNK	CD4+ %T cell
ebi-a-GCST90001591	Osteonecrosis|| id:finngen_R9_M13_OSTEONECROSIS	Osteonecrosis	ebi-a-GCST90001591	Simple mode	24	-0.144244	0.112885	0.865677	0.69385	1.08005	0.21407	Relative count	TBNK	CD4+ %T cell
ebi-a-GCST90001591	Osteonecrosis|| id:finngen_R9_M13_OSTEONECROSIS	Osteonecrosis	ebi-a-GCST90001591	Weighted mode	24	-0.0805429	0.0747541	0.922615	0.796872	1.0682	0.292456	Relative count	TBNK	CD4+ %T cell
ebi-a-GCST90001592	Osteonecrosis|| id:finngen_R9_M13_OSTEONECROSIS	Osteonecrosis	ebi-a-GCST90001592	MR Egger	44	0.0304747	0.034497	1.03094	0.963542	1.10306	0.382048	Absolute count	TBNK	CD8br AC
ebi-a-GCST90001592	Osteonecrosis|| id:finngen_R9_M13_OSTEONECROSIS	Osteonecrosis	ebi-a-GCST90001592	Weighted median	44	0.0448891	0.0360275	1.04591	0.974603	1.12244	0.212776	Absolute count	TBNK	CD8br AC
ebi-a-GCST90001592	Osteonecrosis|| id:finngen_R9_M13_OSTEONECROSIS	Osteonecrosis	ebi-a-GCST90001592	Inverse variance weighted	44	0.0342091	0.0273535	1.0348	0.980783	1.09179	0.211071	Absolute count	TBNK	CD8br AC
ebi-a-GCST90001592	Osteonecrosis|| id:finngen_R9_M13_OSTEONECROSIS	Osteonecrosis	ebi-a-GCST90001592	Simple mode	44	0.043595	0.0693924	1.04456	0.911728	1.19674	0.53317	Absolute count	TBNK	CD8br AC
ebi-a-GCST90001592	Osteonecrosis|| id:finngen_R9_M13_OSTEONECROSIS	Osteonecrosis	ebi-a-GCST90001592	Weighted mode	44	0.043595	0.0300038	1.04456	0.984903	1.10783	0.153488	Absolute count	TBNK	CD8br AC
ebi-a-GCST90001593	Osteonecrosis|| id:finngen_R9_M13_OSTEONECROSIS	Osteonecrosis	ebi-a-GCST90001593	MR Egger	34	-0.0464966	0.0880555	0.954568	0.803253	1.13439	0.601117	Relative count	TBNK	CD8br %T cell
ebi-a-GCST90001593	Osteonecrosis|| id:finngen_R9_M13_OSTEONECROSIS	Osteonecrosis	ebi-a-GCST90001593	Weighted median	34	0.0276398	0.0735214	1.02803	0.890064	1.18737	0.706959	Relative count	TBNK	CD8br %T cell
ebi-a-GCST90001593	Osteonecrosis|| id:finngen_R9_M13_OSTEONECROSIS	Osteonecrosis	ebi-a-GCST90001593	Inverse variance weighted	34	0.0688556	0.0514397	1.07128	0.968539	1.18492	0.180711	Relative count	TBNK	CD8br %T cell
ebi-a-GCST90001593	Osteonecrosis|| id:finngen_R9_M13_OSTEONECROSIS	Osteonecrosis	ebi-a-GCST90001593	Simple mode	34	-0.0527017	0.113679	0.948663	0.759182	1.18543	0.645978	Relative count	TBNK	CD8br %T cell
ebi-a-GCST90001593	Osteonecrosis|| id:finngen_R9_M13_OSTEONECROSIS	Osteonecrosis	ebi-a-GCST90001593	Weighted mode	34	0.00687594	0.062929	1.0069	0.890061	1.13908	0.913654	Relative count	TBNK	CD8br %T cell
ebi-a-GCST90001594	Osteonecrosis|| id:finngen_R9_M13_OSTEONECROSIS	Osteonecrosis	ebi-a-GCST90001594	MR Egger	20	0.110434	0.118946	1.11676	0.884529	1.40997	0.365464	Absolute count	TBNK	DP (CD4+CD8+) AC
ebi-a-GCST90001594	Osteonecrosis|| id:finngen_R9_M13_OSTEONECROSIS	Osteonecrosis	ebi-a-GCST90001594	Weighted median	20	0.0156381	0.0880521	1.01576	0.854752	1.2071	0.859036	Absolute count	TBNK	DP (CD4+CD8+) AC
ebi-a-GCST90001594	Osteonecrosis|| id:finngen_R9_M13_OSTEONECROSIS	Osteonecrosis	ebi-a-GCST90001594	Inverse variance weighted	20	-0.0266883	0.0621663	0.973665	0.861971	1.09983	0.667701	Absolute count	TBNK	DP (CD4+CD8+) AC
ebi-a-GCST90001594	Osteonecrosis|| id:finngen_R9_M13_OSTEONECROSIS	Osteonecrosis	ebi-a-GCST90001594	Simple mode	20	-0.251336	0.149105	0.777761	0.580665	1.04176	0.108219	Absolute count	TBNK	DP (CD4+CD8+) AC
ebi-a-GCST90001594	Osteonecrosis|| id:finngen_R9_M13_OSTEONECROSIS	Osteonecrosis	ebi-a-GCST90001594	Weighted mode	20	0.0485491	0.0958605	1.04975	0.869934	1.26673	0.618364	Absolute count	TBNK	DP (CD4+CD8+) AC
ebi-a-GCST90001595	Osteonecrosis|| id:finngen_R9_M13_OSTEONECROSIS	Osteonecrosis	ebi-a-GCST90001595	MR Egger	33	0.144717	0.111299	1.15571	0.929202	1.43744	0.203098	Relative count	TBNK	DP (CD4+CD8+) %T cell
ebi-a-GCST90001595	Osteonecrosis|| id:finngen_R9_M13_OSTEONECROSIS	Osteonecrosis	ebi-a-GCST90001595	Weighted median	33	0.0509018	0.0722333	1.05222	0.913314	1.21225	0.481006	Relative count	TBNK	DP (CD4+CD8+) %T cell
ebi-a-GCST90001595	Osteonecrosis|| id:finngen_R9_M13_OSTEONECROSIS	Osteonecrosis	ebi-a-GCST90001595	Inverse variance weighted	33	0.0160947	0.0510099	1.01622	0.919537	1.12308	0.752366	Relative count	TBNK	DP (CD4+CD8+) %T cell
ebi-a-GCST90001595	Osteonecrosis|| id:finngen_R9_M13_OSTEONECROSIS	Osteonecrosis	ebi-a-GCST90001595	Simple mode	33	0.0142592	0.112773	1.01436	0.813201	1.26528	0.900174	Relative count	TBNK	DP (CD4+CD8+) %T cell
ebi-a-GCST90001595	Osteonecrosis|| id:finngen_R9_M13_OSTEONECROSIS	Osteonecrosis	ebi-a-GCST90001595	Weighted mode	33	0.0663237	0.0784355	1.06857	0.916301	1.24615	0.404064	Relative count	TBNK	DP (CD4+CD8+) %T cell
ebi-a-GCST90001596	Osteonecrosis|| id:finngen_R9_M13_OSTEONECROSIS	Osteonecrosis	ebi-a-GCST90001596	MR Egger	33	-0.0436089	0.0648644	0.957328	0.843038	1.08711	0.506368	Absolute count	TBNK	CD8dim AC
ebi-a-GCST90001596	Osteonecrosis|| id:finngen_R9_M13_OSTEONECROSIS	Osteonecrosis	ebi-a-GCST90001596	Weighted median	33	0.0312042	0.0482762	1.0317	0.938552	1.13408	0.518041	Absolute count	TBNK	CD8dim AC
ebi-a-GCST90001596	Osteonecrosis|| id:finngen_R9_M13_OSTEONECROSIS	Osteonecrosis	ebi-a-GCST90001596	Inverse variance weighted	33	0.0147818	0.0472874	1.01489	0.925056	1.11345	0.754588	Absolute count	TBNK	CD8dim AC
ebi-a-GCST90001596	Osteonecrosis|| id:finngen_R9_M13_OSTEONECROSIS	Osteonecrosis	ebi-a-GCST90001596	Simple mode	33	0.00745241	0.0857757	1.00748	0.851575	1.19193	0.931306	Absolute count	TBNK	CD8dim AC
ebi-a-GCST90001596	Osteonecrosis|| id:finngen_R9_M13_OSTEONECROSIS	Osteonecrosis	ebi-a-GCST90001596	Weighted mode	33	0.0227992	0.0438535	1.02306	0.938799	1.11489	0.606715	Absolute count	TBNK	CD8dim AC
ebi-a-GCST90001597	Osteonecrosis|| id:finngen_R9_M13_OSTEONECROSIS	Osteonecrosis	ebi-a-GCST90001597	MR Egger	31	-0.11413	0.137439	0.892142	0.681465	1.16795	0.413091	Relative count	TBNK	CD8dim %T cell
ebi-a-GCST90001597	Osteonecrosis|| id:finngen_R9_M13_OSTEONECROSIS	Osteonecrosis	ebi-a-GCST90001597	Weighted median	31	0.0484442	0.0741381	1.04964	0.907677	1.2138	0.513478	Relative count	TBNK	CD8dim %T cell
ebi-a-GCST90001597	Osteonecrosis|| id:finngen_R9_M13_OSTEONECROSIS	Osteonecrosis	ebi-a-GCST90001597	Inverse variance weighted	31	0.0432569	0.0649123	1.04421	0.919458	1.18588	0.505161	Relative count	TBNK	CD8dim %T cell
ebi-a-GCST90001597	Osteonecrosis|| id:finngen_R9_M13_OSTEONECROSIS	Osteonecrosis	ebi-a-GCST90001597	Simple mode	31	0.0702236	0.118687	1.07275	0.850099	1.35371	0.558503	Relative count	TBNK	CD8dim %T cell
ebi-a-GCST90001597	Osteonecrosis|| id:finngen_R9_M13_OSTEONECROSIS	Osteonecrosis	ebi-a-GCST90001597	Weighted mode	31	0.0639846	0.0865184	1.06608	0.899792	1.26309	0.465322	Relative count	TBNK	CD8dim %T cell
ebi-a-GCST90001598	Osteonecrosis|| id:finngen_R9_M13_OSTEONECROSIS	Osteonecrosis	ebi-a-GCST90001598	MR Egger	26	-0.208895	0.163671	0.811481	0.588787	1.1184	0.214061	Absolute count	TBNK	DN (CD4-CD8-) AC
ebi-a-GCST90001598	Osteonecrosis|| id:finngen_R9_M13_OSTEONECROSIS	Osteonecrosis	ebi-a-GCST90001598	Weighted median	26	-0.0762439	0.0826454	0.92659	0.788022	1.08952	0.356246	Absolute count	TBNK	DN (CD4-CD8-) AC
ebi-a-GCST90001598	Osteonecrosis|| id:finngen_R9_M13_OSTEONECROSIS	Osteonecrosis	ebi-a-GCST90001598	Inverse variance weighted	26	-0.0495684	0.0720959	0.95164	0.826235	1.09608	0.491746	Absolute count	TBNK	DN (CD4-CD8-) AC
ebi-a-GCST90001598	Osteonecrosis|| id:finngen_R9_M13_OSTEONECROSIS	Osteonecrosis	ebi-a-GCST90001598	Simple mode	26	-0.129831	0.140075	0.878244	0.667392	1.15571	0.362858	Absolute count	TBNK	DN (CD4-CD8-) AC
ebi-a-GCST90001598	Osteonecrosis|| id:finngen_R9_M13_OSTEONECROSIS	Osteonecrosis	ebi-a-GCST90001598	Weighted mode	26	-0.114259	0.114074	0.892027	0.713306	1.11553	0.326123	Absolute count	TBNK	DN (CD4-CD8-) AC
ebi-a-GCST90001599	Osteonecrosis|| id:finngen_R9_M13_OSTEONECROSIS	Osteonecrosis	ebi-a-GCST90001599	MR Egger	21	-0.0971475	0.165483	0.907422	0.656066	1.25508	0.564079	Relative count	TBNK	DN (CD4-CD8-) %T cell
ebi-a-GCST90001599	Osteonecrosis|| id:finngen_R9_M13_OSTEONECROSIS	Osteonecrosis	ebi-a-GCST90001599	Weighted median	21	-0.0786477	0.0904798	0.924365	0.774151	1.10373	0.384721	Relative count	TBNK	DN (CD4-CD8-) %T cell
ebi-a-GCST90001599	Osteonecrosis|| id:finngen_R9_M13_OSTEONECROSIS	Osteonecrosis	ebi-a-GCST90001599	Inverse variance weighted	21	-0.103586	0.0774815	0.901598	0.774568	1.04946	0.18125	Relative count	TBNK	DN (CD4-CD8-) %T cell
ebi-a-GCST90001599	Osteonecrosis|| id:finngen_R9_M13_OSTEONECROSIS	Osteonecrosis	ebi-a-GCST90001599	Simple mode	21	-0.103403	0.15287	0.901764	0.668293	1.2168	0.506529	Relative count	TBNK	DN (CD4-CD8-) %T cell
ebi-a-GCST90001599	Osteonecrosis|| id:finngen_R9_M13_OSTEONECROSIS	Osteonecrosis	ebi-a-GCST90001599	Weighted mode	21	-0.16177	0.141575	0.850637	0.644515	1.12268	0.266683	Relative count	TBNK	DN (CD4-CD8-) %T cell
ebi-a-GCST90001600	Osteonecrosis|| id:finngen_R9_M13_OSTEONECROSIS	Osteonecrosis	ebi-a-GCST90001600	MR Egger	31	-0.00763348	0.025591	0.992396	0.943846	1.04344	0.76761	Absolute count	TBNK	Leukocyte AC
ebi-a-GCST90001600	Osteonecrosis|| id:finngen_R9_M13_OSTEONECROSIS	Osteonecrosis	ebi-a-GCST90001600	Weighted median	31	-0.0113907	0.0298641	0.988674	0.932464	1.04827	0.702893	Absolute count	TBNK	Leukocyte AC
ebi-a-GCST90001600	Osteonecrosis|| id:finngen_R9_M13_OSTEONECROSIS	Osteonecrosis	ebi-a-GCST90001600	Inverse variance weighted	31	0.00374103	0.0202747	1.00375	0.964643	1.04444	0.853608	Absolute count	TBNK	Leukocyte AC
ebi-a-GCST90001600	Osteonecrosis|| id:finngen_R9_M13_OSTEONECROSIS	Osteonecrosis	ebi-a-GCST90001600	Simple mode	31	-0.0116866	0.0545099	0.988381	0.888229	1.09983	0.83169	Absolute count	TBNK	Leukocyte AC
ebi-a-GCST90001600	Osteonecrosis|| id:finngen_R9_M13_OSTEONECROSIS	Osteonecrosis	ebi-a-GCST90001600	Weighted mode	31	0.00147576	0.0219711	1.00148	0.959265	1.04555	0.946893	Absolute count	TBNK	Leukocyte AC
ebi-a-GCST90001601	Osteonecrosis|| id:finngen_R9_M13_OSTEONECROSIS	Osteonecrosis	ebi-a-GCST90001601	MR Egger	19	0.0383809	0.0906331	1.03913	0.870002	1.24113	0.677257	Absolute count	TBNK	Lymphocyte AC
ebi-a-GCST90001601	Osteonecrosis|| id:finngen_R9_M13_OSTEONECROSIS	Osteonecrosis	ebi-a-GCST90001601	Weighted median	19	0.0472783	0.0866267	1.04841	0.884697	1.24243	0.585224	Absolute count	TBNK	Lymphocyte AC
ebi-a-GCST90001601	Osteonecrosis|| id:finngen_R9_M13_OSTEONECROSIS	Osteonecrosis	ebi-a-GCST90001601	Inverse variance weighted	19	-0.0258021	0.0594545	0.974528	0.867332	1.09497	0.664303	Absolute count	TBNK	Lymphocyte AC
ebi-a-GCST90001601	Osteonecrosis|| id:finngen_R9_M13_OSTEONECROSIS	Osteonecrosis	ebi-a-GCST90001601	Simple mode	19	0.0153484	0.119601	1.01547	0.803266	1.28373	0.899311	Absolute count	TBNK	Lymphocyte AC
ebi-a-GCST90001601	Osteonecrosis|| id:finngen_R9_M13_OSTEONECROSIS	Osteonecrosis	ebi-a-GCST90001601	Weighted mode	19	0.053669	0.0871912	1.05514	0.889384	1.25178	0.545908	Absolute count	TBNK	Lymphocyte AC
ebi-a-GCST90001602	Osteonecrosis|| id:finngen_R9_M13_OSTEONECROSIS	Osteonecrosis	ebi-a-GCST90001602	MR Egger	24	-0.0609091	0.0529988	0.940909	0.848075	1.04391	0.262793	Relative count	TBNK	Lymphocyte %leukocyte
ebi-a-GCST90001602	Osteonecrosis|| id:finngen_R9_M13_OSTEONECROSIS	Osteonecrosis	ebi-a-GCST90001602	Weighted median	24	-0.0740373	0.0568041	0.928637	0.830794	1.038	0.192445	Relative count	TBNK	Lymphocyte %leukocyte
ebi-a-GCST90001602	Osteonecrosis|| id:finngen_R9_M13_OSTEONECROSIS	Osteonecrosis	ebi-a-GCST90001602	Inverse variance weighted	24	-0.0273167	0.0422855	0.973053	0.895658	1.05714	0.518274	Relative count	TBNK	Lymphocyte %leukocyte
ebi-a-GCST90001602	Osteonecrosis|| id:finngen_R9_M13_OSTEONECROSIS	Osteonecrosis	ebi-a-GCST90001602	Simple mode	24	-0.116106	0.128748	0.890381	0.691805	1.14596	0.376505	Relative count	TBNK	Lymphocyte %leukocyte
ebi-a-GCST90001602	Osteonecrosis|| id:finngen_R9_M13_OSTEONECROSIS	Osteonecrosis	ebi-a-GCST90001602	Weighted mode	24	-0.0779325	0.0489745	0.925027	0.840362	1.01822	0.125197	Relative count	TBNK	Lymphocyte %leukocyte
ebi-a-GCST90001603	Osteonecrosis|| id:finngen_R9_M13_OSTEONECROSIS	Osteonecrosis	ebi-a-GCST90001603	MR Egger	21	-0.090936	0.111352	0.913076	0.734045	1.13577	0.424246	Absolute count	TBNK	T cell AC
ebi-a-GCST90001603	Osteonecrosis|| id:finngen_R9_M13_OSTEONECROSIS	Osteonecrosis	ebi-a-GCST90001603	Weighted median	21	-0.0170043	0.0806968	0.983139	0.839314	1.15161	0.833107	Absolute count	TBNK	T cell AC
ebi-a-GCST90001603	Osteonecrosis|| id:finngen_R9_M13_OSTEONECROSIS	Osteonecrosis	ebi-a-GCST90001603	Inverse variance weighted	21	-0.0559867	0.0624065	0.945552	0.836689	1.06858	0.36965	Absolute count	TBNK	T cell AC
ebi-a-GCST90001603	Osteonecrosis|| id:finngen_R9_M13_OSTEONECROSIS	Osteonecrosis	ebi-a-GCST90001603	Simple mode	21	-0.00406138	0.11467	0.995947	0.795476	1.24694	0.972098	Absolute count	TBNK	T cell AC
ebi-a-GCST90001603	Osteonecrosis|| id:finngen_R9_M13_OSTEONECROSIS	Osteonecrosis	ebi-a-GCST90001603	Weighted mode	21	0.0149151	0.0954231	1.01503	0.841883	1.22378	0.87736	Absolute count	TBNK	T cell AC
ebi-a-GCST90001604	Osteonecrosis|| id:finngen_R9_M13_OSTEONECROSIS	Osteonecrosis	ebi-a-GCST90001604	MR Egger	18	-0.280997	0.242249	0.755031	0.469632	1.21387	0.263087	Relative count	TBNK	T cell %lymphocyte
ebi-a-GCST90001604	Osteonecrosis|| id:finngen_R9_M13_OSTEONECROSIS	Osteonecrosis	ebi-a-GCST90001604	Weighted median	18	0.0019168	0.106454	1.00192	0.813237	1.23438	0.985634	Relative count	TBNK	T cell %lymphocyte
ebi-a-GCST90001604	Osteonecrosis|| id:finngen_R9_M13_OSTEONECROSIS	Osteonecrosis	ebi-a-GCST90001604	Inverse variance weighted	18	-0.122144	0.0803369	0.885021	0.756083	1.03595	0.12841	Relative count	TBNK	T cell %lymphocyte
ebi-a-GCST90001604	Osteonecrosis|| id:finngen_R9_M13_OSTEONECROSIS	Osteonecrosis	ebi-a-GCST90001604	Simple mode	18	0.102376	0.211775	1.1078	0.731467	1.67775	0.634965	Relative count	TBNK	T cell %lymphocyte
ebi-a-GCST90001604	Osteonecrosis|| id:finngen_R9_M13_OSTEONECROSIS	Osteonecrosis	ebi-a-GCST90001604	Weighted mode	18	0.0775853	0.187331	1.08067	0.748575	1.56011	0.683935	Relative count	TBNK	T cell %lymphocyte
ebi-a-GCST90001605	Osteonecrosis|| id:finngen_R9_M13_OSTEONECROSIS	Osteonecrosis	ebi-a-GCST90001605	MR Egger	20	-0.0528143	0.053141	0.948556	0.854729	1.05268	0.333468	Relative count	TBNK	T cell %leukocyte
ebi-a-GCST90001605	Osteonecrosis|| id:finngen_R9_M13_OSTEONECROSIS	Osteonecrosis	ebi-a-GCST90001605	Weighted median	20	-0.072021	0.0608566	0.930511	0.825885	1.04839	0.236629	Relative count	TBNK	T cell %leukocyte
ebi-a-GCST90001605	Osteonecrosis|| id:finngen_R9_M13_OSTEONECROSIS	Osteonecrosis	ebi-a-GCST90001605	Inverse variance weighted	20	-0.00420888	0.0417987	0.9958	0.917471	1.08082	0.919793	Relative count	TBNK	T cell %leukocyte
ebi-a-GCST90001605	Osteonecrosis|| id:finngen_R9_M13_OSTEONECROSIS	Osteonecrosis	ebi-a-GCST90001605	Simple mode	20	0.0879598	0.148263	1.09194	0.816575	1.46017	0.559999	Relative count	TBNK	T cell %leukocyte
ebi-a-GCST90001605	Osteonecrosis|| id:finngen_R9_M13_OSTEONECROSIS	Osteonecrosis	ebi-a-GCST90001605	Weighted mode	20	-0.0713911	0.0514365	0.931098	0.841805	1.02986	0.181216	Relative count	TBNK	T cell %leukocyte
ebi-a-GCST90001606	Osteonecrosis|| id:finngen_R9_M13_OSTEONECROSIS	Osteonecrosis	ebi-a-GCST90001606	MR Egger	15	0.273155	0.323777	1.3141	0.696666	2.47876	0.41412	Relative count	TBNK	CD4+ %leukocyte
ebi-a-GCST90001606	Osteonecrosis|| id:finngen_R9_M13_OSTEONECROSIS	Osteonecrosis	ebi-a-GCST90001606	Weighted median	15	-0.1255	0.13973	0.882056	0.670742	1.15994	0.369099	Relative count	TBNK	CD4+ %leukocyte
ebi-a-GCST90001606	Osteonecrosis|| id:finngen_R9_M13_OSTEONECROSIS	Osteonecrosis	ebi-a-GCST90001606	Inverse variance weighted	15	0.0169182	0.139215	1.01706	0.774186	1.33613	0.903274	Relative count	TBNK	CD4+ %leukocyte
ebi-a-GCST90001606	Osteonecrosis|| id:finngen_R9_M13_OSTEONECROSIS	Osteonecrosis	ebi-a-GCST90001606	Simple mode	15	-0.277973	0.209356	0.757318	0.502424	1.14153	0.205505	Relative count	TBNK	CD4+ %leukocyte
ebi-a-GCST90001606	Osteonecrosis|| id:finngen_R9_M13_OSTEONECROSIS	Osteonecrosis	ebi-a-GCST90001606	Weighted mode	15	-0.210214	0.1774	0.810411	0.5724	1.14739	0.255756	Relative count	TBNK	CD4+ %leukocyte
ebi-a-GCST90001607	Osteonecrosis|| id:finngen_R9_M13_OSTEONECROSIS	Osteonecrosis	ebi-a-GCST90001607	MR Egger	36	0.058066	0.208867	1.05978	0.703763	1.59591	0.782692	Relative count	TBNK	CD8br %leukocyte
ebi-a-GCST90001607	Osteonecrosis|| id:finngen_R9_M13_OSTEONECROSIS	Osteonecrosis	ebi-a-GCST90001607	Weighted median	36	-0.0183269	0.0784057	0.98184	0.841978	1.14494	0.815184	Relative count	TBNK	CD8br %leukocyte
ebi-a-GCST90001607	Osteonecrosis|| id:finngen_R9_M13_OSTEONECROSIS	Osteonecrosis	ebi-a-GCST90001607	Inverse variance weighted	36	0.0961386	0.0608066	1.10091	0.977221	1.24026	0.113865	Relative count	TBNK	CD8br %leukocyte
ebi-a-GCST90001607	Osteonecrosis|| id:finngen_R9_M13_OSTEONECROSIS	Osteonecrosis	ebi-a-GCST90001607	Simple mode	36	-0.0747583	0.133368	0.927968	0.714509	1.2052	0.57868	Relative count	TBNK	CD8br %leukocyte
ebi-a-GCST90001607	Osteonecrosis|| id:finngen_R9_M13_OSTEONECROSIS	Osteonecrosis	ebi-a-GCST90001607	Weighted mode	36	-0.0490779	0.114295	0.952107	0.76102	1.19118	0.670267	Relative count	TBNK	CD8br %leukocyte
ebi-a-GCST90001608	Osteonecrosis|| id:finngen_R9_M13_OSTEONECROSIS	Osteonecrosis	ebi-a-GCST90001608	MR Egger	24	0.167365	0.138706	1.18219	0.900777	1.55151	0.240393	Relative count	TBNK	DP (CD4+CD8+) %leukocyte
ebi-a-GCST90001608	Osteonecrosis|| id:finngen_R9_M13_OSTEONECROSIS	Osteonecrosis	ebi-a-GCST90001608	Weighted median	24	0.0309149	0.0903691	1.0314	0.863978	1.23126	0.732279	Relative count	TBNK	DP (CD4+CD8+) %leukocyte
ebi-a-GCST90001608	Osteonecrosis|| id:finngen_R9_M13_OSTEONECROSIS	Osteonecrosis	ebi-a-GCST90001608	Inverse variance weighted	24	0.0215532	0.0626997	1.02179	0.903627	1.1554	0.731032	Relative count	TBNK	DP (CD4+CD8+) %leukocyte
ebi-a-GCST90001608	Osteonecrosis|| id:finngen_R9_M13_OSTEONECROSIS	Osteonecrosis	ebi-a-GCST90001608	Simple mode	24	-0.199878	0.144135	0.818831	0.617311	1.08614	0.178815	Relative count	TBNK	DP (CD4+CD8+) %leukocyte
ebi-a-GCST90001608	Osteonecrosis|| id:finngen_R9_M13_OSTEONECROSIS	Osteonecrosis	ebi-a-GCST90001608	Weighted mode	24	0.0258696	0.0992746	1.02621	0.844755	1.24663	0.79673	Relative count	TBNK	DP (CD4+CD8+) %leukocyte
ebi-a-GCST90001609	Osteonecrosis|| id:finngen_R9_M13_OSTEONECROSIS	Osteonecrosis	ebi-a-GCST90001609	MR Egger	35	0.00633572	0.0864714	1.00636	0.849465	1.19222	0.942034	Absolute count	TBNK	CD4+ CD8dim AC
ebi-a-GCST90001609	Osteonecrosis|| id:finngen_R9_M13_OSTEONECROSIS	Osteonecrosis	ebi-a-GCST90001609	Weighted median	35	-0.0260604	0.0610314	0.974276	0.864433	1.09808	0.669379	Absolute count	TBNK	CD4+ CD8dim AC
ebi-a-GCST90001609	Osteonecrosis|| id:finngen_R9_M13_OSTEONECROSIS	Osteonecrosis	ebi-a-GCST90001609	Inverse variance weighted	35	-0.0430258	0.0431326	0.957887	0.880236	1.04239	0.318511	Absolute count	TBNK	CD4+ CD8dim AC
ebi-a-GCST90001609	Osteonecrosis|| id:finngen_R9_M13_OSTEONECROSIS	Osteonecrosis	ebi-a-GCST90001609	Simple mode	35	-0.0816884	0.100862	0.921559	0.756254	1.123	0.423628	Absolute count	TBNK	CD4+ CD8dim AC
ebi-a-GCST90001609	Osteonecrosis|| id:finngen_R9_M13_OSTEONECROSIS	Osteonecrosis	ebi-a-GCST90001609	Weighted mode	35	-0.000668799	0.0712018	0.999331	0.869163	1.14899	0.99256	Absolute count	TBNK	CD4+ CD8dim AC
ebi-a-GCST90001610	Osteonecrosis|| id:finngen_R9_M13_OSTEONECROSIS	Osteonecrosis	ebi-a-GCST90001610	MR Egger	52	-0.139008	0.099354	0.870221	0.716238	1.05731	0.16795	Relative count	TBNK	CD4+ CD8dim %lymphocyte
ebi-a-GCST90001610	Osteonecrosis|| id:finngen_R9_M13_OSTEONECROSIS	Osteonecrosis	ebi-a-GCST90001610	Weighted median	52	-0.0532387	0.0607749	0.948154	0.841678	1.0681	0.381031	Relative count	TBNK	CD4+ CD8dim %lymphocyte
ebi-a-GCST90001610	Osteonecrosis|| id:finngen_R9_M13_OSTEONECROSIS	Osteonecrosis	ebi-a-GCST90001610	Inverse variance weighted	52	-0.0350145	0.0405345	0.965591	0.891846	1.04544	0.387687	Relative count	TBNK	CD4+ CD8dim %lymphocyte
ebi-a-GCST90001610	Osteonecrosis|| id:finngen_R9_M13_OSTEONECROSIS	Osteonecrosis	ebi-a-GCST90001610	Simple mode	52	-0.120739	0.122827	0.886265	0.696645	1.1275	0.330246	Relative count	TBNK	CD4+ CD8dim %lymphocyte
ebi-a-GCST90001610	Osteonecrosis|| id:finngen_R9_M13_OSTEONECROSIS	Osteonecrosis	ebi-a-GCST90001610	Weighted mode	52	-0.120739	0.0908226	0.886265	0.741744	1.05895	0.189634	Relative count	TBNK	CD4+ CD8dim %lymphocyte
ebi-a-GCST90001611	Osteonecrosis|| id:finngen_R9_M13_OSTEONECROSIS	Osteonecrosis	ebi-a-GCST90001611	MR Egger	46	-0.123618	0.124571	0.883717	0.692271	1.12811	0.326452	Relative count	TBNK	CD4+ CD8dim %leukocyte
ebi-a-GCST90001611	Osteonecrosis|| id:finngen_R9_M13_OSTEONECROSIS	Osteonecrosis	ebi-a-GCST90001611	Weighted median	46	-0.141526	0.0687656	0.868033	0.758581	0.993278	0.0395816	Relative count	TBNK	CD4+ CD8dim %leukocyte
ebi-a-GCST90001611	Osteonecrosis|| id:finngen_R9_M13_OSTEONECROSIS	Osteonecrosis	ebi-a-GCST90001611	Inverse variance weighted	46	-0.0569306	0.0444482	0.94466	0.865845	1.03065	0.200253	Relative count	TBNK	CD4+ CD8dim %leukocyte
ebi-a-GCST90001611	Osteonecrosis|| id:finngen_R9_M13_OSTEONECROSIS	Osteonecrosis	ebi-a-GCST90001611	Simple mode	46	-0.148112	0.12397	0.862334	0.676317	1.09952	0.238448	Relative count	TBNK	CD4+ CD8dim %leukocyte
ebi-a-GCST90001611	Osteonecrosis|| id:finngen_R9_M13_OSTEONECROSIS	Osteonecrosis	ebi-a-GCST90001611	Weighted mode	46	-0.1386	0.0855492	0.870577	0.736183	1.0295	0.112196	Relative count	TBNK	CD4+ CD8dim %leukocyte
ebi-a-GCST90001612	Osteonecrosis|| id:finngen_R9_M13_OSTEONECROSIS	Osteonecrosis	ebi-a-GCST90001612	MR Egger	28	-0.072917	0.089798	0.929678	0.779641	1.10859	0.424158	Relative count	TBNK	CD8dim %leukocyte
ebi-a-GCST90001612	Osteonecrosis|| id:finngen_R9_M13_OSTEONECROSIS	Osteonecrosis	ebi-a-GCST90001612	Weighted median	28	0.0147571	0.0670288	1.01487	0.889924	1.15735	0.825746	Relative count	TBNK	CD8dim %leukocyte
ebi-a-GCST90001612	Osteonecrosis|| id:finngen_R9_M13_OSTEONECROSIS	Osteonecrosis	ebi-a-GCST90001612	Inverse variance weighted	28	0.0237647	0.058688	1.02405	0.912777	1.14889	0.685527	Relative count	TBNK	CD8dim %leukocyte
ebi-a-GCST90001612	Osteonecrosis|| id:finngen_R9_M13_OSTEONECROSIS	Osteonecrosis	ebi-a-GCST90001612	Simple mode	28	0.0637692	0.109353	1.06585	0.860224	1.32062	0.564632	Relative count	TBNK	CD8dim %leukocyte
ebi-a-GCST90001612	Osteonecrosis|| id:finngen_R9_M13_OSTEONECROSIS	Osteonecrosis	ebi-a-GCST90001612	Weighted mode	28	0.0256569	0.0621065	1.02599	0.908399	1.1588	0.682788	Relative count	TBNK	CD8dim %leukocyte
ebi-a-GCST90001613	Osteonecrosis|| id:finngen_R9_M13_OSTEONECROSIS	Osteonecrosis	ebi-a-GCST90001613	MR Egger	29	0.0348884	0.0469493	1.0355	0.944469	1.13531	0.463833	Relative count	TBNK	DN (CD4-CD8-) %leukocyte
ebi-a-GCST90001613	Osteonecrosis|| id:finngen_R9_M13_OSTEONECROSIS	Osteonecrosis	ebi-a-GCST90001613	Weighted median	29	0.030574	0.0452249	1.03105	0.943587	1.12661	0.499013	Relative count	TBNK	DN (CD4-CD8-) %leukocyte
ebi-a-GCST90001613	Osteonecrosis|| id:finngen_R9_M13_OSTEONECROSIS	Osteonecrosis	ebi-a-GCST90001613	Inverse variance weighted	29	0.0089104	0.0375173	1.00895	0.93742	1.08594	0.812268	Relative count	TBNK	DN (CD4-CD8-) %leukocyte
ebi-a-GCST90001613	Osteonecrosis|| id:finngen_R9_M13_OSTEONECROSIS	Osteonecrosis	ebi-a-GCST90001613	Simple mode	29	-0.0394457	0.103445	0.961322	0.784901	1.1774	0.705844	Relative count	TBNK	DN (CD4-CD8-) %leukocyte
ebi-a-GCST90001613	Osteonecrosis|| id:finngen_R9_M13_OSTEONECROSIS	Osteonecrosis	ebi-a-GCST90001613	Weighted mode	29	0.0335195	0.0402442	1.03409	0.955654	1.11896	0.411948	Relative count	TBNK	DN (CD4-CD8-) %leukocyte
ebi-a-GCST90001614	Osteonecrosis|| id:finngen_R9_M13_OSTEONECROSIS	Osteonecrosis	ebi-a-GCST90001614	MR Egger	32	-0.0782516	0.247979	0.924732	0.568763	1.50349	0.754524	Relative count	TBNK	CD8br and CD8dim %leukocyte
ebi-a-GCST90001614	Osteonecrosis|| id:finngen_R9_M13_OSTEONECROSIS	Osteonecrosis	ebi-a-GCST90001614	Weighted median	32	0.124898	0.0923762	1.13303	0.945388	1.35792	0.176357	Relative count	TBNK	CD8br and CD8dim %leukocyte
ebi-a-GCST90001614	Osteonecrosis|| id:finngen_R9_M13_OSTEONECROSIS	Osteonecrosis	ebi-a-GCST90001614	Inverse variance weighted	32	0.111905	0.0697567	1.11841	0.975487	1.28226	0.108667	Relative count	TBNK	CD8br and CD8dim %leukocyte
ebi-a-GCST90001614	Osteonecrosis|| id:finngen_R9_M13_OSTEONECROSIS	Osteonecrosis	ebi-a-GCST90001614	Simple mode	32	-0.0762609	0.19053	0.926574	0.637819	1.34606	0.691713	Relative count	TBNK	CD8br and CD8dim %leukocyte
ebi-a-GCST90001614	Osteonecrosis|| id:finngen_R9_M13_OSTEONECROSIS	Osteonecrosis	ebi-a-GCST90001614	Weighted mode	32	-0.0828583	0.163831	0.920482	0.667666	1.26903	0.616607	Relative count	TBNK	CD8br and CD8dim %leukocyte
ebi-a-GCST90001615	Osteonecrosis|| id:finngen_R9_M13_OSTEONECROSIS	Osteonecrosis	ebi-a-GCST90001615	MR Egger	32	0.0417401	0.0796354	1.04262	0.89195	1.21875	0.604033	Absolute count	TBNK	TCRgd AC
ebi-a-GCST90001615	Osteonecrosis|| id:finngen_R9_M13_OSTEONECROSIS	Osteonecrosis	ebi-a-GCST90001615	Weighted median	32	0.020666	0.0736346	1.02088	0.883682	1.17938	0.778974	Absolute count	TBNK	TCRgd AC
ebi-a-GCST90001615	Osteonecrosis|| id:finngen_R9_M13_OSTEONECROSIS	Osteonecrosis	ebi-a-GCST90001615	Inverse variance weighted	32	0.00585315	0.0466055	1.00587	0.918059	1.10208	0.900057	Absolute count	TBNK	TCRgd AC
ebi-a-GCST90001615	Osteonecrosis|| id:finngen_R9_M13_OSTEONECROSIS	Osteonecrosis	ebi-a-GCST90001615	Simple mode	32	-0.0333513	0.112809	0.967199	0.775338	1.20654	0.769472	Absolute count	TBNK	TCRgd AC
ebi-a-GCST90001615	Osteonecrosis|| id:finngen_R9_M13_OSTEONECROSIS	Osteonecrosis	ebi-a-GCST90001615	Weighted mode	32	0.00151796	0.063784	1.00152	0.883823	1.13489	0.981166	Absolute count	TBNK	TCRgd AC
ebi-a-GCST90001616	Osteonecrosis|| id:finngen_R9_M13_OSTEONECROSIS	Osteonecrosis	ebi-a-GCST90001616	MR Egger	18	0.0121437	0.0437003	1.01222	0.929128	1.10274	0.784658	Relative count	TBNK	TCRgd %T cell
ebi-a-GCST90001616	Osteonecrosis|| id:finngen_R9_M13_OSTEONECROSIS	Osteonecrosis	ebi-a-GCST90001616	Weighted median	18	0.00474124	0.047775	1.00475	0.914939	1.10338	0.920947	Relative count	TBNK	TCRgd %T cell
ebi-a-GCST90001616	Osteonecrosis|| id:finngen_R9_M13_OSTEONECROSIS	Osteonecrosis	ebi-a-GCST90001616	Inverse variance weighted	18	-0.0167119	0.0364946	0.983427	0.91554	1.05635	0.647005	Relative count	TBNK	TCRgd %T cell
ebi-a-GCST90001616	Osteonecrosis|| id:finngen_R9_M13_OSTEONECROSIS	Osteonecrosis	ebi-a-GCST90001616	Simple mode	18	-0.0964392	0.148252	0.908065	0.679083	1.21426	0.524058	Relative count	TBNK	TCRgd %T cell
ebi-a-GCST90001616	Osteonecrosis|| id:finngen_R9_M13_OSTEONECROSIS	Osteonecrosis	ebi-a-GCST90001616	Weighted mode	18	0.00604282	0.0390706	1.00606	0.931895	1.08613	0.878908	Relative count	TBNK	TCRgd %T cell
ebi-a-GCST90001617	Osteonecrosis|| id:finngen_R9_M13_OSTEONECROSIS	Osteonecrosis	ebi-a-GCST90001617	MR Egger	19	-0.0352279	0.0377938	0.965385	0.896458	1.03961	0.36433	Relative count	TBNK	TCRgd %lymphocyte
ebi-a-GCST90001617	Osteonecrosis|| id:finngen_R9_M13_OSTEONECROSIS	Osteonecrosis	ebi-a-GCST90001617	Weighted median	19	-0.0249532	0.0377739	0.975356	0.905752	1.05031	0.508873	Relative count	TBNK	TCRgd %lymphocyte
ebi-a-GCST90001617	Osteonecrosis|| id:finngen_R9_M13_OSTEONECROSIS	Osteonecrosis	ebi-a-GCST90001617	Inverse variance weighted	19	-0.0321006	0.0318113	0.968409	0.909872	1.03071	0.31293	Relative count	TBNK	TCRgd %lymphocyte
ebi-a-GCST90001617	Osteonecrosis|| id:finngen_R9_M13_OSTEONECROSIS	Osteonecrosis	ebi-a-GCST90001617	Simple mode	19	-0.0752759	0.0788531	0.927488	0.79467	1.0825	0.352408	Relative count	TBNK	TCRgd %lymphocyte
ebi-a-GCST90001617	Osteonecrosis|| id:finngen_R9_M13_OSTEONECROSIS	Osteonecrosis	ebi-a-GCST90001617	Weighted mode	19	-0.0194289	0.0325083	0.980759	0.920218	1.04528	0.557512	Relative count	TBNK	TCRgd %lymphocyte
ebi-a-GCST90001618	Osteonecrosis|| id:finngen_R9_M13_OSTEONECROSIS	Osteonecrosis	ebi-a-GCST90001618	MR Egger	51	0.0166369	0.0524813	1.01678	0.917386	1.12693	0.752585	Absolute count	TBNK	HLA DR+ T cell AC
ebi-a-GCST90001618	Osteonecrosis|| id:finngen_R9_M13_OSTEONECROSIS	Osteonecrosis	ebi-a-GCST90001618	Weighted median	51	0.0189264	0.044232	1.01911	0.934477	1.1114	0.668732	Absolute count	TBNK	HLA DR+ T cell AC
ebi-a-GCST90001618	Osteonecrosis|| id:finngen_R9_M13_OSTEONECROSIS	Osteonecrosis	ebi-a-GCST90001618	Inverse variance weighted	51	0.0101481	0.0337265	1.0102	0.945581	1.07923	0.763496	Absolute count	TBNK	HLA DR+ T cell AC
ebi-a-GCST90001618	Osteonecrosis|| id:finngen_R9_M13_OSTEONECROSIS	Osteonecrosis	ebi-a-GCST90001618	Simple mode	51	0.0587152	0.0797941	1.06047	0.906938	1.24	0.46527	Absolute count	TBNK	HLA DR+ T cell AC
ebi-a-GCST90001618	Osteonecrosis|| id:finngen_R9_M13_OSTEONECROSIS	Osteonecrosis	ebi-a-GCST90001618	Weighted mode	51	0.0197412	0.0397393	1.01994	0.943511	1.10255	0.62153	Absolute count	TBNK	HLA DR+ T cell AC
ebi-a-GCST90001619	Osteonecrosis|| id:finngen_R9_M13_OSTEONECROSIS	Osteonecrosis	ebi-a-GCST90001619	MR Egger	51	0.0376108	0.0423698	1.03833	0.955583	1.12824	0.37905	Relative count	TBNK	HLA DR+ T cell%T cell
ebi-a-GCST90001619	Osteonecrosis|| id:finngen_R9_M13_OSTEONECROSIS	Osteonecrosis	ebi-a-GCST90001619	Weighted median	51	-0.00316498	0.0338718	0.99684	0.93281	1.06527	0.925554	Relative count	TBNK	HLA DR+ T cell%T cell
ebi-a-GCST90001619	Osteonecrosis|| id:finngen_R9_M13_OSTEONECROSIS	Osteonecrosis	ebi-a-GCST90001619	Inverse variance weighted	51	-0.0228445	0.0328823	0.977414	0.916408	1.04248	0.487221	Relative count	TBNK	HLA DR+ T cell%T cell
ebi-a-GCST90001619	Osteonecrosis|| id:finngen_R9_M13_OSTEONECROSIS	Osteonecrosis	ebi-a-GCST90001619	Simple mode	51	0.0425966	0.0638535	1.04352	0.92076	1.18264	0.507776	Relative count	TBNK	HLA DR+ T cell%T cell
ebi-a-GCST90001619	Osteonecrosis|| id:finngen_R9_M13_OSTEONECROSIS	Osteonecrosis	ebi-a-GCST90001619	Weighted mode	51	0.00778894	0.0296649	1.00782	0.950892	1.06815	0.793965	Relative count	TBNK	HLA DR+ T cell%T cell
ebi-a-GCST90001620	Osteonecrosis|| id:finngen_R9_M13_OSTEONECROSIS	Osteonecrosis	ebi-a-GCST90001620	MR Egger	50	-0.00923143	0.0571697	0.990811	0.885782	1.10829	0.872398	Relative count	TBNK	HLA DR+ T cell%lymphocyte
ebi-a-GCST90001620	Osteonecrosis|| id:finngen_R9_M13_OSTEONECROSIS	Osteonecrosis	ebi-a-GCST90001620	Weighted median	50	-0.0196476	0.0493842	0.980544	0.890083	1.0802	0.69074	Relative count	TBNK	HLA DR+ T cell%lymphocyte
ebi-a-GCST90001620	Osteonecrosis|| id:finngen_R9_M13_OSTEONECROSIS	Osteonecrosis	ebi-a-GCST90001620	Inverse variance weighted	50	-0.0436274	0.0373282	0.957311	0.889771	1.02998	0.242504	Relative count	TBNK	HLA DR+ T cell%lymphocyte
ebi-a-GCST90001620	Osteonecrosis|| id:finngen_R9_M13_OSTEONECROSIS	Osteonecrosis	ebi-a-GCST90001620	Simple mode	50	-0.0241179	0.0811408	0.976171	0.83264	1.14444	0.767543	Relative count	TBNK	HLA DR+ T cell%lymphocyte
ebi-a-GCST90001620	Osteonecrosis|| id:finngen_R9_M13_OSTEONECROSIS	Osteonecrosis	ebi-a-GCST90001620	Weighted mode	50	-0.0123874	0.0370781	0.987689	0.918457	1.06214	0.739738	Relative count	TBNK	HLA DR+ T cell%lymphocyte
ebi-a-GCST90001621	Osteonecrosis|| id:finngen_R9_M13_OSTEONECROSIS	Osteonecrosis	ebi-a-GCST90001621	MR Egger	43	-0.0818203	0.080504	0.921438	0.786936	1.07893	0.315423	Absolute count	TBNK	NKT AC
ebi-a-GCST90001621	Osteonecrosis|| id:finngen_R9_M13_OSTEONECROSIS	Osteonecrosis	ebi-a-GCST90001621	Weighted median	43	-0.0184596	0.0579889	0.98171	0.876238	1.09988	0.750235	Absolute count	TBNK	NKT AC
ebi-a-GCST90001621	Osteonecrosis|| id:finngen_R9_M13_OSTEONECROSIS	Osteonecrosis	ebi-a-GCST90001621	Inverse variance weighted	43	-0.0179447	0.0453007	0.982215	0.898765	1.07341	0.692013	Absolute count	TBNK	NKT AC
ebi-a-GCST90001621	Osteonecrosis|| id:finngen_R9_M13_OSTEONECROSIS	Osteonecrosis	ebi-a-GCST90001621	Simple mode	43	0.0913997	0.108332	1.09571	0.886096	1.3549	0.403616	Absolute count	TBNK	NKT AC
ebi-a-GCST90001621	Osteonecrosis|| id:finngen_R9_M13_OSTEONECROSIS	Osteonecrosis	ebi-a-GCST90001621	Weighted mode	43	-0.017893	0.075077	0.982266	0.847856	1.13798	0.812786	Absolute count	TBNK	NKT AC
ebi-a-GCST90001622	Osteonecrosis|| id:finngen_R9_M13_OSTEONECROSIS	Osteonecrosis	ebi-a-GCST90001622	MR Egger	52	-0.0123801	0.0620401	0.987696	0.874609	1.11541	0.842642	Relative count	TBNK	NKT %T cell
ebi-a-GCST90001622	Osteonecrosis|| id:finngen_R9_M13_OSTEONECROSIS	Osteonecrosis	ebi-a-GCST90001622	Weighted median	52	-0.018726	0.0620987	0.981448	0.868976	1.10848	0.762994	Relative count	TBNK	NKT %T cell
ebi-a-GCST90001622	Osteonecrosis|| id:finngen_R9_M13_OSTEONECROSIS	Osteonecrosis	ebi-a-GCST90001622	Inverse variance weighted	52	-0.024748	0.0380572	0.975556	0.905435	1.05111	0.515508	Relative count	TBNK	NKT %T cell
ebi-a-GCST90001622	Osteonecrosis|| id:finngen_R9_M13_OSTEONECROSIS	Osteonecrosis	ebi-a-GCST90001622	Simple mode	52	0.0302303	0.100383	1.03069	0.846605	1.25481	0.764525	Relative count	TBNK	NKT %T cell
ebi-a-GCST90001622	Osteonecrosis|| id:finngen_R9_M13_OSTEONECROSIS	Osteonecrosis	ebi-a-GCST90001622	Weighted mode	52	-0.0100738	0.0550646	0.989977	0.888696	1.1028	0.855566	Relative count	TBNK	NKT %T cell
ebi-a-GCST90001623	Osteonecrosis|| id:finngen_R9_M13_OSTEONECROSIS	Osteonecrosis	ebi-a-GCST90001623	MR Egger	44	0.0136683	0.0646773	1.01376	0.893062	1.15078	0.833651	Relative count	TBNK	NKT %lymphocyte
ebi-a-GCST90001623	Osteonecrosis|| id:finngen_R9_M13_OSTEONECROSIS	Osteonecrosis	ebi-a-GCST90001623	Weighted median	44	-0.0159899	0.0685863	0.984137	0.860347	1.12574	0.815657	Relative count	TBNK	NKT %lymphocyte
ebi-a-GCST90001623	Osteonecrosis|| id:finngen_R9_M13_OSTEONECROSIS	Osteonecrosis	ebi-a-GCST90001623	Inverse variance weighted	44	-0.0151407	0.0404685	0.984973	0.909865	1.06628	0.708304	Relative count	TBNK	NKT %lymphocyte
ebi-a-GCST90001623	Osteonecrosis|| id:finngen_R9_M13_OSTEONECROSIS	Osteonecrosis	ebi-a-GCST90001623	Simple mode	44	0.0143987	0.104973	1.0145	0.825845	1.24626	0.89154	Relative count	TBNK	NKT %lymphocyte
ebi-a-GCST90001623	Osteonecrosis|| id:finngen_R9_M13_OSTEONECROSIS	Osteonecrosis	ebi-a-GCST90001623	Weighted mode	44	-0.00383048	0.0583529	0.996177	0.888516	1.11688	0.947966	Relative count	TBNK	NKT %lymphocyte
ebi-a-GCST90001624	Osteonecrosis|| id:finngen_R9_M13_OSTEONECROSIS	Osteonecrosis	ebi-a-GCST90001624	MR Egger	28	0.0103727	0.0355336	1.01043	0.942449	1.08331	0.772669	Absolute count	TBNK	HLA DR+ CD4+ AC
ebi-a-GCST90001624	Osteonecrosis|| id:finngen_R9_M13_OSTEONECROSIS	Osteonecrosis	ebi-a-GCST90001624	Weighted median	28	0.0205829	0.0395225	1.0208	0.944706	1.10301	0.602513	Absolute count	TBNK	HLA DR+ CD4+ AC
ebi-a-GCST90001624	Osteonecrosis|| id:finngen_R9_M13_OSTEONECROSIS	Osteonecrosis	ebi-a-GCST90001624	Inverse variance weighted	28	0.00875171	0.0275919	1.00879	0.955684	1.06485	0.751104	Absolute count	TBNK	HLA DR+ CD4+ AC
ebi-a-GCST90001624	Osteonecrosis|| id:finngen_R9_M13_OSTEONECROSIS	Osteonecrosis	ebi-a-GCST90001624	Simple mode	28	-0.0313351	0.074261	0.969151	0.837875	1.12099	0.676396	Absolute count	TBNK	HLA DR+ CD4+ AC
ebi-a-GCST90001624	Osteonecrosis|| id:finngen_R9_M13_OSTEONECROSIS	Osteonecrosis	ebi-a-GCST90001624	Weighted mode	28	0.00292822	0.0330858	1.00293	0.939958	1.07013	0.930129	Absolute count	TBNK	HLA DR+ CD4+ AC
ebi-a-GCST90001625	Osteonecrosis|| id:finngen_R9_M13_OSTEONECROSIS	Osteonecrosis	ebi-a-GCST90001625	MR Egger	27	-0.0180261	0.1206	0.982135	0.775381	1.24402	0.882381	Relative count	TBNK	HLA DR+ CD4+ %T cell
ebi-a-GCST90001625	Osteonecrosis|| id:finngen_R9_M13_OSTEONECROSIS	Osteonecrosis	ebi-a-GCST90001625	Weighted median	27	0.0182078	0.0888252	1.01837	0.855654	1.21204	0.837584	Relative count	TBNK	HLA DR+ CD4+ %T cell
ebi-a-GCST90001625	Osteonecrosis|| id:finngen_R9_M13_OSTEONECROSIS	Osteonecrosis	ebi-a-GCST90001625	Inverse variance weighted	27	0.0155735	0.0652207	1.0157	0.893813	1.1542	0.811275	Relative count	TBNK	HLA DR+ CD4+ %T cell
ebi-a-GCST90001625	Osteonecrosis|| id:finngen_R9_M13_OSTEONECROSIS	Osteonecrosis	ebi-a-GCST90001625	Simple mode	27	0.053406	0.158618	1.05486	0.772993	1.4395	0.739049	Relative count	TBNK	HLA DR+ CD4+ %T cell
ebi-a-GCST90001625	Osteonecrosis|| id:finngen_R9_M13_OSTEONECROSIS	Osteonecrosis	ebi-a-GCST90001625	Weighted mode	27	0.0238235	0.096329	1.02411	0.84791	1.23692	0.806608	Relative count	TBNK	HLA DR+ CD4+ %T cell
ebi-a-GCST90001626	Osteonecrosis|| id:finngen_R9_M13_OSTEONECROSIS	Osteonecrosis	ebi-a-GCST90001626	MR Egger	27	-0.0830021	0.164053	0.920349	0.66728	1.2694	0.617326	Relative count	TBNK	HLA DR+ CD4+ %lymphocyte
ebi-a-GCST90001626	Osteonecrosis|| id:finngen_R9_M13_OSTEONECROSIS	Osteonecrosis	ebi-a-GCST90001626	Weighted median	27	0.0360484	0.0990543	1.03671	0.853766	1.25885	0.715914	Relative count	TBNK	HLA DR+ CD4+ %lymphocyte
ebi-a-GCST90001626	Osteonecrosis|| id:finngen_R9_M13_OSTEONECROSIS	Osteonecrosis	ebi-a-GCST90001626	Inverse variance weighted	27	-0.0356817	0.0726146	0.964947	0.836937	1.11254	0.623154	Relative count	TBNK	HLA DR+ CD4+ %lymphocyte
ebi-a-GCST90001626	Osteonecrosis|| id:finngen_R9_M13_OSTEONECROSIS	Osteonecrosis	ebi-a-GCST90001626	Simple mode	27	0.0899164	0.183603	1.09408	0.763422	1.56796	0.628429	Relative count	TBNK	HLA DR+ CD4+ %lymphocyte
ebi-a-GCST90001626	Osteonecrosis|| id:finngen_R9_M13_OSTEONECROSIS	Osteonecrosis	ebi-a-GCST90001626	Weighted mode	27	0.0606268	0.114479	1.0625	0.848953	1.32977	0.60089	Relative count	TBNK	HLA DR+ CD4+ %lymphocyte
ebi-a-GCST90001627	Osteonecrosis|| id:finngen_R9_M13_OSTEONECROSIS	Osteonecrosis	ebi-a-GCST90001627	MR Egger	58	0.0382129	0.0479614	1.03895	0.945736	1.14136	0.428965	Absolute count	TBNK	HLA DR+ CD8br AC
ebi-a-GCST90001627	Osteonecrosis|| id:finngen_R9_M13_OSTEONECROSIS	Osteonecrosis	ebi-a-GCST90001627	Weighted median	58	0.0332968	0.0397369	1.03386	0.956392	1.1176	0.40207	Absolute count	TBNK	HLA DR+ CD8br AC
ebi-a-GCST90001627	Osteonecrosis|| id:finngen_R9_M13_OSTEONECROSIS	Osteonecrosis	ebi-a-GCST90001627	Inverse variance weighted	58	0.0385534	0.0316267	1.03931	0.976838	1.10577	0.222838	Absolute count	TBNK	HLA DR+ CD8br AC
ebi-a-GCST90001627	Osteonecrosis|| id:finngen_R9_M13_OSTEONECROSIS	Osteonecrosis	ebi-a-GCST90001627	Simple mode	58	-0.030758	0.0815604	0.96971	0.82645	1.1378	0.707486	Absolute count	TBNK	HLA DR+ CD8br AC
ebi-a-GCST90001627	Osteonecrosis|| id:finngen_R9_M13_OSTEONECROSIS	Osteonecrosis	ebi-a-GCST90001627	Weighted mode	58	0.0361289	0.0333837	1.03679	0.971122	1.1069	0.283707	Absolute count	TBNK	HLA DR+ CD8br AC
ebi-a-GCST90001628	Osteonecrosis|| id:finngen_R9_M13_OSTEONECROSIS	Osteonecrosis	ebi-a-GCST90001628	MR Egger	53	0.0136105	0.0430934	1.0137	0.931599	1.10304	0.753415	Relative count	TBNK	HLA DR+ CD8br %T cell
ebi-a-GCST90001628	Osteonecrosis|| id:finngen_R9_M13_OSTEONECROSIS	Osteonecrosis	ebi-a-GCST90001628	Weighted median	53	0.0271359	0.0426804	1.02751	0.94505	1.11716	0.524912	Relative count	TBNK	HLA DR+ CD8br %T cell
ebi-a-GCST90001628	Osteonecrosis|| id:finngen_R9_M13_OSTEONECROSIS	Osteonecrosis	ebi-a-GCST90001628	Inverse variance weighted	53	-0.00665158	0.0302923	0.99337	0.936108	1.05414	0.826198	Relative count	TBNK	HLA DR+ CD8br %T cell
ebi-a-GCST90001628	Osteonecrosis|| id:finngen_R9_M13_OSTEONECROSIS	Osteonecrosis	ebi-a-GCST90001628	Simple mode	53	-0.0239878	0.0785111	0.976298	0.837052	1.13871	0.76118	Relative count	TBNK	HLA DR+ CD8br %T cell
ebi-a-GCST90001628	Osteonecrosis|| id:finngen_R9_M13_OSTEONECROSIS	Osteonecrosis	ebi-a-GCST90001628	Weighted mode	53	0.0126825	0.0362253	1.01276	0.943349	1.08729	0.727677	Relative count	TBNK	HLA DR+ CD8br %T cell
ebi-a-GCST90001629	Osteonecrosis|| id:finngen_R9_M13_OSTEONECROSIS	Osteonecrosis	ebi-a-GCST90001629	MR Egger	55	-0.0387699	0.0717189	0.961972	0.835823	1.10716	0.591061	Relative count	TBNK	HLA DR+ CD8br %lymphocyte
ebi-a-GCST90001629	Osteonecrosis|| id:finngen_R9_M13_OSTEONECROSIS	Osteonecrosis	ebi-a-GCST90001629	Weighted median	55	-0.00276007	0.0522118	0.997244	0.900239	1.1047	0.957841	Relative count	TBNK	HLA DR+ CD8br %lymphocyte
ebi-a-GCST90001629	Osteonecrosis|| id:finngen_R9_M13_OSTEONECROSIS	Osteonecrosis	ebi-a-GCST90001629	Inverse variance weighted	55	-0.0246373	0.0418921	0.975664	0.898754	1.05915	0.556455	Relative count	TBNK	HLA DR+ CD8br %lymphocyte
ebi-a-GCST90001629	Osteonecrosis|| id:finngen_R9_M13_OSTEONECROSIS	Osteonecrosis	ebi-a-GCST90001629	Simple mode	55	-0.0407092	0.0942816	0.960108	0.798116	1.15498	0.667618	Relative count	TBNK	HLA DR+ CD8br %lymphocyte
ebi-a-GCST90001629	Osteonecrosis|| id:finngen_R9_M13_OSTEONECROSIS	Osteonecrosis	ebi-a-GCST90001629	Weighted mode	55	-0.0129726	0.0524876	0.987111	0.89061	1.09407	0.805726	Relative count	TBNK	HLA DR+ CD8br %lymphocyte
ebi-a-GCST90001630	Osteonecrosis|| id:finngen_R9_M13_OSTEONECROSIS	Osteonecrosis	ebi-a-GCST90001630	MR Egger	29	0.150442	0.190744	1.16235	0.799782	1.68928	0.437152	Absolute count	TBNK	CD8br NKT AC
ebi-a-GCST90001630	Osteonecrosis|| id:finngen_R9_M13_OSTEONECROSIS	Osteonecrosis	ebi-a-GCST90001630	Weighted median	29	0.0877804	0.0868635	1.09175	0.920837	1.29438	0.312229	Absolute count	TBNK	CD8br NKT AC
ebi-a-GCST90001630	Osteonecrosis|| id:finngen_R9_M13_OSTEONECROSIS	Osteonecrosis	ebi-a-GCST90001630	Inverse variance weighted	29	0.0371546	0.0694556	1.03785	0.905762	1.18921	0.592691	Absolute count	TBNK	CD8br NKT AC
ebi-a-GCST90001630	Osteonecrosis|| id:finngen_R9_M13_OSTEONECROSIS	Osteonecrosis	ebi-a-GCST90001630	Simple mode	29	0.131448	0.16563	1.14048	0.824328	1.57788	0.434087	Absolute count	TBNK	CD8br NKT AC
ebi-a-GCST90001630	Osteonecrosis|| id:finngen_R9_M13_OSTEONECROSIS	Osteonecrosis	ebi-a-GCST90001630	Weighted mode	29	0.139194	0.173285	1.14935	0.818368	1.61419	0.428585	Absolute count	TBNK	CD8br NKT AC
ebi-a-GCST90001631	Osteonecrosis|| id:finngen_R9_M13_OSTEONECROSIS	Osteonecrosis	ebi-a-GCST90001631	MR Egger	29	0.11928	0.134359	1.12669	0.865832	1.46613	0.382506	Relative count	TBNK	CD8br NKT %T cell
ebi-a-GCST90001631	Osteonecrosis|| id:finngen_R9_M13_OSTEONECROSIS	Osteonecrosis	ebi-a-GCST90001631	Weighted median	29	-0.0500901	0.0887593	0.951144	0.799268	1.13188	0.572525	Relative count	TBNK	CD8br NKT %T cell
ebi-a-GCST90001631	Osteonecrosis|| id:finngen_R9_M13_OSTEONECROSIS	Osteonecrosis	ebi-a-GCST90001631	Inverse variance weighted	29	-0.00577097	0.0631697	0.994246	0.878461	1.12529	0.927209	Relative count	TBNK	CD8br NKT %T cell
ebi-a-GCST90001631	Osteonecrosis|| id:finngen_R9_M13_OSTEONECROSIS	Osteonecrosis	ebi-a-GCST90001631	Simple mode	29	-0.188015	0.15047	0.828602	0.616969	1.11283	0.22182	Relative count	TBNK	CD8br NKT %T cell
ebi-a-GCST90001631	Osteonecrosis|| id:finngen_R9_M13_OSTEONECROSIS	Osteonecrosis	ebi-a-GCST90001631	Weighted mode	29	-0.163931	0.125006	0.848801	0.664352	1.08446	0.200382	Relative count	TBNK	CD8br NKT %T cell
ebi-a-GCST90001632	Osteonecrosis|| id:finngen_R9_M13_OSTEONECROSIS	Osteonecrosis	ebi-a-GCST90001632	MR Egger	31	0.140119	0.126163	1.15041	0.898382	1.47314	0.275856	Relative count	TBNK	CD8br NKT %lymphocyte
ebi-a-GCST90001632	Osteonecrosis|| id:finngen_R9_M13_OSTEONECROSIS	Osteonecrosis	ebi-a-GCST90001632	Weighted median	31	0.0307204	0.0831546	1.0312	0.876111	1.21374	0.711802	Relative count	TBNK	CD8br NKT %lymphocyte
ebi-a-GCST90001632	Osteonecrosis|| id:finngen_R9_M13_OSTEONECROSIS	Osteonecrosis	ebi-a-GCST90001632	Inverse variance weighted	31	0.00573565	0.057773	1.00575	0.898077	1.12634	0.920917	Relative count	TBNK	CD8br NKT %lymphocyte
ebi-a-GCST90001632	Osteonecrosis|| id:finngen_R9_M13_OSTEONECROSIS	Osteonecrosis	ebi-a-GCST90001632	Simple mode	31	0.0900992	0.152438	1.09428	0.811656	1.47532	0.558911	Relative count	TBNK	CD8br NKT %lymphocyte
ebi-a-GCST90001632	Osteonecrosis|| id:finngen_R9_M13_OSTEONECROSIS	Osteonecrosis	ebi-a-GCST90001632	Weighted mode	31	0.00614008	0.138816	1.00616	0.766485	1.32078	0.965013	Relative count	TBNK	CD8br NKT %lymphocyte
ebi-a-GCST90001633	Osteonecrosis|| id:finngen_R9_M13_OSTEONECROSIS	Osteonecrosis	ebi-a-GCST90001633	MR Egger	49	-0.0439501	0.0675545	0.957002	0.838319	1.09249	0.518481	Absolute count	TBNK	CD8dim NKT AC
ebi-a-GCST90001633	Osteonecrosis|| id:finngen_R9_M13_OSTEONECROSIS	Osteonecrosis	ebi-a-GCST90001633	Weighted median	49	0.0275051	0.0596023	1.02789	0.914557	1.15526	0.644456	Absolute count	TBNK	CD8dim NKT AC
ebi-a-GCST90001633	Osteonecrosis|| id:finngen_R9_M13_OSTEONECROSIS	Osteonecrosis	ebi-a-GCST90001633	Inverse variance weighted	49	-0.000407823	0.0429993	0.999592	0.9188	1.08749	0.992433	Absolute count	TBNK	CD8dim NKT AC
ebi-a-GCST90001633	Osteonecrosis|| id:finngen_R9_M13_OSTEONECROSIS	Osteonecrosis	ebi-a-GCST90001633	Simple mode	49	-0.00226499	0.0950094	0.997738	0.828214	1.20196	0.981079	Absolute count	TBNK	CD8dim NKT AC
ebi-a-GCST90001633	Osteonecrosis|| id:finngen_R9_M13_OSTEONECROSIS	Osteonecrosis	ebi-a-GCST90001633	Weighted mode	49	0.0163263	0.0550421	1.01646	0.91251	1.13225	0.768041	Absolute count	TBNK	CD8dim NKT AC
ebi-a-GCST90001634	Osteonecrosis|| id:finngen_R9_M13_OSTEONECROSIS	Osteonecrosis	ebi-a-GCST90001634	MR Egger	47	-0.0456414	0.0898315	0.955385	0.801147	1.13932	0.613881	Relative count	TBNK	CD8dim NKT %T cell
ebi-a-GCST90001634	Osteonecrosis|| id:finngen_R9_M13_OSTEONECROSIS	Osteonecrosis	ebi-a-GCST90001634	Weighted median	47	0.0374335	0.0623878	1.03814	0.918653	1.17317	0.548497	Relative count	TBNK	CD8dim NKT %T cell
ebi-a-GCST90001634	Osteonecrosis|| id:finngen_R9_M13_OSTEONECROSIS	Osteonecrosis	ebi-a-GCST90001634	Inverse variance weighted	47	0.00314552	0.0468195	1.00315	0.915193	1.09956	0.946435	Relative count	TBNK	CD8dim NKT %T cell
ebi-a-GCST90001634	Osteonecrosis|| id:finngen_R9_M13_OSTEONECROSIS	Osteonecrosis	ebi-a-GCST90001634	Simple mode	47	0.0571176	0.108415	1.05878	0.856094	1.30945	0.600834	Relative count	TBNK	CD8dim NKT %T cell
ebi-a-GCST90001634	Osteonecrosis|| id:finngen_R9_M13_OSTEONECROSIS	Osteonecrosis	ebi-a-GCST90001634	Weighted mode	47	0.0514674	0.072377	1.05281	0.913573	1.21328	0.480611	Relative count	TBNK	CD8dim NKT %T cell
ebi-a-GCST90001635	Osteonecrosis|| id:finngen_R9_M13_OSTEONECROSIS	Osteonecrosis	ebi-a-GCST90001635	MR Egger	53	-0.0230244	0.0902829	0.977239	0.818748	1.16641	0.79973	Relative count	TBNK	CD8dim NKT %lymphocyte
ebi-a-GCST90001635	Osteonecrosis|| id:finngen_R9_M13_OSTEONECROSIS	Osteonecrosis	ebi-a-GCST90001635	Weighted median	53	-0.00169448	0.0581891	0.998307	0.890702	1.11891	0.976769	Relative count	TBNK	CD8dim NKT %lymphocyte
ebi-a-GCST90001635	Osteonecrosis|| id:finngen_R9_M13_OSTEONECROSIS	Osteonecrosis	ebi-a-GCST90001635	Inverse variance weighted	53	0.00321247	0.046072	1.00322	0.916596	1.09803	0.944411	Relative count	TBNK	CD8dim NKT %lymphocyte
ebi-a-GCST90001635	Osteonecrosis|| id:finngen_R9_M13_OSTEONECROSIS	Osteonecrosis	ebi-a-GCST90001635	Simple mode	53	0.031682	0.115212	1.03219	0.823548	1.29369	0.784414	Relative count	TBNK	CD8dim NKT %lymphocyte
ebi-a-GCST90001635	Osteonecrosis|| id:finngen_R9_M13_OSTEONECROSIS	Osteonecrosis	ebi-a-GCST90001635	Weighted mode	53	0.0185962	0.0743649	1.01877	0.880594	1.17863	0.80352	Relative count	TBNK	CD8dim NKT %lymphocyte
ebi-a-GCST90001636	Osteonecrosis|| id:finngen_R9_M13_OSTEONECROSIS	Osteonecrosis	ebi-a-GCST90001636	MR Egger	50	-0.066121	0.0958619	0.936018	0.775684	1.12949	0.493671	Absolute count	TBNK	DN (CD4-CD8-) NKT AC
ebi-a-GCST90001636	Osteonecrosis|| id:finngen_R9_M13_OSTEONECROSIS	Osteonecrosis	ebi-a-GCST90001636	Weighted median	50	0.0113922	0.0750826	1.01146	0.873044	1.17182	0.879401	Absolute count	TBNK	DN (CD4-CD8-) NKT AC
ebi-a-GCST90001636	Osteonecrosis|| id:finngen_R9_M13_OSTEONECROSIS	Osteonecrosis	ebi-a-GCST90001636	Inverse variance weighted	50	0.0112837	0.0526733	1.01135	0.912145	1.12134	0.830375	Absolute count	TBNK	DN (CD4-CD8-) NKT AC
ebi-a-GCST90001636	Osteonecrosis|| id:finngen_R9_M13_OSTEONECROSIS	Osteonecrosis	ebi-a-GCST90001636	Simple mode	50	0.00467876	0.107341	1.00469	0.81407	1.23994	0.96541	Absolute count	TBNK	DN (CD4-CD8-) NKT AC
ebi-a-GCST90001636	Osteonecrosis|| id:finngen_R9_M13_OSTEONECROSIS	Osteonecrosis	ebi-a-GCST90001636	Weighted mode	50	0.0141526	0.069797	1.01425	0.884574	1.16294	0.840156	Absolute count	TBNK	DN (CD4-CD8-) NKT AC
ebi-a-GCST90001637	Osteonecrosis|| id:finngen_R9_M13_OSTEONECROSIS	Osteonecrosis	ebi-a-GCST90001637	MR Egger	56	-0.115261	0.114486	0.891134	0.712016	1.11531	0.318537	Relative count	TBNK	DN (CD4-CD8-) NKT %T cell
ebi-a-GCST90001637	Osteonecrosis|| id:finngen_R9_M13_OSTEONECROSIS	Osteonecrosis	ebi-a-GCST90001637	Weighted median	56	-0.0595395	0.0676157	0.942198	0.825252	1.07572	0.378558	Relative count	TBNK	DN (CD4-CD8-) NKT %T cell
ebi-a-GCST90001637	Osteonecrosis|| id:finngen_R9_M13_OSTEONECROSIS	Osteonecrosis	ebi-a-GCST90001637	Inverse variance weighted	56	-0.0693608	0.0546057	0.93299	0.838293	1.03838	0.204009	Relative count	TBNK	DN (CD4-CD8-) NKT %T cell
ebi-a-GCST90001637	Osteonecrosis|| id:finngen_R9_M13_OSTEONECROSIS	Osteonecrosis	ebi-a-GCST90001637	Simple mode	56	0.0745828	0.125159	1.07743	0.84305	1.37698	0.553683	Relative count	TBNK	DN (CD4-CD8-) NKT %T cell
ebi-a-GCST90001637	Osteonecrosis|| id:finngen_R9_M13_OSTEONECROSIS	Osteonecrosis	ebi-a-GCST90001637	Weighted mode	56	0.0166393	0.0885035	1.01678	0.854851	1.20938	0.851563	Relative count	TBNK	DN (CD4-CD8-) NKT %T cell
ebi-a-GCST90001638	Osteonecrosis|| id:finngen_R9_M13_OSTEONECROSIS	Osteonecrosis	ebi-a-GCST90001638	MR Egger	56	-0.119648	0.113097	0.887233	0.710832	1.10741	0.294802	Relative count	TBNK	DN (CD4-CD8-) NKT %lymphocyte
ebi-a-GCST90001638	Osteonecrosis|| id:finngen_R9_M13_OSTEONECROSIS	Osteonecrosis	ebi-a-GCST90001638	Weighted median	56	0.0510535	0.0664481	1.05238	0.923869	1.19876	0.442297	Relative count	TBNK	DN (CD4-CD8-) NKT %lymphocyte
ebi-a-GCST90001638	Osteonecrosis|| id:finngen_R9_M13_OSTEONECROSIS	Osteonecrosis	ebi-a-GCST90001638	Inverse variance weighted	56	-0.0284565	0.0535526	0.971945	0.875098	1.07951	0.595159	Relative count	TBNK	DN (CD4-CD8-) NKT %lymphocyte
ebi-a-GCST90001638	Osteonecrosis|| id:finngen_R9_M13_OSTEONECROSIS	Osteonecrosis	ebi-a-GCST90001638	Simple mode	56	0.112816	0.119141	1.11943	0.886299	1.41387	0.347827	Relative count	TBNK	DN (CD4-CD8-) NKT %lymphocyte
ebi-a-GCST90001638	Osteonecrosis|| id:finngen_R9_M13_OSTEONECROSIS	Osteonecrosis	ebi-a-GCST90001638	Weighted mode	56	0.084916	0.0915761	1.08863	0.909761	1.30266	0.357836	Relative count	TBNK	DN (CD4-CD8-) NKT %lymphocyte
ebi-a-GCST90001639	Osteonecrosis|| id:finngen_R9_M13_OSTEONECROSIS	Osteonecrosis	ebi-a-GCST90001639	MR Egger	18	-0.0618405	0.131481	0.940033	0.72648	1.21636	0.644462	Absolute count	TBNK	CD3- lymphocyte AC
ebi-a-GCST90001639	Osteonecrosis|| id:finngen_R9_M13_OSTEONECROSIS	Osteonecrosis	ebi-a-GCST90001639	Weighted median	18	-0.0901842	0.0909408	0.913763	0.76458	1.09205	0.321353	Absolute count	TBNK	CD3- lymphocyte AC
ebi-a-GCST90001639	Osteonecrosis|| id:finngen_R9_M13_OSTEONECROSIS	Osteonecrosis	ebi-a-GCST90001639	Inverse variance weighted	18	-0.0385968	0.0655735	0.962139	0.846097	1.09409	0.556128	Absolute count	TBNK	CD3- lymphocyte AC
ebi-a-GCST90001639	Osteonecrosis|| id:finngen_R9_M13_OSTEONECROSIS	Osteonecrosis	ebi-a-GCST90001639	Simple mode	18	-0.124374	0.171306	0.88305	0.631199	1.23539	0.477697	Absolute count	TBNK	CD3- lymphocyte AC
ebi-a-GCST90001639	Osteonecrosis|| id:finngen_R9_M13_OSTEONECROSIS	Osteonecrosis	ebi-a-GCST90001639	Weighted mode	18	-0.161163	0.160345	0.851154	0.621613	1.16546	0.328942	Absolute count	TBNK	CD3- lymphocyte AC
ebi-a-GCST90001640	Osteonecrosis|| id:finngen_R9_M13_OSTEONECROSIS	Osteonecrosis	ebi-a-GCST90001640	MR Egger	18	0.280997	0.242249	1.32445	0.823813	2.12933	0.263087	Relative count	TBNK	CD3- lymphocyte %lymphocyte
ebi-a-GCST90001640	Osteonecrosis|| id:finngen_R9_M13_OSTEONECROSIS	Osteonecrosis	ebi-a-GCST90001640	Weighted median	18	-0.0019168	0.109927	0.998085	0.804629	1.23805	0.986088	Relative count	TBNK	CD3- lymphocyte %lymphocyte
ebi-a-GCST90001640	Osteonecrosis|| id:finngen_R9_M13_OSTEONECROSIS	Osteonecrosis	ebi-a-GCST90001640	Inverse variance weighted	18	0.122144	0.0803369	1.12992	0.9653	1.32261	0.12841	Relative count	TBNK	CD3- lymphocyte %lymphocyte
ebi-a-GCST90001640	Osteonecrosis|| id:finngen_R9_M13_OSTEONECROSIS	Osteonecrosis	ebi-a-GCST90001640	Simple mode	18	-0.102376	0.216316	0.90269	0.590754	1.37934	0.642039	Relative count	TBNK	CD3- lymphocyte %lymphocyte
ebi-a-GCST90001640	Osteonecrosis|| id:finngen_R9_M13_OSTEONECROSIS	Osteonecrosis	ebi-a-GCST90001640	Weighted mode	18	-0.0775853	0.171978	0.925348	0.660563	1.29627	0.657594	Relative count	TBNK	CD3- lymphocyte %lymphocyte
ebi-a-GCST90001641	Osteonecrosis|| id:finngen_R9_M13_OSTEONECROSIS	Osteonecrosis	ebi-a-GCST90001641	MR Egger	21	-0.0463061	0.0722373	0.95475	0.828705	1.09997	0.529161	Relative count	TBNK	CD3- lymphocyte %leukocyte
ebi-a-GCST90001641	Osteonecrosis|| id:finngen_R9_M13_OSTEONECROSIS	Osteonecrosis	ebi-a-GCST90001641	Weighted median	21	-0.0520812	0.0712569	0.949252	0.825518	1.09153	0.464844	Relative count	TBNK	CD3- lymphocyte %leukocyte
ebi-a-GCST90001641	Osteonecrosis|| id:finngen_R9_M13_OSTEONECROSIS	Osteonecrosis	ebi-a-GCST90001641	Inverse variance weighted	21	-0.0473083	0.049087	0.953793	0.866304	1.05012	0.335164	Relative count	TBNK	CD3- lymphocyte %leukocyte
ebi-a-GCST90001641	Osteonecrosis|| id:finngen_R9_M13_OSTEONECROSIS	Osteonecrosis	ebi-a-GCST90001641	Simple mode	21	-0.133815	0.109306	0.874752	0.70606	1.08375	0.235094	Relative count	TBNK	CD3- lymphocyte %leukocyte
ebi-a-GCST90001641	Osteonecrosis|| id:finngen_R9_M13_OSTEONECROSIS	Osteonecrosis	ebi-a-GCST90001641	Weighted mode	21	-0.0657285	0.0724151	0.936385	0.812482	1.07918	0.374864	Relative count	TBNK	CD3- lymphocyte %leukocyte
ebi-a-GCST90001642	Osteonecrosis|| id:finngen_R9_M13_OSTEONECROSIS	Osteonecrosis	ebi-a-GCST90001642	MR Egger	32	0.371244	0.114585	1.44954	1.15796	1.81454	0.00292145	Absolute count	TBNK	B cell AC
ebi-a-GCST90001642	Osteonecrosis|| id:finngen_R9_M13_OSTEONECROSIS	Osteonecrosis	ebi-a-GCST90001642	Weighted median	32	0.15748	0.080777	1.17056	0.999158	1.37136	0.0512278	Absolute count	TBNK	B cell AC
ebi-a-GCST90001642	Osteonecrosis|| id:finngen_R9_M13_OSTEONECROSIS	Osteonecrosis	ebi-a-GCST90001642	Inverse variance weighted	32	0.0918345	0.0691003	1.09618	0.957335	1.25517	0.183847	Absolute count	TBNK	B cell AC
ebi-a-GCST90001642	Osteonecrosis|| id:finngen_R9_M13_OSTEONECROSIS	Osteonecrosis	ebi-a-GCST90001642	Simple mode	32	0.11187	0.137807	1.11837	0.853653	1.46517	0.4231	Absolute count	TBNK	B cell AC
ebi-a-GCST90001642	Osteonecrosis|| id:finngen_R9_M13_OSTEONECROSIS	Osteonecrosis	ebi-a-GCST90001642	Weighted mode	32	0.167714	0.0963318	1.1826	0.979125	1.42836	0.0916005	Absolute count	TBNK	B cell AC
ebi-a-GCST90001643	Osteonecrosis|| id:finngen_R9_M13_OSTEONECROSIS	Osteonecrosis	ebi-a-GCST90001643	MR Egger	32	0.0163021	0.0343049	1.01644	0.95034	1.08713	0.638077	Relative count	TBNK	B cell % CD3- lymphocyte
ebi-a-GCST90001643	Osteonecrosis|| id:finngen_R9_M13_OSTEONECROSIS	Osteonecrosis	ebi-a-GCST90001643	Weighted median	32	-0.0170457	0.0409092	0.983099	0.907349	1.06517	0.676918	Relative count	TBNK	B cell % CD3- lymphocyte
ebi-a-GCST90001643	Osteonecrosis|| id:finngen_R9_M13_OSTEONECROSIS	Osteonecrosis	ebi-a-GCST90001643	Inverse variance weighted	32	0.0112676	0.0265869	1.01133	0.95998	1.06543	0.671709	Relative count	TBNK	B cell % CD3- lymphocyte
ebi-a-GCST90001643	Osteonecrosis|| id:finngen_R9_M13_OSTEONECROSIS	Osteonecrosis	ebi-a-GCST90001643	Simple mode	32	0.0486036	0.0716335	1.0498	0.912289	1.20805	0.502487	Relative count	TBNK	B cell % CD3- lymphocyte
ebi-a-GCST90001643	Osteonecrosis|| id:finngen_R9_M13_OSTEONECROSIS	Osteonecrosis	ebi-a-GCST90001643	Weighted mode	32	-0.00859754	0.036103	0.991439	0.923708	1.06414	0.81334	Relative count	TBNK	B cell % CD3- lymphocyte
ebi-a-GCST90001644	Osteonecrosis|| id:finngen_R9_M13_OSTEONECROSIS	Osteonecrosis	ebi-a-GCST90001644	MR Egger	38	0.123249	0.0757311	1.13117	0.975131	1.31217	0.112362	Relative count	TBNK	B cell %lymphocyte
ebi-a-GCST90001644	Osteonecrosis|| id:finngen_R9_M13_OSTEONECROSIS	Osteonecrosis	ebi-a-GCST90001644	Weighted median	38	0.067389	0.0593099	1.06971	0.952316	1.20158	0.255865	Relative count	TBNK	B cell %lymphocyte
ebi-a-GCST90001644	Osteonecrosis|| id:finngen_R9_M13_OSTEONECROSIS	Osteonecrosis	ebi-a-GCST90001644	Inverse variance weighted	38	0.0302822	0.0433207	1.03075	0.946839	1.12209	0.484537	Relative count	TBNK	B cell %lymphocyte
ebi-a-GCST90001644	Osteonecrosis|| id:finngen_R9_M13_OSTEONECROSIS	Osteonecrosis	ebi-a-GCST90001644	Simple mode	38	0.114758	0.114402	1.1216	0.896308	1.40352	0.322325	Relative count	TBNK	B cell %lymphocyte
ebi-a-GCST90001644	Osteonecrosis|| id:finngen_R9_M13_OSTEONECROSIS	Osteonecrosis	ebi-a-GCST90001644	Weighted mode	38	0.131777	0.0874566	1.14085	0.961137	1.35417	0.14036	Relative count	TBNK	B cell %lymphocyte
ebi-a-GCST90001645	Osteonecrosis|| id:finngen_R9_M13_OSTEONECROSIS	Osteonecrosis	ebi-a-GCST90001645	MR Egger	26	0.0163668	0.0401637	1.0165	0.93955	1.09976	0.68725	Absolute count	TBNK	NK AC
ebi-a-GCST90001645	Osteonecrosis|| id:finngen_R9_M13_OSTEONECROSIS	Osteonecrosis	ebi-a-GCST90001645	Weighted median	26	0.0253087	0.0448071	1.02563	0.939401	1.11978	0.572185	Absolute count	TBNK	NK AC
ebi-a-GCST90001645	Osteonecrosis|| id:finngen_R9_M13_OSTEONECROSIS	Osteonecrosis	ebi-a-GCST90001645	Inverse variance weighted	26	-0.00241354	0.0330055	0.997589	0.935098	1.06426	0.941706	Absolute count	TBNK	NK AC
ebi-a-GCST90001645	Osteonecrosis|| id:finngen_R9_M13_OSTEONECROSIS	Osteonecrosis	ebi-a-GCST90001645	Simple mode	26	-0.113248	0.0836913	0.89293	0.75784	1.0521	0.188116	Absolute count	TBNK	NK AC
ebi-a-GCST90001645	Osteonecrosis|| id:finngen_R9_M13_OSTEONECROSIS	Osteonecrosis	ebi-a-GCST90001645	Weighted mode	26	0.0249722	0.0418196	1.02529	0.9446	1.11287	0.555783	Absolute count	TBNK	NK AC
ebi-a-GCST90001646	Osteonecrosis|| id:finngen_R9_M13_OSTEONECROSIS	Osteonecrosis	ebi-a-GCST90001646	MR Egger	32	-0.0244853	0.0342221	0.975812	0.912506	1.04351	0.479843	Relative count	TBNK	NK %CD3- lymphocyte
ebi-a-GCST90001646	Osteonecrosis|| id:finngen_R9_M13_OSTEONECROSIS	Osteonecrosis	ebi-a-GCST90001646	Weighted median	32	0.0165247	0.0404567	1.01666	0.939159	1.10056	0.682941	Relative count	TBNK	NK %CD3- lymphocyte
ebi-a-GCST90001646	Osteonecrosis|| id:finngen_R9_M13_OSTEONECROSIS	Osteonecrosis	ebi-a-GCST90001646	Inverse variance weighted	32	-0.001247	0.0261494	0.998754	0.948855	1.05128	0.961965	Relative count	TBNK	NK %CD3- lymphocyte
ebi-a-GCST90001646	Osteonecrosis|| id:finngen_R9_M13_OSTEONECROSIS	Osteonecrosis	ebi-a-GCST90001646	Simple mode	32	-0.0210433	0.062637	0.979177	0.866051	1.10708	0.739167	Relative count	TBNK	NK %CD3- lymphocyte
ebi-a-GCST90001646	Osteonecrosis|| id:finngen_R9_M13_OSTEONECROSIS	Osteonecrosis	ebi-a-GCST90001646	Weighted mode	32	0.00858147	0.0395656	1.00862	0.933357	1.08995	0.829713	Relative count	TBNK	NK %CD3- lymphocyte
ebi-a-GCST90001647	Osteonecrosis|| id:finngen_R9_M13_OSTEONECROSIS	Osteonecrosis	ebi-a-GCST90001647	MR Egger	35	0.0141789	0.0336617	1.01428	0.949521	1.08346	0.676328	Relative count	TBNK	NK %lymphocyte
ebi-a-GCST90001647	Osteonecrosis|| id:finngen_R9_M13_OSTEONECROSIS	Osteonecrosis	ebi-a-GCST90001647	Weighted median	35	0.0286212	0.0402706	1.02903	0.950935	1.11355	0.477257	Relative count	TBNK	NK %lymphocyte
ebi-a-GCST90001647	Osteonecrosis|| id:finngen_R9_M13_OSTEONECROSIS	Osteonecrosis	ebi-a-GCST90001647	Inverse variance weighted	35	0.013936	0.0272867	1.01403	0.961226	1.06974	0.609544	Relative count	TBNK	NK %lymphocyte
ebi-a-GCST90001647	Osteonecrosis|| id:finngen_R9_M13_OSTEONECROSIS	Osteonecrosis	ebi-a-GCST90001647	Simple mode	35	0.0390445	0.0771871	1.03982	0.893828	1.20965	0.616232	Relative count	TBNK	NK %lymphocyte
ebi-a-GCST90001647	Osteonecrosis|| id:finngen_R9_M13_OSTEONECROSIS	Osteonecrosis	ebi-a-GCST90001647	Weighted mode	35	0.0215863	0.034783	1.02182	0.95448	1.09391	0.539002	Relative count	TBNK	NK %lymphocyte
ebi-a-GCST90001648	Osteonecrosis|| id:finngen_R9_M13_OSTEONECROSIS	Osteonecrosis	ebi-a-GCST90001648	MR Egger	58	-0.00160412	0.0782507	0.998397	0.856436	1.16389	0.983718	Absolute count	TBNK	HLA DR+ NK AC
ebi-a-GCST90001648	Osteonecrosis|| id:finngen_R9_M13_OSTEONECROSIS	Osteonecrosis	ebi-a-GCST90001648	Weighted median	58	-0.045553	0.0550627	0.955469	0.857722	1.06436	0.408071	Absolute count	TBNK	HLA DR+ NK AC
ebi-a-GCST90001648	Osteonecrosis|| id:finngen_R9_M13_OSTEONECROSIS	Osteonecrosis	ebi-a-GCST90001648	Inverse variance weighted	58	-0.0588654	0.0367299	0.942834	0.877344	1.01321	0.109011	Absolute count	TBNK	HLA DR+ NK AC
ebi-a-GCST90001648	Osteonecrosis|| id:finngen_R9_M13_OSTEONECROSIS	Osteonecrosis	ebi-a-GCST90001648	Simple mode	58	-0.051636	0.0984351	0.949675	0.783042	1.15177	0.601917	Absolute count	TBNK	HLA DR+ NK AC
ebi-a-GCST90001648	Osteonecrosis|| id:finngen_R9_M13_OSTEONECROSIS	Osteonecrosis	ebi-a-GCST90001648	Weighted mode	58	-0.0253198	0.0624321	0.974998	0.862701	1.10191	0.686586	Absolute count	TBNK	HLA DR+ NK AC
ebi-a-GCST90001649	Osteonecrosis|| id:finngen_R9_M13_OSTEONECROSIS	Osteonecrosis	ebi-a-GCST90001649	MR Egger	64	0.0342526	0.0644088	1.03485	0.912116	1.17409	0.596764	Relative count	TBNK	HLA DR+ NK %NK
ebi-a-GCST90001649	Osteonecrosis|| id:finngen_R9_M13_OSTEONECROSIS	Osteonecrosis	ebi-a-GCST90001649	Weighted median	64	-0.03985	0.0506179	0.960934	0.870175	1.06116	0.431123	Relative count	TBNK	HLA DR+ NK %NK
ebi-a-GCST90001649	Osteonecrosis|| id:finngen_R9_M13_OSTEONECROSIS	Osteonecrosis	ebi-a-GCST90001649	Inverse variance weighted	64	-0.0382892	0.0324124	0.962435	0.903194	1.02556	0.237478	Relative count	TBNK	HLA DR+ NK %NK
ebi-a-GCST90001649	Osteonecrosis|| id:finngen_R9_M13_OSTEONECROSIS	Osteonecrosis	ebi-a-GCST90001649	Simple mode	64	0.000506291	0.0994963	1.00051	0.823241	1.21594	0.995956	Relative count	TBNK	HLA DR+ NK %NK
ebi-a-GCST90001649	Osteonecrosis|| id:finngen_R9_M13_OSTEONECROSIS	Osteonecrosis	ebi-a-GCST90001649	Weighted mode	64	-0.0255559	0.0650734	0.974768	0.858044	1.10737	0.695849	Relative count	TBNK	HLA DR+ NK %NK
ebi-a-GCST90001650	Osteonecrosis|| id:finngen_R9_M13_OSTEONECROSIS	Osteonecrosis	ebi-a-GCST90001650	MR Egger	64	-0.00666262	0.0615547	0.99336	0.880461	1.12073	0.914156	Relative count	TBNK	HLA DR+ NK %CD3- lymphocyte
ebi-a-GCST90001650	Osteonecrosis|| id:finngen_R9_M13_OSTEONECROSIS	Osteonecrosis	ebi-a-GCST90001650	Weighted median	64	-0.0541112	0.048847	0.947327	0.860836	1.04251	0.267962	Relative count	TBNK	HLA DR+ NK %CD3- lymphocyte
ebi-a-GCST90001650	Osteonecrosis|| id:finngen_R9_M13_OSTEONECROSIS	Osteonecrosis	ebi-a-GCST90001650	Inverse variance weighted	64	-0.0367526	0.0317967	0.963915	0.905676	1.0259	0.247736	Relative count	TBNK	HLA DR+ NK %CD3- lymphocyte
ebi-a-GCST90001650	Osteonecrosis|| id:finngen_R9_M13_OSTEONECROSIS	Osteonecrosis	ebi-a-GCST90001650	Simple mode	64	-0.0776062	0.0961156	0.925329	0.766445	1.11715	0.422459	Relative count	TBNK	HLA DR+ NK %CD3- lymphocyte
ebi-a-GCST90001650	Osteonecrosis|| id:finngen_R9_M13_OSTEONECROSIS	Osteonecrosis	ebi-a-GCST90001650	Weighted mode	64	-0.0426223	0.0647525	0.958273	0.844055	1.08795	0.512786	Relative count	TBNK	HLA DR+ NK %CD3- lymphocyte
ebi-a-GCST90001651	Osteonecrosis|| id:finngen_R9_M13_OSTEONECROSIS	Osteonecrosis	ebi-a-GCST90001651	MR Egger	28	0.0560529	0.0953647	1.05765	0.877339	1.27503	0.561754	Absolute count	TBNK	Granulocyte AC
ebi-a-GCST90001651	Osteonecrosis|| id:finngen_R9_M13_OSTEONECROSIS	Osteonecrosis	ebi-a-GCST90001651	Weighted median	28	0.0210599	0.0847998	1.02128	0.864894	1.20595	0.803865	Absolute count	TBNK	Granulocyte AC
ebi-a-GCST90001651	Osteonecrosis|| id:finngen_R9_M13_OSTEONECROSIS	Osteonecrosis	ebi-a-GCST90001651	Inverse variance weighted	28	0.0346415	0.0610325	1.03525	0.918529	1.1668	0.570313	Absolute count	TBNK	Granulocyte AC
ebi-a-GCST90001651	Osteonecrosis|| id:finngen_R9_M13_OSTEONECROSIS	Osteonecrosis	ebi-a-GCST90001651	Simple mode	28	0.109107	0.132158	1.11528	0.860775	1.44504	0.416276	Absolute count	TBNK	Granulocyte AC
ebi-a-GCST90001651	Osteonecrosis|| id:finngen_R9_M13_OSTEONECROSIS	Osteonecrosis	ebi-a-GCST90001651	Weighted mode	28	0.048867	0.0859304	1.05008	0.887314	1.24271	0.574272	Absolute count	TBNK	Granulocyte AC
ebi-a-GCST90001652	Osteonecrosis|| id:finngen_R9_M13_OSTEONECROSIS	Osteonecrosis	ebi-a-GCST90001652	MR Egger	25	0.103201	0.0824361	1.10871	0.943297	1.30314	0.223192	Relative count	TBNK	Granulocyte %leukocyte
ebi-a-GCST90001652	Osteonecrosis|| id:finngen_R9_M13_OSTEONECROSIS	Osteonecrosis	ebi-a-GCST90001652	Weighted median	25	0.0586748	0.0686837	1.06043	0.926867	1.21324	0.392952	Relative count	TBNK	Granulocyte %leukocyte
ebi-a-GCST90001652	Osteonecrosis|| id:finngen_R9_M13_OSTEONECROSIS	Osteonecrosis	ebi-a-GCST90001652	Inverse variance weighted	25	0.00750458	0.0578185	1.00753	0.899587	1.12843	0.896728	Relative count	TBNK	Granulocyte %leukocyte
ebi-a-GCST90001652	Osteonecrosis|| id:finngen_R9_M13_OSTEONECROSIS	Osteonecrosis	ebi-a-GCST90001652	Simple mode	25	0.149859	0.121349	1.16167	0.915775	1.47359	0.228806	Relative count	TBNK	Granulocyte %leukocyte
ebi-a-GCST90001652	Osteonecrosis|| id:finngen_R9_M13_OSTEONECROSIS	Osteonecrosis	ebi-a-GCST90001652	Weighted mode	25	0.0736255	0.0586714	1.0764	0.959474	1.20758	0.221606	Relative count	TBNK	Granulocyte %leukocyte
ebi-a-GCST90001653	Osteonecrosis|| id:finngen_R9_M13_OSTEONECROSIS	Osteonecrosis	ebi-a-GCST90001653	MR Egger	31	0.0407624	0.0606427	1.0416	0.924874	1.17307	0.506794	Relative count	Treg	CD28- DN (CD4-CD8-) %DN
ebi-a-GCST90001653	Osteonecrosis|| id:finngen_R9_M13_OSTEONECROSIS	Osteonecrosis	ebi-a-GCST90001653	Weighted median	31	0.0372921	0.0599129	1.038	0.92299	1.16733	0.533653	Relative count	Treg	CD28- DN (CD4-CD8-) %DN
ebi-a-GCST90001653	Osteonecrosis|| id:finngen_R9_M13_OSTEONECROSIS	Osteonecrosis	ebi-a-GCST90001653	Inverse variance weighted	31	0.0795331	0.0422771	1.08278	0.996676	1.17633	0.0599402	Relative count	Treg	CD28- DN (CD4-CD8-) %DN
ebi-a-GCST90001653	Osteonecrosis|| id:finngen_R9_M13_OSTEONECROSIS	Osteonecrosis	ebi-a-GCST90001653	Simple mode	31	-0.0470864	0.107181	0.954005	0.773244	1.17702	0.663579	Relative count	Treg	CD28- DN (CD4-CD8-) %DN
ebi-a-GCST90001653	Osteonecrosis|| id:finngen_R9_M13_OSTEONECROSIS	Osteonecrosis	ebi-a-GCST90001653	Weighted mode	31	0.0727808	0.0594358	1.07549	0.957228	1.20837	0.230282	Relative count	Treg	CD28- DN (CD4-CD8-) %DN
ebi-a-GCST90001654	Osteonecrosis|| id:finngen_R9_M13_OSTEONECROSIS	Osteonecrosis	ebi-a-GCST90001654	MR Egger	37	0.0801332	0.079477	1.08343	0.927148	1.26606	0.320251	Absolute count	Treg	CD28- DN (CD4-CD8-) AC
ebi-a-GCST90001654	Osteonecrosis|| id:finngen_R9_M13_OSTEONECROSIS	Osteonecrosis	ebi-a-GCST90001654	Weighted median	37	0.0861862	0.061354	1.09001	0.966506	1.22929	0.160099	Absolute count	Treg	CD28- DN (CD4-CD8-) AC
ebi-a-GCST90001654	Osteonecrosis|| id:finngen_R9_M13_OSTEONECROSIS	Osteonecrosis	ebi-a-GCST90001654	Inverse variance weighted	37	0.0627252	0.0519732	1.06473	0.961614	1.17891	0.22748	Absolute count	Treg	CD28- DN (CD4-CD8-) AC
ebi-a-GCST90001654	Osteonecrosis|| id:finngen_R9_M13_OSTEONECROSIS	Osteonecrosis	ebi-a-GCST90001654	Simple mode	37	0.0954691	0.107847	1.10017	0.890555	1.35913	0.381907	Absolute count	Treg	CD28- DN (CD4-CD8-) AC
ebi-a-GCST90001654	Osteonecrosis|| id:finngen_R9_M13_OSTEONECROSIS	Osteonecrosis	ebi-a-GCST90001654	Weighted mode	37	0.0730554	0.0565513	1.07579	0.96292	1.20189	0.204643	Absolute count	Treg	CD28- DN (CD4-CD8-) AC
ebi-a-GCST90001655	Osteonecrosis|| id:finngen_R9_M13_OSTEONECROSIS	Osteonecrosis	ebi-a-GCST90001655	MR Egger	24	0.258324	0.174373	1.29476	0.91994	1.82229	0.15267	Relative count	Treg	CD28+ DN (CD4-CD8-) %T cell
ebi-a-GCST90001655	Osteonecrosis|| id:finngen_R9_M13_OSTEONECROSIS	Osteonecrosis	ebi-a-GCST90001655	Weighted median	24	0.099165	0.0954249	1.10425	0.915882	1.33136	0.298714	Relative count	Treg	CD28+ DN (CD4-CD8-) %T cell
ebi-a-GCST90001655	Osteonecrosis|| id:finngen_R9_M13_OSTEONECROSIS	Osteonecrosis	ebi-a-GCST90001655	Inverse variance weighted	24	0.122859	0.0670653	1.13072	0.991447	1.28957	0.0669628	Relative count	Treg	CD28+ DN (CD4-CD8-) %T cell
ebi-a-GCST90001655	Osteonecrosis|| id:finngen_R9_M13_OSTEONECROSIS	Osteonecrosis	ebi-a-GCST90001655	Simple mode	24	0.115941	0.156487	1.12293	0.82632	1.52601	0.466252	Relative count	Treg	CD28+ DN (CD4-CD8-) %T cell
ebi-a-GCST90001655	Osteonecrosis|| id:finngen_R9_M13_OSTEONECROSIS	Osteonecrosis	ebi-a-GCST90001655	Weighted mode	24	0.0951203	0.125472	1.09979	0.860015	1.40642	0.456091	Relative count	Treg	CD28+ DN (CD4-CD8-) %T cell
ebi-a-GCST90001656	Osteonecrosis|| id:finngen_R9_M13_OSTEONECROSIS	Osteonecrosis	ebi-a-GCST90001656	MR Egger	31	-0.0407624	0.0606427	0.960057	0.852466	1.08123	0.506794	Relative count	Treg	CD28+ DN (CD4-CD8-) %DN
ebi-a-GCST90001656	Osteonecrosis|| id:finngen_R9_M13_OSTEONECROSIS	Osteonecrosis	ebi-a-GCST90001656	Weighted median	31	-0.0372921	0.0591295	0.963395	0.85797	1.08177	0.528246	Relative count	Treg	CD28+ DN (CD4-CD8-) %DN
ebi-a-GCST90001656	Osteonecrosis|| id:finngen_R9_M13_OSTEONECROSIS	Osteonecrosis	ebi-a-GCST90001656	Inverse variance weighted	31	-0.0795331	0.0422771	0.923547	0.850104	1.00334	0.0599402	Relative count	Treg	CD28+ DN (CD4-CD8-) %DN
ebi-a-GCST90001656	Osteonecrosis|| id:finngen_R9_M13_OSTEONECROSIS	Osteonecrosis	ebi-a-GCST90001656	Simple mode	31	0.0470864	0.1077	1.04821	0.848737	1.29457	0.665098	Relative count	Treg	CD28+ DN (CD4-CD8-) %DN
ebi-a-GCST90001656	Osteonecrosis|| id:finngen_R9_M13_OSTEONECROSIS	Osteonecrosis	ebi-a-GCST90001656	Weighted mode	31	-0.0727808	0.0607784	0.929805	0.825384	1.04744	0.240496	Relative count	Treg	CD28+ DN (CD4-CD8-) %DN
ebi-a-GCST90001657	Osteonecrosis|| id:finngen_R9_M13_OSTEONECROSIS	Osteonecrosis	ebi-a-GCST90001657	MR Egger	11	0.0158146	0.157383	1.01594	0.746279	1.38304	0.922162	Absolute count	Treg	CD28+ DN (CD4-CD8-) AC
ebi-a-GCST90001657	Osteonecrosis|| id:finngen_R9_M13_OSTEONECROSIS	Osteonecrosis	ebi-a-GCST90001657	Weighted median	11	0.0631417	0.138947	1.06518	0.811238	1.39861	0.649519	Absolute count	Treg	CD28+ DN (CD4-CD8-) AC
ebi-a-GCST90001657	Osteonecrosis|| id:finngen_R9_M13_OSTEONECROSIS	Osteonecrosis	ebi-a-GCST90001657	Inverse variance weighted	11	0.096348	0.0941694	1.10114	0.915556	1.32435	0.306244	Absolute count	Treg	CD28+ DN (CD4-CD8-) AC
ebi-a-GCST90001657	Osteonecrosis|| id:finngen_R9_M13_OSTEONECROSIS	Osteonecrosis	ebi-a-GCST90001657	Simple mode	11	-0.156744	0.237392	0.854923	0.536853	1.36144	0.523994	Absolute count	Treg	CD28+ DN (CD4-CD8-) AC
ebi-a-GCST90001657	Osteonecrosis|| id:finngen_R9_M13_OSTEONECROSIS	Osteonecrosis	ebi-a-GCST90001657	Weighted mode	11	0.0307753	0.151415	1.03125	0.76644	1.38756	0.843015	Absolute count	Treg	CD28+ DN (CD4-CD8-) AC
ebi-a-GCST90001658	Osteonecrosis|| id:finngen_R9_M13_OSTEONECROSIS	Osteonecrosis	ebi-a-GCST90001658	MR Egger	223	0.0107108	0.0225031	1.01077	0.967156	1.05635	0.634565	Relative count	Treg	CD39+ CD4+ %T cell
ebi-a-GCST90001658	Osteonecrosis|| id:finngen_R9_M13_OSTEONECROSIS	Osteonecrosis	ebi-a-GCST90001658	Weighted median	223	0.00730868	0.0235708	1.00734	0.961856	1.05496	0.756505	Relative count	Treg	CD39+ CD4+ %T cell
ebi-a-GCST90001658	Osteonecrosis|| id:finngen_R9_M13_OSTEONECROSIS	Osteonecrosis	ebi-a-GCST90001658	Inverse variance weighted	223	0.0107136	0.0140955	1.01077	0.983229	1.03909	0.44721	Relative count	Treg	CD39+ CD4+ %T cell
ebi-a-GCST90001658	Osteonecrosis|| id:finngen_R9_M13_OSTEONECROSIS	Osteonecrosis	ebi-a-GCST90001658	Simple mode	223	0.0373862	0.0482763	1.03809	0.944372	1.14112	0.439506	Relative count	Treg	CD39+ CD4+ %T cell
ebi-a-GCST90001658	Osteonecrosis|| id:finngen_R9_M13_OSTEONECROSIS	Osteonecrosis	ebi-a-GCST90001658	Weighted mode	223	0.0210334	0.0261601	1.02126	0.970212	1.07499	0.422243	Relative count	Treg	CD39+ CD4+ %T cell
ebi-a-GCST90001659	Osteonecrosis|| id:finngen_R9_M13_OSTEONECROSIS	Osteonecrosis	ebi-a-GCST90001659	MR Egger	231	0.00412483	0.0259985	1.00413	0.954247	1.05663	0.874079	Relative count	Treg	CD39+ CD4+ %CD4+
ebi-a-GCST90001659	Osteonecrosis|| id:finngen_R9_M13_OSTEONECROSIS	Osteonecrosis	ebi-a-GCST90001659	Weighted median	231	0.0315779	0.0244093	1.03208	0.983867	1.08266	0.195776	Relative count	Treg	CD39+ CD4+ %CD4+
ebi-a-GCST90001659	Osteonecrosis|| id:finngen_R9_M13_OSTEONECROSIS	Osteonecrosis	ebi-a-GCST90001659	Inverse variance weighted	231	0.00336186	0.0147148	1.00337	0.974843	1.03273	0.819283	Relative count	Treg	CD39+ CD4+ %CD4+
ebi-a-GCST90001659	Osteonecrosis|| id:finngen_R9_M13_OSTEONECROSIS	Osteonecrosis	ebi-a-GCST90001659	Simple mode	231	0.0474589	0.0517585	1.0486	0.947444	1.16056	0.360139	Relative count	Treg	CD39+ CD4+ %CD4+
ebi-a-GCST90001659	Osteonecrosis|| id:finngen_R9_M13_OSTEONECROSIS	Osteonecrosis	ebi-a-GCST90001659	Weighted mode	231	0.0379318	0.0269598	1.03866	0.985201	1.09502	0.160785	Relative count	Treg	CD39+ CD4+ %CD4+
ebi-a-GCST90001660	Osteonecrosis|| id:finngen_R9_M13_OSTEONECROSIS	Osteonecrosis	ebi-a-GCST90001660	MR Egger	219	-0.0330995	0.0256051	0.967442	0.920088	1.01723	0.197493	Absolute count	Treg	CD39+ CD4+ AC
ebi-a-GCST90001660	Osteonecrosis|| id:finngen_R9_M13_OSTEONECROSIS	Osteonecrosis	ebi-a-GCST90001660	Weighted median	219	0.00492813	0.0219194	1.00494	0.96268	1.04906	0.822111	Absolute count	Treg	CD39+ CD4+ AC
ebi-a-GCST90001660	Osteonecrosis|| id:finngen_R9_M13_OSTEONECROSIS	Osteonecrosis	ebi-a-GCST90001660	Inverse variance weighted	219	-0.00839555	0.0143349	0.99164	0.964166	1.0199	0.558097	Absolute count	Treg	CD39+ CD4+ AC
ebi-a-GCST90001660	Osteonecrosis|| id:finngen_R9_M13_OSTEONECROSIS	Osteonecrosis	ebi-a-GCST90001660	Simple mode	219	0.0315352	0.0450905	1.03204	0.944743	1.1274	0.485062	Absolute count	Treg	CD39+ CD4+ AC
ebi-a-GCST90001660	Osteonecrosis|| id:finngen_R9_M13_OSTEONECROSIS	Osteonecrosis	ebi-a-GCST90001660	Weighted mode	219	-0.00382913	0.0292388	0.996178	0.940694	1.05493	0.895927	Absolute count	Treg	CD39+ CD4+ AC
ebi-a-GCST90001661	Osteonecrosis|| id:finngen_R9_M13_OSTEONECROSIS	Osteonecrosis	ebi-a-GCST90001661	MR Egger	34	0.032838	0.0564091	1.03338	0.92522	1.15419	0.564552	Relative count	Treg	CD28- CD8dim %T cell
ebi-a-GCST90001661	Osteonecrosis|| id:finngen_R9_M13_OSTEONECROSIS	Osteonecrosis	ebi-a-GCST90001661	Weighted median	34	-0.00173558	0.0586334	0.998266	0.88989	1.11984	0.976386	Relative count	Treg	CD28- CD8dim %T cell
ebi-a-GCST90001661	Osteonecrosis|| id:finngen_R9_M13_OSTEONECROSIS	Osteonecrosis	ebi-a-GCST90001661	Inverse variance weighted	34	-0.00311248	0.0376665	0.996892	0.925946	1.07327	0.934144	Relative count	Treg	CD28- CD8dim %T cell
ebi-a-GCST90001661	Osteonecrosis|| id:finngen_R9_M13_OSTEONECROSIS	Osteonecrosis	ebi-a-GCST90001661	Simple mode	34	0.027932	0.0829086	1.02833	0.874093	1.20977	0.738325	Relative count	Treg	CD28- CD8dim %T cell
ebi-a-GCST90001661	Osteonecrosis|| id:finngen_R9_M13_OSTEONECROSIS	Osteonecrosis	ebi-a-GCST90001661	Weighted mode	34	0.00657846	0.0559038	1.0066	0.902133	1.12316	0.907039	Relative count	Treg	CD28- CD8dim %T cell
ebi-a-GCST90001662	Osteonecrosis|| id:finngen_R9_M13_OSTEONECROSIS	Osteonecrosis	ebi-a-GCST90001662	MR Egger	17	-0.00941771	0.0154931	0.990627	0.960997	1.02117	0.552369	Relative count	Treg	CD28- CD8dim %CD8dim
ebi-a-GCST90001662	Osteonecrosis|| id:finngen_R9_M13_OSTEONECROSIS	Osteonecrosis	ebi-a-GCST90001662	Weighted median	17	-0.00632959	0.0203299	0.99369	0.954874	1.03409	0.75554	Relative count	Treg	CD28- CD8dim %CD8dim
ebi-a-GCST90001662	Osteonecrosis|| id:finngen_R9_M13_OSTEONECROSIS	Osteonecrosis	ebi-a-GCST90001662	Inverse variance weighted	17	-0.00403524	0.0142135	0.995973	0.96861	1.02411	0.776485	Relative count	Treg	CD28- CD8dim %CD8dim
ebi-a-GCST90001662	Osteonecrosis|| id:finngen_R9_M13_OSTEONECROSIS	Osteonecrosis	ebi-a-GCST90001662	Simple mode	17	-0.0102498	0.056762	0.989803	0.885588	1.10628	0.858968	Relative count	Treg	CD28- CD8dim %CD8dim
ebi-a-GCST90001662	Osteonecrosis|| id:finngen_R9_M13_OSTEONECROSIS	Osteonecrosis	ebi-a-GCST90001662	Weighted mode	17	-0.000803912	0.0149299	0.999196	0.970381	1.02887	0.957725	Relative count	Treg	CD28- CD8dim %CD8dim
ebi-a-GCST90001663	Osteonecrosis|| id:finngen_R9_M13_OSTEONECROSIS	Osteonecrosis	ebi-a-GCST90001663	MR Egger	31	0.0120526	0.056712	1.01213	0.905649	1.13112	0.833186	Absolute count	Treg	CD28- CD8dim AC
ebi-a-GCST90001663	Osteonecrosis|| id:finngen_R9_M13_OSTEONECROSIS	Osteonecrosis	ebi-a-GCST90001663	Weighted median	31	0.0330323	0.0577614	1.03358	0.92295	1.15748	0.567407	Absolute count	Treg	CD28- CD8dim AC
ebi-a-GCST90001663	Osteonecrosis|| id:finngen_R9_M13_OSTEONECROSIS	Osteonecrosis	ebi-a-GCST90001663	Inverse variance weighted	31	0.0353136	0.0386772	1.03594	0.960315	1.11753	0.361226	Absolute count	Treg	CD28- CD8dim AC
ebi-a-GCST90001663	Osteonecrosis|| id:finngen_R9_M13_OSTEONECROSIS	Osteonecrosis	ebi-a-GCST90001663	Simple mode	31	0.125522	0.083703	1.13374	0.962197	1.33587	0.144166	Absolute count	Treg	CD28- CD8dim AC
ebi-a-GCST90001663	Osteonecrosis|| id:finngen_R9_M13_OSTEONECROSIS	Osteonecrosis	ebi-a-GCST90001663	Weighted mode	31	0.0565573	0.0559641	1.05819	0.948254	1.18086	0.320291	Absolute count	Treg	CD28- CD8dim AC
ebi-a-GCST90001664	Osteonecrosis|| id:finngen_R9_M13_OSTEONECROSIS	Osteonecrosis	ebi-a-GCST90001664	MR Egger	61	-0.0135265	0.0134075	0.986565	0.960977	1.01283	0.317157	Relative count	Treg	CD28+ CD45RA+ CD8dim %T cell
ebi-a-GCST90001664	Osteonecrosis|| id:finngen_R9_M13_OSTEONECROSIS	Osteonecrosis	ebi-a-GCST90001664	Weighted median	61	-0.00661993	0.0188195	0.993402	0.957427	1.03073	0.725019	Relative count	Treg	CD28+ CD45RA+ CD8dim %T cell
ebi-a-GCST90001664	Osteonecrosis|| id:finngen_R9_M13_OSTEONECROSIS	Osteonecrosis	ebi-a-GCST90001664	Inverse variance weighted	61	-0.00442454	0.0121632	0.995585	0.972131	1.0196	0.716033	Relative count	Treg	CD28+ CD45RA+ CD8dim %T cell
ebi-a-GCST90001664	Osteonecrosis|| id:finngen_R9_M13_OSTEONECROSIS	Osteonecrosis	ebi-a-GCST90001664	Simple mode	61	-0.0215448	0.0339126	0.978686	0.915749	1.04595	0.527646	Relative count	Treg	CD28+ CD45RA+ CD8dim %T cell
ebi-a-GCST90001664	Osteonecrosis|| id:finngen_R9_M13_OSTEONECROSIS	Osteonecrosis	ebi-a-GCST90001664	Weighted mode	61	-0.0132887	0.013424	0.986799	0.961174	1.01311	0.326188	Relative count	Treg	CD28+ CD45RA+ CD8dim %T cell
ebi-a-GCST90001665	Osteonecrosis|| id:finngen_R9_M13_OSTEONECROSIS	Osteonecrosis	ebi-a-GCST90001665	MR Egger	41	0.000721391	0.024407	1.00072	0.953976	1.04976	0.976571	Relative count	Treg	CD28+ CD45RA+ CD8dim %CD8dim
ebi-a-GCST90001665	Osteonecrosis|| id:finngen_R9_M13_OSTEONECROSIS	Osteonecrosis	ebi-a-GCST90001665	Weighted median	41	-0.00150117	0.0298251	0.9985	0.941804	1.05861	0.959858	Relative count	Treg	CD28+ CD45RA+ CD8dim %CD8dim
ebi-a-GCST90001665	Osteonecrosis|| id:finngen_R9_M13_OSTEONECROSIS	Osteonecrosis	ebi-a-GCST90001665	Inverse variance weighted	41	0.00264664	0.0205567	1.00265	0.963055	1.04387	0.897556	Relative count	Treg	CD28+ CD45RA+ CD8dim %CD8dim
ebi-a-GCST90001665	Osteonecrosis|| id:finngen_R9_M13_OSTEONECROSIS	Osteonecrosis	ebi-a-GCST90001665	Simple mode	41	-0.0339886	0.0563936	0.966583	0.865438	1.07955	0.550108	Relative count	Treg	CD28+ CD45RA+ CD8dim %CD8dim
ebi-a-GCST90001665	Osteonecrosis|| id:finngen_R9_M13_OSTEONECROSIS	Osteonecrosis	ebi-a-GCST90001665	Weighted mode	41	-0.0069278	0.0253609	0.993096	0.944939	1.04371	0.786129	Relative count	Treg	CD28+ CD45RA+ CD8dim %CD8dim
ebi-a-GCST90001666	Osteonecrosis|| id:finngen_R9_M13_OSTEONECROSIS	Osteonecrosis	ebi-a-GCST90001666	MR Egger	62	0.00296297	0.00875649	1.00297	0.985901	1.02033	0.736262	Absolute count	Treg	CD28+ CD45RA+ CD8dim AC
ebi-a-GCST90001666	Osteonecrosis|| id:finngen_R9_M13_OSTEONECROSIS	Osteonecrosis	ebi-a-GCST90001666	Weighted median	62	-0.00616966	0.0120414	0.993849	0.970668	1.01758	0.608393	Absolute count	Treg	CD28+ CD45RA+ CD8dim AC
ebi-a-GCST90001666	Osteonecrosis|| id:finngen_R9_M13_OSTEONECROSIS	Osteonecrosis	ebi-a-GCST90001666	Inverse variance weighted	62	0.00760544	0.00777878	1.00763	0.992388	1.02311	0.328214	Absolute count	Treg	CD28+ CD45RA+ CD8dim AC
ebi-a-GCST90001666	Osteonecrosis|| id:finngen_R9_M13_OSTEONECROSIS	Osteonecrosis	ebi-a-GCST90001666	Simple mode	62	-0.0102482	0.0177122	0.989804	0.956032	1.02477	0.564994	Absolute count	Treg	CD28+ CD45RA+ CD8dim AC
ebi-a-GCST90001666	Osteonecrosis|| id:finngen_R9_M13_OSTEONECROSIS	Osteonecrosis	ebi-a-GCST90001666	Weighted mode	62	0.00661269	0.00951796	1.00663	0.98803	1.02559	0.489845	Absolute count	Treg	CD28+ CD45RA+ CD8dim AC
ebi-a-GCST90001667	Osteonecrosis|| id:finngen_R9_M13_OSTEONECROSIS	Osteonecrosis	ebi-a-GCST90001667	MR Egger	36	0.0207382	0.0168966	1.02095	0.987697	1.05533	0.228119	Relative count	Treg	CD28+ CD45RA- CD8dim %T cell
ebi-a-GCST90001667	Osteonecrosis|| id:finngen_R9_M13_OSTEONECROSIS	Osteonecrosis	ebi-a-GCST90001667	Weighted median	36	5.95835e-05	0.0218023	1.00006	0.958225	1.04372	0.997819	Relative count	Treg	CD28+ CD45RA- CD8dim %T cell
ebi-a-GCST90001667	Osteonecrosis|| id:finngen_R9_M13_OSTEONECROSIS	Osteonecrosis	ebi-a-GCST90001667	Inverse variance weighted	36	0.00127706	0.015261	1.00128	0.971772	1.03168	0.933309	Relative count	Treg	CD28+ CD45RA- CD8dim %T cell
ebi-a-GCST90001667	Osteonecrosis|| id:finngen_R9_M13_OSTEONECROSIS	Osteonecrosis	ebi-a-GCST90001667	Simple mode	36	0.032462	0.0425401	1.03299	0.950358	1.12282	0.450522	Relative count	Treg	CD28+ CD45RA- CD8dim %T cell
ebi-a-GCST90001667	Osteonecrosis|| id:finngen_R9_M13_OSTEONECROSIS	Osteonecrosis	ebi-a-GCST90001667	Weighted mode	36	0.00814018	0.0158278	1.00817	0.977377	1.03994	0.610277	Relative count	Treg	CD28+ CD45RA- CD8dim %T cell
ebi-a-GCST90001668	Osteonecrosis|| id:finngen_R9_M13_OSTEONECROSIS	Osteonecrosis	ebi-a-GCST90001668	MR Egger	35	0.040282	0.0260855	1.0411	0.989213	1.09572	0.13207	Relative count	Treg	CD28+ CD45RA- CD8dim %CD8dim
ebi-a-GCST90001668	Osteonecrosis|| id:finngen_R9_M13_OSTEONECROSIS	Osteonecrosis	ebi-a-GCST90001668	Weighted median	35	0.0493433	0.0312812	1.05058	0.988103	1.11701	0.114701	Relative count	Treg	CD28+ CD45RA- CD8dim %CD8dim
ebi-a-GCST90001668	Osteonecrosis|| id:finngen_R9_M13_OSTEONECROSIS	Osteonecrosis	ebi-a-GCST90001668	Inverse variance weighted	35	0.0245903	0.0220203	1.0249	0.981602	1.0701	0.264117	Relative count	Treg	CD28+ CD45RA- CD8dim %CD8dim
ebi-a-GCST90001668	Osteonecrosis|| id:finngen_R9_M13_OSTEONECROSIS	Osteonecrosis	ebi-a-GCST90001668	Simple mode	35	0.0718361	0.0533422	1.07448	0.967815	1.1929	0.186985	Relative count	Treg	CD28+ CD45RA- CD8dim %CD8dim
ebi-a-GCST90001668	Osteonecrosis|| id:finngen_R9_M13_OSTEONECROSIS	Osteonecrosis	ebi-a-GCST90001668	Weighted mode	35	0.0553819	0.0286749	1.05694	0.999179	1.11805	0.0618082	Relative count	Treg	CD28+ CD45RA- CD8dim %CD8dim
ebi-a-GCST90001669	Osteonecrosis|| id:finngen_R9_M13_OSTEONECROSIS	Osteonecrosis	ebi-a-GCST90001669	MR Egger	41	-0.0121542	0.0107579	0.987919	0.967307	1.00897	0.265465	Absolute count	Treg	CD28+ CD45RA- CD8dim AC
ebi-a-GCST90001669	Osteonecrosis|| id:finngen_R9_M13_OSTEONECROSIS	Osteonecrosis	ebi-a-GCST90001669	Weighted median	41	-0.017116	0.0130566	0.98303	0.958192	1.00851	0.18989	Absolute count	Treg	CD28+ CD45RA- CD8dim AC
ebi-a-GCST90001669	Osteonecrosis|| id:finngen_R9_M13_OSTEONECROSIS	Osteonecrosis	ebi-a-GCST90001669	Inverse variance weighted	41	-0.0124708	0.0090936	0.987607	0.97016	1.00537	0.170256	Absolute count	Treg	CD28+ CD45RA- CD8dim AC
ebi-a-GCST90001669	Osteonecrosis|| id:finngen_R9_M13_OSTEONECROSIS	Osteonecrosis	ebi-a-GCST90001669	Simple mode	41	0.0536873	0.0196048	1.05515	1.01538	1.09649	0.00917097	Absolute count	Treg	CD28+ CD45RA- CD8dim AC
ebi-a-GCST90001669	Osteonecrosis|| id:finngen_R9_M13_OSTEONECROSIS	Osteonecrosis	ebi-a-GCST90001669	Weighted mode	41	-0.0112578	0.0111353	0.988805	0.967458	1.01062	0.318091	Absolute count	Treg	CD28+ CD45RA- CD8dim AC
ebi-a-GCST90001670	Osteonecrosis|| id:finngen_R9_M13_OSTEONECROSIS	Osteonecrosis	ebi-a-GCST90001670	MR Egger	208	-0.0277955	0.0309406	0.972587	0.915359	1.03339	0.370048	Relative count	Treg	CD39+ CD8br %T cell
ebi-a-GCST90001670	Osteonecrosis|| id:finngen_R9_M13_OSTEONECROSIS	Osteonecrosis	ebi-a-GCST90001670	Weighted median	208	0.00264287	0.0240447	1.00265	0.95649	1.05103	0.912477	Relative count	Treg	CD39+ CD8br %T cell
ebi-a-GCST90001670	Osteonecrosis|| id:finngen_R9_M13_OSTEONECROSIS	Osteonecrosis	ebi-a-GCST90001670	Inverse variance weighted	208	-0.00910065	0.0161604	0.990941	0.960045	1.02283	0.573335	Relative count	Treg	CD39+ CD8br %T cell
ebi-a-GCST90001670	Osteonecrosis|| id:finngen_R9_M13_OSTEONECROSIS	Osteonecrosis	ebi-a-GCST90001670	Simple mode	208	0.0188217	0.0525493	1.019	0.91927	1.12955	0.720579	Relative count	Treg	CD39+ CD8br %T cell
ebi-a-GCST90001670	Osteonecrosis|| id:finngen_R9_M13_OSTEONECROSIS	Osteonecrosis	ebi-a-GCST90001670	Weighted mode	208	0.0110563	0.0316899	1.01112	0.950226	1.07591	0.727526	Relative count	Treg	CD39+ CD8br %T cell
ebi-a-GCST90001671	Osteonecrosis|| id:finngen_R9_M13_OSTEONECROSIS	Osteonecrosis	ebi-a-GCST90001671	MR Egger	197	-0.0271219	0.0283562	0.973243	0.920627	1.02886	0.340017	Relative count	Treg	CD39+ CD8br %CD8br
ebi-a-GCST90001671	Osteonecrosis|| id:finngen_R9_M13_OSTEONECROSIS	Osteonecrosis	ebi-a-GCST90001671	Weighted median	197	0.00450687	0.0245629	1.00452	0.957302	1.05406	0.854419	Relative count	Treg	CD39+ CD8br %CD8br
ebi-a-GCST90001671	Osteonecrosis|| id:finngen_R9_M13_OSTEONECROSIS	Osteonecrosis	ebi-a-GCST90001671	Inverse variance weighted	197	0.00046988	0.0157503	1.00047	0.970057	1.03184	0.9762	Relative count	Treg	CD39+ CD8br %CD8br
ebi-a-GCST90001671	Osteonecrosis|| id:finngen_R9_M13_OSTEONECROSIS	Osteonecrosis	ebi-a-GCST90001671	Simple mode	197	0.0116791	0.0470664	1.01175	0.922589	1.10952	0.804284	Relative count	Treg	CD39+ CD8br %CD8br
ebi-a-GCST90001671	Osteonecrosis|| id:finngen_R9_M13_OSTEONECROSIS	Osteonecrosis	ebi-a-GCST90001671	Weighted mode	197	0.0116791	0.0318159	1.01175	0.950583	1.07685	0.713951	Relative count	Treg	CD39+ CD8br %CD8br
ebi-a-GCST90001672	Osteonecrosis|| id:finngen_R9_M13_OSTEONECROSIS	Osteonecrosis	ebi-a-GCST90001672	MR Egger	215	-0.02222	0.0238332	0.978025	0.933389	1.0248	0.35223	Absolute count	Treg	CD39+ CD8br AC
ebi-a-GCST90001672	Osteonecrosis|| id:finngen_R9_M13_OSTEONECROSIS	Osteonecrosis	ebi-a-GCST90001672	Weighted median	215	-0.0176173	0.0225807	0.982537	0.94	1.027	0.435279	Absolute count	Treg	CD39+ CD8br AC
ebi-a-GCST90001672	Osteonecrosis|| id:finngen_R9_M13_OSTEONECROSIS	Osteonecrosis	ebi-a-GCST90001672	Inverse variance weighted	215	-0.0135792	0.0141029	0.986513	0.959617	1.01416	0.335613	Absolute count	Treg	CD39+ CD8br AC
ebi-a-GCST90001672	Osteonecrosis|| id:finngen_R9_M13_OSTEONECROSIS	Osteonecrosis	ebi-a-GCST90001672	Simple mode	215	0.026192	0.0486339	1.02654	0.933205	1.12921	0.590754	Absolute count	Treg	CD39+ CD8br AC
ebi-a-GCST90001672	Osteonecrosis|| id:finngen_R9_M13_OSTEONECROSIS	Osteonecrosis	ebi-a-GCST90001672	Weighted mode	215	-0.00914845	0.0237743	0.990893	0.945779	1.03816	0.700765	Absolute count	Treg	CD39+ CD8br AC
ebi-a-GCST90001673	Osteonecrosis|| id:finngen_R9_M13_OSTEONECROSIS	Osteonecrosis	ebi-a-GCST90001673	MR Egger	17	-0.0674777	0.0601808	0.934749	0.830745	1.05177	0.279812	Relative count	Treg	CD28- CD127- CD25++ CD8br %T cell
ebi-a-GCST90001673	Osteonecrosis|| id:finngen_R9_M13_OSTEONECROSIS	Osteonecrosis	ebi-a-GCST90001673	Weighted median	17	-0.0555111	0.0580291	0.946001	0.844299	1.05995	0.338765	Relative count	Treg	CD28- CD127- CD25++ CD8br %T cell
ebi-a-GCST90001673	Osteonecrosis|| id:finngen_R9_M13_OSTEONECROSIS	Osteonecrosis	ebi-a-GCST90001673	Inverse variance weighted	17	-0.046599	0.0464662	0.95447	0.871384	1.04548	0.31593	Relative count	Treg	CD28- CD127- CD25++ CD8br %T cell
ebi-a-GCST90001673	Osteonecrosis|| id:finngen_R9_M13_OSTEONECROSIS	Osteonecrosis	ebi-a-GCST90001673	Simple mode	17	-0.143512	0.140263	0.86631	0.658081	1.14043	0.321452	Relative count	Treg	CD28- CD127- CD25++ CD8br %T cell
ebi-a-GCST90001673	Osteonecrosis|| id:finngen_R9_M13_OSTEONECROSIS	Osteonecrosis	ebi-a-GCST90001673	Weighted mode	17	-0.0555742	0.0544443	0.945942	0.850199	1.05247	0.322558	Relative count	Treg	CD28- CD127- CD25++ CD8br %T cell
ebi-a-GCST90001674	Osteonecrosis|| id:finngen_R9_M13_OSTEONECROSIS	Osteonecrosis	ebi-a-GCST90001674	MR Egger	20	-0.0653918	0.0652533	0.9367	0.824244	1.0645	0.329567	Relative count	Treg	CD28- CD127- CD25++ CD8br %CD8br
ebi-a-GCST90001674	Osteonecrosis|| id:finngen_R9_M13_OSTEONECROSIS	Osteonecrosis	ebi-a-GCST90001674	Weighted median	20	-0.0475728	0.0568732	0.953541	0.852959	1.06598	0.402889	Relative count	Treg	CD28- CD127- CD25++ CD8br %CD8br
ebi-a-GCST90001674	Osteonecrosis|| id:finngen_R9_M13_OSTEONECROSIS	Osteonecrosis	ebi-a-GCST90001674	Inverse variance weighted	20	-0.05311	0.0476983	0.948276	0.863641	1.0412	0.265513	Relative count	Treg	CD28- CD127- CD25++ CD8br %CD8br
ebi-a-GCST90001674	Osteonecrosis|| id:finngen_R9_M13_OSTEONECROSIS	Osteonecrosis	ebi-a-GCST90001674	Simple mode	20	0.0150259	0.157145	1.01514	0.746039	1.38131	0.924825	Relative count	Treg	CD28- CD127- CD25++ CD8br %CD8br
ebi-a-GCST90001674	Osteonecrosis|| id:finngen_R9_M13_OSTEONECROSIS	Osteonecrosis	ebi-a-GCST90001674	Weighted mode	20	-0.0377325	0.0534249	0.96297	0.867235	1.06927	0.48859	Relative count	Treg	CD28- CD127- CD25++ CD8br %CD8br
ebi-a-GCST90001675	Osteonecrosis|| id:finngen_R9_M13_OSTEONECROSIS	Osteonecrosis	ebi-a-GCST90001675	MR Egger	33	-0.0109542	0.0397644	0.989106	0.914944	1.06928	0.784778	Absolute count	Treg	CD28- CD127- CD25++ CD8br AC
ebi-a-GCST90001675	Osteonecrosis|| id:finngen_R9_M13_OSTEONECROSIS	Osteonecrosis	ebi-a-GCST90001675	Weighted median	33	-0.0461568	0.04418	0.954892	0.875684	1.04126	0.296141	Absolute count	Treg	CD28- CD127- CD25++ CD8br AC
ebi-a-GCST90001675	Osteonecrosis|| id:finngen_R9_M13_OSTEONECROSIS	Osteonecrosis	ebi-a-GCST90001675	Inverse variance weighted	33	-0.0316165	0.0310286	0.968878	0.911711	1.02963	0.308229	Absolute count	Treg	CD28- CD127- CD25++ CD8br AC
ebi-a-GCST90001675	Osteonecrosis|| id:finngen_R9_M13_OSTEONECROSIS	Osteonecrosis	ebi-a-GCST90001675	Simple mode	33	-0.0748449	0.0862654	0.927887	0.783546	1.09882	0.392066	Absolute count	Treg	CD28- CD127- CD25++ CD8br AC
ebi-a-GCST90001675	Osteonecrosis|| id:finngen_R9_M13_OSTEONECROSIS	Osteonecrosis	ebi-a-GCST90001675	Weighted mode	33	-0.0122236	0.0364737	0.987851	0.919696	1.06106	0.73971	Absolute count	Treg	CD28- CD127- CD25++ CD8br AC
ebi-a-GCST90001676	Osteonecrosis|| id:finngen_R9_M13_OSTEONECROSIS	Osteonecrosis	ebi-a-GCST90001676	Inverse variance weighted	31	-0.150507	0.0624504	0.860272	0.761162	0.972287	0.0159516	Relative count	Treg	CD28- CD25++ CD8br %T cell
ebi-a-GCST90001676	Osteonecrosis|| id:finngen_R9_M13_OSTEONECROSIS	Osteonecrosis	ebi-a-GCST90001676	MR Egger	31	-0.305235	0.131222	0.73695	0.569823	0.953095	0.0272082	Relative count	Treg	CD28- CD25++ CD8br %T cell
ebi-a-GCST90001676	Osteonecrosis|| id:finngen_R9_M13_OSTEONECROSIS	Osteonecrosis	ebi-a-GCST90001676	Simple mode	31	-0.251572	0.157603	0.777577	0.570938	1.05901	0.120918	Relative count	Treg	CD28- CD25++ CD8br %T cell
ebi-a-GCST90001676	Osteonecrosis|| id:finngen_R9_M13_OSTEONECROSIS	Osteonecrosis	ebi-a-GCST90001676	Weighted median	31	-0.185249	0.0854505	0.830897	0.702765	0.98239	0.0301651	Relative count	Treg	CD28- CD25++ CD8br %T cell
ebi-a-GCST90001676	Osteonecrosis|| id:finngen_R9_M13_OSTEONECROSIS	Osteonecrosis	ebi-a-GCST90001676	Weighted mode	31	-0.265956	0.143528	0.766473	0.578527	1.01548	0.0737435	Relative count	Treg	CD28- CD25++ CD8br %T cell
ebi-a-GCST90001677	Osteonecrosis|| id:finngen_R9_M13_OSTEONECROSIS	Osteonecrosis	ebi-a-GCST90001677	MR Egger	26	0.0969676	0.108187	1.10182	0.891296	1.36208	0.378997	Relative count	Treg	CD28- CD25++ CD8br %CD8br
ebi-a-GCST90001677	Osteonecrosis|| id:finngen_R9_M13_OSTEONECROSIS	Osteonecrosis	ebi-a-GCST90001677	Weighted median	26	0.124627	0.0913119	1.13273	0.947106	1.35473	0.1723	Relative count	Treg	CD28- CD25++ CD8br %CD8br
ebi-a-GCST90001677	Osteonecrosis|| id:finngen_R9_M13_OSTEONECROSIS	Osteonecrosis	ebi-a-GCST90001677	Inverse variance weighted	26	0.0217372	0.0663623	1.02198	0.897329	1.16394	0.743249	Relative count	Treg	CD28- CD25++ CD8br %CD8br
ebi-a-GCST90001677	Osteonecrosis|| id:finngen_R9_M13_OSTEONECROSIS	Osteonecrosis	ebi-a-GCST90001677	Simple mode	26	-0.346139	0.226907	0.707414	0.453448	1.10362	0.139695	Relative count	Treg	CD28- CD25++ CD8br %CD8br
ebi-a-GCST90001677	Osteonecrosis|| id:finngen_R9_M13_OSTEONECROSIS	Osteonecrosis	ebi-a-GCST90001677	Weighted mode	26	0.176696	0.100775	1.19327	0.979392	1.45385	0.0917937	Relative count	Treg	CD28- CD25++ CD8br %CD8br
ebi-a-GCST90001678	Osteonecrosis|| id:finngen_R9_M13_OSTEONECROSIS	Osteonecrosis	ebi-a-GCST90001678	MR Egger	26	-0.0171413	0.0460839	0.983005	0.898107	1.07593	0.713188	Absolute count	Treg	CD28- CD25++ CD8br AC
ebi-a-GCST90001678	Osteonecrosis|| id:finngen_R9_M13_OSTEONECROSIS	Osteonecrosis	ebi-a-GCST90001678	Weighted median	26	0.0238818	0.0542532	1.02417	0.920853	1.13908	0.659799	Absolute count	Treg	CD28- CD25++ CD8br AC
ebi-a-GCST90001678	Osteonecrosis|| id:finngen_R9_M13_OSTEONECROSIS	Osteonecrosis	ebi-a-GCST90001678	Inverse variance weighted	26	-0.00155894	0.0361646	0.998442	0.93012	1.07178	0.965616	Absolute count	Treg	CD28- CD25++ CD8br AC
ebi-a-GCST90001678	Osteonecrosis|| id:finngen_R9_M13_OSTEONECROSIS	Osteonecrosis	ebi-a-GCST90001678	Simple mode	26	-0.0862266	0.0956831	0.917386	0.76051	1.10662	0.376099	Absolute count	Treg	CD28- CD25++ CD8br AC
ebi-a-GCST90001678	Osteonecrosis|| id:finngen_R9_M13_OSTEONECROSIS	Osteonecrosis	ebi-a-GCST90001678	Weighted mode	26	0.0177326	0.0442414	1.01789	0.933345	1.1101	0.691962	Absolute count	Treg	CD28- CD25++ CD8br AC
ebi-a-GCST90001679	Osteonecrosis|| id:finngen_R9_M13_OSTEONECROSIS	Osteonecrosis	ebi-a-GCST90001679	MR Egger	18	0.0566566	0.104031	1.05829	0.863084	1.29765	0.593529	Relative count	Treg	CD25++ CD8br %T cell
ebi-a-GCST90001679	Osteonecrosis|| id:finngen_R9_M13_OSTEONECROSIS	Osteonecrosis	ebi-a-GCST90001679	Weighted median	18	0.0718135	0.0874203	1.07445	0.905263	1.27527	0.411376	Relative count	Treg	CD25++ CD8br %T cell
ebi-a-GCST90001679	Osteonecrosis|| id:finngen_R9_M13_OSTEONECROSIS	Osteonecrosis	ebi-a-GCST90001679	Inverse variance weighted	18	0.066493	0.0616938	1.06875	0.947028	1.20613	0.281127	Relative count	Treg	CD25++ CD8br %T cell
ebi-a-GCST90001679	Osteonecrosis|| id:finngen_R9_M13_OSTEONECROSIS	Osteonecrosis	ebi-a-GCST90001679	Simple mode	18	0.0760433	0.12321	1.07901	0.847513	1.37374	0.545292	Relative count	Treg	CD25++ CD8br %T cell
ebi-a-GCST90001679	Osteonecrosis|| id:finngen_R9_M13_OSTEONECROSIS	Osteonecrosis	ebi-a-GCST90001679	Weighted mode	18	0.0561602	0.0975182	1.05777	0.873737	1.28056	0.572232	Relative count	Treg	CD25++ CD8br %T cell
ebi-a-GCST90001680	Osteonecrosis|| id:finngen_R9_M13_OSTEONECROSIS	Osteonecrosis	ebi-a-GCST90001680	MR Egger	24	-0.0369094	0.0906359	0.963763	0.8069	1.15112	0.687776	Relative count	Treg	CD25++ CD8br %CD8br
ebi-a-GCST90001680	Osteonecrosis|| id:finngen_R9_M13_OSTEONECROSIS	Osteonecrosis	ebi-a-GCST90001680	Weighted median	24	-0.0423553	0.08217	0.958529	0.815945	1.12603	0.606232	Relative count	Treg	CD25++ CD8br %CD8br
ebi-a-GCST90001680	Osteonecrosis|| id:finngen_R9_M13_OSTEONECROSIS	Osteonecrosis	ebi-a-GCST90001680	Inverse variance weighted	24	-0.0263294	0.055121	0.974014	0.87427	1.08514	0.632889	Relative count	Treg	CD25++ CD8br %CD8br
ebi-a-GCST90001680	Osteonecrosis|| id:finngen_R9_M13_OSTEONECROSIS	Osteonecrosis	ebi-a-GCST90001680	Simple mode	24	-0.079459	0.129985	0.923616	0.715889	1.19162	0.547	Relative count	Treg	CD25++ CD8br %CD8br
ebi-a-GCST90001680	Osteonecrosis|| id:finngen_R9_M13_OSTEONECROSIS	Osteonecrosis	ebi-a-GCST90001680	Weighted mode	24	-0.0357146	0.080273	0.964916	0.824441	1.12933	0.660541	Relative count	Treg	CD25++ CD8br %CD8br
ebi-a-GCST90001681	Osteonecrosis|| id:finngen_R9_M13_OSTEONECROSIS	Osteonecrosis	ebi-a-GCST90001681	MR Egger	32	0.013946	0.0773622	1.01404	0.871374	1.18007	0.858153	Absolute count	Treg	CD25++ CD8br AC
ebi-a-GCST90001681	Osteonecrosis|| id:finngen_R9_M13_OSTEONECROSIS	Osteonecrosis	ebi-a-GCST90001681	Weighted median	32	0.00638436	0.0622157	1.0064	0.890869	1.13692	0.918267	Absolute count	Treg	CD25++ CD8br AC
ebi-a-GCST90001681	Osteonecrosis|| id:finngen_R9_M13_OSTEONECROSIS	Osteonecrosis	ebi-a-GCST90001681	Inverse variance weighted	32	0.0129208	0.0438833	1.013	0.929517	1.10399	0.768425	Absolute count	Treg	CD25++ CD8br AC
ebi-a-GCST90001681	Osteonecrosis|| id:finngen_R9_M13_OSTEONECROSIS	Osteonecrosis	ebi-a-GCST90001681	Simple mode	32	-0.00429122	0.0943827	0.995718	0.827554	1.19805	0.964027	Absolute count	Treg	CD25++ CD8br AC
ebi-a-GCST90001681	Osteonecrosis|| id:finngen_R9_M13_OSTEONECROSIS	Osteonecrosis	ebi-a-GCST90001681	Weighted mode	32	0.0127942	0.0755028	1.01288	0.873549	1.17443	0.866542	Absolute count	Treg	CD25++ CD8br AC
ebi-a-GCST90001682	Osteonecrosis|| id:finngen_R9_M13_OSTEONECROSIS	Osteonecrosis	ebi-a-GCST90001682	MR Egger	26	0.00245436	0.186715	1.00246	0.695234	1.44544	0.989621	Relative count	Treg	CD127- CD8br %T cell
ebi-a-GCST90001682	Osteonecrosis|| id:finngen_R9_M13_OSTEONECROSIS	Osteonecrosis	ebi-a-GCST90001682	Weighted median	26	0.0741387	0.0892166	1.07696	0.904181	1.28275	0.405975	Relative count	Treg	CD127- CD8br %T cell
ebi-a-GCST90001682	Osteonecrosis|| id:finngen_R9_M13_OSTEONECROSIS	Osteonecrosis	ebi-a-GCST90001682	Inverse variance weighted	26	0.102853	0.0674761	1.10833	0.971028	1.26504	0.127437	Relative count	Treg	CD127- CD8br %T cell
ebi-a-GCST90001682	Osteonecrosis|| id:finngen_R9_M13_OSTEONECROSIS	Osteonecrosis	ebi-a-GCST90001682	Simple mode	26	-0.112974	0.151819	0.893174	0.663293	1.20273	0.46373	Relative count	Treg	CD127- CD8br %T cell
ebi-a-GCST90001682	Osteonecrosis|| id:finngen_R9_M13_OSTEONECROSIS	Osteonecrosis	ebi-a-GCST90001682	Weighted mode	26	0.0290118	0.118294	1.02944	0.816405	1.29806	0.808265	Relative count	Treg	CD127- CD8br %T cell
ebi-a-GCST90001683	Osteonecrosis|| id:finngen_R9_M13_OSTEONECROSIS	Osteonecrosis	ebi-a-GCST90001683	MR Egger	13	-0.0454847	0.0653922	0.955534	0.840588	1.0862	0.501131	Relative count	Treg	CD127- CD8br %CD8br
ebi-a-GCST90001683	Osteonecrosis|| id:finngen_R9_M13_OSTEONECROSIS	Osteonecrosis	ebi-a-GCST90001683	Weighted median	13	0.0318167	0.0646147	1.03233	0.909529	1.17171	0.622432	Relative count	Treg	CD127- CD8br %CD8br
ebi-a-GCST90001683	Osteonecrosis|| id:finngen_R9_M13_OSTEONECROSIS	Osteonecrosis	ebi-a-GCST90001683	Inverse variance weighted	13	0.0713016	0.049671	1.07391	0.974283	1.18371	0.151151	Relative count	Treg	CD127- CD8br %CD8br
ebi-a-GCST90001683	Osteonecrosis|| id:finngen_R9_M13_OSTEONECROSIS	Osteonecrosis	ebi-a-GCST90001683	Simple mode	13	0.466528	0.135754	1.59445	1.22195	2.08049	0.00492557	Relative count	Treg	CD127- CD8br %CD8br
ebi-a-GCST90001683	Osteonecrosis|| id:finngen_R9_M13_OSTEONECROSIS	Osteonecrosis	ebi-a-GCST90001683	Weighted mode	13	0.0152168	0.0581934	1.01533	0.905886	1.138	0.798151	Relative count	Treg	CD127- CD8br %CD8br
ebi-a-GCST90001684	Osteonecrosis|| id:finngen_R9_M13_OSTEONECROSIS	Osteonecrosis	ebi-a-GCST90001684	MR Egger	38	0.128083	0.110787	1.13665	0.914792	1.41231	0.255244	Absolute count	Treg	CD127- CD8br AC
ebi-a-GCST90001684	Osteonecrosis|| id:finngen_R9_M13_OSTEONECROSIS	Osteonecrosis	ebi-a-GCST90001684	Weighted median	38	0.0330806	0.0672221	1.03363	0.906038	1.1792	0.622642	Absolute count	Treg	CD127- CD8br AC
ebi-a-GCST90001684	Osteonecrosis|| id:finngen_R9_M13_OSTEONECROSIS	Osteonecrosis	ebi-a-GCST90001684	Inverse variance weighted	38	0.0178682	0.0435849	1.01803	0.934673	1.10882	0.681833	Absolute count	Treg	CD127- CD8br AC
ebi-a-GCST90001684	Osteonecrosis|| id:finngen_R9_M13_OSTEONECROSIS	Osteonecrosis	ebi-a-GCST90001684	Simple mode	38	-0.0227631	0.122039	0.977494	0.769543	1.24164	0.853053	Absolute count	Treg	CD127- CD8br AC
ebi-a-GCST90001684	Osteonecrosis|| id:finngen_R9_M13_OSTEONECROSIS	Osteonecrosis	ebi-a-GCST90001684	Weighted mode	38	0.0537804	0.072293	1.05525	0.91584	1.21589	0.461622	Absolute count	Treg	CD127- CD8br AC
ebi-a-GCST90001685	Osteonecrosis|| id:finngen_R9_M13_OSTEONECROSIS	Osteonecrosis	ebi-a-GCST90001685	MR Egger	25	0.0887798	0.202372	1.09284	0.735011	1.62487	0.664975	Relative count	Treg	CD28- CD8br %T cell
ebi-a-GCST90001685	Osteonecrosis|| id:finngen_R9_M13_OSTEONECROSIS	Osteonecrosis	ebi-a-GCST90001685	Weighted median	25	-0.00736221	0.0917067	0.992665	0.829355	1.18813	0.936015	Relative count	Treg	CD28- CD8br %T cell
ebi-a-GCST90001685	Osteonecrosis|| id:finngen_R9_M13_OSTEONECROSIS	Osteonecrosis	ebi-a-GCST90001685	Inverse variance weighted	25	0.106787	0.070453	1.1127	0.969184	1.27746	0.129589	Relative count	Treg	CD28- CD8br %T cell
ebi-a-GCST90001685	Osteonecrosis|| id:finngen_R9_M13_OSTEONECROSIS	Osteonecrosis	ebi-a-GCST90001685	Simple mode	25	-0.0541401	0.141335	0.947299	0.718092	1.24967	0.705046	Relative count	Treg	CD28- CD8br %T cell
ebi-a-GCST90001685	Osteonecrosis|| id:finngen_R9_M13_OSTEONECROSIS	Osteonecrosis	ebi-a-GCST90001685	Weighted mode	25	-0.0351244	0.129424	0.965485	0.749166	1.24427	0.788412	Relative count	Treg	CD28- CD8br %T cell
ebi-a-GCST90001686	Osteonecrosis|| id:finngen_R9_M13_OSTEONECROSIS	Osteonecrosis	ebi-a-GCST90001686	MR Egger	34	0.0554013	0.143986	1.05696	0.797071	1.4016	0.702954	Relative count	Treg	CD28- CD8br %CD8br
ebi-a-GCST90001686	Osteonecrosis|| id:finngen_R9_M13_OSTEONECROSIS	Osteonecrosis	ebi-a-GCST90001686	Weighted median	34	0.087417	0.0820736	1.09135	0.929185	1.28182	0.286828	Relative count	Treg	CD28- CD8br %CD8br
ebi-a-GCST90001686	Osteonecrosis|| id:finngen_R9_M13_OSTEONECROSIS	Osteonecrosis	ebi-a-GCST90001686	Inverse variance weighted	34	0.041087	0.065729	1.04194	0.915997	1.18521	0.531907	Relative count	Treg	CD28- CD8br %CD8br
ebi-a-GCST90001686	Osteonecrosis|| id:finngen_R9_M13_OSTEONECROSIS	Osteonecrosis	ebi-a-GCST90001686	Simple mode	34	-0.0224785	0.125178	0.977772	0.765039	1.24966	0.858587	Relative count	Treg	CD28- CD8br %CD8br
ebi-a-GCST90001686	Osteonecrosis|| id:finngen_R9_M13_OSTEONECROSIS	Osteonecrosis	ebi-a-GCST90001686	Weighted mode	34	0.0392031	0.091092	1.03998	0.869935	1.24327	0.669726	Relative count	Treg	CD28- CD8br %CD8br
ebi-a-GCST90001687	Osteonecrosis|| id:finngen_R9_M13_OSTEONECROSIS	Osteonecrosis	ebi-a-GCST90001687	MR Egger	32	0.405885	0.230699	1.50063	0.954771	2.35857	0.0887102	Absolute count	Treg	CD28- CD8br AC
ebi-a-GCST90001687	Osteonecrosis|| id:finngen_R9_M13_OSTEONECROSIS	Osteonecrosis	ebi-a-GCST90001687	Weighted median	32	0.10168	0.0839438	1.10703	0.939084	1.30501	0.225787	Absolute count	Treg	CD28- CD8br AC
ebi-a-GCST90001687	Osteonecrosis|| id:finngen_R9_M13_OSTEONECROSIS	Osteonecrosis	ebi-a-GCST90001687	Inverse variance weighted	32	0.106694	0.0607589	1.11259	0.987683	1.2533	0.0790838	Absolute count	Treg	CD28- CD8br AC
ebi-a-GCST90001687	Osteonecrosis|| id:finngen_R9_M13_OSTEONECROSIS	Osteonecrosis	ebi-a-GCST90001687	Simple mode	32	-0.0255981	0.136897	0.974727	0.745339	1.27471	0.852888	Absolute count	Treg	CD28- CD8br AC
ebi-a-GCST90001687	Osteonecrosis|| id:finngen_R9_M13_OSTEONECROSIS	Osteonecrosis	ebi-a-GCST90001687	Weighted mode	32	0.0140533	0.137111	1.01415	0.775162	1.32683	0.919023	Absolute count	Treg	CD28- CD8br AC
ebi-a-GCST90001688	Osteonecrosis|| id:finngen_R9_M13_OSTEONECROSIS	Osteonecrosis	ebi-a-GCST90001688	MR Egger	107	0.00895689	0.00678696	1.009	0.995664	1.02251	0.189798	Relative count	Treg	CD28+ CD45RA+ CD8br %T cell
ebi-a-GCST90001688	Osteonecrosis|| id:finngen_R9_M13_OSTEONECROSIS	Osteonecrosis	ebi-a-GCST90001688	Weighted median	107	8.53023e-05	0.00738985	1.00009	0.985704	1.01468	0.99079	Relative count	Treg	CD28+ CD45RA+ CD8br %T cell
ebi-a-GCST90001688	Osteonecrosis|| id:finngen_R9_M13_OSTEONECROSIS	Osteonecrosis	ebi-a-GCST90001688	Inverse variance weighted	107	0.00634017	0.00553216	1.00636	0.995507	1.01733	0.251772	Relative count	Treg	CD28+ CD45RA+ CD8br %T cell
ebi-a-GCST90001688	Osteonecrosis|| id:finngen_R9_M13_OSTEONECROSIS	Osteonecrosis	ebi-a-GCST90001688	Simple mode	107	0.010772	0.0114952	1.01083	0.98831	1.03386	0.350847	Relative count	Treg	CD28+ CD45RA+ CD8br %T cell
ebi-a-GCST90001688	Osteonecrosis|| id:finngen_R9_M13_OSTEONECROSIS	Osteonecrosis	ebi-a-GCST90001688	Weighted mode	107	0.000846973	0.00825673	1.00085	0.984781	1.01718	0.91849	Relative count	Treg	CD28+ CD45RA+ CD8br %T cell
ebi-a-GCST90001689	Osteonecrosis|| id:finngen_R9_M13_OSTEONECROSIS	Osteonecrosis	ebi-a-GCST90001689	MR Egger	42	0.0124859	0.0139368	1.01256	0.985279	1.0406	0.375667	Relative count	Treg	CD28+ CD45RA+ CD8br %CD8br
ebi-a-GCST90001689	Osteonecrosis|| id:finngen_R9_M13_OSTEONECROSIS	Osteonecrosis	ebi-a-GCST90001689	Weighted median	42	0.0242358	0.0188115	1.02453	0.987445	1.06301	0.197623	Relative count	Treg	CD28+ CD45RA+ CD8br %CD8br
ebi-a-GCST90001689	Osteonecrosis|| id:finngen_R9_M13_OSTEONECROSIS	Osteonecrosis	ebi-a-GCST90001689	Inverse variance weighted	42	0.0132629	0.0126055	1.01335	0.988621	1.0387	0.292733	Relative count	Treg	CD28+ CD45RA+ CD8br %CD8br
ebi-a-GCST90001689	Osteonecrosis|| id:finngen_R9_M13_OSTEONECROSIS	Osteonecrosis	ebi-a-GCST90001689	Simple mode	42	-0.013301	0.0325933	0.986787	0.92572	1.05188	0.685331	Relative count	Treg	CD28+ CD45RA+ CD8br %CD8br
ebi-a-GCST90001689	Osteonecrosis|| id:finngen_R9_M13_OSTEONECROSIS	Osteonecrosis	ebi-a-GCST90001689	Weighted mode	42	0.015008	0.0144361	1.01512	0.986801	1.04425	0.304611	Relative count	Treg	CD28+ CD45RA+ CD8br %CD8br
ebi-a-GCST90001690	Osteonecrosis|| id:finngen_R9_M13_OSTEONECROSIS	Osteonecrosis	ebi-a-GCST90001690	MR Egger	64	0.000409786	0.0104405	1.00041	0.980146	1.02109	0.968818	Absolute count	Treg	CD28+ CD45RA+ CD8br AC
ebi-a-GCST90001690	Osteonecrosis|| id:finngen_R9_M13_OSTEONECROSIS	Osteonecrosis	ebi-a-GCST90001690	Weighted median	64	-0.0115761	0.0119613	0.988491	0.965586	1.01194	0.333146	Absolute count	Treg	CD28+ CD45RA+ CD8br AC
ebi-a-GCST90001690	Osteonecrosis|| id:finngen_R9_M13_OSTEONECROSIS	Osteonecrosis	ebi-a-GCST90001690	Inverse variance weighted	64	-0.00282053	0.00932309	0.997183	0.979127	1.01557	0.762247	Absolute count	Treg	CD28+ CD45RA+ CD8br AC
ebi-a-GCST90001690	Osteonecrosis|| id:finngen_R9_M13_OSTEONECROSIS	Osteonecrosis	ebi-a-GCST90001690	Simple mode	64	-0.00740874	0.0147759	0.992619	0.964284	1.02179	0.617833	Absolute count	Treg	CD28+ CD45RA+ CD8br AC
ebi-a-GCST90001690	Osteonecrosis|| id:finngen_R9_M13_OSTEONECROSIS	Osteonecrosis	ebi-a-GCST90001690	Weighted mode	64	-0.00740874	0.00954002	0.992619	0.974231	1.01135	0.440303	Absolute count	Treg	CD28+ CD45RA+ CD8br AC
ebi-a-GCST90001691	Osteonecrosis|| id:finngen_R9_M13_OSTEONECROSIS	Osteonecrosis	ebi-a-GCST90001691	MR Egger	42	0.0106609	0.0183363	1.01072	0.975039	1.0477	0.564225	Relative count	Treg	CD28+ CD45RA- CD8br %T cell
ebi-a-GCST90001691	Osteonecrosis|| id:finngen_R9_M13_OSTEONECROSIS	Osteonecrosis	ebi-a-GCST90001691	Weighted median	42	-0.00952457	0.021767	0.990521	0.949151	1.03369	0.661698	Relative count	Treg	CD28+ CD45RA- CD8br %T cell
ebi-a-GCST90001691	Osteonecrosis|| id:finngen_R9_M13_OSTEONECROSIS	Osteonecrosis	ebi-a-GCST90001691	Inverse variance weighted	42	-0.00728684	0.0166071	0.99274	0.960946	1.02558	0.660822	Relative count	Treg	CD28+ CD45RA- CD8br %T cell
ebi-a-GCST90001691	Osteonecrosis|| id:finngen_R9_M13_OSTEONECROSIS	Osteonecrosis	ebi-a-GCST90001691	Simple mode	42	-0.0363061	0.0494274	0.964345	0.875304	1.06244	0.466804	Relative count	Treg	CD28+ CD45RA- CD8br %T cell
ebi-a-GCST90001691	Osteonecrosis|| id:finngen_R9_M13_OSTEONECROSIS	Osteonecrosis	ebi-a-GCST90001691	Weighted mode	42	-0.00137281	0.0173677	0.998628	0.965206	1.03321	0.937382	Relative count	Treg	CD28+ CD45RA- CD8br %T cell
ebi-a-GCST90001692	Osteonecrosis|| id:finngen_R9_M13_OSTEONECROSIS	Osteonecrosis	ebi-a-GCST90001692	MR Egger	55	0.0057378	0.023569	1.00575	0.96035	1.05331	0.808599	Relative count	Treg	CD28+ CD45RA- CD8br %CD8br
ebi-a-GCST90001692	Osteonecrosis|| id:finngen_R9_M13_OSTEONECROSIS	Osteonecrosis	ebi-a-GCST90001692	Weighted median	55	-0.0102077	0.0212024	0.989844	0.949552	1.03185	0.630204	Relative count	Treg	CD28+ CD45RA- CD8br %CD8br
ebi-a-GCST90001692	Osteonecrosis|| id:finngen_R9_M13_OSTEONECROSIS	Osteonecrosis	ebi-a-GCST90001692	Inverse variance weighted	55	-0.00500768	0.0204234	0.995005	0.955962	1.03564	0.806307	Relative count	Treg	CD28+ CD45RA- CD8br %CD8br
ebi-a-GCST90001692	Osteonecrosis|| id:finngen_R9_M13_OSTEONECROSIS	Osteonecrosis	ebi-a-GCST90001692	Simple mode	55	-0.0619268	0.0591195	0.939952	0.837109	1.05543	0.299541	Relative count	Treg	CD28+ CD45RA- CD8br %CD8br
ebi-a-GCST90001692	Osteonecrosis|| id:finngen_R9_M13_OSTEONECROSIS	Osteonecrosis	ebi-a-GCST90001692	Weighted mode	55	0.000371103	0.0159411	1.00037	0.969598	1.03212	0.981513	Relative count	Treg	CD28+ CD45RA- CD8br %CD8br
ebi-a-GCST90001693	Osteonecrosis|| id:finngen_R9_M13_OSTEONECROSIS	Osteonecrosis	ebi-a-GCST90001693	MR Egger	41	0.00431908	0.0192433	1.00433	0.967154	1.04293	0.823582	Absolute count	Treg	CD28+ CD45RA- CD8br AC
ebi-a-GCST90001693	Osteonecrosis|| id:finngen_R9_M13_OSTEONECROSIS	Osteonecrosis	ebi-a-GCST90001693	Weighted median	41	-0.0104081	0.0234245	0.989646	0.945237	1.03614	0.656807	Absolute count	Treg	CD28+ CD45RA- CD8br AC
ebi-a-GCST90001693	Osteonecrosis|| id:finngen_R9_M13_OSTEONECROSIS	Osteonecrosis	ebi-a-GCST90001693	Inverse variance weighted	41	-0.0107422	0.0165936	0.989315	0.957657	1.02202	0.517393	Absolute count	Treg	CD28+ CD45RA- CD8br AC
ebi-a-GCST90001693	Osteonecrosis|| id:finngen_R9_M13_OSTEONECROSIS	Osteonecrosis	ebi-a-GCST90001693	Simple mode	41	-0.0228866	0.0610412	0.977373	0.867164	1.10159	0.709688	Absolute count	Treg	CD28+ CD45RA- CD8br AC
ebi-a-GCST90001693	Osteonecrosis|| id:finngen_R9_M13_OSTEONECROSIS	Osteonecrosis	ebi-a-GCST90001693	Weighted mode	41	-0.00479545	0.0199543	0.995216	0.957044	1.03491	0.811309	Absolute count	Treg	CD28+ CD45RA- CD8br AC
ebi-a-GCST90001694	Osteonecrosis|| id:finngen_R9_M13_OSTEONECROSIS	Osteonecrosis	ebi-a-GCST90001694	MR Egger	26	0.106195	0.0985768	1.11204	0.916663	1.34906	0.292064	Relative count	Treg	CD28- DN (CD4-CD8-) %T cell
ebi-a-GCST90001694	Osteonecrosis|| id:finngen_R9_M13_OSTEONECROSIS	Osteonecrosis	ebi-a-GCST90001694	Weighted median	26	0.109082	0.0794105	1.11525	0.954505	1.30307	0.169551	Relative count	Treg	CD28- DN (CD4-CD8-) %T cell
ebi-a-GCST90001694	Osteonecrosis|| id:finngen_R9_M13_OSTEONECROSIS	Osteonecrosis	ebi-a-GCST90001694	Inverse variance weighted	26	0.0590246	0.0633371	1.0608	0.936959	1.20101	0.351382	Relative count	Treg	CD28- DN (CD4-CD8-) %T cell
ebi-a-GCST90001694	Osteonecrosis|| id:finngen_R9_M13_OSTEONECROSIS	Osteonecrosis	ebi-a-GCST90001694	Simple mode	26	-0.14557	0.134646	0.86453	0.663999	1.12562	0.289957	Relative count	Treg	CD28- DN (CD4-CD8-) %T cell
ebi-a-GCST90001694	Osteonecrosis|| id:finngen_R9_M13_OSTEONECROSIS	Osteonecrosis	ebi-a-GCST90001694	Weighted mode	26	0.114491	0.0709238	1.1213	0.975778	1.28853	0.11902	Relative count	Treg	CD28- DN (CD4-CD8-) %T cell
ebi-a-GCST90001695	Osteonecrosis|| id:finngen_R9_M13_OSTEONECROSIS	Osteonecrosis	ebi-a-GCST90001695	MR Egger	587	-1.9453e-05	2.91972e-05	0.999981	0.999923	1.00004	0.505507	Absolute count	Treg	CD45RA- CD28- CD8br AC
ebi-a-GCST90001695	Osteonecrosis|| id:finngen_R9_M13_OSTEONECROSIS	Osteonecrosis	ebi-a-GCST90001695	Weighted median	587	-3.33918e-05	3.69493e-05	0.999967	0.999894	1.00004	0.366145	Absolute count	Treg	CD45RA- CD28- CD8br AC
ebi-a-GCST90001695	Osteonecrosis|| id:finngen_R9_M13_OSTEONECROSIS	Osteonecrosis	ebi-a-GCST90001695	Inverse variance weighted	587	-1.19855e-05	2.15628e-05	0.999988	0.999946	1.00003	0.578318	Absolute count	Treg	CD45RA- CD28- CD8br AC
ebi-a-GCST90001695	Osteonecrosis|| id:finngen_R9_M13_OSTEONECROSIS	Osteonecrosis	ebi-a-GCST90001695	Simple mode	587	-8.37447e-05	7.03751e-05	0.999916	0.999778	1.00005	0.234538	Absolute count	Treg	CD45RA- CD28- CD8br AC
ebi-a-GCST90001695	Osteonecrosis|| id:finngen_R9_M13_OSTEONECROSIS	Osteonecrosis	ebi-a-GCST90001695	Weighted mode	587	-2.65865e-05	4.29978e-05	0.999973	0.999889	1.00006	0.536603	Absolute count	Treg	CD45RA- CD28- CD8br AC
ebi-a-GCST90001696	Osteonecrosis|| id:finngen_R9_M13_OSTEONECROSIS	Osteonecrosis	ebi-a-GCST90001696	MR Egger	93	-8.43691e-05	0.000906508	0.999916	0.998141	1.00169	0.926052	Relative count	Treg	CD45RA- CD28- CD8br %CD8br
ebi-a-GCST90001696	Osteonecrosis|| id:finngen_R9_M13_OSTEONECROSIS	Osteonecrosis	ebi-a-GCST90001696	Weighted median	93	-0.00083004	0.00128022	0.99917	0.996666	1.00168	0.516753	Relative count	Treg	CD45RA- CD28- CD8br %CD8br
ebi-a-GCST90001696	Osteonecrosis|| id:finngen_R9_M13_OSTEONECROSIS	Osteonecrosis	ebi-a-GCST90001696	Inverse variance weighted	93	-0.00015883	0.000794366	0.999841	0.998286	1.0014	0.841523	Relative count	Treg	CD45RA- CD28- CD8br %CD8br
ebi-a-GCST90001696	Osteonecrosis|| id:finngen_R9_M13_OSTEONECROSIS	Osteonecrosis	ebi-a-GCST90001696	Simple mode	93	-0.000506968	0.00198424	0.999493	0.995614	1.00339	0.798909	Relative count	Treg	CD45RA- CD28- CD8br %CD8br
ebi-a-GCST90001696	Osteonecrosis|| id:finngen_R9_M13_OSTEONECROSIS	Osteonecrosis	ebi-a-GCST90001696	Weighted mode	93	-0.000506968	0.00101052	0.999493	0.997515	1.00147	0.617086	Relative count	Treg	CD45RA- CD28- CD8br %CD8br
ebi-a-GCST90001697	Osteonecrosis|| id:finngen_R9_M13_OSTEONECROSIS	Osteonecrosis	ebi-a-GCST90001697	MR Egger	259	-0.00088578	0.000835253	0.999115	0.99748	1.00075	0.289916	Relative count	Treg	CD45RA- CD28- CD8br %T cell
ebi-a-GCST90001697	Osteonecrosis|| id:finngen_R9_M13_OSTEONECROSIS	Osteonecrosis	ebi-a-GCST90001697	Weighted median	259	-0.000697362	0.00116975	0.999303	0.997014	1.0016	0.551068	Relative count	Treg	CD45RA- CD28- CD8br %T cell
ebi-a-GCST90001697	Osteonecrosis|| id:finngen_R9_M13_OSTEONECROSIS	Osteonecrosis	ebi-a-GCST90001697	Inverse variance weighted	259	-0.000586205	0.000678642	0.999414	0.998085	1.00074	0.387703	Relative count	Treg	CD45RA- CD28- CD8br %T cell
ebi-a-GCST90001697	Osteonecrosis|| id:finngen_R9_M13_OSTEONECROSIS	Osteonecrosis	ebi-a-GCST90001697	Simple mode	259	-0.00167819	0.00183431	0.998323	0.99474	1.00192	0.361106	Relative count	Treg	CD45RA- CD28- CD8br %T cell
ebi-a-GCST90001697	Osteonecrosis|| id:finngen_R9_M13_OSTEONECROSIS	Osteonecrosis	ebi-a-GCST90001697	Weighted mode	259	-0.00167819	0.00111547	0.998323	0.996143	1.00051	0.133686	Relative count	Treg	CD45RA- CD28- CD8br %T cell
ebi-a-GCST90001698	Osteonecrosis|| id:finngen_R9_M13_OSTEONECROSIS	Osteonecrosis	ebi-a-GCST90001698	MR Egger	1647	-7.87406e-06	1.27357e-05	0.999992	0.999967	1.00002	0.536483	Absolute count	Treg	CD45RA+ CD28- CD8br AC
ebi-a-GCST90001698	Osteonecrosis|| id:finngen_R9_M13_OSTEONECROSIS	Osteonecrosis	ebi-a-GCST90001698	Weighted median	1647	9.95099e-07	1.63598e-05	1	0.999969	1.00003	0.951498	Absolute count	Treg	CD45RA+ CD28- CD8br AC
ebi-a-GCST90001698	Osteonecrosis|| id:finngen_R9_M13_OSTEONECROSIS	Osteonecrosis	ebi-a-GCST90001698	Inverse variance weighted	1647	-1.35927e-05	9.61046e-06	0.999986	0.999968	1.00001	0.157254	Absolute count	Treg	CD45RA+ CD28- CD8br AC
ebi-a-GCST90001698	Osteonecrosis|| id:finngen_R9_M13_OSTEONECROSIS	Osteonecrosis	ebi-a-GCST90001698	Simple mode	1647	1.16685e-06	4.75928e-05	1	0.999908	1.00009	0.980443	Absolute count	Treg	CD45RA+ CD28- CD8br AC
ebi-a-GCST90001698	Osteonecrosis|| id:finngen_R9_M13_OSTEONECROSIS	Osteonecrosis	ebi-a-GCST90001698	Weighted mode	1647	1.16685e-06	4.00787e-05	1	0.999923	1.00008	0.976777	Absolute count	Treg	CD45RA+ CD28- CD8br AC
ebi-a-GCST90001699	Osteonecrosis|| id:finngen_R9_M13_OSTEONECROSIS	Osteonecrosis	ebi-a-GCST90001699	MR Egger	35	0.00126301	0.00122564	1.00126	0.998861	1.00367	0.310274	Relative count	Treg	CD45RA+ CD28- CD8br %CD8br
ebi-a-GCST90001699	Osteonecrosis|| id:finngen_R9_M13_OSTEONECROSIS	Osteonecrosis	ebi-a-GCST90001699	Weighted median	35	0.000591573	0.00154317	1.00059	0.99757	1.00362	0.701461	Relative count	Treg	CD45RA+ CD28- CD8br %CD8br
ebi-a-GCST90001699	Osteonecrosis|| id:finngen_R9_M13_OSTEONECROSIS	Osteonecrosis	ebi-a-GCST90001699	Inverse variance weighted	35	0.0015988	0.00109354	1.0016	0.999456	1.00375	0.143731	Relative count	Treg	CD45RA+ CD28- CD8br %CD8br
ebi-a-GCST90001699	Osteonecrosis|| id:finngen_R9_M13_OSTEONECROSIS	Osteonecrosis	ebi-a-GCST90001699	Simple mode	35	0.0026205	0.00316942	1.00262	0.996415	1.00887	0.414112	Relative count	Treg	CD45RA+ CD28- CD8br %CD8br
ebi-a-GCST90001699	Osteonecrosis|| id:finngen_R9_M13_OSTEONECROSIS	Osteonecrosis	ebi-a-GCST90001699	Weighted mode	35	0.000414949	0.00126295	1.00042	0.997942	1.00289	0.744507	Relative count	Treg	CD45RA+ CD28- CD8br %CD8br
ebi-a-GCST90001700	Osteonecrosis|| id:finngen_R9_M13_OSTEONECROSIS	Osteonecrosis	ebi-a-GCST90001700	MR Egger	292	0.00056769	0.000664584	1.00057	0.999265	1.00187	0.393697	Relative count	Treg	CD45RA+ CD28- CD8br %T cell
ebi-a-GCST90001700	Osteonecrosis|| id:finngen_R9_M13_OSTEONECROSIS	Osteonecrosis	ebi-a-GCST90001700	Weighted median	292	-1.99476e-05	0.000681331	0.99998	0.998646	1.00132	0.976643	Relative count	Treg	CD45RA+ CD28- CD8br %T cell
ebi-a-GCST90001700	Osteonecrosis|| id:finngen_R9_M13_OSTEONECROSIS	Osteonecrosis	ebi-a-GCST90001700	Inverse variance weighted	292	5.84206e-05	0.000465079	1.00006	0.999147	1.00097	0.900037	Relative count	Treg	CD45RA+ CD28- CD8br %T cell
ebi-a-GCST90001700	Osteonecrosis|| id:finngen_R9_M13_OSTEONECROSIS	Osteonecrosis	ebi-a-GCST90001700	Simple mode	292	-0.000445883	0.00119679	0.999554	0.997212	1.0019	0.709743	Relative count	Treg	CD45RA+ CD28- CD8br %T cell
ebi-a-GCST90001700	Osteonecrosis|| id:finngen_R9_M13_OSTEONECROSIS	Osteonecrosis	ebi-a-GCST90001700	Weighted mode	292	-0.000445883	0.000763654	0.999554	0.998059	1.00105	0.559752	Relative count	Treg	CD45RA+ CD28- CD8br %T cell
ebi-a-GCST90001701	Osteonecrosis|| id:finngen_R9_M13_OSTEONECROSIS	Osteonecrosis	ebi-a-GCST90001701	MR Egger	32	0.0282771	0.0492994	1.02868	0.933934	1.13304	0.570528	MFI	B cell	BAFF-R on CD20- CD38-
ebi-a-GCST90001701	Osteonecrosis|| id:finngen_R9_M13_OSTEONECROSIS	Osteonecrosis	ebi-a-GCST90001701	Weighted median	32	-0.0172119	0.0519028	0.982935	0.88786	1.08819	0.740178	MFI	B cell	BAFF-R on CD20- CD38-
ebi-a-GCST90001701	Osteonecrosis|| id:finngen_R9_M13_OSTEONECROSIS	Osteonecrosis	ebi-a-GCST90001701	Inverse variance weighted	32	0.0061959	0.0351151	1.00622	0.939291	1.07791	0.859944	MFI	B cell	BAFF-R on CD20- CD38-
ebi-a-GCST90001701	Osteonecrosis|| id:finngen_R9_M13_OSTEONECROSIS	Osteonecrosis	ebi-a-GCST90001701	Simple mode	32	-0.0675367	0.0800777	0.934693	0.798924	1.09353	0.405471	MFI	B cell	BAFF-R on CD20- CD38-
ebi-a-GCST90001701	Osteonecrosis|| id:finngen_R9_M13_OSTEONECROSIS	Osteonecrosis	ebi-a-GCST90001701	Weighted mode	32	-0.0187705	0.0440984	0.981405	0.900141	1.07	0.673303	MFI	B cell	BAFF-R on CD20- CD38-
ebi-a-GCST90001702	Osteonecrosis|| id:finngen_R9_M13_OSTEONECROSIS	Osteonecrosis	ebi-a-GCST90001702	MR Egger	234	0.0481818	0.0246492	1.04936	0.999869	1.1013	0.0518193	MFI	B cell	BAFF-R on CD24+ CD27+
ebi-a-GCST90001702	Osteonecrosis|| id:finngen_R9_M13_OSTEONECROSIS	Osteonecrosis	ebi-a-GCST90001702	Weighted median	234	0.00868617	0.0244228	1.00872	0.961575	1.05818	0.722097	MFI	B cell	BAFF-R on CD24+ CD27+
ebi-a-GCST90001702	Osteonecrosis|| id:finngen_R9_M13_OSTEONECROSIS	Osteonecrosis	ebi-a-GCST90001702	Inverse variance weighted	234	0.0165249	0.0144069	1.01666	0.988356	1.04578	0.251378	MFI	B cell	BAFF-R on CD24+ CD27+
ebi-a-GCST90001702	Osteonecrosis|| id:finngen_R9_M13_OSTEONECROSIS	Osteonecrosis	ebi-a-GCST90001702	Simple mode	234	-0.027203	0.0468413	0.973164	0.887797	1.06674	0.561972	MFI	B cell	BAFF-R on CD24+ CD27+
ebi-a-GCST90001702	Osteonecrosis|| id:finngen_R9_M13_OSTEONECROSIS	Osteonecrosis	ebi-a-GCST90001702	Weighted mode	234	0.00129005	0.0269303	1.00129	0.94981	1.05556	0.961834	MFI	B cell	BAFF-R on CD24+ CD27+
ebi-a-GCST90001703	Osteonecrosis|| id:finngen_R9_M13_OSTEONECROSIS	Osteonecrosis	ebi-a-GCST90001703	MR Egger	226	0.0524405	0.025501	1.05384	1.00246	1.10785	0.0409019	MFI	B cell	BAFF-R on IgD+ CD24+
ebi-a-GCST90001703	Osteonecrosis|| id:finngen_R9_M13_OSTEONECROSIS	Osteonecrosis	ebi-a-GCST90001703	Weighted median	226	0.0133602	0.0259876	1.01345	0.963122	1.06641	0.607182	MFI	B cell	BAFF-R on IgD+ CD24+
ebi-a-GCST90001703	Osteonecrosis|| id:finngen_R9_M13_OSTEONECROSIS	Osteonecrosis	ebi-a-GCST90001703	Inverse variance weighted	226	0.0155601	0.0148943	1.01568	0.98646	1.04577	0.29616	MFI	B cell	BAFF-R on IgD+ CD24+
ebi-a-GCST90001703	Osteonecrosis|| id:finngen_R9_M13_OSTEONECROSIS	Osteonecrosis	ebi-a-GCST90001703	Simple mode	226	-0.0155209	0.0461158	0.984599	0.899507	1.07774	0.736759	MFI	B cell	BAFF-R on IgD+ CD24+
ebi-a-GCST90001703	Osteonecrosis|| id:finngen_R9_M13_OSTEONECROSIS	Osteonecrosis	ebi-a-GCST90001703	Weighted mode	226	0.0109807	0.0310025	1.01104	0.951435	1.07438	0.72353	MFI	B cell	BAFF-R on IgD+ CD24+
ebi-a-GCST90001704	Osteonecrosis|| id:finngen_R9_M13_OSTEONECROSIS	Osteonecrosis	ebi-a-GCST90001704	MR Egger	222	0.0459948	0.0252202	1.04707	0.996569	1.10013	0.0695502	MFI	B cell	BAFF-R on IgD+ CD24-
ebi-a-GCST90001704	Osteonecrosis|| id:finngen_R9_M13_OSTEONECROSIS	Osteonecrosis	ebi-a-GCST90001704	Weighted median	222	0.025027	0.0252356	1.02534	0.975861	1.07733	0.321326	MFI	B cell	BAFF-R on IgD+ CD24-
ebi-a-GCST90001704	Osteonecrosis|| id:finngen_R9_M13_OSTEONECROSIS	Osteonecrosis	ebi-a-GCST90001704	Inverse variance weighted	222	0.0181177	0.0152386	1.01828	0.988319	1.04916	0.234464	MFI	B cell	BAFF-R on IgD+ CD24-
ebi-a-GCST90001704	Osteonecrosis|| id:finngen_R9_M13_OSTEONECROSIS	Osteonecrosis	ebi-a-GCST90001704	Simple mode	222	0.0114491	0.0501338	1.01151	0.916848	1.11596	0.819568	MFI	B cell	BAFF-R on IgD+ CD24-
ebi-a-GCST90001704	Osteonecrosis|| id:finngen_R9_M13_OSTEONECROSIS	Osteonecrosis	ebi-a-GCST90001704	Weighted mode	222	0.0114491	0.0298894	1.01151	0.953959	1.07254	0.702051	MFI	B cell	BAFF-R on IgD+ CD24-
ebi-a-GCST90001705	Osteonecrosis|| id:finngen_R9_M13_OSTEONECROSIS	Osteonecrosis	ebi-a-GCST90001705	MR Egger	233	0.0398694	0.0260262	1.04067	0.98892	1.09514	0.126917	MFI	B cell	BAFF-R on IgD+ CD38-
ebi-a-GCST90001705	Osteonecrosis|| id:finngen_R9_M13_OSTEONECROSIS	Osteonecrosis	ebi-a-GCST90001705	Weighted median	233	0.0303535	0.0262738	1.03082	0.979079	1.08529	0.247977	MFI	B cell	BAFF-R on IgD+ CD38-
ebi-a-GCST90001705	Osteonecrosis|| id:finngen_R9_M13_OSTEONECROSIS	Osteonecrosis	ebi-a-GCST90001705	Inverse variance weighted	233	0.0214327	0.0152827	1.02166	0.991515	1.05273	0.160792	MFI	B cell	BAFF-R on IgD+ CD38-
ebi-a-GCST90001705	Osteonecrosis|| id:finngen_R9_M13_OSTEONECROSIS	Osteonecrosis	ebi-a-GCST90001705	Simple mode	233	-0.0119559	0.0483954	0.988115	0.898696	1.08643	0.805091	MFI	B cell	BAFF-R on IgD+ CD38-
ebi-a-GCST90001705	Osteonecrosis|| id:finngen_R9_M13_OSTEONECROSIS	Osteonecrosis	ebi-a-GCST90001705	Weighted mode	233	0.00781894	0.0279073	1.00785	0.954203	1.06451	0.779592	MFI	B cell	BAFF-R on IgD+ CD38-
ebi-a-GCST90001706	Osteonecrosis|| id:finngen_R9_M13_OSTEONECROSIS	Osteonecrosis	ebi-a-GCST90001706	MR Egger	127	0.0579306	0.0288543	1.05964	1.00138	1.1213	0.0468317	MFI	B cell	BAFF-R on IgD+ CD38- naive
ebi-a-GCST90001706	Osteonecrosis|| id:finngen_R9_M13_OSTEONECROSIS	Osteonecrosis	ebi-a-GCST90001706	Weighted median	127	0.0349824	0.0283542	1.0356	0.979619	1.09478	0.21729	MFI	B cell	BAFF-R on IgD+ CD38- naive
ebi-a-GCST90001706	Osteonecrosis|| id:finngen_R9_M13_OSTEONECROSIS	Osteonecrosis	ebi-a-GCST90001706	Inverse variance weighted	127	0.0252067	0.0163957	1.02553	0.993095	1.05902	0.124195	MFI	B cell	BAFF-R on IgD+ CD38- naive
ebi-a-GCST90001706	Osteonecrosis|| id:finngen_R9_M13_OSTEONECROSIS	Osteonecrosis	ebi-a-GCST90001706	Simple mode	127	-0.013173	0.052363	0.986913	0.890649	1.09358	0.801784	MFI	B cell	BAFF-R on IgD+ CD38- naive
ebi-a-GCST90001706	Osteonecrosis|| id:finngen_R9_M13_OSTEONECROSIS	Osteonecrosis	ebi-a-GCST90001706	Weighted mode	127	0.0126897	0.0307632	1.01277	0.953509	1.07572	0.680677	MFI	B cell	BAFF-R on IgD+ CD38- naive
ebi-a-GCST90001707	Osteonecrosis|| id:finngen_R9_M13_OSTEONECROSIS	Osteonecrosis	ebi-a-GCST90001707	MR Egger	133	0.0521522	0.02961	1.05354	0.994134	1.11649	0.0805196	MFI	B cell	BAFF-R on IgD+ CD38- unsw mem
ebi-a-GCST90001707	Osteonecrosis|| id:finngen_R9_M13_OSTEONECROSIS	Osteonecrosis	ebi-a-GCST90001707	Weighted median	133	0.0300301	0.0276599	1.03049	0.976107	1.08789	0.277616	MFI	B cell	BAFF-R on IgD+ CD38- unsw mem
ebi-a-GCST90001707	Osteonecrosis|| id:finngen_R9_M13_OSTEONECROSIS	Osteonecrosis	ebi-a-GCST90001707	Inverse variance weighted	133	0.0220215	0.0162111	1.02227	0.990295	1.05527	0.174332	MFI	B cell	BAFF-R on IgD+ CD38- unsw mem
ebi-a-GCST90001707	Osteonecrosis|| id:finngen_R9_M13_OSTEONECROSIS	Osteonecrosis	ebi-a-GCST90001707	Simple mode	133	-0.0134041	0.0517115	0.986685	0.891581	1.09193	0.795878	MFI	B cell	BAFF-R on IgD+ CD38- unsw mem
ebi-a-GCST90001707	Osteonecrosis|| id:finngen_R9_M13_OSTEONECROSIS	Osteonecrosis	ebi-a-GCST90001707	Weighted mode	133	0.00650507	0.0309005	1.00653	0.947375	1.06937	0.833589	MFI	B cell	BAFF-R on IgD+ CD38- unsw mem
ebi-a-GCST90001708	Osteonecrosis|| id:finngen_R9_M13_OSTEONECROSIS	Osteonecrosis	ebi-a-GCST90001708	MR Egger	207	0.0579203	0.026343	1.05963	1.00631	1.11578	0.0290183	MFI	B cell	BAFF-R on IgD+ CD38br
ebi-a-GCST90001708	Osteonecrosis|| id:finngen_R9_M13_OSTEONECROSIS	Osteonecrosis	ebi-a-GCST90001708	Weighted median	207	0.031265	0.0264642	1.03176	0.979606	1.08669	0.23744	MFI	B cell	BAFF-R on IgD+ CD38br
ebi-a-GCST90001708	Osteonecrosis|| id:finngen_R9_M13_OSTEONECROSIS	Osteonecrosis	ebi-a-GCST90001708	Inverse variance weighted	207	0.0253684	0.0154997	1.02569	0.995002	1.05733	0.101693	MFI	B cell	BAFF-R on IgD+ CD38br
ebi-a-GCST90001708	Osteonecrosis|| id:finngen_R9_M13_OSTEONECROSIS	Osteonecrosis	ebi-a-GCST90001708	Simple mode	207	-0.0293229	0.0465101	0.971103	0.886492	1.06379	0.52909	MFI	B cell	BAFF-R on IgD+ CD38br
ebi-a-GCST90001708	Osteonecrosis|| id:finngen_R9_M13_OSTEONECROSIS	Osteonecrosis	ebi-a-GCST90001708	Weighted mode	207	0.00710443	0.0293465	1.00713	0.950835	1.06676	0.808953	MFI	B cell	BAFF-R on IgD+ CD38br
ebi-a-GCST90001709	Osteonecrosis|| id:finngen_R9_M13_OSTEONECROSIS	Osteonecrosis	ebi-a-GCST90001709	Inverse variance weighted	227	0.0295082	0.0142127	1.02995	1.00165	1.05904	0.0378772	MFI	B cell	BAFF-R on IgD+ CD38dim
ebi-a-GCST90001709	Osteonecrosis|| id:finngen_R9_M13_OSTEONECROSIS	Osteonecrosis	ebi-a-GCST90001709	MR Egger	227	0.0499704	0.0229488	1.05124	1.005	1.0996	0.0304848	MFI	B cell	BAFF-R on IgD+ CD38dim
ebi-a-GCST90001709	Osteonecrosis|| id:finngen_R9_M13_OSTEONECROSIS	Osteonecrosis	ebi-a-GCST90001709	Simple mode	227	0.0138835	0.0441506	1.01398	0.929925	1.10563	0.753464	MFI	B cell	BAFF-R on IgD+ CD38dim
ebi-a-GCST90001709	Osteonecrosis|| id:finngen_R9_M13_OSTEONECROSIS	Osteonecrosis	ebi-a-GCST90001709	Weighted median	227	0.0318842	0.024433	1.0324	0.984123	1.08304	0.191906	MFI	B cell	BAFF-R on IgD+ CD38dim
ebi-a-GCST90001709	Osteonecrosis|| id:finngen_R9_M13_OSTEONECROSIS	Osteonecrosis	ebi-a-GCST90001709	Weighted mode	227	0.0231804	0.026364	1.02345	0.971909	1.07773	0.380203	MFI	B cell	BAFF-R on IgD+ CD38dim
ebi-a-GCST90001710	Osteonecrosis|| id:finngen_R9_M13_OSTEONECROSIS	Osteonecrosis	ebi-a-GCST90001710	MR Egger	211	0.0518929	0.0277942	1.05326	0.99742	1.11223	0.0632956	MFI	B cell	BAFF-R on IgD- CD24-
ebi-a-GCST90001710	Osteonecrosis|| id:finngen_R9_M13_OSTEONECROSIS	Osteonecrosis	ebi-a-GCST90001710	Weighted median	211	0.0331036	0.0268341	1.03366	0.980698	1.08948	0.217337	MFI	B cell	BAFF-R on IgD- CD24-
ebi-a-GCST90001710	Osteonecrosis|| id:finngen_R9_M13_OSTEONECROSIS	Osteonecrosis	ebi-a-GCST90001710	Inverse variance weighted	211	0.0260378	0.0159094	1.02638	0.994869	1.05889	0.101707	MFI	B cell	BAFF-R on IgD- CD24-
ebi-a-GCST90001710	Osteonecrosis|| id:finngen_R9_M13_OSTEONECROSIS	Osteonecrosis	ebi-a-GCST90001710	Simple mode	211	0.0267675	0.0476567	1.02713	0.935532	1.12769	0.574937	MFI	B cell	BAFF-R on IgD- CD24-
ebi-a-GCST90001710	Osteonecrosis|| id:finngen_R9_M13_OSTEONECROSIS	Osteonecrosis	ebi-a-GCST90001710	Weighted mode	211	0.0112022	0.0317629	1.01127	0.950228	1.07622	0.724681	MFI	B cell	BAFF-R on IgD- CD24-
ebi-a-GCST90001711	Osteonecrosis|| id:finngen_R9_M13_OSTEONECROSIS	Osteonecrosis	ebi-a-GCST90001711	MR Egger	213	0.0565841	0.027383	1.05822	1.00292	1.11656	0.0400118	MFI	B cell	BAFF-R on IgD- CD27-
ebi-a-GCST90001711	Osteonecrosis|| id:finngen_R9_M13_OSTEONECROSIS	Osteonecrosis	ebi-a-GCST90001711	Weighted median	213	0.0322077	0.0264204	1.03273	0.980614	1.08762	0.222828	MFI	B cell	BAFF-R on IgD- CD27-
ebi-a-GCST90001711	Osteonecrosis|| id:finngen_R9_M13_OSTEONECROSIS	Osteonecrosis	ebi-a-GCST90001711	Inverse variance weighted	213	0.0216685	0.0158829	1.0219	0.990583	1.05422	0.172484	MFI	B cell	BAFF-R on IgD- CD27-
ebi-a-GCST90001711	Osteonecrosis|| id:finngen_R9_M13_OSTEONECROSIS	Osteonecrosis	ebi-a-GCST90001711	Simple mode	213	0.00842097	0.0505441	1.00846	0.913342	1.11348	0.867838	MFI	B cell	BAFF-R on IgD- CD27-
ebi-a-GCST90001711	Osteonecrosis|| id:finngen_R9_M13_OSTEONECROSIS	Osteonecrosis	ebi-a-GCST90001711	Weighted mode	213	0.0189611	0.0311937	1.01914	0.958699	1.0834	0.543936	MFI	B cell	BAFF-R on IgD- CD27-
ebi-a-GCST90001712	Osteonecrosis|| id:finngen_R9_M13_OSTEONECROSIS	Osteonecrosis	ebi-a-GCST90001712	MR Egger	229	0.0345826	0.0249885	1.03519	0.985708	1.08715	0.167735	MFI	B cell	BAFF-R on IgD- CD38-
ebi-a-GCST90001712	Osteonecrosis|| id:finngen_R9_M13_OSTEONECROSIS	Osteonecrosis	ebi-a-GCST90001712	Weighted median	229	0.0115311	0.0244448	1.0116	0.964273	1.06125	0.637128	MFI	B cell	BAFF-R on IgD- CD38-
ebi-a-GCST90001712	Osteonecrosis|| id:finngen_R9_M13_OSTEONECROSIS	Osteonecrosis	ebi-a-GCST90001712	Inverse variance weighted	229	0.0178414	0.014425	1.018	0.989623	1.04719	0.216146	MFI	B cell	BAFF-R on IgD- CD38-
ebi-a-GCST90001712	Osteonecrosis|| id:finngen_R9_M13_OSTEONECROSIS	Osteonecrosis	ebi-a-GCST90001712	Simple mode	229	0.00998968	0.0442772	1.01004	0.926081	1.10161	0.821701	MFI	B cell	BAFF-R on IgD- CD38-
ebi-a-GCST90001712	Osteonecrosis|| id:finngen_R9_M13_OSTEONECROSIS	Osteonecrosis	ebi-a-GCST90001712	Weighted mode	229	0.00261617	0.0282323	1.00262	0.948646	1.05966	0.926251	MFI	B cell	BAFF-R on IgD- CD38-
ebi-a-GCST90001713	Osteonecrosis|| id:finngen_R9_M13_OSTEONECROSIS	Osteonecrosis	ebi-a-GCST90001713	MR Egger	34	0.0278458	0.0815351	1.02824	0.876373	1.20642	0.734946	MFI	B cell	BAFF-R on IgD- CD38br
ebi-a-GCST90001713	Osteonecrosis|| id:finngen_R9_M13_OSTEONECROSIS	Osteonecrosis	ebi-a-GCST90001713	Weighted median	34	0.0882446	0.0677751	1.09226	0.956385	1.24743	0.192909	MFI	B cell	BAFF-R on IgD- CD38br
ebi-a-GCST90001713	Osteonecrosis|| id:finngen_R9_M13_OSTEONECROSIS	Osteonecrosis	ebi-a-GCST90001713	Inverse variance weighted	34	0.0644331	0.0454748	1.06655	0.975605	1.16598	0.156513	MFI	B cell	BAFF-R on IgD- CD38br
ebi-a-GCST90001713	Osteonecrosis|| id:finngen_R9_M13_OSTEONECROSIS	Osteonecrosis	ebi-a-GCST90001713	Simple mode	34	0.0598059	0.111103	1.06163	0.853888	1.31991	0.593986	MFI	B cell	BAFF-R on IgD- CD38br
ebi-a-GCST90001713	Osteonecrosis|| id:finngen_R9_M13_OSTEONECROSIS	Osteonecrosis	ebi-a-GCST90001713	Weighted mode	34	0.0598059	0.0763418	1.06163	0.914092	1.23298	0.438981	MFI	B cell	BAFF-R on IgD- CD38br
ebi-a-GCST90001714	Osteonecrosis|| id:finngen_R9_M13_OSTEONECROSIS	Osteonecrosis	ebi-a-GCST90001714	MR Egger	217	0.0465194	0.0262544	1.04762	0.995073	1.10294	0.0778322	MFI	B cell	BAFF-R on IgD- CD38dim
ebi-a-GCST90001714	Osteonecrosis|| id:finngen_R9_M13_OSTEONECROSIS	Osteonecrosis	ebi-a-GCST90001714	Weighted median	217	0.0298005	0.0261439	1.03025	0.978787	1.08442	0.254343	MFI	B cell	BAFF-R on IgD- CD38dim
ebi-a-GCST90001714	Osteonecrosis|| id:finngen_R9_M13_OSTEONECROSIS	Osteonecrosis	ebi-a-GCST90001714	Inverse variance weighted	217	0.0219354	0.0151241	1.02218	0.992322	1.05293	0.146957	MFI	B cell	BAFF-R on IgD- CD38dim
ebi-a-GCST90001714	Osteonecrosis|| id:finngen_R9_M13_OSTEONECROSIS	Osteonecrosis	ebi-a-GCST90001714	Simple mode	217	0.000609116	0.0485117	1.00061	0.909852	1.10042	0.989994	MFI	B cell	BAFF-R on IgD- CD38dim
ebi-a-GCST90001714	Osteonecrosis|| id:finngen_R9_M13_OSTEONECROSIS	Osteonecrosis	ebi-a-GCST90001714	Weighted mode	217	0.0104722	0.0320338	1.01053	0.949031	1.07601	0.744051	MFI	B cell	BAFF-R on IgD- CD38dim
ebi-a-GCST90001715	Osteonecrosis|| id:finngen_R9_M13_OSTEONECROSIS	Osteonecrosis	ebi-a-GCST90001715	MR Egger	229	0.0481863	0.0255712	1.04937	0.998069	1.1033	0.0607897	MFI	B cell	BAFF-R on memory B cell
ebi-a-GCST90001715	Osteonecrosis|| id:finngen_R9_M13_OSTEONECROSIS	Osteonecrosis	ebi-a-GCST90001715	Weighted median	229	0.0142638	0.0252742	1.01437	0.965341	1.06588	0.572508	MFI	B cell	BAFF-R on memory B cell
ebi-a-GCST90001715	Osteonecrosis|| id:finngen_R9_M13_OSTEONECROSIS	Osteonecrosis	ebi-a-GCST90001715	Inverse variance weighted	229	0.0161852	0.0147703	1.01632	0.987316	1.04617	0.27317	MFI	B cell	BAFF-R on memory B cell
ebi-a-GCST90001715	Osteonecrosis|| id:finngen_R9_M13_OSTEONECROSIS	Osteonecrosis	ebi-a-GCST90001715	Simple mode	229	-0.02965	0.0504078	0.970785	0.879458	1.0716	0.556978	MFI	B cell	BAFF-R on memory B cell
ebi-a-GCST90001715	Osteonecrosis|| id:finngen_R9_M13_OSTEONECROSIS	Osteonecrosis	ebi-a-GCST90001715	Weighted mode	229	0.00887158	0.0297126	1.00891	0.951833	1.06941	0.765533	MFI	B cell	BAFF-R on memory B cell
ebi-a-GCST90001716	Osteonecrosis|| id:finngen_R9_M13_OSTEONECROSIS	Osteonecrosis	ebi-a-GCST90001716	MR Egger	225	0.0591033	0.0263574	1.06088	1.00747	1.11713	0.0259209	MFI	B cell	BAFF-R on naive-mature B cell
ebi-a-GCST90001716	Osteonecrosis|| id:finngen_R9_M13_OSTEONECROSIS	Osteonecrosis	ebi-a-GCST90001716	Weighted median	225	0.0262407	0.0256669	1.02659	0.976221	1.07955	0.306613	MFI	B cell	BAFF-R on naive-mature B cell
ebi-a-GCST90001716	Osteonecrosis|| id:finngen_R9_M13_OSTEONECROSIS	Osteonecrosis	ebi-a-GCST90001716	Inverse variance weighted	225	0.0234682	0.0155387	1.02375	0.993037	1.0554	0.130965	MFI	B cell	BAFF-R on naive-mature B cell
ebi-a-GCST90001716	Osteonecrosis|| id:finngen_R9_M13_OSTEONECROSIS	Osteonecrosis	ebi-a-GCST90001716	Simple mode	225	0.00408723	0.049183	1.0041	0.911821	1.10571	0.933844	MFI	B cell	BAFF-R on naive-mature B cell
ebi-a-GCST90001716	Osteonecrosis|| id:finngen_R9_M13_OSTEONECROSIS	Osteonecrosis	ebi-a-GCST90001716	Weighted mode	225	0.0126266	0.0304886	1.01271	0.953962	1.07507	0.679166	MFI	B cell	BAFF-R on naive-mature B cell
ebi-a-GCST90001717	Osteonecrosis|| id:finngen_R9_M13_OSTEONECROSIS	Osteonecrosis	ebi-a-GCST90001717	MR Egger	235	0.046262	0.0242	1.04735	0.998831	1.09822	0.0571471	MFI	B cell	BAFF-R on unsw mem
ebi-a-GCST90001717	Osteonecrosis|| id:finngen_R9_M13_OSTEONECROSIS	Osteonecrosis	ebi-a-GCST90001717	Weighted median	235	0.0260508	0.0242631	1.02639	0.978725	1.07638	0.282966	MFI	B cell	BAFF-R on unsw mem
ebi-a-GCST90001717	Osteonecrosis|| id:finngen_R9_M13_OSTEONECROSIS	Osteonecrosis	ebi-a-GCST90001717	Inverse variance weighted	235	0.0216623	0.0145488	1.0219	0.99317	1.05146	0.136502	MFI	B cell	BAFF-R on unsw mem
ebi-a-GCST90001717	Osteonecrosis|| id:finngen_R9_M13_OSTEONECROSIS	Osteonecrosis	ebi-a-GCST90001717	Simple mode	235	-0.0241975	0.0438114	0.976093	0.895773	1.06361	0.581263	MFI	B cell	BAFF-R on unsw mem
ebi-a-GCST90001717	Osteonecrosis|| id:finngen_R9_M13_OSTEONECROSIS	Osteonecrosis	ebi-a-GCST90001717	Weighted mode	235	0.00401992	0.027023	1.00403	0.952233	1.05864	0.881872	MFI	B cell	BAFF-R on unsw mem
ebi-a-GCST90001718	Osteonecrosis|| id:finngen_R9_M13_OSTEONECROSIS	Osteonecrosis	ebi-a-GCST90001718	MR Egger	219	0.0443377	0.0250962	1.04534	0.995161	1.09804	0.0786823	MFI	B cell	BAFF-R on sw mem
ebi-a-GCST90001718	Osteonecrosis|| id:finngen_R9_M13_OSTEONECROSIS	Osteonecrosis	ebi-a-GCST90001718	Weighted median	219	0.00906165	0.0250532	1.0091	0.960749	1.05989	0.717579	MFI	B cell	BAFF-R on sw mem
ebi-a-GCST90001718	Osteonecrosis|| id:finngen_R9_M13_OSTEONECROSIS	Osteonecrosis	ebi-a-GCST90001718	Inverse variance weighted	219	0.02125	0.0145605	1.02148	0.992738	1.05105	0.144448	MFI	B cell	BAFF-R on sw mem
ebi-a-GCST90001718	Osteonecrosis|| id:finngen_R9_M13_OSTEONECROSIS	Osteonecrosis	ebi-a-GCST90001718	Simple mode	219	-0.0146756	0.0462639	0.985432	0.900007	1.07896	0.751384	MFI	B cell	BAFF-R on sw mem
ebi-a-GCST90001718	Osteonecrosis|| id:finngen_R9_M13_OSTEONECROSIS	Osteonecrosis	ebi-a-GCST90001718	Weighted mode	219	0.00480594	0.0267706	1.00482	0.953454	1.05895	0.857694	MFI	B cell	BAFF-R on sw mem
ebi-a-GCST90001719	Osteonecrosis|| id:finngen_R9_M13_OSTEONECROSIS	Osteonecrosis	ebi-a-GCST90001719	MR Egger	233	0.0512604	0.0252189	1.0526	1.00183	1.10593	0.0432347	MFI	B cell	BAFF-R on IgD+
ebi-a-GCST90001719	Osteonecrosis|| id:finngen_R9_M13_OSTEONECROSIS	Osteonecrosis	ebi-a-GCST90001719	Weighted median	233	0.0279253	0.0262256	1.02832	0.976796	1.08256	0.286962	MFI	B cell	BAFF-R on IgD+
ebi-a-GCST90001719	Osteonecrosis|| id:finngen_R9_M13_OSTEONECROSIS	Osteonecrosis	ebi-a-GCST90001719	Inverse variance weighted	233	0.0266029	0.01493	1.02696	0.997344	1.05746	0.0747747	MFI	B cell	BAFF-R on IgD+
ebi-a-GCST90001719	Osteonecrosis|| id:finngen_R9_M13_OSTEONECROSIS	Osteonecrosis	ebi-a-GCST90001719	Simple mode	233	0.0160945	0.0496683	1.01622	0.921958	1.12013	0.746199	MFI	B cell	BAFF-R on IgD+
ebi-a-GCST90001719	Osteonecrosis|| id:finngen_R9_M13_OSTEONECROSIS	Osteonecrosis	ebi-a-GCST90001719	Weighted mode	233	0.0160945	0.0282023	1.01622	0.961576	1.07398	0.568768	MFI	B cell	BAFF-R on IgD+
ebi-a-GCST90001720	Osteonecrosis|| id:finngen_R9_M13_OSTEONECROSIS	Osteonecrosis	ebi-a-GCST90001720	MR Egger	179	0.0821495	0.0284818	1.08562	1.02667	1.14795	0.00441027	MFI	B cell	BAFF-R on transitional
ebi-a-GCST90001720	Osteonecrosis|| id:finngen_R9_M13_OSTEONECROSIS	Osteonecrosis	ebi-a-GCST90001720	Weighted median	179	0.0317381	0.029341	1.03225	0.974559	1.09335	0.279386	MFI	B cell	BAFF-R on transitional
ebi-a-GCST90001720	Osteonecrosis|| id:finngen_R9_M13_OSTEONECROSIS	Osteonecrosis	ebi-a-GCST90001720	Inverse variance weighted	179	0.0254105	0.0169745	1.02574	0.992171	1.06044	0.134398	MFI	B cell	BAFF-R on transitional
ebi-a-GCST90001720	Osteonecrosis|| id:finngen_R9_M13_OSTEONECROSIS	Osteonecrosis	ebi-a-GCST90001720	Simple mode	179	-0.0276915	0.0514889	0.972688	0.879317	1.07597	0.591377	MFI	B cell	BAFF-R on transitional
ebi-a-GCST90001720	Osteonecrosis|| id:finngen_R9_M13_OSTEONECROSIS	Osteonecrosis	ebi-a-GCST90001720	Weighted mode	179	0.0157882	0.0338127	1.01591	0.950769	1.08552	0.64112	MFI	B cell	BAFF-R on transitional
ebi-a-GCST90001721	Osteonecrosis|| id:finngen_R9_M13_OSTEONECROSIS	Osteonecrosis	ebi-a-GCST90001721	MR Egger	21	0.114325	0.0755554	1.12112	0.9668	1.30006	0.146704	MFI	B cell	CD19 on CD20-
ebi-a-GCST90001721	Osteonecrosis|| id:finngen_R9_M13_OSTEONECROSIS	Osteonecrosis	ebi-a-GCST90001721	Weighted median	21	0.071613	0.0770195	1.07424	0.923721	1.24928	0.352473	MFI	B cell	CD19 on CD20-
ebi-a-GCST90001721	Osteonecrosis|| id:finngen_R9_M13_OSTEONECROSIS	Osteonecrosis	ebi-a-GCST90001721	Inverse variance weighted	21	0.0264574	0.053911	1.02681	0.923848	1.14125	0.623596	MFI	B cell	CD19 on CD20-
ebi-a-GCST90001721	Osteonecrosis|| id:finngen_R9_M13_OSTEONECROSIS	Osteonecrosis	ebi-a-GCST90001721	Simple mode	21	-0.0697718	0.131996	0.932607	0.720015	1.20797	0.602906	MFI	B cell	CD19 on CD20-
ebi-a-GCST90001721	Osteonecrosis|| id:finngen_R9_M13_OSTEONECROSIS	Osteonecrosis	ebi-a-GCST90001721	Weighted mode	21	0.0597754	0.0692312	1.0616	0.926892	1.21588	0.398145	MFI	B cell	CD19 on CD20-
ebi-a-GCST90001722	Osteonecrosis|| id:finngen_R9_M13_OSTEONECROSIS	Osteonecrosis	ebi-a-GCST90001722	MR Egger	20	-0.175502	0.104676	0.839036	0.683405	1.03011	0.110897	MFI	B cell	CD19 on CD20- CD38-
ebi-a-GCST90001722	Osteonecrosis|| id:finngen_R9_M13_OSTEONECROSIS	Osteonecrosis	ebi-a-GCST90001722	Weighted median	20	-0.0670905	0.0839768	0.935111	0.793196	1.10242	0.424339	MFI	B cell	CD19 on CD20- CD38-
ebi-a-GCST90001722	Osteonecrosis|| id:finngen_R9_M13_OSTEONECROSIS	Osteonecrosis	ebi-a-GCST90001722	Inverse variance weighted	20	-0.0567967	0.0591961	0.944786	0.841288	1.06102	0.337323	MFI	B cell	CD19 on CD20- CD38-
ebi-a-GCST90001722	Osteonecrosis|| id:finngen_R9_M13_OSTEONECROSIS	Osteonecrosis	ebi-a-GCST90001722	Simple mode	20	0.0675563	0.148823	1.06989	0.799206	1.43225	0.655016	MFI	B cell	CD19 on CD20- CD38-
ebi-a-GCST90001722	Osteonecrosis|| id:finngen_R9_M13_OSTEONECROSIS	Osteonecrosis	ebi-a-GCST90001722	Weighted mode	20	-0.126688	0.101725	0.881008	0.721755	1.0754	0.228127	MFI	B cell	CD19 on CD20- CD38-
ebi-a-GCST90001723	Osteonecrosis|| id:finngen_R9_M13_OSTEONECROSIS	Osteonecrosis	ebi-a-GCST90001723	MR Egger	39	-0.0430832	0.0449557	0.957832	0.877046	1.04606	0.344108	MFI	B cell	CD19 on CD24+ CD27+
ebi-a-GCST90001723	Osteonecrosis|| id:finngen_R9_M13_OSTEONECROSIS	Osteonecrosis	ebi-a-GCST90001723	Weighted median	39	-0.0754317	0.0465738	0.927343	0.84644	1.01598	0.105315	MFI	B cell	CD19 on CD24+ CD27+
ebi-a-GCST90001723	Osteonecrosis|| id:finngen_R9_M13_OSTEONECROSIS	Osteonecrosis	ebi-a-GCST90001723	Inverse variance weighted	39	-0.025238	0.031842	0.975078	0.916083	1.03787	0.42801	MFI	B cell	CD19 on CD24+ CD27+
ebi-a-GCST90001723	Osteonecrosis|| id:finngen_R9_M13_OSTEONECROSIS	Osteonecrosis	ebi-a-GCST90001723	Simple mode	39	0.202252	0.0795724	1.22416	1.04738	1.43077	0.015231	MFI	B cell	CD19 on CD24+ CD27+
ebi-a-GCST90001723	Osteonecrosis|| id:finngen_R9_M13_OSTEONECROSIS	Osteonecrosis	ebi-a-GCST90001723	Weighted mode	39	-0.055943	0.0429951	0.945593	0.869173	1.02873	0.201042	MFI	B cell	CD19 on CD24+ CD27+
ebi-a-GCST90001724	Osteonecrosis|| id:finngen_R9_M13_OSTEONECROSIS	Osteonecrosis	ebi-a-GCST90001724	MR Egger	43	0.0165643	0.0286068	1.0167	0.961265	1.07534	0.565734	MFI	B cell	CD19 on IgD+ CD24+
ebi-a-GCST90001724	Osteonecrosis|| id:finngen_R9_M13_OSTEONECROSIS	Osteonecrosis	ebi-a-GCST90001724	Weighted median	43	-0.00875087	0.0388714	0.991287	0.918568	1.06976	0.821883	MFI	B cell	CD19 on IgD+ CD24+
ebi-a-GCST90001724	Osteonecrosis|| id:finngen_R9_M13_OSTEONECROSIS	Osteonecrosis	ebi-a-GCST90001724	Inverse variance weighted	43	-0.00610977	0.0227989	0.993909	0.950473	1.03933	0.788711	MFI	B cell	CD19 on IgD+ CD24+
ebi-a-GCST90001724	Osteonecrosis|| id:finngen_R9_M13_OSTEONECROSIS	Osteonecrosis	ebi-a-GCST90001724	Simple mode	43	-0.0109421	0.0604002	0.989118	0.878687	1.11343	0.857114	MFI	B cell	CD19 on IgD+ CD24+
ebi-a-GCST90001724	Osteonecrosis|| id:finngen_R9_M13_OSTEONECROSIS	Osteonecrosis	ebi-a-GCST90001724	Weighted mode	43	0.00273453	0.0339274	1.00274	0.938227	1.07169	0.936143	MFI	B cell	CD19 on IgD+ CD24+
ebi-a-GCST90001725	Osteonecrosis|| id:finngen_R9_M13_OSTEONECROSIS	Osteonecrosis	ebi-a-GCST90001725	MR Egger	34	-0.0474957	0.0253414	0.953615	0.907406	1.00218	0.0700533	MFI	B cell	CD19 on IgD+ CD24-
ebi-a-GCST90001725	Osteonecrosis|| id:finngen_R9_M13_OSTEONECROSIS	Osteonecrosis	ebi-a-GCST90001725	Weighted median	34	-0.0421482	0.0294624	0.958728	0.904933	1.01572	0.152552	MFI	B cell	CD19 on IgD+ CD24-
ebi-a-GCST90001725	Osteonecrosis|| id:finngen_R9_M13_OSTEONECROSIS	Osteonecrosis	ebi-a-GCST90001725	Inverse variance weighted	34	-0.0314235	0.0213521	0.969065	0.929347	1.01048	0.141107	MFI	B cell	CD19 on IgD+ CD24-
ebi-a-GCST90001725	Osteonecrosis|| id:finngen_R9_M13_OSTEONECROSIS	Osteonecrosis	ebi-a-GCST90001725	Simple mode	34	0.00485632	0.053024	1.00487	0.905679	1.11492	0.92758	MFI	B cell	CD19 on IgD+ CD24-
ebi-a-GCST90001725	Osteonecrosis|| id:finngen_R9_M13_OSTEONECROSIS	Osteonecrosis	ebi-a-GCST90001725	Weighted mode	34	-0.038471	0.0235381	0.96226	0.918875	1.00769	0.111677	MFI	B cell	CD19 on IgD+ CD24-
ebi-a-GCST90001726	Osteonecrosis|| id:finngen_R9_M13_OSTEONECROSIS	Osteonecrosis	ebi-a-GCST90001726	Inverse variance weighted	30	-0.0516458	0.0260248	0.949665	0.902439	0.999363	0.0472021	MFI	B cell	CD19 on IgD+ CD38-
ebi-a-GCST90001726	Osteonecrosis|| id:finngen_R9_M13_OSTEONECROSIS	Osteonecrosis	ebi-a-GCST90001726	MR Egger	30	-0.0748842	0.0310729	0.927851	0.873029	0.986116	0.0227724	MFI	B cell	CD19 on IgD+ CD38-
ebi-a-GCST90001726	Osteonecrosis|| id:finngen_R9_M13_OSTEONECROSIS	Osteonecrosis	ebi-a-GCST90001726	Simple mode	30	-0.0537412	0.0750006	0.947677	0.818123	1.09775	0.479387	MFI	B cell	CD19 on IgD+ CD38-
ebi-a-GCST90001726	Osteonecrosis|| id:finngen_R9_M13_OSTEONECROSIS	Osteonecrosis	ebi-a-GCST90001726	Weighted median	30	-0.0436088	0.034133	0.957328	0.895378	1.02357	0.201385	MFI	B cell	CD19 on IgD+ CD38-
ebi-a-GCST90001726	Osteonecrosis|| id:finngen_R9_M13_OSTEONECROSIS	Osteonecrosis	ebi-a-GCST90001726	Weighted mode	30	-0.0491828	0.0292881	0.952007	0.898896	1.00826	0.103843	MFI	B cell	CD19 on IgD+ CD38-
ebi-a-GCST90001727	Osteonecrosis|| id:finngen_R9_M13_OSTEONECROSIS	Osteonecrosis	ebi-a-GCST90001727	Inverse variance weighted	19	-0.049731	0.0240048	0.951485	0.907755	0.997322	0.0382923	MFI	B cell	CD19 on IgD+ CD38- naive
ebi-a-GCST90001727	Osteonecrosis|| id:finngen_R9_M13_OSTEONECROSIS	Osteonecrosis	ebi-a-GCST90001727	MR Egger	19	-0.0398154	0.0282	0.960967	0.909293	1.01558	0.176025	MFI	B cell	CD19 on IgD+ CD38- naive
ebi-a-GCST90001727	Osteonecrosis|| id:finngen_R9_M13_OSTEONECROSIS	Osteonecrosis	ebi-a-GCST90001727	Simple mode	19	-0.0344723	0.0835362	0.966115	0.820203	1.13798	0.684728	MFI	B cell	CD19 on IgD+ CD38- naive
ebi-a-GCST90001727	Osteonecrosis|| id:finngen_R9_M13_OSTEONECROSIS	Osteonecrosis	ebi-a-GCST90001727	Weighted median	19	-0.0396445	0.0299015	0.961131	0.906421	1.01914	0.184894	MFI	B cell	CD19 on IgD+ CD38- naive
ebi-a-GCST90001727	Osteonecrosis|| id:finngen_R9_M13_OSTEONECROSIS	Osteonecrosis	ebi-a-GCST90001727	Weighted mode	19	-0.0385937	0.026182	0.962142	0.914013	1.0128	0.157742	MFI	B cell	CD19 on IgD+ CD38- naive
ebi-a-GCST90001728	Osteonecrosis|| id:finngen_R9_M13_OSTEONECROSIS	Osteonecrosis	ebi-a-GCST90001728	MR Egger	28	0.00715218	0.034505	1.00718	0.941315	1.07765	0.837407	MFI	B cell	CD19 on IgD+ CD38- unsw mem
ebi-a-GCST90001728	Osteonecrosis|| id:finngen_R9_M13_OSTEONECROSIS	Osteonecrosis	ebi-a-GCST90001728	Weighted median	28	-0.0378899	0.0368431	0.962819	0.895742	1.03492	0.303756	MFI	B cell	CD19 on IgD+ CD38- unsw mem
ebi-a-GCST90001728	Osteonecrosis|| id:finngen_R9_M13_OSTEONECROSIS	Osteonecrosis	ebi-a-GCST90001728	Inverse variance weighted	28	0.0024989	0.0231078	1.0025	0.95811	1.04895	0.913884	MFI	B cell	CD19 on IgD+ CD38- unsw mem
ebi-a-GCST90001728	Osteonecrosis|| id:finngen_R9_M13_OSTEONECROSIS	Osteonecrosis	ebi-a-GCST90001728	Simple mode	28	-0.0483042	0.0636161	0.952844	0.841145	1.07938	0.454247	MFI	B cell	CD19 on IgD+ CD38- unsw mem
ebi-a-GCST90001728	Osteonecrosis|| id:finngen_R9_M13_OSTEONECROSIS	Osteonecrosis	ebi-a-GCST90001728	Weighted mode	28	-0.0582864	0.0433009	0.94338	0.866619	1.02694	0.189471	MFI	B cell	CD19 on IgD+ CD38- unsw mem
ebi-a-GCST90001729	Osteonecrosis|| id:finngen_R9_M13_OSTEONECROSIS	Osteonecrosis	ebi-a-GCST90001729	MR Egger	30	-0.0651789	0.0461874	0.9369	0.855811	1.02567	0.169206	MFI	B cell	CD19 on IgD+ CD38br
ebi-a-GCST90001729	Osteonecrosis|| id:finngen_R9_M13_OSTEONECROSIS	Osteonecrosis	ebi-a-GCST90001729	Weighted median	30	-0.0761532	0.0443249	0.926674	0.849566	1.01078	0.0857839	MFI	B cell	CD19 on IgD+ CD38br
ebi-a-GCST90001729	Osteonecrosis|| id:finngen_R9_M13_OSTEONECROSIS	Osteonecrosis	ebi-a-GCST90001729	Inverse variance weighted	30	-0.0499663	0.0321174	0.951261	0.893225	1.01307	0.11977	MFI	B cell	CD19 on IgD+ CD38br
ebi-a-GCST90001729	Osteonecrosis|| id:finngen_R9_M13_OSTEONECROSIS	Osteonecrosis	ebi-a-GCST90001729	Simple mode	30	0.0634041	0.0644222	1.06546	0.939072	1.20885	0.333159	MFI	B cell	CD19 on IgD+ CD38br
ebi-a-GCST90001729	Osteonecrosis|| id:finngen_R9_M13_OSTEONECROSIS	Osteonecrosis	ebi-a-GCST90001729	Weighted mode	30	-0.0634893	0.0411788	0.938484	0.865715	1.01737	0.133965	MFI	B cell	CD19 on IgD+ CD38br
ebi-a-GCST90001730	Osteonecrosis|| id:finngen_R9_M13_OSTEONECROSIS	Osteonecrosis	ebi-a-GCST90001730	MR Egger	34	-0.0465722	0.0255192	0.954496	0.907928	1.00345	0.0773504	MFI	B cell	CD19 on IgD+ CD38dim
ebi-a-GCST90001730	Osteonecrosis|| id:finngen_R9_M13_OSTEONECROSIS	Osteonecrosis	ebi-a-GCST90001730	Weighted median	34	-0.0425705	0.028395	0.958323	0.906445	1.01317	0.133815	MFI	B cell	CD19 on IgD+ CD38dim
ebi-a-GCST90001730	Osteonecrosis|| id:finngen_R9_M13_OSTEONECROSIS	Osteonecrosis	ebi-a-GCST90001730	Inverse variance weighted	34	-0.0186869	0.0212871	0.981487	0.941379	1.0233	0.380024	MFI	B cell	CD19 on IgD+ CD38dim
ebi-a-GCST90001730	Osteonecrosis|| id:finngen_R9_M13_OSTEONECROSIS	Osteonecrosis	ebi-a-GCST90001730	Simple mode	34	0.0134677	0.0531089	1.01356	0.913359	1.12475	0.801388	MFI	B cell	CD19 on IgD+ CD38dim
ebi-a-GCST90001730	Osteonecrosis|| id:finngen_R9_M13_OSTEONECROSIS	Osteonecrosis	ebi-a-GCST90001730	Weighted mode	34	-0.0343495	0.0236625	0.966234	0.922445	1.0121	0.156041	MFI	B cell	CD19 on IgD+ CD38dim
ebi-a-GCST90001731	Osteonecrosis|| id:finngen_R9_M13_OSTEONECROSIS	Osteonecrosis	ebi-a-GCST90001731	MR Egger	25	-0.125256	0.0753871	0.882271	0.761082	1.02276	0.110184	MFI	B cell	CD19 on IgD- CD24-
ebi-a-GCST90001731	Osteonecrosis|| id:finngen_R9_M13_OSTEONECROSIS	Osteonecrosis	ebi-a-GCST90001731	Weighted median	25	-0.115809	0.0730896	0.890645	0.771773	1.02783	0.113085	MFI	B cell	CD19 on IgD- CD24-
ebi-a-GCST90001731	Osteonecrosis|| id:finngen_R9_M13_OSTEONECROSIS	Osteonecrosis	ebi-a-GCST90001731	Inverse variance weighted	25	-0.0512588	0.0494512	0.950033	0.862273	1.04672	0.299944	MFI	B cell	CD19 on IgD- CD24-
ebi-a-GCST90001731	Osteonecrosis|| id:finngen_R9_M13_OSTEONECROSIS	Osteonecrosis	ebi-a-GCST90001731	Simple mode	25	-0.148503	0.13458	0.861997	0.662139	1.12218	0.280772	MFI	B cell	CD19 on IgD- CD24-
ebi-a-GCST90001731	Osteonecrosis|| id:finngen_R9_M13_OSTEONECROSIS	Osteonecrosis	ebi-a-GCST90001731	Weighted mode	25	-0.148503	0.0824095	0.861997	0.733428	1.0131	0.0841185	MFI	B cell	CD19 on IgD- CD24-
ebi-a-GCST90001732	Osteonecrosis|| id:finngen_R9_M13_OSTEONECROSIS	Osteonecrosis	ebi-a-GCST90001732	MR Egger	26	-0.164579	0.067379	0.848251	0.74331	0.968007	0.0223208	MFI	B cell	CD19 on IgD- CD27-
ebi-a-GCST90001732	Osteonecrosis|| id:finngen_R9_M13_OSTEONECROSIS	Osteonecrosis	ebi-a-GCST90001732	Weighted median	26	-0.123353	0.068533	0.883952	0.772845	1.01103	0.0718763	MFI	B cell	CD19 on IgD- CD27-
ebi-a-GCST90001732	Osteonecrosis|| id:finngen_R9_M13_OSTEONECROSIS	Osteonecrosis	ebi-a-GCST90001732	Inverse variance weighted	26	-0.0726862	0.0486132	0.929893	0.845381	1.02285	0.134863	MFI	B cell	CD19 on IgD- CD27-
ebi-a-GCST90001732	Osteonecrosis|| id:finngen_R9_M13_OSTEONECROSIS	Osteonecrosis	ebi-a-GCST90001732	Simple mode	26	-0.0858506	0.126815	0.917731	0.715761	1.17669	0.50464	MFI	B cell	CD19 on IgD- CD27-
ebi-a-GCST90001732	Osteonecrosis|| id:finngen_R9_M13_OSTEONECROSIS	Osteonecrosis	ebi-a-GCST90001732	Weighted mode	26	-0.131839	0.0657622	0.876482	0.770487	0.997059	0.0559293	MFI	B cell	CD19 on IgD- CD27-
ebi-a-GCST90001733	Osteonecrosis|| id:finngen_R9_M13_OSTEONECROSIS	Osteonecrosis	ebi-a-GCST90001733	MR Egger	24	-0.0622773	0.0792604	0.939622	0.804425	1.09754	0.440406	MFI	B cell	CD19 on IgD- CD38-
ebi-a-GCST90001733	Osteonecrosis|| id:finngen_R9_M13_OSTEONECROSIS	Osteonecrosis	ebi-a-GCST90001733	Weighted median	24	0.0224832	0.0721874	1.02274	0.887804	1.17818	0.755453	MFI	B cell	CD19 on IgD- CD38-
ebi-a-GCST90001733	Osteonecrosis|| id:finngen_R9_M13_OSTEONECROSIS	Osteonecrosis	ebi-a-GCST90001733	Inverse variance weighted	24	0.0348873	0.0516444	1.0355	0.935817	1.14581	0.49934	MFI	B cell	CD19 on IgD- CD38-
ebi-a-GCST90001733	Osteonecrosis|| id:finngen_R9_M13_OSTEONECROSIS	Osteonecrosis	ebi-a-GCST90001733	Simple mode	24	0.173686	0.142151	1.18968	0.900387	1.57193	0.234144	MFI	B cell	CD19 on IgD- CD38-
ebi-a-GCST90001733	Osteonecrosis|| id:finngen_R9_M13_OSTEONECROSIS	Osteonecrosis	ebi-a-GCST90001733	Weighted mode	24	-0.0730104	0.0779836	0.929591	0.797831	1.08311	0.358883	MFI	B cell	CD19 on IgD- CD38-
ebi-a-GCST90001734	Osteonecrosis|| id:finngen_R9_M13_OSTEONECROSIS	Osteonecrosis	ebi-a-GCST90001734	MR Egger	16	0.0795663	0.128504	1.08282	0.841726	1.39296	0.545745	MFI	B cell	CD19 on IgD- CD38br
ebi-a-GCST90001734	Osteonecrosis|| id:finngen_R9_M13_OSTEONECROSIS	Osteonecrosis	ebi-a-GCST90001734	Weighted median	16	0.105759	0.106205	1.11155	0.902666	1.36878	0.319345	MFI	B cell	CD19 on IgD- CD38br
ebi-a-GCST90001734	Osteonecrosis|| id:finngen_R9_M13_OSTEONECROSIS	Osteonecrosis	ebi-a-GCST90001734	Inverse variance weighted	16	0.0773388	0.0794508	1.08041	0.924609	1.26246	0.330346	MFI	B cell	CD19 on IgD- CD38br
ebi-a-GCST90001734	Osteonecrosis|| id:finngen_R9_M13_OSTEONECROSIS	Osteonecrosis	ebi-a-GCST90001734	Simple mode	16	0.155702	0.137014	1.16848	0.893288	1.52844	0.273622	MFI	B cell	CD19 on IgD- CD38br
ebi-a-GCST90001734	Osteonecrosis|| id:finngen_R9_M13_OSTEONECROSIS	Osteonecrosis	ebi-a-GCST90001734	Weighted mode	16	0.109385	0.10199	1.11559	0.913461	1.36245	0.300442	MFI	B cell	CD19 on IgD- CD38br
ebi-a-GCST90001735	Osteonecrosis|| id:finngen_R9_M13_OSTEONECROSIS	Osteonecrosis	ebi-a-GCST90001735	MR Egger	36	-0.086067	0.0482661	0.917533	0.834712	1.00857	0.0834875	MFI	B cell	CD19 on IgD- CD38dim
ebi-a-GCST90001735	Osteonecrosis|| id:finngen_R9_M13_OSTEONECROSIS	Osteonecrosis	ebi-a-GCST90001735	Weighted median	36	-0.0765518	0.0463145	0.926305	0.845922	1.01433	0.0983574	MFI	B cell	CD19 on IgD- CD38dim
ebi-a-GCST90001735	Osteonecrosis|| id:finngen_R9_M13_OSTEONECROSIS	Osteonecrosis	ebi-a-GCST90001735	Inverse variance weighted	36	-0.036177	0.0328809	0.96447	0.904273	1.02867	0.271227	MFI	B cell	CD19 on IgD- CD38dim
ebi-a-GCST90001735	Osteonecrosis|| id:finngen_R9_M13_OSTEONECROSIS	Osteonecrosis	ebi-a-GCST90001735	Simple mode	36	-0.0890246	0.076388	0.914823	0.787616	1.06258	0.251728	MFI	B cell	CD19 on IgD- CD38dim
ebi-a-GCST90001735	Osteonecrosis|| id:finngen_R9_M13_OSTEONECROSIS	Osteonecrosis	ebi-a-GCST90001735	Weighted mode	36	-0.0704858	0.0438802	0.931941	0.855139	1.01564	0.117189	MFI	B cell	CD19 on IgD- CD38dim
ebi-a-GCST90001736	Osteonecrosis|| id:finngen_R9_M13_OSTEONECROSIS	Osteonecrosis	ebi-a-GCST90001736	MR Egger	31	-0.00875287	0.074006	0.991285	0.857439	1.14602	0.906667	MFI	B cell	CD19 on memory B cell
ebi-a-GCST90001736	Osteonecrosis|| id:finngen_R9_M13_OSTEONECROSIS	Osteonecrosis	ebi-a-GCST90001736	Weighted median	31	-0.0858665	0.063184	0.917717	0.810822	1.0387	0.174149	MFI	B cell	CD19 on memory B cell
ebi-a-GCST90001736	Osteonecrosis|| id:finngen_R9_M13_OSTEONECROSIS	Osteonecrosis	ebi-a-GCST90001736	Inverse variance weighted	31	-0.0219566	0.0469092	0.978283	0.892348	1.07249	0.639738	MFI	B cell	CD19 on memory B cell
ebi-a-GCST90001736	Osteonecrosis|| id:finngen_R9_M13_OSTEONECROSIS	Osteonecrosis	ebi-a-GCST90001736	Simple mode	31	0.23721	0.138969	1.26771	0.965441	1.66461	0.0981684	MFI	B cell	CD19 on memory B cell
ebi-a-GCST90001736	Osteonecrosis|| id:finngen_R9_M13_OSTEONECROSIS	Osteonecrosis	ebi-a-GCST90001736	Weighted mode	31	-0.0651266	0.0603491	0.936949	0.832426	1.0546	0.289115	MFI	B cell	CD19 on memory B cell
ebi-a-GCST90001737	Osteonecrosis|| id:finngen_R9_M13_OSTEONECROSIS	Osteonecrosis	ebi-a-GCST90001737	MR Egger	34	-0.0362379	0.0272228	0.964411	0.914302	1.01727	0.192542	MFI	B cell	CD19 on naive-mature B cell
ebi-a-GCST90001737	Osteonecrosis|| id:finngen_R9_M13_OSTEONECROSIS	Osteonecrosis	ebi-a-GCST90001737	Weighted median	34	-0.0436034	0.0331983	0.957334	0.897025	1.0217	0.189041	MFI	B cell	CD19 on naive-mature B cell
ebi-a-GCST90001737	Osteonecrosis|| id:finngen_R9_M13_OSTEONECROSIS	Osteonecrosis	ebi-a-GCST90001737	Inverse variance weighted	34	-0.0141073	0.0228887	0.985992	0.942736	1.03123	0.537669	MFI	B cell	CD19 on naive-mature B cell
ebi-a-GCST90001737	Osteonecrosis|| id:finngen_R9_M13_OSTEONECROSIS	Osteonecrosis	ebi-a-GCST90001737	Simple mode	34	-0.0135641	0.0658015	0.986527	0.867157	1.12233	0.83795	MFI	B cell	CD19 on naive-mature B cell
ebi-a-GCST90001737	Osteonecrosis|| id:finngen_R9_M13_OSTEONECROSIS	Osteonecrosis	ebi-a-GCST90001737	Weighted mode	34	-0.032344	0.0262456	0.968173	0.919629	1.01928	0.226523	MFI	B cell	CD19 on naive-mature B cell
ebi-a-GCST90001738	Osteonecrosis|| id:finngen_R9_M13_OSTEONECROSIS	Osteonecrosis	ebi-a-GCST90001738	MR Egger	30	0.0325882	0.0414768	1.03313	0.952461	1.12062	0.438643	MFI	B cell	CD19 on unsw mem
ebi-a-GCST90001738	Osteonecrosis|| id:finngen_R9_M13_OSTEONECROSIS	Osteonecrosis	ebi-a-GCST90001738	Weighted median	30	0.0336379	0.0500915	1.03421	0.937497	1.1409	0.501884	MFI	B cell	CD19 on unsw mem
ebi-a-GCST90001738	Osteonecrosis|| id:finngen_R9_M13_OSTEONECROSIS	Osteonecrosis	ebi-a-GCST90001738	Inverse variance weighted	30	0.000896258	0.0325928	1.0009	0.938957	1.06692	0.978062	MFI	B cell	CD19 on unsw mem
ebi-a-GCST90001738	Osteonecrosis|| id:finngen_R9_M13_OSTEONECROSIS	Osteonecrosis	ebi-a-GCST90001738	Simple mode	30	0.063809	0.0884356	1.06589	0.89626	1.26762	0.47636	MFI	B cell	CD19 on unsw mem
ebi-a-GCST90001738	Osteonecrosis|| id:finngen_R9_M13_OSTEONECROSIS	Osteonecrosis	ebi-a-GCST90001738	Weighted mode	30	0.0127905	0.0457532	1.01287	0.925996	1.1079	0.781803	MFI	B cell	CD19 on unsw mem
ebi-a-GCST90001739	Osteonecrosis|| id:finngen_R9_M13_OSTEONECROSIS	Osteonecrosis	ebi-a-GCST90001739	MR Egger	22	0.0941278	0.123197	1.0987	0.863002	1.39877	0.453761	MFI	B cell	CD19 on PB/PC
ebi-a-GCST90001739	Osteonecrosis|| id:finngen_R9_M13_OSTEONECROSIS	Osteonecrosis	ebi-a-GCST90001739	Weighted median	22	-0.00804697	0.0974958	0.991985	0.819436	1.20087	0.93422	MFI	B cell	CD19 on PB/PC
ebi-a-GCST90001739	Osteonecrosis|| id:finngen_R9_M13_OSTEONECROSIS	Osteonecrosis	ebi-a-GCST90001739	Inverse variance weighted	22	-0.0181477	0.0671765	0.982016	0.860868	1.12021	0.787045	MFI	B cell	CD19 on PB/PC
ebi-a-GCST90001739	Osteonecrosis|| id:finngen_R9_M13_OSTEONECROSIS	Osteonecrosis	ebi-a-GCST90001739	Simple mode	22	0.0118699	0.152647	1.01194	0.750273	1.36487	0.938755	MFI	B cell	CD19 on PB/PC
ebi-a-GCST90001739	Osteonecrosis|| id:finngen_R9_M13_OSTEONECROSIS	Osteonecrosis	ebi-a-GCST90001739	Weighted mode	22	0.034164	0.119861	1.03475	0.818106	1.30877	0.778413	MFI	B cell	CD19 on PB/PC
ebi-a-GCST90001740	Osteonecrosis|| id:finngen_R9_M13_OSTEONECROSIS	Osteonecrosis	ebi-a-GCST90001740	MR Egger	35	-0.0607664	0.0570947	0.941043	0.841414	1.05247	0.294915	MFI	B cell	CD19 on sw mem
ebi-a-GCST90001740	Osteonecrosis|| id:finngen_R9_M13_OSTEONECROSIS	Osteonecrosis	ebi-a-GCST90001740	Weighted median	35	-0.0783878	0.0531846	0.924606	0.833077	1.02619	0.140513	MFI	B cell	CD19 on sw mem
ebi-a-GCST90001740	Osteonecrosis|| id:finngen_R9_M13_OSTEONECROSIS	Osteonecrosis	ebi-a-GCST90001740	Inverse variance weighted	35	-0.0349055	0.0374441	0.965697	0.897362	1.03923	0.351231	MFI	B cell	CD19 on sw mem
ebi-a-GCST90001740	Osteonecrosis|| id:finngen_R9_M13_OSTEONECROSIS	Osteonecrosis	ebi-a-GCST90001740	Simple mode	35	-0.0515071	0.0939768	0.949797	0.790016	1.14189	0.587215	MFI	B cell	CD19 on sw mem
ebi-a-GCST90001740	Osteonecrosis|| id:finngen_R9_M13_OSTEONECROSIS	Osteonecrosis	ebi-a-GCST90001740	Weighted mode	35	-0.0610198	0.0521283	0.940805	0.849429	1.04201	0.249912	MFI	B cell	CD19 on sw mem
ebi-a-GCST90001741	Osteonecrosis|| id:finngen_R9_M13_OSTEONECROSIS	Osteonecrosis	ebi-a-GCST90001741	MR Egger	32	-0.0497222	0.0259509	0.951494	0.904307	1.00114	0.0649361	MFI	B cell	CD19 on IgD+
ebi-a-GCST90001741	Osteonecrosis|| id:finngen_R9_M13_OSTEONECROSIS	Osteonecrosis	ebi-a-GCST90001741	Weighted median	32	-0.042306	0.029029	0.958576	0.905559	1.0147	0.145014	MFI	B cell	CD19 on IgD+
ebi-a-GCST90001741	Osteonecrosis|| id:finngen_R9_M13_OSTEONECROSIS	Osteonecrosis	ebi-a-GCST90001741	Inverse variance weighted	32	-0.0138947	0.0221359	0.986201	0.944329	1.02993	0.5302	MFI	B cell	CD19 on IgD+
ebi-a-GCST90001741	Osteonecrosis|| id:finngen_R9_M13_OSTEONECROSIS	Osteonecrosis	ebi-a-GCST90001741	Simple mode	32	0.260262	0.0614772	1.29727	1.15001	1.46339	0.000190143	MFI	B cell	CD19 on IgD+
ebi-a-GCST90001741	Osteonecrosis|| id:finngen_R9_M13_OSTEONECROSIS	Osteonecrosis	ebi-a-GCST90001741	Weighted mode	32	-0.0327022	0.0263856	0.967827	0.919047	1.0192	0.224501	MFI	B cell	CD19 on IgD+
ebi-a-GCST90001742	Osteonecrosis|| id:finngen_R9_M13_OSTEONECROSIS	Osteonecrosis	ebi-a-GCST90001742	MR Egger	34	-0.00493653	0.0417512	0.995076	0.916889	1.07993	0.906619	MFI	B cell	CD19 on transitional
ebi-a-GCST90001742	Osteonecrosis|| id:finngen_R9_M13_OSTEONECROSIS	Osteonecrosis	ebi-a-GCST90001742	Weighted median	34	-0.0544561	0.0453806	0.947	0.866406	1.03509	0.230145	MFI	B cell	CD19 on transitional
ebi-a-GCST90001742	Osteonecrosis|| id:finngen_R9_M13_OSTEONECROSIS	Osteonecrosis	ebi-a-GCST90001742	Inverse variance weighted	34	-0.0117376	0.0298345	0.988331	0.932195	1.04785	0.694008	MFI	B cell	CD19 on transitional
ebi-a-GCST90001742	Osteonecrosis|| id:finngen_R9_M13_OSTEONECROSIS	Osteonecrosis	ebi-a-GCST90001742	Simple mode	34	0.0124573	0.0735966	1.01254	0.876523	1.16965	0.866622	MFI	B cell	CD19 on transitional
ebi-a-GCST90001742	Osteonecrosis|| id:finngen_R9_M13_OSTEONECROSIS	Osteonecrosis	ebi-a-GCST90001742	Weighted mode	34	-0.0503475	0.0432697	0.950899	0.87358	1.03506	0.252941	MFI	B cell	CD19 on transitional
ebi-a-GCST90001743	Osteonecrosis|| id:finngen_R9_M13_OSTEONECROSIS	Osteonecrosis	ebi-a-GCST90001743	MR Egger	48	-0.236784	0.109645	0.789161	0.636553	0.978357	0.0360547	MFI	B cell	CD20 on B cell
ebi-a-GCST90001743	Osteonecrosis|| id:finngen_R9_M13_OSTEONECROSIS	Osteonecrosis	ebi-a-GCST90001743	Weighted median	48	-0.106464	0.0616436	0.899008	0.796693	1.01446	0.0841524	MFI	B cell	CD20 on B cell
ebi-a-GCST90001743	Osteonecrosis|| id:finngen_R9_M13_OSTEONECROSIS	Osteonecrosis	ebi-a-GCST90001743	Inverse variance weighted	48	-0.0800966	0.0449888	0.923027	0.845122	1.00811	0.075016	MFI	B cell	CD20 on B cell
ebi-a-GCST90001743	Osteonecrosis|| id:finngen_R9_M13_OSTEONECROSIS	Osteonecrosis	ebi-a-GCST90001743	Simple mode	48	-0.139874	0.113089	0.869468	0.696611	1.08522	0.222291	MFI	B cell	CD20 on B cell
ebi-a-GCST90001743	Osteonecrosis|| id:finngen_R9_M13_OSTEONECROSIS	Osteonecrosis	ebi-a-GCST90001743	Weighted mode	48	-0.129416	0.0849779	0.878609	0.743808	1.03784	0.134476	MFI	B cell	CD20 on B cell
ebi-a-GCST90001744	Osteonecrosis|| id:finngen_R9_M13_OSTEONECROSIS	Osteonecrosis	ebi-a-GCST90001744	MR Egger	21	-0.105659	0.0901694	0.899732	0.753979	1.07366	0.25577	MFI	B cell	CD20 on CD20- CD38-
ebi-a-GCST90001744	Osteonecrosis|| id:finngen_R9_M13_OSTEONECROSIS	Osteonecrosis	ebi-a-GCST90001744	Weighted median	21	-0.0927467	0.0794702	0.911424	0.779963	1.06504	0.243185	MFI	B cell	CD20 on CD20- CD38-
ebi-a-GCST90001744	Osteonecrosis|| id:finngen_R9_M13_OSTEONECROSIS	Osteonecrosis	ebi-a-GCST90001744	Inverse variance weighted	21	-0.0853484	0.0585077	0.918192	0.818712	1.02976	0.144633	MFI	B cell	CD20 on CD20- CD38-
ebi-a-GCST90001744	Osteonecrosis|| id:finngen_R9_M13_OSTEONECROSIS	Osteonecrosis	ebi-a-GCST90001744	Simple mode	21	-0.128173	0.142044	0.879701	0.665925	1.1621	0.37761	MFI	B cell	CD20 on CD20- CD38-
ebi-a-GCST90001744	Osteonecrosis|| id:finngen_R9_M13_OSTEONECROSIS	Osteonecrosis	ebi-a-GCST90001744	Weighted mode	21	-0.106462	0.069994	0.899009	0.783762	1.0312	0.143909	MFI	B cell	CD20 on CD20- CD38-
ebi-a-GCST90001745	Osteonecrosis|| id:finngen_R9_M13_OSTEONECROSIS	Osteonecrosis	ebi-a-GCST90001745	MR Egger	55	-0.00982967	0.0858796	0.990218	0.836814	1.17175	0.909307	MFI	B cell	CD20 on CD24+ CD27+
ebi-a-GCST90001745	Osteonecrosis|| id:finngen_R9_M13_OSTEONECROSIS	Osteonecrosis	ebi-a-GCST90001745	Weighted median	55	0.0343711	0.0634082	1.03497	0.914014	1.17193	0.587776	MFI	B cell	CD20 on CD24+ CD27+
ebi-a-GCST90001745	Osteonecrosis|| id:finngen_R9_M13_OSTEONECROSIS	Osteonecrosis	ebi-a-GCST90001745	Inverse variance weighted	55	0.00336324	0.0441833	1.00337	0.920134	1.09413	0.939323	MFI	B cell	CD20 on CD24+ CD27+
ebi-a-GCST90001745	Osteonecrosis|| id:finngen_R9_M13_OSTEONECROSIS	Osteonecrosis	ebi-a-GCST90001745	Simple mode	55	0.0275324	0.116232	1.02791	0.8185	1.29091	0.81365	MFI	B cell	CD20 on CD24+ CD27+
ebi-a-GCST90001745	Osteonecrosis|| id:finngen_R9_M13_OSTEONECROSIS	Osteonecrosis	ebi-a-GCST90001745	Weighted mode	55	0.0275324	0.0680906	1.02791	0.899492	1.17467	0.687553	MFI	B cell	CD20 on CD24+ CD27+
ebi-a-GCST90001746	Osteonecrosis|| id:finngen_R9_M13_OSTEONECROSIS	Osteonecrosis	ebi-a-GCST90001746	MR Egger	41	-0.0579581	0.0576878	0.943689	0.842799	1.05666	0.321242	MFI	B cell	CD20 on IgD+ CD24+
ebi-a-GCST90001746	Osteonecrosis|| id:finngen_R9_M13_OSTEONECROSIS	Osteonecrosis	ebi-a-GCST90001746	Weighted median	41	-0.0648551	0.0589549	0.937203	0.834931	1.052	0.271297	MFI	B cell	CD20 on IgD+ CD24+
ebi-a-GCST90001746	Osteonecrosis|| id:finngen_R9_M13_OSTEONECROSIS	Osteonecrosis	ebi-a-GCST90001746	Inverse variance weighted	41	-0.0414607	0.0414224	0.959387	0.884575	1.04053	0.316863	MFI	B cell	CD20 on IgD+ CD24+
ebi-a-GCST90001746	Osteonecrosis|| id:finngen_R9_M13_OSTEONECROSIS	Osteonecrosis	ebi-a-GCST90001746	Simple mode	41	-0.0511957	0.0985101	0.950093	0.783272	1.15244	0.606137	MFI	B cell	CD20 on IgD+ CD24+
ebi-a-GCST90001746	Osteonecrosis|| id:finngen_R9_M13_OSTEONECROSIS	Osteonecrosis	ebi-a-GCST90001746	Weighted mode	41	-0.0411693	0.0475764	0.959667	0.874224	1.05346	0.392018	MFI	B cell	CD20 on IgD+ CD24+
ebi-a-GCST90001747	Osteonecrosis|| id:finngen_R9_M13_OSTEONECROSIS	Osteonecrosis	ebi-a-GCST90001747	MR Egger	37	-0.0387509	0.0315326	0.96199	0.904336	1.02332	0.227302	MFI	B cell	CD20 on IgD+ CD24-
ebi-a-GCST90001747	Osteonecrosis|| id:finngen_R9_M13_OSTEONECROSIS	Osteonecrosis	ebi-a-GCST90001747	Weighted median	37	-0.0274774	0.0305735	0.972897	0.916309	1.03298	0.368796	MFI	B cell	CD20 on IgD+ CD24-
ebi-a-GCST90001747	Osteonecrosis|| id:finngen_R9_M13_OSTEONECROSIS	Osteonecrosis	ebi-a-GCST90001747	Inverse variance weighted	37	-0.0439593	0.0255301	0.956993	0.910284	1.0061	0.0850942	MFI	B cell	CD20 on IgD+ CD24-
ebi-a-GCST90001747	Osteonecrosis|| id:finngen_R9_M13_OSTEONECROSIS	Osteonecrosis	ebi-a-GCST90001747	Simple mode	37	-0.0217175	0.0823461	0.978517	0.832672	1.14991	0.793488	MFI	B cell	CD20 on IgD+ CD24-
ebi-a-GCST90001747	Osteonecrosis|| id:finngen_R9_M13_OSTEONECROSIS	Osteonecrosis	ebi-a-GCST90001747	Weighted mode	37	-0.0313717	0.0276581	0.969115	0.917978	1.0231	0.264179	MFI	B cell	CD20 on IgD+ CD24-
ebi-a-GCST90001748	Osteonecrosis|| id:finngen_R9_M13_OSTEONECROSIS	Osteonecrosis	ebi-a-GCST90001748	MR Egger	37	-0.0201467	0.0624708	0.980055	0.86711	1.10771	0.748994	MFI	B cell	CD20 on IgD+ CD38-
ebi-a-GCST90001748	Osteonecrosis|| id:finngen_R9_M13_OSTEONECROSIS	Osteonecrosis	ebi-a-GCST90001748	Weighted median	37	-0.0679536	0.0642474	0.934304	0.823758	1.05968	0.290198	MFI	B cell	CD20 on IgD+ CD38-
ebi-a-GCST90001748	Osteonecrosis|| id:finngen_R9_M13_OSTEONECROSIS	Osteonecrosis	ebi-a-GCST90001748	Inverse variance weighted	37	-0.0830887	0.0434177	0.92027	0.845196	1.00201	0.0556576	MFI	B cell	CD20 on IgD+ CD38-
ebi-a-GCST90001748	Osteonecrosis|| id:finngen_R9_M13_OSTEONECROSIS	Osteonecrosis	ebi-a-GCST90001748	Simple mode	37	-0.121545	0.118412	0.885551	0.702133	1.11688	0.311521	MFI	B cell	CD20 on IgD+ CD38-
ebi-a-GCST90001748	Osteonecrosis|| id:finngen_R9_M13_OSTEONECROSIS	Osteonecrosis	ebi-a-GCST90001748	Weighted mode	37	-0.063842	0.0521789	0.938153	0.846951	1.03918	0.229081	MFI	B cell	CD20 on IgD+ CD38-
ebi-a-GCST90001749	Osteonecrosis|| id:finngen_R9_M13_OSTEONECROSIS	Osteonecrosis	ebi-a-GCST90001749	MR Egger	23	0.16468	0.087649	1.17902	0.992914	1.4	0.0742155	MFI	B cell	CD20 on IgD+ CD38- naive
ebi-a-GCST90001749	Osteonecrosis|| id:finngen_R9_M13_OSTEONECROSIS	Osteonecrosis	ebi-a-GCST90001749	Weighted median	23	0.165961	0.0641531	1.18053	1.04104	1.3387	0.00968265	MFI	B cell	CD20 on IgD+ CD38- naive
ebi-a-GCST90001749	Osteonecrosis|| id:finngen_R9_M13_OSTEONECROSIS	Osteonecrosis	ebi-a-GCST90001749	Inverse variance weighted	23	0.0669761	0.045423	1.06927	0.978188	1.16883	0.140348	MFI	B cell	CD20 on IgD+ CD38- naive
ebi-a-GCST90001749	Osteonecrosis|| id:finngen_R9_M13_OSTEONECROSIS	Osteonecrosis	ebi-a-GCST90001749	Simple mode	23	0.110889	0.106011	1.11727	0.907653	1.3753	0.306913	MFI	B cell	CD20 on IgD+ CD38- naive
ebi-a-GCST90001749	Osteonecrosis|| id:finngen_R9_M13_OSTEONECROSIS	Osteonecrosis	ebi-a-GCST90001749	Weighted mode	23	0.140084	0.0692788	1.15037	1.00431	1.31768	0.0554991	MFI	B cell	CD20 on IgD+ CD38- naive
ebi-a-GCST90001750	Osteonecrosis|| id:finngen_R9_M13_OSTEONECROSIS	Osteonecrosis	ebi-a-GCST90001750	MR Egger	25	0.0125327	0.163198	1.01261	0.735403	1.39431	0.939451	MFI	B cell	CD20 on IgD+ CD38- unsw mem
ebi-a-GCST90001750	Osteonecrosis|| id:finngen_R9_M13_OSTEONECROSIS	Osteonecrosis	ebi-a-GCST90001750	Weighted median	25	-0.016944	0.075361	0.983199	0.848189	1.1397	0.822106	MFI	B cell	CD20 on IgD+ CD38- unsw mem
ebi-a-GCST90001750	Osteonecrosis|| id:finngen_R9_M13_OSTEONECROSIS	Osteonecrosis	ebi-a-GCST90001750	Inverse variance weighted	25	-0.0699199	0.0537589	0.932469	0.839216	1.03608	0.193389	MFI	B cell	CD20 on IgD+ CD38- unsw mem
ebi-a-GCST90001750	Osteonecrosis|| id:finngen_R9_M13_OSTEONECROSIS	Osteonecrosis	ebi-a-GCST90001750	Simple mode	25	0.0257778	0.126594	1.02611	0.800638	1.31509	0.840362	MFI	B cell	CD20 on IgD+ CD38- unsw mem
ebi-a-GCST90001750	Osteonecrosis|| id:finngen_R9_M13_OSTEONECROSIS	Osteonecrosis	ebi-a-GCST90001750	Weighted mode	25	-0.00387073	0.105605	0.996137	0.80989	1.22521	0.971065	MFI	B cell	CD20 on IgD+ CD38- unsw mem
ebi-a-GCST90001751	Osteonecrosis|| id:finngen_R9_M13_OSTEONECROSIS	Osteonecrosis	ebi-a-GCST90001751	MR Egger	37	-0.0591126	0.0572657	0.942601	0.842524	1.05456	0.309035	MFI	B cell	CD20 on IgD+ CD38br
ebi-a-GCST90001751	Osteonecrosis|| id:finngen_R9_M13_OSTEONECROSIS	Osteonecrosis	ebi-a-GCST90001751	Weighted median	37	0.0186775	0.0592605	1.01885	0.907127	1.14434	0.752628	MFI	B cell	CD20 on IgD+ CD38br
ebi-a-GCST90001751	Osteonecrosis|| id:finngen_R9_M13_OSTEONECROSIS	Osteonecrosis	ebi-a-GCST90001751	Inverse variance weighted	37	-0.031998	0.0378061	0.968509	0.899337	1.043	0.397346	MFI	B cell	CD20 on IgD+ CD38br
ebi-a-GCST90001751	Osteonecrosis|| id:finngen_R9_M13_OSTEONECROSIS	Osteonecrosis	ebi-a-GCST90001751	Simple mode	37	-0.127582	0.117432	0.880221	0.699248	1.10803	0.28451	MFI	B cell	CD20 on IgD+ CD38br
ebi-a-GCST90001751	Osteonecrosis|| id:finngen_R9_M13_OSTEONECROSIS	Osteonecrosis	ebi-a-GCST90001751	Weighted mode	37	-0.0433376	0.0537079	0.957588	0.861909	1.06389	0.425015	MFI	B cell	CD20 on IgD+ CD38br
ebi-a-GCST90001752	Osteonecrosis|| id:finngen_R9_M13_OSTEONECROSIS	Osteonecrosis	ebi-a-GCST90001752	MR Egger	63	-0.0345192	0.0599729	0.96607	0.858931	1.08657	0.567016	MFI	B cell	CD20 on IgD+ CD38dim
ebi-a-GCST90001752	Osteonecrosis|| id:finngen_R9_M13_OSTEONECROSIS	Osteonecrosis	ebi-a-GCST90001752	Weighted median	63	-0.0317083	0.059278	0.968789	0.862523	1.08815	0.592713	MFI	B cell	CD20 on IgD+ CD38dim
ebi-a-GCST90001752	Osteonecrosis|| id:finngen_R9_M13_OSTEONECROSIS	Osteonecrosis	ebi-a-GCST90001752	Inverse variance weighted	63	-0.0444142	0.0344637	0.956558	0.894077	1.0234	0.197494	MFI	B cell	CD20 on IgD+ CD38dim
ebi-a-GCST90001752	Osteonecrosis|| id:finngen_R9_M13_OSTEONECROSIS	Osteonecrosis	ebi-a-GCST90001752	Simple mode	63	-0.0233656	0.095956	0.976905	0.809418	1.17905	0.80842	MFI	B cell	CD20 on IgD+ CD38dim
ebi-a-GCST90001752	Osteonecrosis|| id:finngen_R9_M13_OSTEONECROSIS	Osteonecrosis	ebi-a-GCST90001752	Weighted mode	63	-0.0134534	0.0555021	0.986637	0.884938	1.10002	0.809274	MFI	B cell	CD20 on IgD+ CD38dim
ebi-a-GCST90001753	Osteonecrosis|| id:finngen_R9_M13_OSTEONECROSIS	Osteonecrosis	ebi-a-GCST90001753	MR Egger	39	-0.0567951	0.0550007	0.944788	0.848236	1.05233	0.308483	MFI	B cell	CD20 on IgD- CD24-
ebi-a-GCST90001753	Osteonecrosis|| id:finngen_R9_M13_OSTEONECROSIS	Osteonecrosis	ebi-a-GCST90001753	Weighted median	39	-0.0624175	0.0559986	0.939491	0.841832	1.04848	0.265011	MFI	B cell	CD20 on IgD- CD24-
ebi-a-GCST90001753	Osteonecrosis|| id:finngen_R9_M13_OSTEONECROSIS	Osteonecrosis	ebi-a-GCST90001753	Inverse variance weighted	39	-0.0627342	0.0369967	0.939193	0.873499	1.00983	0.0899488	MFI	B cell	CD20 on IgD- CD24-
ebi-a-GCST90001753	Osteonecrosis|| id:finngen_R9_M13_OSTEONECROSIS	Osteonecrosis	ebi-a-GCST90001753	Simple mode	39	-0.162094	0.0948347	0.850361	0.70612	1.02407	0.0955645	MFI	B cell	CD20 on IgD- CD24-
ebi-a-GCST90001753	Osteonecrosis|| id:finngen_R9_M13_OSTEONECROSIS	Osteonecrosis	ebi-a-GCST90001753	Weighted mode	39	-0.0688459	0.055333	0.933471	0.83753	1.0404	0.221042	MFI	B cell	CD20 on IgD- CD24-
ebi-a-GCST90001754	Osteonecrosis|| id:finngen_R9_M13_OSTEONECROSIS	Osteonecrosis	ebi-a-GCST90001754	MR Egger	22	-0.296836	0.148287	0.743166	0.555727	0.993825	0.0590604	MFI	B cell	CD20 on IgD- CD27-
ebi-a-GCST90001754	Osteonecrosis|| id:finngen_R9_M13_OSTEONECROSIS	Osteonecrosis	ebi-a-GCST90001754	Weighted median	22	-0.140081	0.0876396	0.869288	0.732088	1.0322	0.10996	MFI	B cell	CD20 on IgD- CD27-
ebi-a-GCST90001754	Osteonecrosis|| id:finngen_R9_M13_OSTEONECROSIS	Osteonecrosis	ebi-a-GCST90001754	Inverse variance weighted	22	-0.0894274	0.0597417	0.914455	0.813409	1.02805	0.134419	MFI	B cell	CD20 on IgD- CD27-
ebi-a-GCST90001754	Osteonecrosis|| id:finngen_R9_M13_OSTEONECROSIS	Osteonecrosis	ebi-a-GCST90001754	Simple mode	22	-0.220743	0.152833	0.801923	0.594345	1.082	0.163398	MFI	B cell	CD20 on IgD- CD27-
ebi-a-GCST90001754	Osteonecrosis|| id:finngen_R9_M13_OSTEONECROSIS	Osteonecrosis	ebi-a-GCST90001754	Weighted mode	22	-0.200078	0.121329	0.818667	0.645402	1.03845	0.114016	MFI	B cell	CD20 on IgD- CD27-
ebi-a-GCST90001755	Osteonecrosis|| id:finngen_R9_M13_OSTEONECROSIS	Osteonecrosis	ebi-a-GCST90001755	MR Egger	54	-0.105805	0.0962142	0.8996	0.74499	1.0863	0.276534	MFI	B cell	CD20 on IgD- CD38-
ebi-a-GCST90001755	Osteonecrosis|| id:finngen_R9_M13_OSTEONECROSIS	Osteonecrosis	ebi-a-GCST90001755	Weighted median	54	-0.102329	0.0651944	0.902732	0.794446	1.02578	0.116509	MFI	B cell	CD20 on IgD- CD38-
ebi-a-GCST90001755	Osteonecrosis|| id:finngen_R9_M13_OSTEONECROSIS	Osteonecrosis	ebi-a-GCST90001755	Inverse variance weighted	54	-0.0513496	0.0446147	0.949947	0.870407	1.03675	0.249751	MFI	B cell	CD20 on IgD- CD38-
ebi-a-GCST90001755	Osteonecrosis|| id:finngen_R9_M13_OSTEONECROSIS	Osteonecrosis	ebi-a-GCST90001755	Simple mode	54	-0.143707	0.117927	0.866142	0.687397	1.09137	0.228389	MFI	B cell	CD20 on IgD- CD38-
ebi-a-GCST90001755	Osteonecrosis|| id:finngen_R9_M13_OSTEONECROSIS	Osteonecrosis	ebi-a-GCST90001755	Weighted mode	54	-0.161974	0.0826966	0.850463	0.723207	1.00011	0.0554239	MFI	B cell	CD20 on IgD- CD38-
ebi-a-GCST90001756	Osteonecrosis|| id:finngen_R9_M13_OSTEONECROSIS	Osteonecrosis	ebi-a-GCST90001756	MR Egger	14	-0.00612908	0.0439721	0.99389	0.911818	1.08335	0.891457	MFI	B cell	CD20 on IgD- CD38br
ebi-a-GCST90001756	Osteonecrosis|| id:finngen_R9_M13_OSTEONECROSIS	Osteonecrosis	ebi-a-GCST90001756	Weighted median	14	-0.0107189	0.0401787	0.989338	0.914416	1.0704	0.789637	MFI	B cell	CD20 on IgD- CD38br
ebi-a-GCST90001756	Osteonecrosis|| id:finngen_R9_M13_OSTEONECROSIS	Osteonecrosis	ebi-a-GCST90001756	Inverse variance weighted	14	-0.0121852	0.0361641	0.987889	0.92029	1.06045	0.736161	MFI	B cell	CD20 on IgD- CD38br
ebi-a-GCST90001756	Osteonecrosis|| id:finngen_R9_M13_OSTEONECROSIS	Osteonecrosis	ebi-a-GCST90001756	Simple mode	14	0.0457057	0.10496	1.04677	0.85213	1.28586	0.670372	MFI	B cell	CD20 on IgD- CD38br
ebi-a-GCST90001756	Osteonecrosis|| id:finngen_R9_M13_OSTEONECROSIS	Osteonecrosis	ebi-a-GCST90001756	Weighted mode	14	-0.0107896	0.0381428	0.989268	0.918008	1.06606	0.781727	MFI	B cell	CD20 on IgD- CD38br
ebi-a-GCST90001757	Osteonecrosis|| id:finngen_R9_M13_OSTEONECROSIS	Osteonecrosis	ebi-a-GCST90001757	MR Egger	85	0.0102297	0.0158973	1.01028	0.979288	1.04226	0.521684	MFI	B cell	CD20 on IgD- CD38dim
ebi-a-GCST90001757	Osteonecrosis|| id:finngen_R9_M13_OSTEONECROSIS	Osteonecrosis	ebi-a-GCST90001757	Weighted median	85	0.00382245	0.0186721	1.00383	0.967756	1.04125	0.837795	MFI	B cell	CD20 on IgD- CD38dim
ebi-a-GCST90001757	Osteonecrosis|| id:finngen_R9_M13_OSTEONECROSIS	Osteonecrosis	ebi-a-GCST90001757	Inverse variance weighted	85	-0.000322886	0.0140607	0.999677	0.972503	1.02761	0.981679	MFI	B cell	CD20 on IgD- CD38dim
ebi-a-GCST90001757	Osteonecrosis|| id:finngen_R9_M13_OSTEONECROSIS	Osteonecrosis	ebi-a-GCST90001757	Simple mode	85	-0.00383213	0.0651575	0.996175	0.876743	1.13188	0.95324	MFI	B cell	CD20 on IgD- CD38dim
[truncated: 1,821 more rows]
