# Supplementary material for: Identifying the causal relationship between immune factors and osteonecrosis: a two-sample Mendelian randomization study
Source: Sci Rep. 2024 Apr 23;14:9371. doi: 10.1038/s41598-024-59810-0 (PMC11039661; doi:10.1038/s41598-024-59810-0)
Supplement: Supplementary file 2 — Supplementary Table S2. [file 41598_2024_59810_MOESM2_ESM.xlsx]

## Sheet: all
S table 2 All MR analysis results between the 731 immune traits and drug induced osteonecrosis
id.exposure	id.outcome	outcome	exposure	method	nsnp	b	se	or	or_lci95	or_uci95	pval	Trait.type	Panel	Trait
ebi-a-GCST90001391	Osteonecrosis due to drugs|| id:finngen_R9_OSTEON_DRUGS	Osteonecrosis due to drugs	ebi-a-GCST90001391	MR Egger	19	-0.334342	0.212909	0.715809	0.471591	1.0865	0.134757	Relative count	B cell	IgD+ %B cell
ebi-a-GCST90001391	Osteonecrosis due to drugs|| id:finngen_R9_OSTEON_DRUGS	Osteonecrosis due to drugs	ebi-a-GCST90001391	Weighted median	19	-0.171396	0.17976	0.842488	0.592309	1.19834	0.340352	Relative count	B cell	IgD+ %B cell
ebi-a-GCST90001391	Osteonecrosis due to drugs|| id:finngen_R9_OSTEON_DRUGS	Osteonecrosis due to drugs	ebi-a-GCST90001391	Inverse variance weighted	19	-0.096236	0.131419	0.90825	0.702003	1.17509	0.463996	Relative count	B cell	IgD+ %B cell
ebi-a-GCST90001391	Osteonecrosis due to drugs|| id:finngen_R9_OSTEON_DRUGS	Osteonecrosis due to drugs	ebi-a-GCST90001391	Simple mode	19	0.0853778	0.258265	1.08913	0.656508	1.80683	0.744777	Relative count	B cell	IgD+ %B cell
ebi-a-GCST90001391	Osteonecrosis due to drugs|| id:finngen_R9_OSTEON_DRUGS	Osteonecrosis due to drugs	ebi-a-GCST90001391	Weighted mode	19	-0.190969	0.211959	0.826158	0.545305	1.25166	0.379501	Relative count	B cell	IgD+ %B cell
ebi-a-GCST90001392	Osteonecrosis due to drugs|| id:finngen_R9_OSTEON_DRUGS	Osteonecrosis due to drugs	ebi-a-GCST90001392	MR Egger	30	0.0418081	0.0628885	1.04269	0.921776	1.17948	0.511619	Absolute count	B cell	IgD+ CD38br AC
ebi-a-GCST90001392	Osteonecrosis due to drugs|| id:finngen_R9_OSTEON_DRUGS	Osteonecrosis due to drugs	ebi-a-GCST90001392	Weighted median	30	0.0482165	0.0627087	1.0494	0.928029	1.18664	0.441955	Absolute count	B cell	IgD+ CD38br AC
ebi-a-GCST90001392	Osteonecrosis due to drugs|| id:finngen_R9_OSTEON_DRUGS	Osteonecrosis due to drugs	ebi-a-GCST90001392	Inverse variance weighted	30	0.0521293	0.0559702	1.05351	0.944054	1.17566	0.351659	Absolute count	B cell	IgD+ CD38br AC
ebi-a-GCST90001392	Osteonecrosis due to drugs|| id:finngen_R9_OSTEON_DRUGS	Osteonecrosis due to drugs	ebi-a-GCST90001392	Simple mode	30	0.104902	0.19797	1.1106	0.75343	1.63709	0.600223	Absolute count	B cell	IgD+ CD38br AC
ebi-a-GCST90001392	Osteonecrosis due to drugs|| id:finngen_R9_OSTEON_DRUGS	Osteonecrosis due to drugs	ebi-a-GCST90001392	Weighted mode	30	0.0570784	0.0531151	1.05874	0.954062	1.1749	0.291406	Absolute count	B cell	IgD+ CD38br AC
ebi-a-GCST90001393	Osteonecrosis due to drugs|| id:finngen_R9_OSTEON_DRUGS	Osteonecrosis due to drugs	ebi-a-GCST90001393	MR Egger	14	-0.0542947	0.212657	0.947153	0.624314	1.43694	0.802802	Relative count	B cell	IgD+ CD38dim %B cell
ebi-a-GCST90001393	Osteonecrosis due to drugs|| id:finngen_R9_OSTEON_DRUGS	Osteonecrosis due to drugs	ebi-a-GCST90001393	Weighted median	14	-0.0538476	0.2107	0.947577	0.626993	1.43207	0.798286	Relative count	B cell	IgD+ CD38dim %B cell
ebi-a-GCST90001393	Osteonecrosis due to drugs|| id:finngen_R9_OSTEON_DRUGS	Osteonecrosis due to drugs	ebi-a-GCST90001393	Inverse variance weighted	14	0.137718	0.147308	1.14765	0.859843	1.5318	0.349839	Relative count	B cell	IgD+ CD38dim %B cell
ebi-a-GCST90001393	Osteonecrosis due to drugs|| id:finngen_R9_OSTEON_DRUGS	Osteonecrosis due to drugs	ebi-a-GCST90001393	Simple mode	14	0.181453	0.393524	1.19896	0.554408	2.59286	0.652349	Relative count	B cell	IgD+ CD38dim %B cell
ebi-a-GCST90001393	Osteonecrosis due to drugs|| id:finngen_R9_OSTEON_DRUGS	Osteonecrosis due to drugs	ebi-a-GCST90001393	Weighted mode	14	-0.0816905	0.199013	0.921557	0.623906	1.36121	0.68814	Relative count	B cell	IgD+ CD38dim %B cell
ebi-a-GCST90001394	Osteonecrosis due to drugs|| id:finngen_R9_OSTEON_DRUGS	Osteonecrosis due to drugs	ebi-a-GCST90001394	MR Egger	28	-0.0765079	0.0623805	0.926346	0.819735	1.04682	0.231013	Absolute count	B cell	IgD+ CD38dim AC
ebi-a-GCST90001394	Osteonecrosis due to drugs|| id:finngen_R9_OSTEON_DRUGS	Osteonecrosis due to drugs	ebi-a-GCST90001394	Weighted median	28	-0.0622326	0.0693738	0.939664	0.820201	1.07653	0.369686	Absolute count	B cell	IgD+ CD38dim AC
ebi-a-GCST90001394	Osteonecrosis due to drugs|| id:finngen_R9_OSTEON_DRUGS	Osteonecrosis due to drugs	ebi-a-GCST90001394	Inverse variance weighted	28	-0.047306	0.0532253	0.953796	0.859308	1.05867	0.374117	Absolute count	B cell	IgD+ CD38dim AC
ebi-a-GCST90001394	Osteonecrosis due to drugs|| id:finngen_R9_OSTEON_DRUGS	Osteonecrosis due to drugs	ebi-a-GCST90001394	Simple mode	28	0.0466562	0.166681	1.04776	0.755754	1.45259	0.781678	Absolute count	B cell	IgD+ CD38dim AC
ebi-a-GCST90001394	Osteonecrosis due to drugs|| id:finngen_R9_OSTEON_DRUGS	Osteonecrosis due to drugs	ebi-a-GCST90001394	Weighted mode	28	-0.0555323	0.056485	0.945981	0.846841	1.05673	0.33427	Absolute count	B cell	IgD+ CD38dim AC
ebi-a-GCST90001395	Osteonecrosis due to drugs|| id:finngen_R9_OSTEON_DRUGS	Osteonecrosis due to drugs	ebi-a-GCST90001395	MR Egger	25	-0.00286862	0.104423	0.997135	0.812583	1.2236	0.978321	Relative count	B cell	IgD+ CD38- %B cell
ebi-a-GCST90001395	Osteonecrosis due to drugs|| id:finngen_R9_OSTEON_DRUGS	Osteonecrosis due to drugs	ebi-a-GCST90001395	Weighted median	25	0.0344014	0.121642	1.035	0.815449	1.31366	0.777323	Relative count	B cell	IgD+ CD38- %B cell
ebi-a-GCST90001395	Osteonecrosis due to drugs|| id:finngen_R9_OSTEON_DRUGS	Osteonecrosis due to drugs	ebi-a-GCST90001395	Inverse variance weighted	25	-0.0300404	0.0914938	0.970406	0.811096	1.16101	0.74266	Relative count	B cell	IgD+ CD38- %B cell
ebi-a-GCST90001395	Osteonecrosis due to drugs|| id:finngen_R9_OSTEON_DRUGS	Osteonecrosis due to drugs	ebi-a-GCST90001395	Simple mode	25	-0.167556	0.28349	0.845729	0.485199	1.47415	0.560015	Relative count	B cell	IgD+ CD38- %B cell
ebi-a-GCST90001395	Osteonecrosis due to drugs|| id:finngen_R9_OSTEON_DRUGS	Osteonecrosis due to drugs	ebi-a-GCST90001395	Weighted mode	25	-0.0208968	0.0707676	0.97932	0.852484	1.12503	0.770314	Relative count	B cell	IgD+ CD38- %B cell
ebi-a-GCST90001396	Osteonecrosis due to drugs|| id:finngen_R9_OSTEON_DRUGS	Osteonecrosis due to drugs	ebi-a-GCST90001396	MR Egger	18	0.0533655	0.295229	1.05482	0.591388	1.88139	0.858826	Absolute count	B cell	IgD+ CD38- AC
ebi-a-GCST90001396	Osteonecrosis due to drugs|| id:finngen_R9_OSTEON_DRUGS	Osteonecrosis due to drugs	ebi-a-GCST90001396	Weighted median	18	-0.135693	0.210283	0.873111	0.578193	1.31846	0.518741	Absolute count	B cell	IgD+ CD38- AC
ebi-a-GCST90001396	Osteonecrosis due to drugs|| id:finngen_R9_OSTEON_DRUGS	Osteonecrosis due to drugs	ebi-a-GCST90001396	Inverse variance weighted	18	0.118474	0.146182	1.12578	0.845318	1.49929	0.417678	Absolute count	B cell	IgD+ CD38- AC
ebi-a-GCST90001396	Osteonecrosis due to drugs|| id:finngen_R9_OSTEON_DRUGS	Osteonecrosis due to drugs	ebi-a-GCST90001396	Simple mode	18	-0.159573	0.31302	0.852507	0.461583	1.57451	0.616756	Absolute count	B cell	IgD+ CD38- AC
ebi-a-GCST90001396	Osteonecrosis due to drugs|| id:finngen_R9_OSTEON_DRUGS	Osteonecrosis due to drugs	ebi-a-GCST90001396	Weighted mode	18	-0.178252	0.23219	0.836731	0.530813	1.31896	0.453198	Absolute count	B cell	IgD+ CD38- AC
ebi-a-GCST90001397	Osteonecrosis due to drugs|| id:finngen_R9_OSTEON_DRUGS	Osteonecrosis due to drugs	ebi-a-GCST90001397	MR Egger	34	-0.135169	0.120651	0.873568	0.689599	1.10662	0.27091	Relative count	B cell	Unsw mem %B cell
ebi-a-GCST90001397	Osteonecrosis due to drugs|| id:finngen_R9_OSTEON_DRUGS	Osteonecrosis due to drugs	ebi-a-GCST90001397	Weighted median	34	-0.12972	0.123996	0.878341	0.688836	1.11998	0.295482	Relative count	B cell	Unsw mem %B cell
ebi-a-GCST90001397	Osteonecrosis due to drugs|| id:finngen_R9_OSTEON_DRUGS	Osteonecrosis due to drugs	ebi-a-GCST90001397	Inverse variance weighted	34	-0.162991	0.0846988	0.849599	0.719643	1.00302	0.0543099	Relative count	B cell	Unsw mem %B cell
ebi-a-GCST90001397	Osteonecrosis due to drugs|| id:finngen_R9_OSTEON_DRUGS	Osteonecrosis due to drugs	ebi-a-GCST90001397	Simple mode	34	-0.0648639	0.19357	0.937195	0.641298	1.36962	0.739677	Relative count	B cell	Unsw mem %B cell
ebi-a-GCST90001397	Osteonecrosis due to drugs|| id:finngen_R9_OSTEON_DRUGS	Osteonecrosis due to drugs	ebi-a-GCST90001397	Weighted mode	34	-0.108146	0.10731	0.897496	0.727258	1.10758	0.320887	Relative count	B cell	Unsw mem %B cell
ebi-a-GCST90001398	Osteonecrosis due to drugs|| id:finngen_R9_OSTEON_DRUGS	Osteonecrosis due to drugs	ebi-a-GCST90001398	MR Egger	20	0.204451	0.352228	1.22685	0.615134	2.44689	0.568807	Absolute count	B cell	Unsw mem AC
ebi-a-GCST90001398	Osteonecrosis due to drugs|| id:finngen_R9_OSTEON_DRUGS	Osteonecrosis due to drugs	ebi-a-GCST90001398	Weighted median	20	-0.186147	0.23706	0.830151	0.521636	1.32113	0.432317	Absolute count	B cell	Unsw mem AC
ebi-a-GCST90001398	Osteonecrosis due to drugs|| id:finngen_R9_OSTEON_DRUGS	Osteonecrosis due to drugs	ebi-a-GCST90001398	Inverse variance weighted	20	-0.0681381	0.159975	0.934131	0.682707	1.27815	0.670159	Absolute count	B cell	Unsw mem AC
ebi-a-GCST90001398	Osteonecrosis due to drugs|| id:finngen_R9_OSTEON_DRUGS	Osteonecrosis due to drugs	ebi-a-GCST90001398	Simple mode	20	-0.41044	0.358831	0.663358	0.328326	1.34027	0.266902	Absolute count	B cell	Unsw mem AC
ebi-a-GCST90001398	Osteonecrosis due to drugs|| id:finngen_R9_OSTEON_DRUGS	Osteonecrosis due to drugs	ebi-a-GCST90001398	Weighted mode	20	-0.317152	0.299333	0.72822	0.40501	1.30936	0.302643	Absolute count	B cell	Unsw mem AC
ebi-a-GCST90001399	Osteonecrosis due to drugs|| id:finngen_R9_OSTEON_DRUGS	Osteonecrosis due to drugs	ebi-a-GCST90001399	MR Egger	28	0.272777	0.276853	1.31361	0.76349	2.2601	0.333569	Relative count	B cell	IgD- CD27- %B cell
ebi-a-GCST90001399	Osteonecrosis due to drugs|| id:finngen_R9_OSTEON_DRUGS	Osteonecrosis due to drugs	ebi-a-GCST90001399	Weighted median	28	-0.059827	0.183531	0.941928	0.657344	1.34971	0.744441	Relative count	B cell	IgD- CD27- %B cell
ebi-a-GCST90001399	Osteonecrosis due to drugs|| id:finngen_R9_OSTEON_DRUGS	Osteonecrosis due to drugs	ebi-a-GCST90001399	Inverse variance weighted	28	-0.0296501	0.124	0.970785	0.761328	1.23787	0.811018	Relative count	B cell	IgD- CD27- %B cell
ebi-a-GCST90001399	Osteonecrosis due to drugs|| id:finngen_R9_OSTEON_DRUGS	Osteonecrosis due to drugs	ebi-a-GCST90001399	Simple mode	28	-0.274942	0.327192	0.759616	0.400021	1.44247	0.408116	Relative count	B cell	IgD- CD27- %B cell
ebi-a-GCST90001399	Osteonecrosis due to drugs|| id:finngen_R9_OSTEON_DRUGS	Osteonecrosis due to drugs	ebi-a-GCST90001399	Weighted mode	28	-0.0402573	0.199001	0.960542	0.650315	1.41876	0.841201	Relative count	B cell	IgD- CD27- %B cell
ebi-a-GCST90001400	Osteonecrosis due to drugs|| id:finngen_R9_OSTEON_DRUGS	Osteonecrosis due to drugs	ebi-a-GCST90001400	MR Egger	15	-0.0762388	0.0898879	0.926595	0.776919	1.10511	0.411697	Absolute count	B cell	IgD+ AC
ebi-a-GCST90001400	Osteonecrosis due to drugs|| id:finngen_R9_OSTEON_DRUGS	Osteonecrosis due to drugs	ebi-a-GCST90001400	Weighted median	15	-0.0822715	0.0763907	0.921022	0.792948	1.06978	0.281488	Absolute count	B cell	IgD+ AC
ebi-a-GCST90001400	Osteonecrosis due to drugs|| id:finngen_R9_OSTEON_DRUGS	Osteonecrosis due to drugs	ebi-a-GCST90001400	Inverse variance weighted	15	-0.0401717	0.0722736	0.960624	0.833745	1.10681	0.578328	Absolute count	B cell	IgD+ AC
ebi-a-GCST90001400	Osteonecrosis due to drugs|| id:finngen_R9_OSTEON_DRUGS	Osteonecrosis due to drugs	ebi-a-GCST90001400	Simple mode	15	-0.0137402	0.208544	0.986354	0.655416	1.48439	0.9484	Absolute count	B cell	IgD+ AC
ebi-a-GCST90001400	Osteonecrosis due to drugs|| id:finngen_R9_OSTEON_DRUGS	Osteonecrosis due to drugs	ebi-a-GCST90001400	Weighted mode	15	-0.0803998	0.0707524	0.922747	0.803262	1.06001	0.274886	Absolute count	B cell	IgD+ AC
ebi-a-GCST90001401	Osteonecrosis due to drugs|| id:finngen_R9_OSTEON_DRUGS	Osteonecrosis due to drugs	ebi-a-GCST90001401	MR Egger	32	0.172912	0.294281	1.18876	0.667725	2.11637	0.561215	Absolute count	B cell	IgD- CD27- AC
ebi-a-GCST90001401	Osteonecrosis due to drugs|| id:finngen_R9_OSTEON_DRUGS	Osteonecrosis due to drugs	ebi-a-GCST90001401	Weighted median	32	-0.0266239	0.176093	0.973727	0.689516	1.37509	0.879824	Absolute count	B cell	IgD- CD27- AC
ebi-a-GCST90001401	Osteonecrosis due to drugs|| id:finngen_R9_OSTEON_DRUGS	Osteonecrosis due to drugs	ebi-a-GCST90001401	Inverse variance weighted	32	-0.0351204	0.123018	0.965489	0.758634	1.22875	0.775268	Absolute count	B cell	IgD- CD27- AC
ebi-a-GCST90001401	Osteonecrosis due to drugs|| id:finngen_R9_OSTEON_DRUGS	Osteonecrosis due to drugs	ebi-a-GCST90001401	Simple mode	32	-0.0295447	0.293261	0.970887	0.546437	1.72503	0.920401	Absolute count	B cell	IgD- CD27- AC
ebi-a-GCST90001401	Osteonecrosis due to drugs|| id:finngen_R9_OSTEON_DRUGS	Osteonecrosis due to drugs	ebi-a-GCST90001401	Weighted mode	32	-0.0547207	0.243994	0.94675	0.586872	1.52731	0.824018	Absolute count	B cell	IgD- CD27- AC
ebi-a-GCST90001402	Osteonecrosis due to drugs|| id:finngen_R9_OSTEON_DRUGS	Osteonecrosis due to drugs	ebi-a-GCST90001402	MR Egger	17	0.333621	0.236311	1.39601	0.878492	2.21841	0.17842	Relative count	B cell	Sw mem %B cell
ebi-a-GCST90001402	Osteonecrosis due to drugs|| id:finngen_R9_OSTEON_DRUGS	Osteonecrosis due to drugs	ebi-a-GCST90001402	Weighted median	17	0.317227	0.194947	1.37331	0.937189	2.01239	0.103685	Relative count	B cell	Sw mem %B cell
ebi-a-GCST90001402	Osteonecrosis due to drugs|| id:finngen_R9_OSTEON_DRUGS	Osteonecrosis due to drugs	ebi-a-GCST90001402	Inverse variance weighted	17	0.120537	0.144883	1.1281	0.849223	1.49856	0.405432	Relative count	B cell	Sw mem %B cell
ebi-a-GCST90001402	Osteonecrosis due to drugs|| id:finngen_R9_OSTEON_DRUGS	Osteonecrosis due to drugs	ebi-a-GCST90001402	Simple mode	17	-0.184337	0.300368	0.831655	0.461599	1.49838	0.548037	Relative count	B cell	Sw mem %B cell
ebi-a-GCST90001402	Osteonecrosis due to drugs|| id:finngen_R9_OSTEON_DRUGS	Osteonecrosis due to drugs	ebi-a-GCST90001402	Weighted mode	17	0.320129	0.220403	1.37731	0.894169	2.12149	0.1657	Relative count	B cell	Sw mem %B cell
ebi-a-GCST90001403	Osteonecrosis due to drugs|| id:finngen_R9_OSTEON_DRUGS	Osteonecrosis due to drugs	ebi-a-GCST90001403	MR Egger	25	-0.0806002	0.142632	0.922562	0.697566	1.22013	0.577481	Absolute count	B cell	Sw mem AC
ebi-a-GCST90001403	Osteonecrosis due to drugs|| id:finngen_R9_OSTEON_DRUGS	Osteonecrosis due to drugs	ebi-a-GCST90001403	Weighted median	25	-0.0182293	0.13952	0.981936	0.747002	1.29076	0.896047	Absolute count	B cell	Sw mem AC
ebi-a-GCST90001403	Osteonecrosis due to drugs|| id:finngen_R9_OSTEON_DRUGS	Osteonecrosis due to drugs	ebi-a-GCST90001403	Inverse variance weighted	25	0.0133249	0.103121	1.01341	0.827958	1.24041	0.897187	Absolute count	B cell	Sw mem AC
ebi-a-GCST90001403	Osteonecrosis due to drugs|| id:finngen_R9_OSTEON_DRUGS	Osteonecrosis due to drugs	ebi-a-GCST90001403	Simple mode	25	0.0459051	0.222039	1.04698	0.677536	1.61786	0.837955	Absolute count	B cell	Sw mem AC
ebi-a-GCST90001403	Osteonecrosis due to drugs|| id:finngen_R9_OSTEON_DRUGS	Osteonecrosis due to drugs	ebi-a-GCST90001403	Weighted mode	25	-0.0263012	0.138992	0.974042	0.741763	1.27906	0.851505	Absolute count	B cell	Sw mem AC
ebi-a-GCST90001404	Osteonecrosis due to drugs|| id:finngen_R9_OSTEON_DRUGS	Osteonecrosis due to drugs	ebi-a-GCST90001404	MR Egger	27	-0.0818894	0.112575	0.921374	0.738941	1.14885	0.473727	Relative count	B cell	PB/PC %B cell
ebi-a-GCST90001404	Osteonecrosis due to drugs|| id:finngen_R9_OSTEON_DRUGS	Osteonecrosis due to drugs	ebi-a-GCST90001404	Weighted median	27	-0.0924746	0.11616	0.911672	0.726042	1.14476	0.425974	Relative count	B cell	PB/PC %B cell
ebi-a-GCST90001404	Osteonecrosis due to drugs|| id:finngen_R9_OSTEON_DRUGS	Osteonecrosis due to drugs	ebi-a-GCST90001404	Inverse variance weighted	27	-0.0248399	0.0863358	0.975466	0.82361	1.15532	0.773567	Relative count	B cell	PB/PC %B cell
ebi-a-GCST90001404	Osteonecrosis due to drugs|| id:finngen_R9_OSTEON_DRUGS	Osteonecrosis due to drugs	ebi-a-GCST90001404	Simple mode	27	0.302727	0.270894	1.35354	0.795946	2.30177	0.273996	Relative count	B cell	PB/PC %B cell
ebi-a-GCST90001404	Osteonecrosis due to drugs|| id:finngen_R9_OSTEON_DRUGS	Osteonecrosis due to drugs	ebi-a-GCST90001404	Weighted mode	27	-0.0980835	0.110461	0.906573	0.73009	1.12572	0.38271	Relative count	B cell	PB/PC %B cell
ebi-a-GCST90001405	Osteonecrosis due to drugs|| id:finngen_R9_OSTEON_DRUGS	Osteonecrosis due to drugs	ebi-a-GCST90001405	MR Egger	24	-0.106224	0.0803931	0.899223	0.768131	1.05269	0.199975	Absolute count	B cell	PB/PC AC
ebi-a-GCST90001405	Osteonecrosis due to drugs|| id:finngen_R9_OSTEON_DRUGS	Osteonecrosis due to drugs	ebi-a-GCST90001405	Weighted median	24	-0.0919195	0.0952287	0.912179	0.756867	1.09936	0.33442	Absolute count	B cell	PB/PC AC
ebi-a-GCST90001405	Osteonecrosis due to drugs|| id:finngen_R9_OSTEON_DRUGS	Osteonecrosis due to drugs	ebi-a-GCST90001405	Inverse variance weighted	24	-0.0926446	0.0690897	0.911517	0.796076	1.0437	0.179942	Absolute count	B cell	PB/PC AC
ebi-a-GCST90001405	Osteonecrosis due to drugs|| id:finngen_R9_OSTEON_DRUGS	Osteonecrosis due to drugs	ebi-a-GCST90001405	Simple mode	24	-0.121292	0.160003	0.885775	0.64733	1.21205	0.456113	Absolute count	B cell	PB/PC AC
ebi-a-GCST90001405	Osteonecrosis due to drugs|| id:finngen_R9_OSTEON_DRUGS	Osteonecrosis due to drugs	ebi-a-GCST90001405	Weighted mode	24	-0.111695	0.0752252	0.894317	0.771718	1.03639	0.151174	Absolute count	B cell	PB/PC AC
ebi-a-GCST90001406	Osteonecrosis due to drugs|| id:finngen_R9_OSTEON_DRUGS	Osteonecrosis due to drugs	ebi-a-GCST90001406	MR Egger	27	-0.0926094	0.15845	0.911549	0.668197	1.24353	0.564142	Relative count	B cell	Memory B cell %B cell
ebi-a-GCST90001406	Osteonecrosis due to drugs|| id:finngen_R9_OSTEON_DRUGS	Osteonecrosis due to drugs	ebi-a-GCST90001406	Weighted median	27	0.052131	0.153194	1.05351	0.78026	1.42246	0.733635	Relative count	B cell	Memory B cell %B cell
ebi-a-GCST90001406	Osteonecrosis due to drugs|| id:finngen_R9_OSTEON_DRUGS	Osteonecrosis due to drugs	ebi-a-GCST90001406	Inverse variance weighted	27	-0.0100584	0.102527	0.989992	0.809765	1.21033	0.921849	Relative count	B cell	Memory B cell %B cell
ebi-a-GCST90001406	Osteonecrosis due to drugs|| id:finngen_R9_OSTEON_DRUGS	Osteonecrosis due to drugs	ebi-a-GCST90001406	Simple mode	27	0.137544	0.269258	1.14745	0.676921	1.94505	0.613782	Relative count	B cell	Memory B cell %B cell
ebi-a-GCST90001406	Osteonecrosis due to drugs|| id:finngen_R9_OSTEON_DRUGS	Osteonecrosis due to drugs	ebi-a-GCST90001406	Weighted mode	27	0.0785981	0.147296	1.08177	0.810502	1.44383	0.598146	Relative count	B cell	Memory B cell %B cell
ebi-a-GCST90001407	Osteonecrosis due to drugs|| id:finngen_R9_OSTEON_DRUGS	Osteonecrosis due to drugs	ebi-a-GCST90001407	MR Egger	17	-0.125859	0.0772945	0.881739	0.757785	1.02597	0.124278	Absolute count	B cell	Memory B cell AC
ebi-a-GCST90001407	Osteonecrosis due to drugs|| id:finngen_R9_OSTEON_DRUGS	Osteonecrosis due to drugs	ebi-a-GCST90001407	Weighted median	17	-0.0814274	0.080616	0.9218	0.787073	1.07959	0.312464	Absolute count	B cell	Memory B cell AC
ebi-a-GCST90001407	Osteonecrosis due to drugs|| id:finngen_R9_OSTEON_DRUGS	Osteonecrosis due to drugs	ebi-a-GCST90001407	Inverse variance weighted	17	-0.0614629	0.0676402	0.940388	0.823627	1.0737	0.363522	Absolute count	B cell	Memory B cell AC
ebi-a-GCST90001407	Osteonecrosis due to drugs|| id:finngen_R9_OSTEON_DRUGS	Osteonecrosis due to drugs	ebi-a-GCST90001407	Simple mode	17	-0.0985204	0.268473	0.906177	0.535407	1.53371	0.718453	Absolute count	B cell	Memory B cell AC
ebi-a-GCST90001407	Osteonecrosis due to drugs|| id:finngen_R9_OSTEON_DRUGS	Osteonecrosis due to drugs	ebi-a-GCST90001407	Weighted mode	17	-0.0862561	0.0740901	0.917359	0.793364	1.06073	0.261407	Absolute count	B cell	Memory B cell AC
ebi-a-GCST90001408	Osteonecrosis due to drugs|| id:finngen_R9_OSTEON_DRUGS	Osteonecrosis due to drugs	ebi-a-GCST90001408	MR Egger	26	0.0410525	0.16189	1.04191	0.758621	1.43098	0.801978	Relative count	B cell	Naive-mature B cell %B cell
ebi-a-GCST90001408	Osteonecrosis due to drugs|| id:finngen_R9_OSTEON_DRUGS	Osteonecrosis due to drugs	ebi-a-GCST90001408	Weighted median	26	-0.0629531	0.156685	0.938987	0.690696	1.27653	0.687845	Relative count	B cell	Naive-mature B cell %B cell
ebi-a-GCST90001408	Osteonecrosis due to drugs|| id:finngen_R9_OSTEON_DRUGS	Osteonecrosis due to drugs	ebi-a-GCST90001408	Inverse variance weighted	26	0.0214367	0.102058	1.02167	0.836443	1.24791	0.833633	Relative count	B cell	Naive-mature B cell %B cell
ebi-a-GCST90001408	Osteonecrosis due to drugs|| id:finngen_R9_OSTEON_DRUGS	Osteonecrosis due to drugs	ebi-a-GCST90001408	Simple mode	26	-0.10804	0.236165	0.897592	0.565004	1.42596	0.65128	Relative count	B cell	Naive-mature B cell %B cell
ebi-a-GCST90001408	Osteonecrosis due to drugs|| id:finngen_R9_OSTEON_DRUGS	Osteonecrosis due to drugs	ebi-a-GCST90001408	Weighted mode	26	-0.0792357	0.147608	0.923822	0.691738	1.23377	0.596152	Relative count	B cell	Naive-mature B cell %B cell
ebi-a-GCST90001409	Osteonecrosis due to drugs|| id:finngen_R9_OSTEON_DRUGS	Osteonecrosis due to drugs	ebi-a-GCST90001409	MR Egger	21	0.14745	0.106265	1.15888	0.940983	1.42722	0.181329	Absolute count	B cell	Naive-mature B cell AC
ebi-a-GCST90001409	Osteonecrosis due to drugs|| id:finngen_R9_OSTEON_DRUGS	Osteonecrosis due to drugs	ebi-a-GCST90001409	Weighted median	21	0.178981	0.11723	1.196	0.950478	1.50494	0.126823	Absolute count	B cell	Naive-mature B cell AC
ebi-a-GCST90001409	Osteonecrosis due to drugs|| id:finngen_R9_OSTEON_DRUGS	Osteonecrosis due to drugs	ebi-a-GCST90001409	Inverse variance weighted	21	0.130212	0.0853594	1.13907	0.963587	1.34651	0.127146	Absolute count	B cell	Naive-mature B cell AC
ebi-a-GCST90001409	Osteonecrosis due to drugs|| id:finngen_R9_OSTEON_DRUGS	Osteonecrosis due to drugs	ebi-a-GCST90001409	Simple mode	21	0.0175728	0.280346	1.01773	0.587485	1.76306	0.950641	Absolute count	B cell	Naive-mature B cell AC
ebi-a-GCST90001409	Osteonecrosis due to drugs|| id:finngen_R9_OSTEON_DRUGS	Osteonecrosis due to drugs	ebi-a-GCST90001409	Weighted mode	21	0.170319	0.102548	1.18568	0.96979	1.44964	0.112337	Absolute count	B cell	Naive-mature B cell AC
ebi-a-GCST90001410	Osteonecrosis due to drugs|| id:finngen_R9_OSTEON_DRUGS	Osteonecrosis due to drugs	ebi-a-GCST90001410	MR Egger	18	-0.131955	0.323539	0.87638	0.464826	1.65232	0.68879	Relative count	B cell	IgD- CD38br %B cell
ebi-a-GCST90001410	Osteonecrosis due to drugs|| id:finngen_R9_OSTEON_DRUGS	Osteonecrosis due to drugs	ebi-a-GCST90001410	Weighted median	18	-0.0347624	0.218481	0.965835	0.629402	1.4821	0.873583	Relative count	B cell	IgD- CD38br %B cell
ebi-a-GCST90001410	Osteonecrosis due to drugs|| id:finngen_R9_OSTEON_DRUGS	Osteonecrosis due to drugs	ebi-a-GCST90001410	Inverse variance weighted	18	0.0382258	0.162639	1.03897	0.755371	1.42903	0.814181	Relative count	B cell	IgD- CD38br %B cell
ebi-a-GCST90001410	Osteonecrosis due to drugs|| id:finngen_R9_OSTEON_DRUGS	Osteonecrosis due to drugs	ebi-a-GCST90001410	Simple mode	18	0.00746664	0.362711	1.00749	0.494877	2.05111	0.983816	Relative count	B cell	IgD- CD38br %B cell
ebi-a-GCST90001410	Osteonecrosis due to drugs|| id:finngen_R9_OSTEON_DRUGS	Osteonecrosis due to drugs	ebi-a-GCST90001410	Weighted mode	18	-0.0786276	0.32962	0.924384	0.484478	1.76372	0.814314	Relative count	B cell	IgD- CD38br %B cell
ebi-a-GCST90001411	Osteonecrosis due to drugs|| id:finngen_R9_OSTEON_DRUGS	Osteonecrosis due to drugs	ebi-a-GCST90001411	MR Egger	21	-0.151472	0.362035	0.859442	0.422714	1.74738	0.680352	Relative count	B cell	IgD+ CD24+ %B cell
ebi-a-GCST90001411	Osteonecrosis due to drugs|| id:finngen_R9_OSTEON_DRUGS	Osteonecrosis due to drugs	ebi-a-GCST90001411	Weighted median	21	-0.332725	0.244505	0.716968	0.44399	1.15778	0.173574	Relative count	B cell	IgD+ CD24+ %B cell
ebi-a-GCST90001411	Osteonecrosis due to drugs|| id:finngen_R9_OSTEON_DRUGS	Osteonecrosis due to drugs	ebi-a-GCST90001411	Inverse variance weighted	21	-0.256	0.165781	0.774142	0.559377	1.07136	0.12254	Relative count	B cell	IgD+ CD24+ %B cell
ebi-a-GCST90001411	Osteonecrosis due to drugs|| id:finngen_R9_OSTEON_DRUGS	Osteonecrosis due to drugs	ebi-a-GCST90001411	Simple mode	21	-0.451446	0.384361	0.636707	0.299754	1.35243	0.253976	Relative count	B cell	IgD+ CD24+ %B cell
ebi-a-GCST90001411	Osteonecrosis due to drugs|| id:finngen_R9_OSTEON_DRUGS	Osteonecrosis due to drugs	ebi-a-GCST90001411	Weighted mode	21	-0.480677	0.270053	0.618365	0.364226	1.04983	0.0902862	Relative count	B cell	IgD+ CD24+ %B cell
ebi-a-GCST90001412	Osteonecrosis due to drugs|| id:finngen_R9_OSTEON_DRUGS	Osteonecrosis due to drugs	ebi-a-GCST90001412	MR Egger	28	-0.217291	0.470707	0.804696	0.319858	2.02445	0.648188	Absolute count	B cell	IgD+ CD24+ AC
ebi-a-GCST90001412	Osteonecrosis due to drugs|| id:finngen_R9_OSTEON_DRUGS	Osteonecrosis due to drugs	ebi-a-GCST90001412	Weighted median	28	0.0334204	0.210655	1.03399	0.684229	1.56253	0.873944	Absolute count	B cell	IgD+ CD24+ AC
ebi-a-GCST90001412	Osteonecrosis due to drugs|| id:finngen_R9_OSTEON_DRUGS	Osteonecrosis due to drugs	ebi-a-GCST90001412	Inverse variance weighted	28	-0.0796893	0.150604	0.923403	0.687377	1.24047	0.596714	Absolute count	B cell	IgD+ CD24+ AC
ebi-a-GCST90001412	Osteonecrosis due to drugs|| id:finngen_R9_OSTEON_DRUGS	Osteonecrosis due to drugs	ebi-a-GCST90001412	Simple mode	28	-0.0399758	0.372086	0.960813	0.463354	1.99234	0.915237	Absolute count	B cell	IgD+ CD24+ AC
ebi-a-GCST90001412	Osteonecrosis due to drugs|| id:finngen_R9_OSTEON_DRUGS	Osteonecrosis due to drugs	ebi-a-GCST90001412	Weighted mode	28	-0.00303523	0.373366	0.996969	0.479586	2.07251	0.993574	Absolute count	B cell	IgD+ CD24+ AC
ebi-a-GCST90001413	Osteonecrosis due to drugs|| id:finngen_R9_OSTEON_DRUGS	Osteonecrosis due to drugs	ebi-a-GCST90001413	MR Egger	16	-0.196146	0.126971	0.821892	0.640818	1.05413	0.144693	Relative count	B cell	IgD- CD24- %B cell
ebi-a-GCST90001413	Osteonecrosis due to drugs|| id:finngen_R9_OSTEON_DRUGS	Osteonecrosis due to drugs	ebi-a-GCST90001413	Weighted median	16	-0.217417	0.12853	0.804594	0.625418	1.0351	0.0907287	Relative count	B cell	IgD- CD24- %B cell
ebi-a-GCST90001413	Osteonecrosis due to drugs|| id:finngen_R9_OSTEON_DRUGS	Osteonecrosis due to drugs	ebi-a-GCST90001413	Inverse variance weighted	16	-0.190175	0.100058	0.826814	0.679574	1.00596	0.0573478	Relative count	B cell	IgD- CD24- %B cell
ebi-a-GCST90001413	Osteonecrosis due to drugs|| id:finngen_R9_OSTEON_DRUGS	Osteonecrosis due to drugs	ebi-a-GCST90001413	Simple mode	16	-0.0757102	0.197924	0.927085	0.628989	1.36646	0.70744	Relative count	B cell	IgD- CD24- %B cell
ebi-a-GCST90001413	Osteonecrosis due to drugs|| id:finngen_R9_OSTEON_DRUGS	Osteonecrosis due to drugs	ebi-a-GCST90001413	Weighted mode	16	-0.215624	0.124464	0.806038	0.631552	1.02873	0.103704	Relative count	B cell	IgD- CD24- %B cell
ebi-a-GCST90001414	Osteonecrosis due to drugs|| id:finngen_R9_OSTEON_DRUGS	Osteonecrosis due to drugs	ebi-a-GCST90001414	MR Egger	19	-0.356733	0.249012	0.699959	0.429645	1.14035	0.170107	Absolute count	B cell	IgD- CD24- AC
ebi-a-GCST90001414	Osteonecrosis due to drugs|| id:finngen_R9_OSTEON_DRUGS	Osteonecrosis due to drugs	ebi-a-GCST90001414	Weighted median	19	-0.344067	0.204352	0.708881	0.474926	1.05809	0.0922403	Absolute count	B cell	IgD- CD24- AC
ebi-a-GCST90001414	Osteonecrosis due to drugs|| id:finngen_R9_OSTEON_DRUGS	Osteonecrosis due to drugs	ebi-a-GCST90001414	Inverse variance weighted	19	-0.175316	0.150591	0.839192	0.624706	1.12732	0.244347	Absolute count	B cell	IgD- CD24- AC
ebi-a-GCST90001414	Osteonecrosis due to drugs|| id:finngen_R9_OSTEON_DRUGS	Osteonecrosis due to drugs	ebi-a-GCST90001414	Simple mode	19	-0.222214	0.307855	0.800744	0.437968	1.46401	0.479681	Absolute count	B cell	IgD- CD24- AC
ebi-a-GCST90001414	Osteonecrosis due to drugs|| id:finngen_R9_OSTEON_DRUGS	Osteonecrosis due to drugs	ebi-a-GCST90001414	Weighted mode	19	-0.359031	0.226407	0.698353	0.448077	1.08842	0.130201	Absolute count	B cell	IgD- CD24- AC
ebi-a-GCST90001415	Osteonecrosis due to drugs|| id:finngen_R9_OSTEON_DRUGS	Osteonecrosis due to drugs	ebi-a-GCST90001415	MR Egger	18	0.0236152	0.128885	1.0239	0.795328	1.31815	0.856922	Relative count	B cell	IgD+ CD24- %B cell
ebi-a-GCST90001415	Osteonecrosis due to drugs|| id:finngen_R9_OSTEON_DRUGS	Osteonecrosis due to drugs	ebi-a-GCST90001415	Weighted median	18	0.0591409	0.127165	1.06092	0.826874	1.36123	0.641881	Relative count	B cell	IgD+ CD24- %B cell
ebi-a-GCST90001415	Osteonecrosis due to drugs|| id:finngen_R9_OSTEON_DRUGS	Osteonecrosis due to drugs	ebi-a-GCST90001415	Inverse variance weighted	18	0.0960828	0.0937139	1.10085	0.91613	1.32281	0.305232	Relative count	B cell	IgD+ CD24- %B cell
ebi-a-GCST90001415	Osteonecrosis due to drugs|| id:finngen_R9_OSTEON_DRUGS	Osteonecrosis due to drugs	ebi-a-GCST90001415	Simple mode	18	0.30208	0.284779	1.35267	0.774075	2.36375	0.303641	Relative count	B cell	IgD+ CD24- %B cell
ebi-a-GCST90001415	Osteonecrosis due to drugs|| id:finngen_R9_OSTEON_DRUGS	Osteonecrosis due to drugs	ebi-a-GCST90001415	Weighted mode	18	0.0534643	0.116188	1.05492	0.840075	1.32471	0.651237	Relative count	B cell	IgD+ CD24- %B cell
ebi-a-GCST90001416	Osteonecrosis due to drugs|| id:finngen_R9_OSTEON_DRUGS	Osteonecrosis due to drugs	ebi-a-GCST90001416	MR Egger	22	0.0171443	0.0624762	1.01729	0.900046	1.14981	0.786581	Absolute count	B cell	IgD+ CD24- AC
ebi-a-GCST90001416	Osteonecrosis due to drugs|| id:finngen_R9_OSTEON_DRUGS	Osteonecrosis due to drugs	ebi-a-GCST90001416	Weighted median	22	0.0301896	0.0844222	1.03065	0.873473	1.21611	0.720641	Absolute count	B cell	IgD+ CD24- AC
ebi-a-GCST90001416	Osteonecrosis due to drugs|| id:finngen_R9_OSTEON_DRUGS	Osteonecrosis due to drugs	ebi-a-GCST90001416	Inverse variance weighted	22	0.0428188	0.0519538	1.04375	0.942697	1.15563	0.409843	Absolute count	B cell	IgD+ CD24- AC
ebi-a-GCST90001416	Osteonecrosis due to drugs|| id:finngen_R9_OSTEON_DRUGS	Osteonecrosis due to drugs	ebi-a-GCST90001416	Simple mode	22	0.0179121	0.16718	1.01807	0.733622	1.41282	0.915693	Absolute count	B cell	IgD+ CD24- AC
ebi-a-GCST90001416	Osteonecrosis due to drugs|| id:finngen_R9_OSTEON_DRUGS	Osteonecrosis due to drugs	ebi-a-GCST90001416	Weighted mode	22	0.0179121	0.0602782	1.01807	0.904626	1.14575	0.769266	Absolute count	B cell	IgD+ CD24- AC
ebi-a-GCST90001417	Osteonecrosis due to drugs|| id:finngen_R9_OSTEON_DRUGS	Osteonecrosis due to drugs	ebi-a-GCST90001417	MR Egger	30	-0.0427483	0.144761	0.958152	0.721459	1.2725	0.769941	Relative count	B cell	CD24+ CD27+ %B cell
ebi-a-GCST90001417	Osteonecrosis due to drugs|| id:finngen_R9_OSTEON_DRUGS	Osteonecrosis due to drugs	ebi-a-GCST90001417	Weighted median	30	0.017931	0.153746	1.01809	0.75321	1.37613	0.907155	Relative count	B cell	CD24+ CD27+ %B cell
ebi-a-GCST90001417	Osteonecrosis due to drugs|| id:finngen_R9_OSTEON_DRUGS	Osteonecrosis due to drugs	ebi-a-GCST90001417	Inverse variance weighted	30	-0.111306	0.096265	0.894665	0.740829	1.08045	0.247582	Relative count	B cell	CD24+ CD27+ %B cell
ebi-a-GCST90001417	Osteonecrosis due to drugs|| id:finngen_R9_OSTEON_DRUGS	Osteonecrosis due to drugs	ebi-a-GCST90001417	Simple mode	30	0.0350437	0.257886	1.03566	0.624745	1.71686	0.892848	Relative count	B cell	CD24+ CD27+ %B cell
ebi-a-GCST90001417	Osteonecrosis due to drugs|| id:finngen_R9_OSTEON_DRUGS	Osteonecrosis due to drugs	ebi-a-GCST90001417	Weighted mode	30	0.0798917	0.161241	1.08317	0.789669	1.48576	0.623996	Relative count	B cell	CD24+ CD27+ %B cell
ebi-a-GCST90001418	Osteonecrosis due to drugs|| id:finngen_R9_OSTEON_DRUGS	Osteonecrosis due to drugs	ebi-a-GCST90001418	MR Egger	27	-0.0739408	0.0852082	0.928727	0.785882	1.09754	0.393776	Absolute count	B cell	CD24+ CD27+ AC
ebi-a-GCST90001418	Osteonecrosis due to drugs|| id:finngen_R9_OSTEON_DRUGS	Osteonecrosis due to drugs	ebi-a-GCST90001418	Weighted median	27	-0.0808011	0.0812051	0.922377	0.786657	1.08151	0.319724	Absolute count	B cell	CD24+ CD27+ AC
ebi-a-GCST90001418	Osteonecrosis due to drugs|| id:finngen_R9_OSTEON_DRUGS	Osteonecrosis due to drugs	ebi-a-GCST90001418	Inverse variance weighted	27	-0.0779822	0.0719061	0.924981	0.803387	1.06498	0.278143	Absolute count	B cell	CD24+ CD27+ AC
ebi-a-GCST90001418	Osteonecrosis due to drugs|| id:finngen_R9_OSTEON_DRUGS	Osteonecrosis due to drugs	ebi-a-GCST90001418	Simple mode	27	-0.150368	0.327001	0.860392	0.45326	1.63322	0.649454	Absolute count	B cell	CD24+ CD27+ AC
ebi-a-GCST90001418	Osteonecrosis due to drugs|| id:finngen_R9_OSTEON_DRUGS	Osteonecrosis due to drugs	ebi-a-GCST90001418	Weighted mode	27	-0.0897963	0.0767738	0.914117	0.786413	1.06256	0.252764	Absolute count	B cell	CD24+ CD27+ AC
ebi-a-GCST90001419	Osteonecrosis due to drugs|| id:finngen_R9_OSTEON_DRUGS	Osteonecrosis due to drugs	ebi-a-GCST90001419	MR Egger	19	-0.103942	0.158118	0.901277	0.661097	1.22872	0.519744	Relative count	B cell	CD20- %B cell
ebi-a-GCST90001419	Osteonecrosis due to drugs|| id:finngen_R9_OSTEON_DRUGS	Osteonecrosis due to drugs	ebi-a-GCST90001419	Weighted median	19	-0.134158	0.170125	0.874452	0.626502	1.22053	0.430353	Relative count	B cell	CD20- %B cell
ebi-a-GCST90001419	Osteonecrosis due to drugs|| id:finngen_R9_OSTEON_DRUGS	Osteonecrosis due to drugs	ebi-a-GCST90001419	Inverse variance weighted	19	0.0257829	0.111781	1.02612	0.824229	1.27746	0.817582	Relative count	B cell	CD20- %B cell
ebi-a-GCST90001419	Osteonecrosis due to drugs|| id:finngen_R9_OSTEON_DRUGS	Osteonecrosis due to drugs	ebi-a-GCST90001419	Simple mode	19	-0.00711562	0.321605	0.99291	0.528632	1.86494	0.982591	Relative count	B cell	CD20- %B cell
ebi-a-GCST90001419	Osteonecrosis due to drugs|| id:finngen_R9_OSTEON_DRUGS	Osteonecrosis due to drugs	ebi-a-GCST90001419	Weighted mode	19	-0.109905	0.15996	0.895919	0.654799	1.22583	0.500789	Relative count	B cell	CD20- %B cell
ebi-a-GCST90001420	Osteonecrosis due to drugs|| id:finngen_R9_OSTEON_DRUGS	Osteonecrosis due to drugs	ebi-a-GCST90001420	MR Egger	18	-0.0310928	0.126246	0.969386	0.756891	1.24154	0.808592	Absolute count	B cell	IgD- CD38br AC
ebi-a-GCST90001420	Osteonecrosis due to drugs|| id:finngen_R9_OSTEON_DRUGS	Osteonecrosis due to drugs	ebi-a-GCST90001420	Weighted median	18	-0.0208222	0.125447	0.979393	0.765903	1.25239	0.86817	Absolute count	B cell	IgD- CD38br AC
ebi-a-GCST90001420	Osteonecrosis due to drugs|| id:finngen_R9_OSTEON_DRUGS	Osteonecrosis due to drugs	ebi-a-GCST90001420	Inverse variance weighted	18	-0.0380099	0.0979084	0.962703	0.794605	1.16636	0.697854	Absolute count	B cell	IgD- CD38br AC
ebi-a-GCST90001420	Osteonecrosis due to drugs|| id:finngen_R9_OSTEON_DRUGS	Osteonecrosis due to drugs	ebi-a-GCST90001420	Simple mode	18	0.139248	0.225847	1.14941	0.738294	1.78945	0.545696	Absolute count	B cell	IgD- CD38br AC
ebi-a-GCST90001420	Osteonecrosis due to drugs|| id:finngen_R9_OSTEON_DRUGS	Osteonecrosis due to drugs	ebi-a-GCST90001420	Weighted mode	18	-0.0343912	0.104844	0.966193	0.786718	1.18661	0.7469	Absolute count	B cell	IgD- CD38br AC
ebi-a-GCST90001421	Osteonecrosis due to drugs|| id:finngen_R9_OSTEON_DRUGS	Osteonecrosis due to drugs	ebi-a-GCST90001421	MR Egger	25	-0.0416434	0.0851056	0.959212	0.811841	1.13333	0.629253	Absolute count	B cell	CD20- AC
ebi-a-GCST90001421	Osteonecrosis due to drugs|| id:finngen_R9_OSTEON_DRUGS	Osteonecrosis due to drugs	ebi-a-GCST90001421	Weighted median	25	-0.0196519	0.116779	0.98054	0.779939	1.23274	0.866361	Absolute count	B cell	CD20- AC
ebi-a-GCST90001421	Osteonecrosis due to drugs|| id:finngen_R9_OSTEON_DRUGS	Osteonecrosis due to drugs	ebi-a-GCST90001421	Inverse variance weighted	25	-0.00714652	0.0694939	0.992879	0.866447	1.13776	0.918093	Absolute count	B cell	CD20- AC
ebi-a-GCST90001421	Osteonecrosis due to drugs|| id:finngen_R9_OSTEON_DRUGS	Osteonecrosis due to drugs	ebi-a-GCST90001421	Simple mode	25	0.257768	0.274177	1.29404	0.756073	2.21478	0.356505	Absolute count	B cell	CD20- AC
ebi-a-GCST90001421	Osteonecrosis due to drugs|| id:finngen_R9_OSTEON_DRUGS	Osteonecrosis due to drugs	ebi-a-GCST90001421	Weighted mode	25	-0.0227497	0.0798809	0.977507	0.835842	1.14318	0.778244	Absolute count	B cell	CD20- AC
ebi-a-GCST90001422	Osteonecrosis due to drugs|| id:finngen_R9_OSTEON_DRUGS	Osteonecrosis due to drugs	ebi-a-GCST90001422	MR Egger	23	0.0269146	0.124468	1.02728	0.804896	1.31111	0.830889	Relative count	B cell	CD20- CD38- %B cell
ebi-a-GCST90001422	Osteonecrosis due to drugs|| id:finngen_R9_OSTEON_DRUGS	Osteonecrosis due to drugs	ebi-a-GCST90001422	Weighted median	23	-0.068931	0.134273	0.933391	0.717411	1.21439	0.607698	Relative count	B cell	CD20- CD38- %B cell
ebi-a-GCST90001422	Osteonecrosis due to drugs|| id:finngen_R9_OSTEON_DRUGS	Osteonecrosis due to drugs	ebi-a-GCST90001422	Inverse variance weighted	23	-0.0349377	0.0929244	0.965666	0.804874	1.15858	0.706932	Relative count	B cell	CD20- CD38- %B cell
ebi-a-GCST90001422	Osteonecrosis due to drugs|| id:finngen_R9_OSTEON_DRUGS	Osteonecrosis due to drugs	ebi-a-GCST90001422	Simple mode	23	0.0116257	0.219332	1.01169	0.658188	1.55506	0.958206	Relative count	B cell	CD20- CD38- %B cell
ebi-a-GCST90001422	Osteonecrosis due to drugs|| id:finngen_R9_OSTEON_DRUGS	Osteonecrosis due to drugs	ebi-a-GCST90001422	Weighted mode	23	-0.0251501	0.130234	0.975163	0.755476	1.25874	0.84864	Relative count	B cell	CD20- CD38- %B cell
ebi-a-GCST90001423	Osteonecrosis due to drugs|| id:finngen_R9_OSTEON_DRUGS	Osteonecrosis due to drugs	ebi-a-GCST90001423	MR Egger	14	-0.190108	0.40368	0.82687	0.374815	1.82413	0.646131	Absolute count	B cell	CD20- CD38- AC
ebi-a-GCST90001423	Osteonecrosis due to drugs|| id:finngen_R9_OSTEON_DRUGS	Osteonecrosis due to drugs	ebi-a-GCST90001423	Weighted median	14	-0.0559167	0.261691	0.945618	0.566186	1.57933	0.830801	Absolute count	B cell	CD20- CD38- AC
ebi-a-GCST90001423	Osteonecrosis due to drugs|| id:finngen_R9_OSTEON_DRUGS	Osteonecrosis due to drugs	ebi-a-GCST90001423	Inverse variance weighted	14	-0.102486	0.206024	0.902591	0.602726	1.35164	0.618874	Absolute count	B cell	CD20- CD38- AC
ebi-a-GCST90001423	Osteonecrosis due to drugs|| id:finngen_R9_OSTEON_DRUGS	Osteonecrosis due to drugs	ebi-a-GCST90001423	Simple mode	14	-0.219211	0.422826	0.803152	0.350656	1.83956	0.61286	Absolute count	B cell	CD20- CD38- AC
ebi-a-GCST90001423	Osteonecrosis due to drugs|| id:finngen_R9_OSTEON_DRUGS	Osteonecrosis due to drugs	ebi-a-GCST90001423	Weighted mode	14	-0.107142	0.298324	0.898398	0.500645	1.61216	0.725251	Absolute count	B cell	CD20- CD38- AC
ebi-a-GCST90001424	Osteonecrosis due to drugs|| id:finngen_R9_OSTEON_DRUGS	Osteonecrosis due to drugs	ebi-a-GCST90001424	MR Egger	21	-0.0771954	0.0906728	0.925709	0.774983	1.10575	0.405171	Relative count	B cell	IgD+ %Lymphocyte
ebi-a-GCST90001424	Osteonecrosis due to drugs|| id:finngen_R9_OSTEON_DRUGS	Osteonecrosis due to drugs	ebi-a-GCST90001424	Weighted median	21	-0.0995472	0.0920624	0.905247	0.755792	1.08426	0.279563	Relative count	B cell	IgD+ %Lymphocyte
ebi-a-GCST90001424	Osteonecrosis due to drugs|| id:finngen_R9_OSTEON_DRUGS	Osteonecrosis due to drugs	ebi-a-GCST90001424	Inverse variance weighted	21	-0.113687	0.0753032	0.892538	0.770065	1.03449	0.131115	Relative count	B cell	IgD+ %Lymphocyte
ebi-a-GCST90001424	Osteonecrosis due to drugs|| id:finngen_R9_OSTEON_DRUGS	Osteonecrosis due to drugs	ebi-a-GCST90001424	Simple mode	21	-0.17032	0.206507	0.843395	0.562663	1.26419	0.419234	Relative count	B cell	IgD+ %Lymphocyte
ebi-a-GCST90001424	Osteonecrosis due to drugs|| id:finngen_R9_OSTEON_DRUGS	Osteonecrosis due to drugs	ebi-a-GCST90001424	Weighted mode	21	-0.105009	0.0844243	0.900317	0.763013	1.06233	0.227947	Relative count	B cell	IgD+ %Lymphocyte
ebi-a-GCST90001425	Osteonecrosis due to drugs|| id:finngen_R9_OSTEON_DRUGS	Osteonecrosis due to drugs	ebi-a-GCST90001425	MR Egger	30	-0.0963459	0.102199	0.90815	0.743299	1.10956	0.353886	Relative count	B cell	IgD- CD38br %lymphocyte
ebi-a-GCST90001425	Osteonecrosis due to drugs|| id:finngen_R9_OSTEON_DRUGS	Osteonecrosis due to drugs	ebi-a-GCST90001425	Weighted median	30	-0.0929155	0.114819	0.91127	0.727631	1.14126	0.418382	Relative count	B cell	IgD- CD38br %lymphocyte
ebi-a-GCST90001425	Osteonecrosis due to drugs|| id:finngen_R9_OSTEON_DRUGS	Osteonecrosis due to drugs	ebi-a-GCST90001425	Inverse variance weighted	30	-0.0751786	0.0812141	0.927578	0.791078	1.08763	0.35461	Relative count	B cell	IgD- CD38br %lymphocyte
ebi-a-GCST90001425	Osteonecrosis due to drugs|| id:finngen_R9_OSTEON_DRUGS	Osteonecrosis due to drugs	ebi-a-GCST90001425	Simple mode	30	-0.155392	0.186907	0.85608	0.593494	1.23484	0.412548	Relative count	B cell	IgD- CD38br %lymphocyte
ebi-a-GCST90001425	Osteonecrosis due to drugs|| id:finngen_R9_OSTEON_DRUGS	Osteonecrosis due to drugs	ebi-a-GCST90001425	Weighted mode	30	-0.109537	0.0957579	0.896249	0.742879	1.08128	0.262022	Relative count	B cell	IgD- CD38br %lymphocyte
ebi-a-GCST90001426	Osteonecrosis due to drugs|| id:finngen_R9_OSTEON_DRUGS	Osteonecrosis due to drugs	ebi-a-GCST90001426	MR Egger	30	-0.154698	0.109082	0.856674	0.691772	1.06088	0.167173	Relative count	B cell	IgD- CD38dim %lymphocyte
ebi-a-GCST90001426	Osteonecrosis due to drugs|| id:finngen_R9_OSTEON_DRUGS	Osteonecrosis due to drugs	ebi-a-GCST90001426	Weighted median	30	-0.146389	0.117702	0.863821	0.685858	1.08796	0.213598	Relative count	B cell	IgD- CD38dim %lymphocyte
ebi-a-GCST90001426	Osteonecrosis due to drugs|| id:finngen_R9_OSTEON_DRUGS	Osteonecrosis due to drugs	ebi-a-GCST90001426	Inverse variance weighted	30	-0.0999241	0.0845743	0.904906	0.766677	1.06806	0.237406	Relative count	B cell	IgD- CD38dim %lymphocyte
ebi-a-GCST90001426	Osteonecrosis due to drugs|| id:finngen_R9_OSTEON_DRUGS	Osteonecrosis due to drugs	ebi-a-GCST90001426	Simple mode	30	-0.0736085	0.229284	0.929035	0.592736	1.45614	0.750485	Relative count	B cell	IgD- CD38dim %lymphocyte
ebi-a-GCST90001426	Osteonecrosis due to drugs|| id:finngen_R9_OSTEON_DRUGS	Osteonecrosis due to drugs	ebi-a-GCST90001426	Weighted mode	30	-0.141598	0.105041	0.86797	0.706468	1.06639	0.188084	Relative count	B cell	IgD- CD38dim %lymphocyte
ebi-a-GCST90001427	Osteonecrosis due to drugs|| id:finngen_R9_OSTEON_DRUGS	Osteonecrosis due to drugs	ebi-a-GCST90001427	MR Egger	30	-0.166568	0.201243	0.846566	0.570636	1.25592	0.414843	Relative count	B cell	IgD- CD38- %lymphocyte
ebi-a-GCST90001427	Osteonecrosis due to drugs|| id:finngen_R9_OSTEON_DRUGS	Osteonecrosis due to drugs	ebi-a-GCST90001427	Weighted median	30	-0.0335704	0.178419	0.966987	0.681627	1.37181	0.850755	Relative count	B cell	IgD- CD38- %lymphocyte
ebi-a-GCST90001427	Osteonecrosis due to drugs|| id:finngen_R9_OSTEON_DRUGS	Osteonecrosis due to drugs	ebi-a-GCST90001427	Inverse variance weighted	30	0.0874683	0.126667	1.09141	0.851463	1.39897	0.489857	Relative count	B cell	IgD- CD38- %lymphocyte
ebi-a-GCST90001427	Osteonecrosis due to drugs|| id:finngen_R9_OSTEON_DRUGS	Osteonecrosis due to drugs	ebi-a-GCST90001427	Simple mode	30	0.0274399	0.342925	1.02782	0.524824	2.01289	0.936773	Relative count	B cell	IgD- CD38- %lymphocyte
ebi-a-GCST90001427	Osteonecrosis due to drugs|| id:finngen_R9_OSTEON_DRUGS	Osteonecrosis due to drugs	ebi-a-GCST90001427	Weighted mode	30	-0.264893	0.218032	0.767288	0.500456	1.17639	0.234192	Relative count	B cell	IgD- CD38- %lymphocyte
ebi-a-GCST90001428	Osteonecrosis due to drugs|| id:finngen_R9_OSTEON_DRUGS	Osteonecrosis due to drugs	ebi-a-GCST90001428	MR Egger	26	0.0175631	0.0837401	1.01772	0.863667	1.19925	0.835646	Relative count	B cell	IgD- CD38dim %B cell
ebi-a-GCST90001428	Osteonecrosis due to drugs|| id:finngen_R9_OSTEON_DRUGS	Osteonecrosis due to drugs	ebi-a-GCST90001428	Weighted median	26	0.095002	0.0971542	1.09966	0.908991	1.33033	0.32815	Relative count	B cell	IgD- CD38dim %B cell
ebi-a-GCST90001428	Osteonecrosis due to drugs|| id:finngen_R9_OSTEON_DRUGS	Osteonecrosis due to drugs	ebi-a-GCST90001428	Inverse variance weighted	26	0.0899571	0.070773	1.09413	0.952412	1.25693	0.203706	Relative count	B cell	IgD- CD38dim %B cell
ebi-a-GCST90001428	Osteonecrosis due to drugs|| id:finngen_R9_OSTEON_DRUGS	Osteonecrosis due to drugs	ebi-a-GCST90001428	Simple mode	26	-0.072543	0.165051	0.930026	0.672978	1.28525	0.664062	Relative count	B cell	IgD- CD38dim %B cell
ebi-a-GCST90001428	Osteonecrosis due to drugs|| id:finngen_R9_OSTEON_DRUGS	Osteonecrosis due to drugs	ebi-a-GCST90001428	Weighted mode	26	0.0784547	0.0826972	1.08161	0.91977	1.27194	0.351855	Relative count	B cell	IgD- CD38dim %B cell
ebi-a-GCST90001429	Osteonecrosis due to drugs|| id:finngen_R9_OSTEON_DRUGS	Osteonecrosis due to drugs	ebi-a-GCST90001429	MR Egger	24	0.00809178	0.16053	1.00812	0.735984	1.38089	0.960253	Relative count	B cell	IgD+ CD38br %lymphocyte
ebi-a-GCST90001429	Osteonecrosis due to drugs|| id:finngen_R9_OSTEON_DRUGS	Osteonecrosis due to drugs	ebi-a-GCST90001429	Weighted median	24	0.0839152	0.170477	1.08754	0.778629	1.519	0.622552	Relative count	B cell	IgD+ CD38br %lymphocyte
ebi-a-GCST90001429	Osteonecrosis due to drugs|| id:finngen_R9_OSTEON_DRUGS	Osteonecrosis due to drugs	ebi-a-GCST90001429	Inverse variance weighted	24	-0.00271397	0.109023	0.99729	0.805413	1.23488	0.98014	Relative count	B cell	IgD+ CD38br %lymphocyte
ebi-a-GCST90001429	Osteonecrosis due to drugs|| id:finngen_R9_OSTEON_DRUGS	Osteonecrosis due to drugs	ebi-a-GCST90001429	Simple mode	24	0.0819498	0.266063	1.0854	0.644337	1.82838	0.760847	Relative count	B cell	IgD+ CD38br %lymphocyte
ebi-a-GCST90001429	Osteonecrosis due to drugs|| id:finngen_R9_OSTEON_DRUGS	Osteonecrosis due to drugs	ebi-a-GCST90001429	Weighted mode	24	0.0104566	0.150142	1.01051	0.752901	1.35627	0.945078	Relative count	B cell	IgD+ CD38br %lymphocyte
ebi-a-GCST90001430	Osteonecrosis due to drugs|| id:finngen_R9_OSTEON_DRUGS	Osteonecrosis due to drugs	ebi-a-GCST90001430	MR Egger	40	-0.085137	0.064497	0.918386	0.809328	1.04214	0.194727	Relative count	B cell	IgD+ CD38dim %lymphocyte
ebi-a-GCST90001430	Osteonecrosis due to drugs|| id:finngen_R9_OSTEON_DRUGS	Osteonecrosis due to drugs	ebi-a-GCST90001430	Weighted median	40	-0.104442	0.0709351	0.900827	0.783899	1.0352	0.140923	Relative count	B cell	IgD+ CD38dim %lymphocyte
ebi-a-GCST90001430	Osteonecrosis due to drugs|| id:finngen_R9_OSTEON_DRUGS	Osteonecrosis due to drugs	ebi-a-GCST90001430	Inverse variance weighted	40	-0.0818057	0.0547384	0.921451	0.82771	1.02581	0.135049	Relative count	B cell	IgD+ CD38dim %lymphocyte
ebi-a-GCST90001430	Osteonecrosis due to drugs|| id:finngen_R9_OSTEON_DRUGS	Osteonecrosis due to drugs	ebi-a-GCST90001430	Simple mode	40	-0.0407414	0.193602	0.960077	0.656915	1.40315	0.834421	Relative count	B cell	IgD+ CD38dim %lymphocyte
ebi-a-GCST90001430	Osteonecrosis due to drugs|| id:finngen_R9_OSTEON_DRUGS	Osteonecrosis due to drugs	ebi-a-GCST90001430	Weighted mode	40	-0.10058	0.0600836	0.904313	0.803849	1.01733	0.102135	Relative count	B cell	IgD+ CD38dim %lymphocyte
ebi-a-GCST90001431	Osteonecrosis due to drugs|| id:finngen_R9_OSTEON_DRUGS	Osteonecrosis due to drugs	ebi-a-GCST90001431	MR Egger	22	-0.0819623	0.135526	0.921307	0.706386	1.20162	0.552131	Relative count	B cell	IgD+ CD38- %lymphocyte
ebi-a-GCST90001431	Osteonecrosis due to drugs|| id:finngen_R9_OSTEON_DRUGS	Osteonecrosis due to drugs	ebi-a-GCST90001431	Weighted median	22	-0.0749953	0.11832	0.927748	0.735723	1.16989	0.526187	Relative count	B cell	IgD+ CD38- %lymphocyte
ebi-a-GCST90001431	Osteonecrosis due to drugs|| id:finngen_R9_OSTEON_DRUGS	Osteonecrosis due to drugs	ebi-a-GCST90001431	Inverse variance weighted	22	-0.0102633	0.110255	0.989789	0.797428	1.22855	0.925835	Relative count	B cell	IgD+ CD38- %lymphocyte
ebi-a-GCST90001431	Osteonecrosis due to drugs|| id:finngen_R9_OSTEON_DRUGS	Osteonecrosis due to drugs	ebi-a-GCST90001431	Simple mode	22	-0.103339	0.304354	0.901821	0.496649	1.63754	0.737579	Relative count	B cell	IgD+ CD38- %lymphocyte
ebi-a-GCST90001431	Osteonecrosis due to drugs|| id:finngen_R9_OSTEON_DRUGS	Osteonecrosis due to drugs	ebi-a-GCST90001431	Weighted mode	22	-0.0780058	0.111921	0.924959	0.742768	1.15184	0.493464	Relative count	B cell	IgD+ CD38- %lymphocyte
ebi-a-GCST90001432	Osteonecrosis due to drugs|| id:finngen_R9_OSTEON_DRUGS	Osteonecrosis due to drugs	ebi-a-GCST90001432	MR Egger	27	0.0998945	0.27555	1.10505	0.643918	1.89643	0.720005	Relative count	B cell	Unsw Mem %lymphocyte
ebi-a-GCST90001432	Osteonecrosis due to drugs|| id:finngen_R9_OSTEON_DRUGS	Osteonecrosis due to drugs	ebi-a-GCST90001432	Weighted median	27	-0.027561	0.18856	0.972815	0.67224	1.40778	0.883791	Relative count	B cell	Unsw Mem %lymphocyte
ebi-a-GCST90001432	Osteonecrosis due to drugs|| id:finngen_R9_OSTEON_DRUGS	Osteonecrosis due to drugs	ebi-a-GCST90001432	Inverse variance weighted	27	-0.0525832	0.131408	0.948775	0.733343	1.2275	0.689043	Relative count	B cell	Unsw Mem %lymphocyte
ebi-a-GCST90001432	Osteonecrosis due to drugs|| id:finngen_R9_OSTEON_DRUGS	Osteonecrosis due to drugs	ebi-a-GCST90001432	Simple mode	27	0.0808015	0.346037	1.08416	0.550223	2.13621	0.817198	Relative count	B cell	Unsw Mem %lymphocyte
ebi-a-GCST90001432	Osteonecrosis due to drugs|| id:finngen_R9_OSTEON_DRUGS	Osteonecrosis due to drugs	ebi-a-GCST90001432	Weighted mode	27	0.108763	0.342819	1.1149	0.569406	2.18297	0.753579	Relative count	B cell	Unsw Mem %lymphocyte
ebi-a-GCST90001433	Osteonecrosis due to drugs|| id:finngen_R9_OSTEON_DRUGS	Osteonecrosis due to drugs	ebi-a-GCST90001433	MR Egger	21	-0.107822	0.371197	0.897788	0.433715	1.85842	0.774603	Relative count	B cell	IgD- CD27- %lymphocyte
ebi-a-GCST90001433	Osteonecrosis due to drugs|| id:finngen_R9_OSTEON_DRUGS	Osteonecrosis due to drugs	ebi-a-GCST90001433	Weighted median	21	-0.063623	0.192072	0.938359	0.643982	1.3673	0.740459	Relative count	B cell	IgD- CD27- %lymphocyte
ebi-a-GCST90001433	Osteonecrosis due to drugs|| id:finngen_R9_OSTEON_DRUGS	Osteonecrosis due to drugs	ebi-a-GCST90001433	Inverse variance weighted	21	0.0121405	0.137652	1.01221	0.77286	1.3257	0.92972	Relative count	B cell	IgD- CD27- %lymphocyte
ebi-a-GCST90001433	Osteonecrosis due to drugs|| id:finngen_R9_OSTEON_DRUGS	Osteonecrosis due to drugs	ebi-a-GCST90001433	Simple mode	21	-0.0491324	0.299598	0.952055	0.529224	1.71271	0.871381	Relative count	B cell	IgD- CD27- %lymphocyte
ebi-a-GCST90001433	Osteonecrosis due to drugs|| id:finngen_R9_OSTEON_DRUGS	Osteonecrosis due to drugs	ebi-a-GCST90001433	Weighted mode	21	0.0126541	0.220383	1.01273	0.657509	1.55987	0.954782	Relative count	B cell	IgD- CD27- %lymphocyte
ebi-a-GCST90001434	Osteonecrosis due to drugs|| id:finngen_R9_OSTEON_DRUGS	Osteonecrosis due to drugs	ebi-a-GCST90001434	MR Egger	22	-0.016257	0.193964	0.983874	0.672719	1.43895	0.934037	Relative count	B cell	Sw mem %lymphocyte
ebi-a-GCST90001434	Osteonecrosis due to drugs|| id:finngen_R9_OSTEON_DRUGS	Osteonecrosis due to drugs	ebi-a-GCST90001434	Weighted median	22	-0.000949563	0.184368	0.999051	0.696066	1.43392	0.995891	Relative count	B cell	Sw mem %lymphocyte
ebi-a-GCST90001434	Osteonecrosis due to drugs|| id:finngen_R9_OSTEON_DRUGS	Osteonecrosis due to drugs	ebi-a-GCST90001434	Inverse variance weighted	22	0.138843	0.120961	1.14894	0.906431	1.45634	0.251036	Relative count	B cell	Sw mem %lymphocyte
ebi-a-GCST90001434	Osteonecrosis due to drugs|| id:finngen_R9_OSTEON_DRUGS	Osteonecrosis due to drugs	ebi-a-GCST90001434	Simple mode	22	0.362252	0.340121	1.43656	0.737577	2.79795	0.298938	Relative count	B cell	Sw mem %lymphocyte
ebi-a-GCST90001434	Osteonecrosis due to drugs|| id:finngen_R9_OSTEON_DRUGS	Osteonecrosis due to drugs	ebi-a-GCST90001434	Weighted mode	22	-0.0205258	0.191357	0.979683	0.673286	1.42552	0.915597	Relative count	B cell	Sw mem %lymphocyte
ebi-a-GCST90001435	Osteonecrosis due to drugs|| id:finngen_R9_OSTEON_DRUGS	Osteonecrosis due to drugs	ebi-a-GCST90001435	MR Egger	19	-0.0158848	0.064678	0.984241	0.867054	1.11727	0.808934	Relative count	B cell	PB/PC %lymphocyte
ebi-a-GCST90001435	Osteonecrosis due to drugs|| id:finngen_R9_OSTEON_DRUGS	Osteonecrosis due to drugs	ebi-a-GCST90001435	Weighted median	19	-0.0582704	0.0695419	0.943395	0.823186	1.08116	0.402077	Relative count	B cell	PB/PC %lymphocyte
ebi-a-GCST90001435	Osteonecrosis due to drugs|| id:finngen_R9_OSTEON_DRUGS	Osteonecrosis due to drugs	ebi-a-GCST90001435	Inverse variance weighted	19	-0.0527498	0.0554727	0.948617	0.850887	1.05757	0.341647	Relative count	B cell	PB/PC %lymphocyte
ebi-a-GCST90001435	Osteonecrosis due to drugs|| id:finngen_R9_OSTEON_DRUGS	Osteonecrosis due to drugs	ebi-a-GCST90001435	Simple mode	19	-0.138494	0.128866	0.870669	0.676332	1.12085	0.296699	Relative count	B cell	PB/PC %lymphocyte
ebi-a-GCST90001435	Osteonecrosis due to drugs|| id:finngen_R9_OSTEON_DRUGS	Osteonecrosis due to drugs	ebi-a-GCST90001435	Weighted mode	19	-0.0467977	0.0610204	0.95428	0.846709	1.07552	0.453072	Relative count	B cell	PB/PC %lymphocyte
ebi-a-GCST90001436	Osteonecrosis due to drugs|| id:finngen_R9_OSTEON_DRUGS	Osteonecrosis due to drugs	ebi-a-GCST90001436	MR Egger	32	-0.100299	0.0774743	0.904567	0.777129	1.0529	0.205333	Relative count	B cell	Memory B cell %lymphocyte
ebi-a-GCST90001436	Osteonecrosis due to drugs|| id:finngen_R9_OSTEON_DRUGS	Osteonecrosis due to drugs	ebi-a-GCST90001436	Weighted median	32	-0.0812988	0.0782268	0.921918	0.790869	1.07468	0.298679	Relative count	B cell	Memory B cell %lymphocyte
ebi-a-GCST90001436	Osteonecrosis due to drugs|| id:finngen_R9_OSTEON_DRUGS	Osteonecrosis due to drugs	ebi-a-GCST90001436	Inverse variance weighted	32	-0.0374689	0.067248	0.963224	0.844277	1.09893	0.577408	Relative count	B cell	Memory B cell %lymphocyte
ebi-a-GCST90001436	Osteonecrosis due to drugs|| id:finngen_R9_OSTEON_DRUGS	Osteonecrosis due to drugs	ebi-a-GCST90001436	Simple mode	32	-0.117699	0.250534	0.888964	0.544034	1.45259	0.641792	Relative count	B cell	Memory B cell %lymphocyte
ebi-a-GCST90001436	Osteonecrosis due to drugs|| id:finngen_R9_OSTEON_DRUGS	Osteonecrosis due to drugs	ebi-a-GCST90001436	Weighted mode	32	-0.088973	0.0700025	0.91487	0.797576	1.04941	0.213185	Relative count	B cell	Memory B cell %lymphocyte
ebi-a-GCST90001437	Osteonecrosis due to drugs|| id:finngen_R9_OSTEON_DRUGS	Osteonecrosis due to drugs	ebi-a-GCST90001437	MR Egger	25	-0.028671	0.357971	0.971736	0.481768	1.96001	0.936856	Relative count	B cell	Naive-mature B cell %lymphocyte
ebi-a-GCST90001437	Osteonecrosis due to drugs|| id:finngen_R9_OSTEON_DRUGS	Osteonecrosis due to drugs	ebi-a-GCST90001437	Weighted median	25	0.119829	0.213284	1.1273	0.742147	1.71235	0.574233	Relative count	B cell	Naive-mature B cell %lymphocyte
ebi-a-GCST90001437	Osteonecrosis due to drugs|| id:finngen_R9_OSTEON_DRUGS	Osteonecrosis due to drugs	ebi-a-GCST90001437	Inverse variance weighted	25	-0.0228063	0.151305	0.977452	0.72661	1.31489	0.880188	Relative count	B cell	Naive-mature B cell %lymphocyte
ebi-a-GCST90001437	Osteonecrosis due to drugs|| id:finngen_R9_OSTEON_DRUGS	Osteonecrosis due to drugs	ebi-a-GCST90001437	Simple mode	25	0.186584	0.336772	1.20513	0.622825	2.33184	0.584679	Relative count	B cell	Naive-mature B cell %lymphocyte
ebi-a-GCST90001437	Osteonecrosis due to drugs|| id:finngen_R9_OSTEON_DRUGS	Osteonecrosis due to drugs	ebi-a-GCST90001437	Weighted mode	25	0.149557	0.290558	1.16132	0.657088	2.05249	0.611454	Relative count	B cell	Naive-mature B cell %lymphocyte
ebi-a-GCST90001438	Osteonecrosis due to drugs|| id:finngen_R9_OSTEON_DRUGS	Osteonecrosis due to drugs	ebi-a-GCST90001438	MR Egger	16	0.112647	0.319981	1.11924	0.59779	2.09554	0.730048	Absolute count	B cell	IgD- CD38dim AC
ebi-a-GCST90001438	Osteonecrosis due to drugs|| id:finngen_R9_OSTEON_DRUGS	Osteonecrosis due to drugs	ebi-a-GCST90001438	Weighted median	16	0.167489	0.248733	1.18233	0.726129	1.92515	0.500711	Absolute count	B cell	IgD- CD38dim AC
ebi-a-GCST90001438	Osteonecrosis due to drugs|| id:finngen_R9_OSTEON_DRUGS	Osteonecrosis due to drugs	ebi-a-GCST90001438	Inverse variance weighted	16	0.297556	0.176741	1.34656	0.952318	1.90402	0.0922646	Absolute count	B cell	IgD- CD38dim AC
ebi-a-GCST90001438	Osteonecrosis due to drugs|| id:finngen_R9_OSTEON_DRUGS	Osteonecrosis due to drugs	ebi-a-GCST90001438	Simple mode	16	0.244246	0.463672	1.27666	0.514504	3.16782	0.606061	Absolute count	B cell	IgD- CD38dim AC
ebi-a-GCST90001438	Osteonecrosis due to drugs|| id:finngen_R9_OSTEON_DRUGS	Osteonecrosis due to drugs	ebi-a-GCST90001438	Weighted mode	16	0.0219493	0.329231	1.02219	0.536149	1.94885	0.947726	Absolute count	B cell	IgD- CD38dim AC
ebi-a-GCST90001439	Osteonecrosis due to drugs|| id:finngen_R9_OSTEON_DRUGS	Osteonecrosis due to drugs	ebi-a-GCST90001439	MR Egger	25	-0.517769	0.406789	0.595848	0.268454	1.32252	0.215799	Relative count	B cell	IgD+ CD24+ %lymphocyte
ebi-a-GCST90001439	Osteonecrosis due to drugs|| id:finngen_R9_OSTEON_DRUGS	Osteonecrosis due to drugs	ebi-a-GCST90001439	Weighted median	25	-0.301531	0.203303	0.739685	0.496582	1.1018	0.138032	Relative count	B cell	IgD+ CD24+ %lymphocyte
ebi-a-GCST90001439	Osteonecrosis due to drugs|| id:finngen_R9_OSTEON_DRUGS	Osteonecrosis due to drugs	ebi-a-GCST90001439	Inverse variance weighted	25	-0.212906	0.151593	0.808232	0.600478	1.08786	0.160182	Relative count	B cell	IgD+ CD24+ %lymphocyte
ebi-a-GCST90001439	Osteonecrosis due to drugs|| id:finngen_R9_OSTEON_DRUGS	Osteonecrosis due to drugs	ebi-a-GCST90001439	Simple mode	25	-0.326768	0.349021	0.721251	0.36391	1.42948	0.358474	Relative count	B cell	IgD+ CD24+ %lymphocyte
ebi-a-GCST90001439	Osteonecrosis due to drugs|| id:finngen_R9_OSTEON_DRUGS	Osteonecrosis due to drugs	ebi-a-GCST90001439	Weighted mode	25	-0.372802	0.339772	0.688801	0.353895	1.34064	0.283435	Relative count	B cell	IgD+ CD24+ %lymphocyte
ebi-a-GCST90001440	Osteonecrosis due to drugs|| id:finngen_R9_OSTEON_DRUGS	Osteonecrosis due to drugs	ebi-a-GCST90001440	MR Egger	24	-0.210612	0.178219	0.810088	0.571254	1.14878	0.249918	Relative count	B cell	IgD- CD24- %lymphocyte
ebi-a-GCST90001440	Osteonecrosis due to drugs|| id:finngen_R9_OSTEON_DRUGS	Osteonecrosis due to drugs	ebi-a-GCST90001440	Weighted median	24	-0.20505	0.177567	0.814607	0.575175	1.15371	0.248183	Relative count	B cell	IgD- CD24- %lymphocyte
ebi-a-GCST90001440	Osteonecrosis due to drugs|| id:finngen_R9_OSTEON_DRUGS	Osteonecrosis due to drugs	ebi-a-GCST90001440	Inverse variance weighted	24	-0.21374	0.120665	0.807558	0.637473	1.02302	0.0765019	Relative count	B cell	IgD- CD24- %lymphocyte
ebi-a-GCST90001440	Osteonecrosis due to drugs|| id:finngen_R9_OSTEON_DRUGS	Osteonecrosis due to drugs	ebi-a-GCST90001440	Simple mode	24	-0.237647	0.273825	0.788481	0.461006	1.34858	0.394427	Relative count	B cell	IgD- CD24- %lymphocyte
ebi-a-GCST90001440	Osteonecrosis due to drugs|| id:finngen_R9_OSTEON_DRUGS	Osteonecrosis due to drugs	ebi-a-GCST90001440	Weighted mode	24	-0.248951	0.164158	0.779618	0.565129	1.07551	0.14301	Relative count	B cell	IgD- CD24- %lymphocyte
ebi-a-GCST90001441	Osteonecrosis due to drugs|| id:finngen_R9_OSTEON_DRUGS	Osteonecrosis due to drugs	ebi-a-GCST90001441	MR Egger	25	-0.0107038	0.326102	0.989353	0.522117	1.87471	0.974098	Relative count	B cell	IgD+ CD24- %lymphocyte
ebi-a-GCST90001441	Osteonecrosis due to drugs|| id:finngen_R9_OSTEON_DRUGS	Osteonecrosis due to drugs	ebi-a-GCST90001441	Weighted median	25	-0.110021	0.211193	0.895815	0.592171	1.35516	0.602401	Relative count	B cell	IgD+ CD24- %lymphocyte
ebi-a-GCST90001441	Osteonecrosis due to drugs|| id:finngen_R9_OSTEON_DRUGS	Osteonecrosis due to drugs	ebi-a-GCST90001441	Inverse variance weighted	25	-0.00907091	0.146241	0.99097	0.744008	1.31991	0.950541	Relative count	B cell	IgD+ CD24- %lymphocyte
ebi-a-GCST90001441	Osteonecrosis due to drugs|| id:finngen_R9_OSTEON_DRUGS	Osteonecrosis due to drugs	ebi-a-GCST90001441	Simple mode	25	-0.0889068	0.355513	0.914931	0.455795	1.83657	0.804654	Relative count	B cell	IgD+ CD24- %lymphocyte
ebi-a-GCST90001441	Osteonecrosis due to drugs|| id:finngen_R9_OSTEON_DRUGS	Osteonecrosis due to drugs	ebi-a-GCST90001441	Weighted mode	25	-0.189581	0.236122	0.827306	0.520805	1.31419	0.429916	Relative count	B cell	IgD+ CD24- %lymphocyte
ebi-a-GCST90001442	Osteonecrosis due to drugs|| id:finngen_R9_OSTEON_DRUGS	Osteonecrosis due to drugs	ebi-a-GCST90001442	MR Egger	33	-0.0823611	0.0638522	0.920939	0.812604	1.04372	0.206636	Relative count	B cell	CD24+ CD27+ %lymphocyte
ebi-a-GCST90001442	Osteonecrosis due to drugs|| id:finngen_R9_OSTEON_DRUGS	Osteonecrosis due to drugs	ebi-a-GCST90001442	Weighted median	33	-0.0798696	0.0795689	0.923237	0.789919	1.07905	0.315485	Relative count	B cell	CD24+ CD27+ %lymphocyte
ebi-a-GCST90001442	Osteonecrosis due to drugs|| id:finngen_R9_OSTEON_DRUGS	Osteonecrosis due to drugs	ebi-a-GCST90001442	Inverse variance weighted	33	-0.0810508	0.0551769	0.922147	0.827623	1.02747	0.141853	Relative count	B cell	CD24+ CD27+ %lymphocyte
ebi-a-GCST90001442	Osteonecrosis due to drugs|| id:finngen_R9_OSTEON_DRUGS	Osteonecrosis due to drugs	ebi-a-GCST90001442	Simple mode	33	0.110134	0.213932	1.11643	0.734054	1.69798	0.610224	Relative count	B cell	CD24+ CD27+ %lymphocyte
ebi-a-GCST90001442	Osteonecrosis due to drugs|| id:finngen_R9_OSTEON_DRUGS	Osteonecrosis due to drugs	ebi-a-GCST90001442	Weighted mode	33	-0.0727036	0.0630325	0.929876	0.821809	1.05215	0.257276	Relative count	B cell	CD24+ CD27+ %lymphocyte
ebi-a-GCST90001443	Osteonecrosis due to drugs|| id:finngen_R9_OSTEON_DRUGS	Osteonecrosis due to drugs	ebi-a-GCST90001443	MR Egger	17	-0.170964	0.106414	0.842852	0.68418	1.03832	0.128985	Relative count	B cell	CD20- %lymphocyte
ebi-a-GCST90001443	Osteonecrosis due to drugs|| id:finngen_R9_OSTEON_DRUGS	Osteonecrosis due to drugs	ebi-a-GCST90001443	Weighted median	17	-0.130122	0.10368	0.877988	0.716529	1.07583	0.209467	Relative count	B cell	CD20- %lymphocyte
ebi-a-GCST90001443	Osteonecrosis due to drugs|| id:finngen_R9_OSTEON_DRUGS	Osteonecrosis due to drugs	ebi-a-GCST90001443	Inverse variance weighted	17	-0.0575127	0.0866632	0.94411	0.796624	1.1189	0.506924	Relative count	B cell	CD20- %lymphocyte
ebi-a-GCST90001443	Osteonecrosis due to drugs|| id:finngen_R9_OSTEON_DRUGS	Osteonecrosis due to drugs	ebi-a-GCST90001443	Simple mode	17	0.195359	0.418813	1.21575	0.534986	2.76277	0.647175	Relative count	B cell	CD20- %lymphocyte
ebi-a-GCST90001443	Osteonecrosis due to drugs|| id:finngen_R9_OSTEON_DRUGS	Osteonecrosis due to drugs	ebi-a-GCST90001443	Weighted mode	17	-0.135665	0.10071	0.873135	0.716729	1.06367	0.196723	Relative count	B cell	CD20- %lymphocyte
ebi-a-GCST90001444	Osteonecrosis due to drugs|| id:finngen_R9_OSTEON_DRUGS	Osteonecrosis due to drugs	ebi-a-GCST90001444	MR Egger	23	-0.257313	0.180422	0.773126	0.54284	1.1011	0.168516	Relative count	B cell	CD20- CD38- %lymphocyte
ebi-a-GCST90001444	Osteonecrosis due to drugs|| id:finngen_R9_OSTEON_DRUGS	Osteonecrosis due to drugs	ebi-a-GCST90001444	Weighted median	23	-0.110561	0.177339	0.895332	0.632455	1.26747	0.532992	Relative count	B cell	CD20- CD38- %lymphocyte
ebi-a-GCST90001444	Osteonecrosis due to drugs|| id:finngen_R9_OSTEON_DRUGS	Osteonecrosis due to drugs	ebi-a-GCST90001444	Inverse variance weighted	23	-0.0973336	0.122688	0.907253	0.713337	1.15388	0.427577	Relative count	B cell	CD20- CD38- %lymphocyte
ebi-a-GCST90001444	Osteonecrosis due to drugs|| id:finngen_R9_OSTEON_DRUGS	Osteonecrosis due to drugs	ebi-a-GCST90001444	Simple mode	23	-0.0672338	0.298961	0.934977	0.520379	1.67989	0.82414	Relative count	B cell	CD20- CD38- %lymphocyte
ebi-a-GCST90001444	Osteonecrosis due to drugs|| id:finngen_R9_OSTEON_DRUGS	Osteonecrosis due to drugs	ebi-a-GCST90001444	Weighted mode	23	-0.124455	0.16289	0.882978	0.641645	1.21508	0.452959	Relative count	B cell	CD20- CD38- %lymphocyte
ebi-a-GCST90001445	Osteonecrosis due to drugs|| id:finngen_R9_OSTEON_DRUGS	Osteonecrosis due to drugs	ebi-a-GCST90001445	MR Egger	13	0.619593	0.347402	1.85817	0.940527	3.67114	0.102084	Relative count	B cell	IgD- CD38- %B cell
ebi-a-GCST90001445	Osteonecrosis due to drugs|| id:finngen_R9_OSTEON_DRUGS	Osteonecrosis due to drugs	ebi-a-GCST90001445	Weighted median	13	0.469314	0.265973	1.5989	0.949335	2.69291	0.0776452	Relative count	B cell	IgD- CD38- %B cell
ebi-a-GCST90001445	Osteonecrosis due to drugs|| id:finngen_R9_OSTEON_DRUGS	Osteonecrosis due to drugs	ebi-a-GCST90001445	Inverse variance weighted	13	0.212539	0.191727	1.23681	0.849381	1.80097	0.267626	Relative count	B cell	IgD- CD38- %B cell
ebi-a-GCST90001445	Osteonecrosis due to drugs|| id:finngen_R9_OSTEON_DRUGS	Osteonecrosis due to drugs	ebi-a-GCST90001445	Simple mode	13	-0.382313	0.482427	0.682282	0.265041	1.75636	0.443468	Relative count	B cell	IgD- CD38- %B cell
ebi-a-GCST90001445	Osteonecrosis due to drugs|| id:finngen_R9_OSTEON_DRUGS	Osteonecrosis due to drugs	ebi-a-GCST90001445	Weighted mode	13	0.550119	0.328127	1.73346	0.911184	3.29778	0.119468	Relative count	B cell	IgD- CD38- %B cell
ebi-a-GCST90001446	Osteonecrosis due to drugs|| id:finngen_R9_OSTEON_DRUGS	Osteonecrosis due to drugs	ebi-a-GCST90001446	MR Egger	15	-0.00921133	0.151939	0.990831	0.735642	1.33454	0.95258	Absolute count	B cell	IgD- CD38- AC
ebi-a-GCST90001446	Osteonecrosis due to drugs|| id:finngen_R9_OSTEON_DRUGS	Osteonecrosis due to drugs	ebi-a-GCST90001446	Weighted median	15	0.0517668	0.17546	1.05313	0.746667	1.48538	0.767968	Absolute count	B cell	IgD- CD38- AC
ebi-a-GCST90001446	Osteonecrosis due to drugs|| id:finngen_R9_OSTEON_DRUGS	Osteonecrosis due to drugs	ebi-a-GCST90001446	Inverse variance weighted	15	0.0213176	0.115478	1.02155	0.814631	1.28102	0.85354	Absolute count	B cell	IgD- CD38- AC
ebi-a-GCST90001446	Osteonecrosis due to drugs|| id:finngen_R9_OSTEON_DRUGS	Osteonecrosis due to drugs	ebi-a-GCST90001446	Simple mode	15	-0.027094	0.241238	0.97327	0.606579	1.56163	0.91217	Absolute count	B cell	IgD- CD38- AC
ebi-a-GCST90001446	Osteonecrosis due to drugs|| id:finngen_R9_OSTEON_DRUGS	Osteonecrosis due to drugs	ebi-a-GCST90001446	Weighted mode	15	-0.0100573	0.14258	0.989993	0.748627	1.30918	0.944763	Absolute count	B cell	IgD- CD38- AC
ebi-a-GCST90001447	Osteonecrosis due to drugs|| id:finngen_R9_OSTEON_DRUGS	Osteonecrosis due to drugs	ebi-a-GCST90001447	MR Egger	25	0.00624765	0.147424	1.00627	0.753743	1.34339	0.966562	Relative count	B cell	IgD+ CD38br %B cell
ebi-a-GCST90001447	Osteonecrosis due to drugs|| id:finngen_R9_OSTEON_DRUGS	Osteonecrosis due to drugs	ebi-a-GCST90001447	Weighted median	25	-0.118952	0.138233	0.88785	0.677131	1.16414	0.389504	Relative count	B cell	IgD+ CD38br %B cell
ebi-a-GCST90001447	Osteonecrosis due to drugs|| id:finngen_R9_OSTEON_DRUGS	Osteonecrosis due to drugs	ebi-a-GCST90001447	Inverse variance weighted	25	-0.0782551	0.0983569	0.924729	0.76259	1.12134	0.426251	Relative count	B cell	IgD+ CD38br %B cell
ebi-a-GCST90001447	Osteonecrosis due to drugs|| id:finngen_R9_OSTEON_DRUGS	Osteonecrosis due to drugs	ebi-a-GCST90001447	Simple mode	25	-0.32053	0.231119	0.725765	0.461385	1.14164	0.178232	Relative count	B cell	IgD+ CD38br %B cell
ebi-a-GCST90001447	Osteonecrosis due to drugs|| id:finngen_R9_OSTEON_DRUGS	Osteonecrosis due to drugs	ebi-a-GCST90001447	Weighted mode	25	-0.0942854	0.129405	0.910023	0.706156	1.17275	0.473292	Relative count	B cell	IgD+ CD38br %B cell
ebi-a-GCST90001448	Osteonecrosis due to drugs|| id:finngen_R9_OSTEON_DRUGS	Osteonecrosis due to drugs	ebi-a-GCST90001448	MR Egger	16	-0.149057	0.206748	0.86152	0.574485	1.29197	0.482801	Absolute count	cDC	CD11c+ monocyte AC
ebi-a-GCST90001448	Osteonecrosis due to drugs|| id:finngen_R9_OSTEON_DRUGS	Osteonecrosis due to drugs	ebi-a-GCST90001448	Weighted median	16	-0.0492184	0.167751	0.951973	0.685223	1.32257	0.769215	Absolute count	cDC	CD11c+ monocyte AC
ebi-a-GCST90001448	Osteonecrosis due to drugs|| id:finngen_R9_OSTEON_DRUGS	Osteonecrosis due to drugs	ebi-a-GCST90001448	Inverse variance weighted	16	-0.0526401	0.127651	0.948721	0.73872	1.21842	0.680065	Absolute count	cDC	CD11c+ monocyte AC
ebi-a-GCST90001448	Osteonecrosis due to drugs|| id:finngen_R9_OSTEON_DRUGS	Osteonecrosis due to drugs	ebi-a-GCST90001448	Simple mode	16	-0.0775428	0.24076	0.925387	0.577277	1.48341	0.751841	Absolute count	cDC	CD11c+ monocyte AC
ebi-a-GCST90001448	Osteonecrosis due to drugs|| id:finngen_R9_OSTEON_DRUGS	Osteonecrosis due to drugs	ebi-a-GCST90001448	Weighted mode	16	-0.104815	0.159539	0.900491	0.658683	1.23107	0.521142	Absolute count	cDC	CD11c+ monocyte AC
ebi-a-GCST90001449	Osteonecrosis due to drugs|| id:finngen_R9_OSTEON_DRUGS	Osteonecrosis due to drugs	ebi-a-GCST90001449	MR Egger	24	0.144071	0.21653	1.15497	0.755537	1.76556	0.512733	Relative count	cDC	CD11c+ monocyte %monocyte
ebi-a-GCST90001449	Osteonecrosis due to drugs|| id:finngen_R9_OSTEON_DRUGS	Osteonecrosis due to drugs	ebi-a-GCST90001449	Weighted median	24	0.136035	0.186347	1.14572	0.795166	1.65082	0.465383	Relative count	cDC	CD11c+ monocyte %monocyte
ebi-a-GCST90001449	Osteonecrosis due to drugs|| id:finngen_R9_OSTEON_DRUGS	Osteonecrosis due to drugs	ebi-a-GCST90001449	Inverse variance weighted	24	0.107589	0.117324	1.11359	0.884825	1.4015	0.359127	Relative count	cDC	CD11c+ monocyte %monocyte
ebi-a-GCST90001449	Osteonecrosis due to drugs|| id:finngen_R9_OSTEON_DRUGS	Osteonecrosis due to drugs	ebi-a-GCST90001449	Simple mode	24	0.336053	0.279851	1.39941	0.808597	2.42192	0.242039	Relative count	cDC	CD11c+ monocyte %monocyte
ebi-a-GCST90001449	Osteonecrosis due to drugs|| id:finngen_R9_OSTEON_DRUGS	Osteonecrosis due to drugs	ebi-a-GCST90001449	Weighted mode	24	0.150171	0.181679	1.16203	0.813899	1.65908	0.416972	Relative count	cDC	CD11c+ monocyte %monocyte
ebi-a-GCST90001450	Osteonecrosis due to drugs|| id:finngen_R9_OSTEON_DRUGS	Osteonecrosis due to drugs	ebi-a-GCST90001450	MR Egger	21	0.111056	0.107806	1.11746	0.904616	1.38038	0.315878	Absolute count	cDC	CD62L- monocyte AC
ebi-a-GCST90001450	Osteonecrosis due to drugs|| id:finngen_R9_OSTEON_DRUGS	Osteonecrosis due to drugs	ebi-a-GCST90001450	Weighted median	21	0.118885	0.110626	1.12624	0.906702	1.39893	0.282528	Absolute count	cDC	CD62L- monocyte AC
ebi-a-GCST90001450	Osteonecrosis due to drugs|| id:finngen_R9_OSTEON_DRUGS	Osteonecrosis due to drugs	ebi-a-GCST90001450	Inverse variance weighted	21	0.0690411	0.0825173	1.07148	0.911473	1.25958	0.402769	Absolute count	cDC	CD62L- monocyte AC
ebi-a-GCST90001450	Osteonecrosis due to drugs|| id:finngen_R9_OSTEON_DRUGS	Osteonecrosis due to drugs	ebi-a-GCST90001450	Simple mode	21	0.0413009	0.206536	1.04217	0.695232	1.56223	0.843524	Absolute count	cDC	CD62L- monocyte AC
ebi-a-GCST90001450	Osteonecrosis due to drugs|| id:finngen_R9_OSTEON_DRUGS	Osteonecrosis due to drugs	ebi-a-GCST90001450	Weighted mode	21	0.109638	0.0999691	1.11587	0.917317	1.35741	0.285796	Absolute count	cDC	CD62L- monocyte AC
ebi-a-GCST90001451	Osteonecrosis due to drugs|| id:finngen_R9_OSTEON_DRUGS	Osteonecrosis due to drugs	ebi-a-GCST90001451	MR Egger	28	0.108867	0.222517	1.11501	0.720893	1.72461	0.628763	Relative count	cDC	CD62L- monocyte %monocyte
ebi-a-GCST90001451	Osteonecrosis due to drugs|| id:finngen_R9_OSTEON_DRUGS	Osteonecrosis due to drugs	ebi-a-GCST90001451	Weighted median	28	-0.0814423	0.146454	0.921786	0.691776	1.22827	0.578147	Relative count	cDC	CD62L- monocyte %monocyte
ebi-a-GCST90001451	Osteonecrosis due to drugs|| id:finngen_R9_OSTEON_DRUGS	Osteonecrosis due to drugs	ebi-a-GCST90001451	Inverse variance weighted	28	0.0483344	0.0980775	1.04952	0.865977	1.27197	0.622141	Relative count	cDC	CD62L- monocyte %monocyte
ebi-a-GCST90001451	Osteonecrosis due to drugs|| id:finngen_R9_OSTEON_DRUGS	Osteonecrosis due to drugs	ebi-a-GCST90001451	Simple mode	28	0.103443	0.258886	1.10898	0.667662	1.84201	0.692616	Relative count	cDC	CD62L- monocyte %monocyte
ebi-a-GCST90001451	Osteonecrosis due to drugs|| id:finngen_R9_OSTEON_DRUGS	Osteonecrosis due to drugs	ebi-a-GCST90001451	Weighted mode	28	-0.0635797	0.182847	0.938399	0.65576	1.34286	0.730746	Relative count	cDC	CD62L- monocyte %monocyte
ebi-a-GCST90001452	Osteonecrosis due to drugs|| id:finngen_R9_OSTEON_DRUGS	Osteonecrosis due to drugs	ebi-a-GCST90001452	MR Egger	24	0.0954805	0.124229	1.10019	0.862424	1.4035	0.450313	Absolute count	cDC	CD11c+ CD62L- monocyte AC
ebi-a-GCST90001452	Osteonecrosis due to drugs|| id:finngen_R9_OSTEON_DRUGS	Osteonecrosis due to drugs	ebi-a-GCST90001452	Weighted median	24	-0.0303586	0.134909	0.970098	0.744695	1.26372	0.821956	Absolute count	cDC	CD11c+ CD62L- monocyte AC
ebi-a-GCST90001452	Osteonecrosis due to drugs|| id:finngen_R9_OSTEON_DRUGS	Osteonecrosis due to drugs	ebi-a-GCST90001452	Inverse variance weighted	24	-0.0439408	0.0884315	0.957011	0.804715	1.13813	0.619266	Absolute count	cDC	CD11c+ CD62L- monocyte AC
ebi-a-GCST90001452	Osteonecrosis due to drugs|| id:finngen_R9_OSTEON_DRUGS	Osteonecrosis due to drugs	ebi-a-GCST90001452	Simple mode	24	-0.238312	0.211276	0.787957	0.520788	1.19219	0.270964	Absolute count	cDC	CD11c+ CD62L- monocyte AC
ebi-a-GCST90001452	Osteonecrosis due to drugs|| id:finngen_R9_OSTEON_DRUGS	Osteonecrosis due to drugs	ebi-a-GCST90001452	Weighted mode	24	-0.0167497	0.125789	0.98339	0.768514	1.25835	0.895228	Absolute count	cDC	CD11c+ CD62L- monocyte AC
ebi-a-GCST90001453	Osteonecrosis due to drugs|| id:finngen_R9_OSTEON_DRUGS	Osteonecrosis due to drugs	ebi-a-GCST90001453	MR Egger	19	-0.0689657	0.335449	0.933359	0.483625	1.80131	0.839551	Relative count	cDC	CD11c+ CD62L- monocyte %monocyte
ebi-a-GCST90001453	Osteonecrosis due to drugs|| id:finngen_R9_OSTEON_DRUGS	Osteonecrosis due to drugs	ebi-a-GCST90001453	Weighted median	19	-0.105604	0.219184	0.899781	0.585549	1.38264	0.629945	Relative count	cDC	CD11c+ CD62L- monocyte %monocyte
ebi-a-GCST90001453	Osteonecrosis due to drugs|| id:finngen_R9_OSTEON_DRUGS	Osteonecrosis due to drugs	ebi-a-GCST90001453	Inverse variance weighted	19	-0.0491947	0.160648	0.951996	0.694846	1.30431	0.759432	Relative count	cDC	CD11c+ CD62L- monocyte %monocyte
ebi-a-GCST90001453	Osteonecrosis due to drugs|| id:finngen_R9_OSTEON_DRUGS	Osteonecrosis due to drugs	ebi-a-GCST90001453	Simple mode	19	-0.0258853	0.337698	0.974447	0.502694	1.88892	0.939746	Relative count	cDC	CD11c+ CD62L- monocyte %monocyte
ebi-a-GCST90001453	Osteonecrosis due to drugs|| id:finngen_R9_OSTEON_DRUGS	Osteonecrosis due to drugs	ebi-a-GCST90001453	Weighted mode	19	-0.16292	0.302396	0.849659	0.469721	1.53691	0.59665	Relative count	cDC	CD11c+ CD62L- monocyte %monocyte
ebi-a-GCST90001454	Osteonecrosis due to drugs|| id:finngen_R9_OSTEON_DRUGS	Osteonecrosis due to drugs	ebi-a-GCST90001454	MR Egger	18	-0.105324	0.38161	0.900033	0.426016	1.90148	0.786083	Absolute count	cDC	CD62L- HLA DR++ monocyte AC
ebi-a-GCST90001454	Osteonecrosis due to drugs|| id:finngen_R9_OSTEON_DRUGS	Osteonecrosis due to drugs	ebi-a-GCST90001454	Weighted median	18	-0.0375008	0.232608	0.963194	0.610539	1.51955	0.871921	Absolute count	cDC	CD62L- HLA DR++ monocyte AC
ebi-a-GCST90001454	Osteonecrosis due to drugs|| id:finngen_R9_OSTEON_DRUGS	Osteonecrosis due to drugs	ebi-a-GCST90001454	Inverse variance weighted	18	0.024969	0.172562	1.02528	0.731065	1.43791	0.884951	Absolute count	cDC	CD62L- HLA DR++ monocyte AC
ebi-a-GCST90001454	Osteonecrosis due to drugs|| id:finngen_R9_OSTEON_DRUGS	Osteonecrosis due to drugs	ebi-a-GCST90001454	Simple mode	18	-0.0802522	0.418596	0.922884	0.406285	2.09635	0.850235	Absolute count	cDC	CD62L- HLA DR++ monocyte AC
ebi-a-GCST90001454	Osteonecrosis due to drugs|| id:finngen_R9_OSTEON_DRUGS	Osteonecrosis due to drugs	ebi-a-GCST90001454	Weighted mode	18	-0.102483	0.372184	0.902593	0.435194	1.87198	0.786362	Absolute count	cDC	CD62L- HLA DR++ monocyte AC
ebi-a-GCST90001455	Osteonecrosis due to drugs|| id:finngen_R9_OSTEON_DRUGS	Osteonecrosis due to drugs	ebi-a-GCST90001455	Inverse variance weighted	13	0.510204	0.206753	1.66563	1.11068	2.49787	0.0135985	Relative count	cDC	CD62L- HLA DR++ monocyte %monocyte
ebi-a-GCST90001455	Osteonecrosis due to drugs|| id:finngen_R9_OSTEON_DRUGS	Osteonecrosis due to drugs	ebi-a-GCST90001455	MR Egger	13	1.58927	0.442646	4.90017	2.0579	11.6681	0.00424075	Relative count	cDC	CD62L- HLA DR++ monocyte %monocyte
ebi-a-GCST90001455	Osteonecrosis due to drugs|| id:finngen_R9_OSTEON_DRUGS	Osteonecrosis due to drugs	ebi-a-GCST90001455	Simple mode	13	0.682986	0.447366	1.97978	0.82378	4.75798	0.152758	Relative count	cDC	CD62L- HLA DR++ monocyte %monocyte
ebi-a-GCST90001455	Osteonecrosis due to drugs|| id:finngen_R9_OSTEON_DRUGS	Osteonecrosis due to drugs	ebi-a-GCST90001455	Weighted median	13	0.659149	0.265172	1.93315	1.1496	3.25075	0.0129283	Relative count	cDC	CD62L- HLA DR++ monocyte %monocyte
ebi-a-GCST90001455	Osteonecrosis due to drugs|| id:finngen_R9_OSTEON_DRUGS	Osteonecrosis due to drugs	ebi-a-GCST90001455	Weighted mode	13	0.704115	0.366401	2.02206	0.986066	4.14649	0.0787075	Relative count	cDC	CD62L- HLA DR++ monocyte %monocyte
ebi-a-GCST90001456	Osteonecrosis due to drugs|| id:finngen_R9_OSTEON_DRUGS	Osteonecrosis due to drugs	ebi-a-GCST90001456	MR Egger	16	0.252822	0.262763	1.28765	0.769363	2.1551	0.35229	Absolute count	cDC	CD11c+ HLA DR++ monocyte AC
ebi-a-GCST90001456	Osteonecrosis due to drugs|| id:finngen_R9_OSTEON_DRUGS	Osteonecrosis due to drugs	ebi-a-GCST90001456	Weighted median	16	0.135552	0.241404	1.14517	0.71348	1.83805	0.574448	Absolute count	cDC	CD11c+ HLA DR++ monocyte AC
ebi-a-GCST90001456	Osteonecrosis due to drugs|| id:finngen_R9_OSTEON_DRUGS	Osteonecrosis due to drugs	ebi-a-GCST90001456	Inverse variance weighted	16	0.130837	0.158738	1.13978	0.835029	1.55576	0.409807	Absolute count	cDC	CD11c+ HLA DR++ monocyte AC
ebi-a-GCST90001456	Osteonecrosis due to drugs|| id:finngen_R9_OSTEON_DRUGS	Osteonecrosis due to drugs	ebi-a-GCST90001456	Simple mode	16	0.222675	0.345702	1.24941	0.634511	2.46022	0.529222	Absolute count	cDC	CD11c+ HLA DR++ monocyte AC
ebi-a-GCST90001456	Osteonecrosis due to drugs|| id:finngen_R9_OSTEON_DRUGS	Osteonecrosis due to drugs	ebi-a-GCST90001456	Weighted mode	16	0.157069	0.272156	1.17008	0.686357	1.9947	0.572413	Absolute count	cDC	CD11c+ HLA DR++ monocyte AC
ebi-a-GCST90001457	Osteonecrosis due to drugs|| id:finngen_R9_OSTEON_DRUGS	Osteonecrosis due to drugs	ebi-a-GCST90001457	MR Egger	18	0.137944	0.105551	1.14791	0.933386	1.41174	0.209721	Relative count	cDC	CD11c+ HLA DR++ monocyte %monocyte
ebi-a-GCST90001457	Osteonecrosis due to drugs|| id:finngen_R9_OSTEON_DRUGS	Osteonecrosis due to drugs	ebi-a-GCST90001457	Weighted median	18	0.110499	0.111309	1.11684	0.897927	1.38911	0.320843	Relative count	cDC	CD11c+ HLA DR++ monocyte %monocyte
ebi-a-GCST90001457	Osteonecrosis due to drugs|| id:finngen_R9_OSTEON_DRUGS	Osteonecrosis due to drugs	ebi-a-GCST90001457	Inverse variance weighted	18	0.163906	0.0891249	1.1781	0.989279	1.40297	0.0659058	Relative count	cDC	CD11c+ HLA DR++ monocyte %monocyte
ebi-a-GCST90001457	Osteonecrosis due to drugs|| id:finngen_R9_OSTEON_DRUGS	Osteonecrosis due to drugs	ebi-a-GCST90001457	Simple mode	18	0.122349	0.308279	1.13015	0.617623	2.06799	0.696395	Relative count	cDC	CD11c+ HLA DR++ monocyte %monocyte
ebi-a-GCST90001457	Osteonecrosis due to drugs|| id:finngen_R9_OSTEON_DRUGS	Osteonecrosis due to drugs	ebi-a-GCST90001457	Weighted mode	18	0.107755	0.102587	1.11377	0.910906	1.36183	0.308249	Relative count	cDC	CD11c+ HLA DR++ monocyte %monocyte
ebi-a-GCST90001458	Osteonecrosis due to drugs|| id:finngen_R9_OSTEON_DRUGS	Osteonecrosis due to drugs	ebi-a-GCST90001458	MR Egger	54	0.183472	0.108792	1.20138	0.970678	1.48692	0.0977017	Absolute count	cDC	Myeloid DC AC
ebi-a-GCST90001458	Osteonecrosis due to drugs|| id:finngen_R9_OSTEON_DRUGS	Osteonecrosis due to drugs	ebi-a-GCST90001458	Weighted median	54	-0.00418347	0.111508	0.995825	0.800323	1.23908	0.970073	Absolute count	cDC	Myeloid DC AC
ebi-a-GCST90001458	Osteonecrosis due to drugs|| id:finngen_R9_OSTEON_DRUGS	Osteonecrosis due to drugs	ebi-a-GCST90001458	Inverse variance weighted	54	-0.0298796	0.0789442	0.970562	0.831428	1.13298	0.705067	Absolute count	cDC	Myeloid DC AC
ebi-a-GCST90001458	Osteonecrosis due to drugs|| id:finngen_R9_OSTEON_DRUGS	Osteonecrosis due to drugs	ebi-a-GCST90001458	Simple mode	54	-0.399644	0.220235	0.670558	0.43548	1.03253	0.0752428	Absolute count	cDC	Myeloid DC AC
ebi-a-GCST90001458	Osteonecrosis due to drugs|| id:finngen_R9_OSTEON_DRUGS	Osteonecrosis due to drugs	ebi-a-GCST90001458	Weighted mode	54	0.0622051	0.107049	1.06418	0.862767	1.31261	0.563642	Absolute count	cDC	Myeloid DC AC
ebi-a-GCST90001459	Osteonecrosis due to drugs|| id:finngen_R9_OSTEON_DRUGS	Osteonecrosis due to drugs	ebi-a-GCST90001459	Inverse variance weighted	49	-0.284181	0.0897198	0.75263	0.631263	0.897331	0.00153792	Relative count	cDC	Myeloid DC %DC
ebi-a-GCST90001459	Osteonecrosis due to drugs|| id:finngen_R9_OSTEON_DRUGS	Osteonecrosis due to drugs	ebi-a-GCST90001459	MR Egger	49	-0.0345751	0.182253	0.966016	0.675845	1.38077	0.850354	Relative count	cDC	Myeloid DC %DC
ebi-a-GCST90001459	Osteonecrosis due to drugs|| id:finngen_R9_OSTEON_DRUGS	Osteonecrosis due to drugs	ebi-a-GCST90001459	Simple mode	49	-0.616353	0.29181	0.53991	0.304739	0.956566	0.0399009	Relative count	cDC	Myeloid DC %DC
ebi-a-GCST90001459	Osteonecrosis due to drugs|| id:finngen_R9_OSTEON_DRUGS	Osteonecrosis due to drugs	ebi-a-GCST90001459	Weighted median	49	-0.254186	0.145465	0.775547	0.583157	1.03141	0.080568	Relative count	cDC	Myeloid DC %DC
ebi-a-GCST90001459	Osteonecrosis due to drugs|| id:finngen_R9_OSTEON_DRUGS	Osteonecrosis due to drugs	ebi-a-GCST90001459	Weighted mode	49	-0.243347	0.175794	0.783999	0.555491	1.10651	0.172676	Relative count	cDC	Myeloid DC %DC
ebi-a-GCST90001460	Osteonecrosis due to drugs|| id:finngen_R9_OSTEON_DRUGS	Osteonecrosis due to drugs	ebi-a-GCST90001460	MR Egger	30	0.119203	0.0912778	1.1266	0.942046	1.34731	0.2022	Absolute count	cDC	Plasmacytoid DC AC
ebi-a-GCST90001460	Osteonecrosis due to drugs|| id:finngen_R9_OSTEON_DRUGS	Osteonecrosis due to drugs	ebi-a-GCST90001460	Weighted median	30	0.0763763	0.0935656	1.07937	0.898515	1.29663	0.414337	Absolute count	cDC	Plasmacytoid DC AC
ebi-a-GCST90001460	Osteonecrosis due to drugs|| id:finngen_R9_OSTEON_DRUGS	Osteonecrosis due to drugs	ebi-a-GCST90001460	Inverse variance weighted	30	0.0829392	0.0698513	1.08648	0.947461	1.24589	0.235082	Absolute count	cDC	Plasmacytoid DC AC
ebi-a-GCST90001460	Osteonecrosis due to drugs|| id:finngen_R9_OSTEON_DRUGS	Osteonecrosis due to drugs	ebi-a-GCST90001460	Simple mode	30	-0.102171	0.137304	0.902875	0.689846	1.18169	0.462786	Absolute count	cDC	Plasmacytoid DC AC
ebi-a-GCST90001460	Osteonecrosis due to drugs|| id:finngen_R9_OSTEON_DRUGS	Osteonecrosis due to drugs	ebi-a-GCST90001460	Weighted mode	30	0.0911321	0.0847276	1.09541	0.927805	1.2933	0.290978	Absolute count	cDC	Plasmacytoid DC AC
ebi-a-GCST90001461	Osteonecrosis due to drugs|| id:finngen_R9_OSTEON_DRUGS	Osteonecrosis due to drugs	ebi-a-GCST90001461	Inverse variance weighted	44	-0.220109	0.110652	0.802432	0.64598	0.996775	0.0466797	Absolute count	cDC	DC AC
ebi-a-GCST90001461	Osteonecrosis due to drugs|| id:finngen_R9_OSTEON_DRUGS	Osteonecrosis due to drugs	ebi-a-GCST90001461	MR Egger	44	-0.190609	0.216108	0.826456	0.541084	1.26233	0.382791	Absolute count	cDC	DC AC
ebi-a-GCST90001461	Osteonecrosis due to drugs|| id:finngen_R9_OSTEON_DRUGS	Osteonecrosis due to drugs	ebi-a-GCST90001461	Simple mode	44	-0.570427	0.271541	0.565284	0.331991	0.962515	0.0415675	Absolute count	cDC	DC AC
ebi-a-GCST90001461	Osteonecrosis due to drugs|| id:finngen_R9_OSTEON_DRUGS	Osteonecrosis due to drugs	ebi-a-GCST90001461	Weighted median	44	-0.265476	0.150362	0.766841	0.571104	1.02966	0.0774656	Absolute count	cDC	DC AC
ebi-a-GCST90001461	Osteonecrosis due to drugs|| id:finngen_R9_OSTEON_DRUGS	Osteonecrosis due to drugs	ebi-a-GCST90001461	Weighted mode	44	-0.239629	0.166104	0.78692	0.568251	1.08973	0.156366	Absolute count	cDC	DC AC
ebi-a-GCST90001462	Osteonecrosis due to drugs|| id:finngen_R9_OSTEON_DRUGS	Osteonecrosis due to drugs	ebi-a-GCST90001462	Inverse variance weighted	57	-0.128471	0.050846	0.879439	0.796021	0.971598	0.011515	Absolute count	cDC	CD62L- DC AC
ebi-a-GCST90001462	Osteonecrosis due to drugs|| id:finngen_R9_OSTEON_DRUGS	Osteonecrosis due to drugs	ebi-a-GCST90001462	MR Egger	57	-0.0602804	0.0667125	0.9415	0.826102	1.07302	0.370157	Absolute count	cDC	CD62L- DC AC
ebi-a-GCST90001462	Osteonecrosis due to drugs|| id:finngen_R9_OSTEON_DRUGS	Osteonecrosis due to drugs	ebi-a-GCST90001462	Simple mode	57	-0.352397	0.160429	0.703001	0.513329	0.962755	0.0322056	Absolute count	cDC	CD62L- DC AC
ebi-a-GCST90001462	Osteonecrosis due to drugs|| id:finngen_R9_OSTEON_DRUGS	Osteonecrosis due to drugs	ebi-a-GCST90001462	Weighted median	57	-0.107448	0.0803072	0.898123	0.767321	1.05122	0.180907	Absolute count	cDC	CD62L- DC AC
ebi-a-GCST90001462	Osteonecrosis due to drugs|| id:finngen_R9_OSTEON_DRUGS	Osteonecrosis due to drugs	ebi-a-GCST90001462	Weighted mode	57	-0.0804143	0.0635429	0.922734	0.814681	1.04512	0.210928	Absolute count	cDC	CD62L- DC AC
ebi-a-GCST90001463	Osteonecrosis due to drugs|| id:finngen_R9_OSTEON_DRUGS	Osteonecrosis due to drugs	ebi-a-GCST90001463	Inverse variance weighted	59	-0.146834	0.0623193	0.863438	0.764159	0.975614	0.0184654	Relative count	cDC	CD62L- DC %DC
ebi-a-GCST90001463	Osteonecrosis due to drugs|| id:finngen_R9_OSTEON_DRUGS	Osteonecrosis due to drugs	ebi-a-GCST90001463	MR Egger	59	-0.0914556	0.10454	0.912602	0.743524	1.12013	0.385333	Relative count	cDC	CD62L- DC %DC
ebi-a-GCST90001463	Osteonecrosis due to drugs|| id:finngen_R9_OSTEON_DRUGS	Osteonecrosis due to drugs	ebi-a-GCST90001463	Simple mode	59	-0.356472	0.168482	0.700142	0.503235	0.974094	0.0386672	Relative count	cDC	CD62L- DC %DC
ebi-a-GCST90001463	Osteonecrosis due to drugs|| id:finngen_R9_OSTEON_DRUGS	Osteonecrosis due to drugs	ebi-a-GCST90001463	Weighted median	59	-0.217959	0.0978125	0.804158	0.663868	0.974095	0.0258581	Relative count	cDC	CD62L- DC %DC
ebi-a-GCST90001463	Osteonecrosis due to drugs|| id:finngen_R9_OSTEON_DRUGS	Osteonecrosis due to drugs	ebi-a-GCST90001463	Weighted mode	59	-0.235838	0.101753	0.789909	0.647088	0.964252	0.0240112	Relative count	cDC	CD62L- DC %DC
ebi-a-GCST90001464	Osteonecrosis due to drugs|| id:finngen_R9_OSTEON_DRUGS	Osteonecrosis due to drugs	ebi-a-GCST90001464	MR Egger	68	-0.0425137	0.0913884	0.958377	0.801208	1.14638	0.643322	Absolute count	cDC	CD86+ myeloid DC AC
ebi-a-GCST90001464	Osteonecrosis due to drugs|| id:finngen_R9_OSTEON_DRUGS	Osteonecrosis due to drugs	ebi-a-GCST90001464	Weighted median	68	-0.0653759	0.101703	0.936715	0.767425	1.14335	0.520348	Absolute count	cDC	CD86+ myeloid DC AC
ebi-a-GCST90001464	Osteonecrosis due to drugs|| id:finngen_R9_OSTEON_DRUGS	Osteonecrosis due to drugs	ebi-a-GCST90001464	Inverse variance weighted	68	-0.104809	0.0591709	0.900497	0.80189	1.01123	0.0765133	Absolute count	cDC	CD86+ myeloid DC AC
ebi-a-GCST90001464	Osteonecrosis due to drugs|| id:finngen_R9_OSTEON_DRUGS	Osteonecrosis due to drugs	ebi-a-GCST90001464	Simple mode	68	-0.301754	0.186799	0.73952	0.512794	1.06649	0.110926	Absolute count	cDC	CD86+ myeloid DC AC
ebi-a-GCST90001464	Osteonecrosis due to drugs|| id:finngen_R9_OSTEON_DRUGS	Osteonecrosis due to drugs	ebi-a-GCST90001464	Weighted mode	68	-0.092766	0.0904514	0.911407	0.763341	1.08819	0.308774	Absolute count	cDC	CD86+ myeloid DC AC
ebi-a-GCST90001465	Osteonecrosis due to drugs|| id:finngen_R9_OSTEON_DRUGS	Osteonecrosis due to drugs	ebi-a-GCST90001465	MR Egger	72	-0.0474411	0.0545445	0.953667	0.856974	1.06127	0.387399	Relative count	cDC	CD86+ myeloid DC %DC
ebi-a-GCST90001465	Osteonecrosis due to drugs|| id:finngen_R9_OSTEON_DRUGS	Osteonecrosis due to drugs	ebi-a-GCST90001465	Weighted median	72	-0.0470232	0.0637062	0.954065	0.842074	1.08095	0.460438	Relative count	cDC	CD86+ myeloid DC %DC
ebi-a-GCST90001465	Osteonecrosis due to drugs|| id:finngen_R9_OSTEON_DRUGS	Osteonecrosis due to drugs	ebi-a-GCST90001465	Inverse variance weighted	72	-0.0765853	0.0416929	0.926274	0.853591	1.00515	0.0662257	Relative count	cDC	CD86+ myeloid DC %DC
ebi-a-GCST90001465	Osteonecrosis due to drugs|| id:finngen_R9_OSTEON_DRUGS	Osteonecrosis due to drugs	ebi-a-GCST90001465	Simple mode	72	-0.122078	0.125938	0.885079	0.691483	1.13288	0.335661	Relative count	cDC	CD86+ myeloid DC %DC
ebi-a-GCST90001465	Osteonecrosis due to drugs|| id:finngen_R9_OSTEON_DRUGS	Osteonecrosis due to drugs	ebi-a-GCST90001465	Weighted mode	72	-0.0477302	0.0515195	0.953391	0.86182	1.05469	0.35735	Relative count	cDC	CD86+ myeloid DC %DC
ebi-a-GCST90001466	Osteonecrosis due to drugs|| id:finngen_R9_OSTEON_DRUGS	Osteonecrosis due to drugs	ebi-a-GCST90001466	MR Egger	21	0.287513	0.226318	1.33311	0.855498	2.07736	0.219282	Absolute count	cDC	CD86+ plasmacytoid DC AC
ebi-a-GCST90001466	Osteonecrosis due to drugs|| id:finngen_R9_OSTEON_DRUGS	Osteonecrosis due to drugs	ebi-a-GCST90001466	Weighted median	21	0.00053722	0.189513	1.00054	0.690107	1.45061	0.997738	Absolute count	cDC	CD86+ plasmacytoid DC AC
ebi-a-GCST90001466	Osteonecrosis due to drugs|| id:finngen_R9_OSTEON_DRUGS	Osteonecrosis due to drugs	ebi-a-GCST90001466	Inverse variance weighted	21	0.128265	0.134805	1.13685	0.872884	1.48065	0.341358	Absolute count	cDC	CD86+ plasmacytoid DC AC
ebi-a-GCST90001466	Osteonecrosis due to drugs|| id:finngen_R9_OSTEON_DRUGS	Osteonecrosis due to drugs	ebi-a-GCST90001466	Simple mode	21	0.0742285	0.32332	1.07705	0.571507	2.0298	0.820748	Absolute count	cDC	CD86+ plasmacytoid DC AC
ebi-a-GCST90001466	Osteonecrosis due to drugs|| id:finngen_R9_OSTEON_DRUGS	Osteonecrosis due to drugs	ebi-a-GCST90001466	Weighted mode	21	0.00819219	0.241294	1.00823	0.628296	1.6179	0.973253	Absolute count	cDC	CD86+ plasmacytoid DC AC
ebi-a-GCST90001467	Osteonecrosis due to drugs|| id:finngen_R9_OSTEON_DRUGS	Osteonecrosis due to drugs	ebi-a-GCST90001467	MR Egger	34	0.0572071	0.209007	1.05888	0.702966	1.59498	0.786067	Relative count	cDC	CD86+ plasmacytoid DC %DC
ebi-a-GCST90001467	Osteonecrosis due to drugs|| id:finngen_R9_OSTEON_DRUGS	Osteonecrosis due to drugs	ebi-a-GCST90001467	Weighted median	34	0.0924934	0.157675	1.09691	0.805293	1.49412	0.557467	Relative count	cDC	CD86+ plasmacytoid DC %DC
ebi-a-GCST90001467	Osteonecrosis due to drugs|| id:finngen_R9_OSTEON_DRUGS	Osteonecrosis due to drugs	ebi-a-GCST90001467	Inverse variance weighted	34	0.136883	0.111314	1.14669	0.921924	1.42626	0.218809	Relative count	cDC	CD86+ plasmacytoid DC %DC
ebi-a-GCST90001467	Osteonecrosis due to drugs|| id:finngen_R9_OSTEON_DRUGS	Osteonecrosis due to drugs	ebi-a-GCST90001467	Simple mode	34	0.0144796	0.279915	1.01458	0.586165	1.75613	0.959057	Relative count	cDC	CD86+ plasmacytoid DC %DC
ebi-a-GCST90001467	Osteonecrosis due to drugs|| id:finngen_R9_OSTEON_DRUGS	Osteonecrosis due to drugs	ebi-a-GCST90001467	Weighted mode	34	0.0222628	0.1945	1.02251	0.698405	1.49703	0.909565	Relative count	cDC	CD86+ plasmacytoid DC %DC
ebi-a-GCST90001468	Osteonecrosis due to drugs|| id:finngen_R9_OSTEON_DRUGS	Osteonecrosis due to drugs	ebi-a-GCST90001468	Inverse variance weighted	61	-0.286528	0.0685792	0.750866	0.656427	0.858891	2.93998e-05	Absolute count	cDC	CD62L- myeloid DC AC
ebi-a-GCST90001468	Osteonecrosis due to drugs|| id:finngen_R9_OSTEON_DRUGS	Osteonecrosis due to drugs	ebi-a-GCST90001468	MR Egger	61	-0.21265	0.139945	0.808439	0.614502	1.06358	0.133972	Absolute count	cDC	CD62L- myeloid DC AC
ebi-a-GCST90001468	Osteonecrosis due to drugs|| id:finngen_R9_OSTEON_DRUGS	Osteonecrosis due to drugs	ebi-a-GCST90001468	Simple mode	61	-0.438621	0.177935	0.644925	0.455038	0.914051	0.016578	Absolute count	cDC	CD62L- myeloid DC AC
ebi-a-GCST90001468	Osteonecrosis due to drugs|| id:finngen_R9_OSTEON_DRUGS	Osteonecrosis due to drugs	ebi-a-GCST90001468	Weighted median	61	-0.245977	0.108554	0.78194	0.632078	0.967334	0.0234548	Absolute count	cDC	CD62L- myeloid DC AC
ebi-a-GCST90001468	Osteonecrosis due to drugs|| id:finngen_R9_OSTEON_DRUGS	Osteonecrosis due to drugs	ebi-a-GCST90001468	Weighted mode	61	-0.285054	0.120867	0.751974	0.59336	0.952986	0.0216291	Absolute count	cDC	CD62L- myeloid DC AC
ebi-a-GCST90001469	Osteonecrosis due to drugs|| id:finngen_R9_OSTEON_DRUGS	Osteonecrosis due to drugs	ebi-a-GCST90001469	Inverse variance weighted	77	-0.149848	0.0546425	0.860839	0.773409	0.958152	0.00610049	Relative count	cDC	CD62L- myeloid DC %DC
ebi-a-GCST90001469	Osteonecrosis due to drugs|| id:finngen_R9_OSTEON_DRUGS	Osteonecrosis due to drugs	ebi-a-GCST90001469	MR Egger	77	-0.170674	0.0942461	0.843096	0.700896	1.01415	0.0741544	Relative count	cDC	CD62L- myeloid DC %DC
ebi-a-GCST90001469	Osteonecrosis due to drugs|| id:finngen_R9_OSTEON_DRUGS	Osteonecrosis due to drugs	ebi-a-GCST90001469	Simple mode	77	-0.368856	0.155696	0.691525	0.509656	0.938294	0.0203726	Relative count	cDC	CD62L- myeloid DC %DC
ebi-a-GCST90001469	Osteonecrosis due to drugs|| id:finngen_R9_OSTEON_DRUGS	Osteonecrosis due to drugs	ebi-a-GCST90001469	Weighted median	77	-0.20362	0.0898855	0.815772	0.684001	0.972929	0.0234926	Relative count	cDC	CD62L- myeloid DC %DC
ebi-a-GCST90001469	Osteonecrosis due to drugs|| id:finngen_R9_OSTEON_DRUGS	Osteonecrosis due to drugs	ebi-a-GCST90001469	Weighted mode	77	-0.238616	0.0975458	0.787718	0.650636	0.953681	0.0167495	Relative count	cDC	CD62L- myeloid DC %DC
ebi-a-GCST90001470	Osteonecrosis due to drugs|| id:finngen_R9_OSTEON_DRUGS	Osteonecrosis due to drugs	ebi-a-GCST90001470	MR Egger	32	-0.163041	0.189796	0.849557	0.585646	1.23239	0.397135	Absolute count	cDC	CD62L- plasmacytoid DC AC
ebi-a-GCST90001470	Osteonecrosis due to drugs|| id:finngen_R9_OSTEON_DRUGS	Osteonecrosis due to drugs	ebi-a-GCST90001470	Weighted median	32	-0.132693	0.170971	0.875734	0.626381	1.22435	0.437682	Absolute count	cDC	CD62L- plasmacytoid DC AC
ebi-a-GCST90001470	Osteonecrosis due to drugs|| id:finngen_R9_OSTEON_DRUGS	Osteonecrosis due to drugs	ebi-a-GCST90001470	Inverse variance weighted	32	-0.0689929	0.107894	0.933333	0.755433	1.15313	0.522529	Absolute count	cDC	CD62L- plasmacytoid DC AC
ebi-a-GCST90001470	Osteonecrosis due to drugs|| id:finngen_R9_OSTEON_DRUGS	Osteonecrosis due to drugs	ebi-a-GCST90001470	Simple mode	32	0.428299	0.307784	1.53465	0.839494	2.80543	0.173961	Absolute count	cDC	CD62L- plasmacytoid DC AC
ebi-a-GCST90001470	Osteonecrosis due to drugs|| id:finngen_R9_OSTEON_DRUGS	Osteonecrosis due to drugs	ebi-a-GCST90001470	Weighted mode	32	-0.215616	0.171987	0.806045	0.575388	1.12917	0.219334	Absolute count	cDC	CD62L- plasmacytoid DC AC
ebi-a-GCST90001471	Osteonecrosis due to drugs|| id:finngen_R9_OSTEON_DRUGS	Osteonecrosis due to drugs	ebi-a-GCST90001471	MR Egger	34	0.110345	0.128608	1.11666	0.867858	1.4368	0.397277	Relative count	cDC	CD62L- plasmacytoid DC %DC
ebi-a-GCST90001471	Osteonecrosis due to drugs|| id:finngen_R9_OSTEON_DRUGS	Osteonecrosis due to drugs	ebi-a-GCST90001471	Weighted median	34	-0.0989252	0.13759	0.90581	0.691701	1.1862	0.47215	Relative count	cDC	CD62L- plasmacytoid DC %DC
ebi-a-GCST90001471	Osteonecrosis due to drugs|| id:finngen_R9_OSTEON_DRUGS	Osteonecrosis due to drugs	ebi-a-GCST90001471	Inverse variance weighted	34	0.0647202	0.0886603	1.06686	0.896682	1.26934	0.465403	Relative count	cDC	CD62L- plasmacytoid DC %DC
ebi-a-GCST90001471	Osteonecrosis due to drugs|| id:finngen_R9_OSTEON_DRUGS	Osteonecrosis due to drugs	ebi-a-GCST90001471	Simple mode	34	0.337478	0.264139	1.40141	0.835075	2.35182	0.210287	Relative count	cDC	CD62L- plasmacytoid DC %DC
ebi-a-GCST90001471	Osteonecrosis due to drugs|| id:finngen_R9_OSTEON_DRUGS	Osteonecrosis due to drugs	ebi-a-GCST90001471	Weighted mode	34	-0.0507361	0.136629	0.950529	0.727218	1.24241	0.712756	Relative count	cDC	CD62L- plasmacytoid DC %DC
ebi-a-GCST90001472	Osteonecrosis due to drugs|| id:finngen_R9_OSTEON_DRUGS	Osteonecrosis due to drugs	ebi-a-GCST90001472	Inverse variance weighted	85	-0.144285	0.0550941	0.865641	0.777035	0.96435	0.00882183	Absolute count	cDC	CD62L- CD86+ myeloid DC AC
ebi-a-GCST90001472	Osteonecrosis due to drugs|| id:finngen_R9_OSTEON_DRUGS	Osteonecrosis due to drugs	ebi-a-GCST90001472	MR Egger	85	-0.252873	0.0988289	0.776566	0.639814	0.942548	0.012322	Absolute count	cDC	CD62L- CD86+ myeloid DC AC
ebi-a-GCST90001472	Osteonecrosis due to drugs|| id:finngen_R9_OSTEON_DRUGS	Osteonecrosis due to drugs	ebi-a-GCST90001472	Simple mode	85	-0.187072	0.156367	0.829384	0.610455	1.12683	0.234919	Absolute count	cDC	CD62L- CD86+ myeloid DC AC
ebi-a-GCST90001472	Osteonecrosis due to drugs|| id:finngen_R9_OSTEON_DRUGS	Osteonecrosis due to drugs	ebi-a-GCST90001472	Weighted median	85	-0.160223	0.0896201	0.851954	0.71471	1.01555	0.0738082	Absolute count	cDC	CD62L- CD86+ myeloid DC AC
ebi-a-GCST90001472	Osteonecrosis due to drugs|| id:finngen_R9_OSTEON_DRUGS	Osteonecrosis due to drugs	ebi-a-GCST90001472	Weighted mode	85	-0.146729	0.0968965	0.863528	0.714162	1.04413	0.133708	Absolute count	cDC	CD62L- CD86+ myeloid DC AC
ebi-a-GCST90001473	Osteonecrosis due to drugs|| id:finngen_R9_OSTEON_DRUGS	Osteonecrosis due to drugs	ebi-a-GCST90001473	Inverse variance weighted	87	-0.118536	0.0576679	0.88822	0.793291	0.994508	0.0398311	Relative count	cDC	CD62L- CD86+ myeloid DC %DC
ebi-a-GCST90001473	Osteonecrosis due to drugs|| id:finngen_R9_OSTEON_DRUGS	Osteonecrosis due to drugs	ebi-a-GCST90001473	MR Egger	87	-0.316104	0.100419	0.728984	0.598742	0.887557	0.00226885	Relative count	cDC	CD62L- CD86+ myeloid DC %DC
ebi-a-GCST90001473	Osteonecrosis due to drugs|| id:finngen_R9_OSTEON_DRUGS	Osteonecrosis due to drugs	ebi-a-GCST90001473	Simple mode	87	-0.377736	0.163138	0.685412	0.497835	0.943664	0.0229702	Relative count	cDC	CD62L- CD86+ myeloid DC %DC
ebi-a-GCST90001473	Osteonecrosis due to drugs|| id:finngen_R9_OSTEON_DRUGS	Osteonecrosis due to drugs	ebi-a-GCST90001473	Weighted median	87	-0.160317	0.0818483	0.851874	0.725612	1.00011	0.0501469	Relative count	cDC	CD62L- CD86+ myeloid DC %DC
ebi-a-GCST90001473	Osteonecrosis due to drugs|| id:finngen_R9_OSTEON_DRUGS	Osteonecrosis due to drugs	ebi-a-GCST90001473	Weighted mode	87	-0.1655	0.0907895	0.84747	0.709321	1.01253	0.0717936	Relative count	cDC	CD62L- CD86+ myeloid DC %DC
ebi-a-GCST90001474	Osteonecrosis due to drugs|| id:finngen_R9_OSTEON_DRUGS	Osteonecrosis due to drugs	ebi-a-GCST90001474	Inverse variance weighted	42	0.172354	0.0794518	1.1881	1.01677	1.3883	0.0300604	Relative count	cDC	Plasmacytoid DC %DC
ebi-a-GCST90001474	Osteonecrosis due to drugs|| id:finngen_R9_OSTEON_DRUGS	Osteonecrosis due to drugs	ebi-a-GCST90001474	MR Egger	42	0.107909	0.133053	1.11395	0.858236	1.44584	0.422156	Relative count	cDC	Plasmacytoid DC %DC
ebi-a-GCST90001474	Osteonecrosis due to drugs|| id:finngen_R9_OSTEON_DRUGS	Osteonecrosis due to drugs	ebi-a-GCST90001474	Simple mode	42	-0.00329107	0.216332	0.996714	0.652267	1.52306	0.987936	Relative count	cDC	Plasmacytoid DC %DC
ebi-a-GCST90001474	Osteonecrosis due to drugs|| id:finngen_R9_OSTEON_DRUGS	Osteonecrosis due to drugs	ebi-a-GCST90001474	Weighted median	42	0.109327	0.114239	1.11553	0.891739	1.39548	0.338567	Relative count	cDC	Plasmacytoid DC %DC
ebi-a-GCST90001474	Osteonecrosis due to drugs|| id:finngen_R9_OSTEON_DRUGS	Osteonecrosis due to drugs	ebi-a-GCST90001474	Weighted mode	42	0.098292	0.122847	1.10328	0.867198	1.40364	0.428253	Relative count	cDC	Plasmacytoid DC %DC
ebi-a-GCST90001475	Osteonecrosis due to drugs|| id:finngen_R9_OSTEON_DRUGS	Osteonecrosis due to drugs	ebi-a-GCST90001475	MR Egger	49	-0.0959906	0.184933	0.908473	0.632257	1.30536	0.606158	Relative count	TBNK	HLA DR++ monocyte %monocyte
ebi-a-GCST90001475	Osteonecrosis due to drugs|| id:finngen_R9_OSTEON_DRUGS	Osteonecrosis due to drugs	ebi-a-GCST90001475	Weighted median	49	-0.11167	0.115972	0.89434	0.712501	1.12259	0.335595	Relative count	TBNK	HLA DR++ monocyte %monocyte
ebi-a-GCST90001475	Osteonecrosis due to drugs|| id:finngen_R9_OSTEON_DRUGS	Osteonecrosis due to drugs	ebi-a-GCST90001475	Inverse variance weighted	49	-0.0835162	0.0795188	0.919876	0.787121	1.07502	0.293594	Relative count	TBNK	HLA DR++ monocyte %monocyte
ebi-a-GCST90001475	Osteonecrosis due to drugs|| id:finngen_R9_OSTEON_DRUGS	Osteonecrosis due to drugs	ebi-a-GCST90001475	Simple mode	49	-0.0299147	0.197788	0.970528	0.658639	1.43011	0.880416	Relative count	TBNK	HLA DR++ monocyte %monocyte
ebi-a-GCST90001475	Osteonecrosis due to drugs|| id:finngen_R9_OSTEON_DRUGS	Osteonecrosis due to drugs	ebi-a-GCST90001475	Weighted mode	49	0.00468963	0.152191	1.0047	0.745572	1.35389	0.975545	Relative count	TBNK	HLA DR++ monocyte %monocyte
ebi-a-GCST90001476	Osteonecrosis due to drugs|| id:finngen_R9_OSTEON_DRUGS	Osteonecrosis due to drugs	ebi-a-GCST90001476	MR Egger	21	0.111902	0.292808	1.1184	0.630021	1.98537	0.706578	Relative count	TBNK	HLA DR++ monocyte %leukocyte
ebi-a-GCST90001476	Osteonecrosis due to drugs|| id:finngen_R9_OSTEON_DRUGS	Osteonecrosis due to drugs	ebi-a-GCST90001476	Weighted median	21	0.14977	0.150874	1.16157	0.864207	1.56124	0.320864	Relative count	TBNK	HLA DR++ monocyte %leukocyte
ebi-a-GCST90001476	Osteonecrosis due to drugs|| id:finngen_R9_OSTEON_DRUGS	Osteonecrosis due to drugs	ebi-a-GCST90001476	Inverse variance weighted	21	-0.0304493	0.111834	0.97001	0.779077	1.20773	0.785413	Relative count	TBNK	HLA DR++ monocyte %leukocyte
ebi-a-GCST90001476	Osteonecrosis due to drugs|| id:finngen_R9_OSTEON_DRUGS	Osteonecrosis due to drugs	ebi-a-GCST90001476	Simple mode	21	0.142733	0.217342	1.15342	0.753325	1.76601	0.518848	Relative count	TBNK	HLA DR++ monocyte %leukocyte
ebi-a-GCST90001476	Osteonecrosis due to drugs|| id:finngen_R9_OSTEON_DRUGS	Osteonecrosis due to drugs	ebi-a-GCST90001476	Weighted mode	21	0.151617	0.172545	1.16371	0.829799	1.632	0.389994	Relative count	TBNK	HLA DR++ monocyte %leukocyte
ebi-a-GCST90001477	Osteonecrosis due to drugs|| id:finngen_R9_OSTEON_DRUGS	Osteonecrosis due to drugs	ebi-a-GCST90001477	MR Egger	44	0.115645	0.111652	1.1226	0.901953	1.39722	0.30624	Absolute count	TBNK	HLA DR++ monocyte AC
ebi-a-GCST90001477	Osteonecrosis due to drugs|| id:finngen_R9_OSTEON_DRUGS	Osteonecrosis due to drugs	ebi-a-GCST90001477	Weighted median	44	0.0244114	0.112474	1.02471	0.821982	1.27744	0.828176	Absolute count	TBNK	HLA DR++ monocyte AC
ebi-a-GCST90001477	Osteonecrosis due to drugs|| id:finngen_R9_OSTEON_DRUGS	Osteonecrosis due to drugs	ebi-a-GCST90001477	Inverse variance weighted	44	0.0377098	0.0745666	1.03843	0.897232	1.20185	0.613053	Absolute count	TBNK	HLA DR++ monocyte AC
ebi-a-GCST90001477	Osteonecrosis due to drugs|| id:finngen_R9_OSTEON_DRUGS	Osteonecrosis due to drugs	ebi-a-GCST90001477	Simple mode	44	0.0935159	0.183803	1.09803	0.765874	1.57424	0.613505	Absolute count	TBNK	HLA DR++ monocyte AC
ebi-a-GCST90001477	Osteonecrosis due to drugs|| id:finngen_R9_OSTEON_DRUGS	Osteonecrosis due to drugs	ebi-a-GCST90001477	Weighted mode	44	0.0569046	0.119388	1.05855	0.837699	1.33764	0.636035	Absolute count	TBNK	HLA DR++ monocyte AC
ebi-a-GCST90001478	Osteonecrosis due to drugs|| id:finngen_R9_OSTEON_DRUGS	Osteonecrosis due to drugs	ebi-a-GCST90001478	MR Egger	22	-0.047017	0.170931	0.954071	0.682466	1.33377	0.786089	Relative count	Treg	CD4 Treg %CD4
ebi-a-GCST90001478	Osteonecrosis due to drugs|| id:finngen_R9_OSTEON_DRUGS	Osteonecrosis due to drugs	ebi-a-GCST90001478	Weighted median	22	0.0276515	0.14269	1.02804	0.777229	1.35978	0.846343	Relative count	Treg	CD4 Treg %CD4
ebi-a-GCST90001478	Osteonecrosis due to drugs|| id:finngen_R9_OSTEON_DRUGS	Osteonecrosis due to drugs	ebi-a-GCST90001478	Inverse variance weighted	22	0.0153596	0.106758	1.01548	0.823752	1.25183	0.885601	Relative count	Treg	CD4 Treg %CD4
ebi-a-GCST90001478	Osteonecrosis due to drugs|| id:finngen_R9_OSTEON_DRUGS	Osteonecrosis due to drugs	ebi-a-GCST90001478	Simple mode	22	-0.137559	0.239015	0.871483	0.545513	1.39223	0.571052	Relative count	Treg	CD4 Treg %CD4
ebi-a-GCST90001478	Osteonecrosis due to drugs|| id:finngen_R9_OSTEON_DRUGS	Osteonecrosis due to drugs	ebi-a-GCST90001478	Weighted mode	22	-0.00123508	0.127078	0.998766	0.778562	1.28125	0.992337	Relative count	Treg	CD4 Treg %CD4
ebi-a-GCST90001479	Osteonecrosis due to drugs|| id:finngen_R9_OSTEON_DRUGS	Osteonecrosis due to drugs	ebi-a-GCST90001479	MR Egger	21	0.0277838	0.23023	1.02817	0.654773	1.61451	0.905213	Relative count	Treg	CD4 Treg %T cell
ebi-a-GCST90001479	Osteonecrosis due to drugs|| id:finngen_R9_OSTEON_DRUGS	Osteonecrosis due to drugs	ebi-a-GCST90001479	Weighted median	21	-0.0294493	0.19269	0.97098	0.665563	1.41655	0.878531	Relative count	Treg	CD4 Treg %T cell
ebi-a-GCST90001479	Osteonecrosis due to drugs|| id:finngen_R9_OSTEON_DRUGS	Osteonecrosis due to drugs	ebi-a-GCST90001479	Inverse variance weighted	21	0.0212219	0.137619	1.02145	0.779962	1.3377	0.877446	Relative count	Treg	CD4 Treg %T cell
ebi-a-GCST90001479	Osteonecrosis due to drugs|| id:finngen_R9_OSTEON_DRUGS	Osteonecrosis due to drugs	ebi-a-GCST90001479	Simple mode	21	-0.0469397	0.311144	0.954145	0.518517	1.75576	0.881596	Relative count	Treg	CD4 Treg %T cell
ebi-a-GCST90001479	Osteonecrosis due to drugs|| id:finngen_R9_OSTEON_DRUGS	Osteonecrosis due to drugs	ebi-a-GCST90001479	Weighted mode	21	-0.00015608	0.18943	0.999844	0.689741	1.44937	0.999351	Relative count	Treg	CD4 Treg %T cell
ebi-a-GCST90001480	Osteonecrosis due to drugs|| id:finngen_R9_OSTEON_DRUGS	Osteonecrosis due to drugs	ebi-a-GCST90001480	MR Egger	48	0.0104878	0.097814	1.01054	0.834245	1.2241	0.915079	Absolute count	Treg	Resting Treg AC
ebi-a-GCST90001480	Osteonecrosis due to drugs|| id:finngen_R9_OSTEON_DRUGS	Osteonecrosis due to drugs	ebi-a-GCST90001480	Weighted median	48	0.0385561	0.10013	1.03931	0.854107	1.26467	0.700193	Absolute count	Treg	Resting Treg AC
ebi-a-GCST90001480	Osteonecrosis due to drugs|| id:finngen_R9_OSTEON_DRUGS	Osteonecrosis due to drugs	ebi-a-GCST90001480	Inverse variance weighted	48	-0.0191176	0.0674652	0.981064	0.859547	1.11976	0.776894	Absolute count	Treg	Resting Treg AC
ebi-a-GCST90001480	Osteonecrosis due to drugs|| id:finngen_R9_OSTEON_DRUGS	Osteonecrosis due to drugs	ebi-a-GCST90001480	Simple mode	48	0.0155672	0.176119	1.01569	0.719192	1.43442	0.929942	Absolute count	Treg	Resting Treg AC
ebi-a-GCST90001480	Osteonecrosis due to drugs|| id:finngen_R9_OSTEON_DRUGS	Osteonecrosis due to drugs	ebi-a-GCST90001480	Weighted mode	48	-0.00205646	0.0915038	0.997946	0.834098	1.19398	0.982165	Absolute count	Treg	Resting Treg AC
ebi-a-GCST90001481	Osteonecrosis due to drugs|| id:finngen_R9_OSTEON_DRUGS	Osteonecrosis due to drugs	ebi-a-GCST90001481	MR Egger	90	-0.00867063	0.0447334	0.991367	0.908148	1.08221	0.846757	Relative count	Treg	Resting Treg % CD4 Treg
ebi-a-GCST90001481	Osteonecrosis due to drugs|| id:finngen_R9_OSTEON_DRUGS	Osteonecrosis due to drugs	ebi-a-GCST90001481	Weighted median	90	-0.0624514	0.0528547	0.939459	0.847007	1.042	0.237377	Relative count	Treg	Resting Treg % CD4 Treg
ebi-a-GCST90001481	Osteonecrosis due to drugs|| id:finngen_R9_OSTEON_DRUGS	Osteonecrosis due to drugs	ebi-a-GCST90001481	Inverse variance weighted	90	-0.0462601	0.0360997	0.954794	0.889571	1.0248	0.200034	Relative count	Treg	Resting Treg % CD4 Treg
ebi-a-GCST90001481	Osteonecrosis due to drugs|| id:finngen_R9_OSTEON_DRUGS	Osteonecrosis due to drugs	ebi-a-GCST90001481	Simple mode	90	-0.0941829	0.108692	0.910116	0.735489	1.1262	0.38854	Relative count	Treg	Resting Treg % CD4 Treg
ebi-a-GCST90001481	Osteonecrosis due to drugs|| id:finngen_R9_OSTEON_DRUGS	Osteonecrosis due to drugs	ebi-a-GCST90001481	Weighted mode	90	-0.0425675	0.0453785	0.958326	0.876771	1.04747	0.350754	Relative count	Treg	Resting Treg % CD4 Treg
ebi-a-GCST90001482	Osteonecrosis due to drugs|| id:finngen_R9_OSTEON_DRUGS	Osteonecrosis due to drugs	ebi-a-GCST90001482	MR Egger	70	-0.0226354	0.0474643	0.977619	0.890773	1.07293	0.634967	Relative count	Treg	Resting Treg %CD4
ebi-a-GCST90001482	Osteonecrosis due to drugs|| id:finngen_R9_OSTEON_DRUGS	Osteonecrosis due to drugs	ebi-a-GCST90001482	Weighted median	70	-0.0798491	0.0565265	0.923256	0.826429	1.03143	0.157775	Relative count	Treg	Resting Treg %CD4
ebi-a-GCST90001482	Osteonecrosis due to drugs|| id:finngen_R9_OSTEON_DRUGS	Osteonecrosis due to drugs	ebi-a-GCST90001482	Inverse variance weighted	70	-0.0187118	0.0385588	0.981462	0.910021	1.05851	0.627478	Relative count	Treg	Resting Treg %CD4
ebi-a-GCST90001482	Osteonecrosis due to drugs|| id:finngen_R9_OSTEON_DRUGS	Osteonecrosis due to drugs	ebi-a-GCST90001482	Simple mode	70	-0.0281903	0.109584	0.972203	0.784291	1.20514	0.797753	Relative count	Treg	Resting Treg %CD4
ebi-a-GCST90001482	Osteonecrosis due to drugs|| id:finngen_R9_OSTEON_DRUGS	Osteonecrosis due to drugs	ebi-a-GCST90001482	Weighted mode	70	-0.0425671	0.0470018	0.958326	0.873986	1.0508	0.368274	Relative count	Treg	Resting Treg %CD4
ebi-a-GCST90001483	Osteonecrosis due to drugs|| id:finngen_R9_OSTEON_DRUGS	Osteonecrosis due to drugs	ebi-a-GCST90001483	MR Egger	155	0.0380773	0.0553021	1.03881	0.9321	1.15774	0.492159	Absolute count	Treg	CD39+ resting Treg AC
ebi-a-GCST90001483	Osteonecrosis due to drugs|| id:finngen_R9_OSTEON_DRUGS	Osteonecrosis due to drugs	ebi-a-GCST90001483	Weighted median	155	0.0394744	0.058377	1.04026	0.927795	1.16637	0.498915	Absolute count	Treg	CD39+ resting Treg AC
ebi-a-GCST90001483	Osteonecrosis due to drugs|| id:finngen_R9_OSTEON_DRUGS	Osteonecrosis due to drugs	ebi-a-GCST90001483	Inverse variance weighted	155	0.0481584	0.0359972	1.04934	0.977853	1.12605	0.180949	Absolute count	Treg	CD39+ resting Treg AC
ebi-a-GCST90001483	Osteonecrosis due to drugs|| id:finngen_R9_OSTEON_DRUGS	Osteonecrosis due to drugs	ebi-a-GCST90001483	Simple mode	155	0.183957	0.107746	1.20196	0.973142	1.48459	0.0897774	Absolute count	Treg	CD39+ resting Treg AC
ebi-a-GCST90001483	Osteonecrosis due to drugs|| id:finngen_R9_OSTEON_DRUGS	Osteonecrosis due to drugs	ebi-a-GCST90001483	Weighted mode	155	0.0191378	0.0561876	1.01932	0.913027	1.13799	0.733865	Absolute count	Treg	CD39+ resting Treg AC
ebi-a-GCST90001484	Osteonecrosis due to drugs|| id:finngen_R9_OSTEON_DRUGS	Osteonecrosis due to drugs	ebi-a-GCST90001484	Inverse variance weighted	161	0.0794195	0.036719	1.08266	1.00748	1.16345	0.0305491	Relative count	Treg	CD39+ resting Treg %resting Treg
ebi-a-GCST90001484	Osteonecrosis due to drugs|| id:finngen_R9_OSTEON_DRUGS	Osteonecrosis due to drugs	ebi-a-GCST90001484	MR Egger	161	0.0682018	0.0604372	1.07058	0.950987	1.20522	0.26082	Relative count	Treg	CD39+ resting Treg %resting Treg
ebi-a-GCST90001484	Osteonecrosis due to drugs|| id:finngen_R9_OSTEON_DRUGS	Osteonecrosis due to drugs	ebi-a-GCST90001484	Simple mode	161	0.137746	0.122526	1.14768	0.902665	1.45921	0.262603	Relative count	Treg	CD39+ resting Treg %resting Treg
ebi-a-GCST90001484	Osteonecrosis due to drugs|| id:finngen_R9_OSTEON_DRUGS	Osteonecrosis due to drugs	ebi-a-GCST90001484	Weighted median	161	0.115197	0.0620168	1.12209	0.993664	1.26712	0.0632383	Relative count	Treg	CD39+ resting Treg %resting Treg
ebi-a-GCST90001484	Osteonecrosis due to drugs|| id:finngen_R9_OSTEON_DRUGS	Osteonecrosis due to drugs	ebi-a-GCST90001484	Weighted mode	161	0.0806281	0.0663715	1.08397	0.951743	1.23456	0.226232	Relative count	Treg	CD39+ resting Treg %resting Treg
ebi-a-GCST90001485	Osteonecrosis due to drugs|| id:finngen_R9_OSTEON_DRUGS	Osteonecrosis due to drugs	ebi-a-GCST90001485	MR Egger	174	0.0294531	0.0445242	1.02989	0.943825	1.12381	0.509172	Relative count	Treg	CD39+ resting Treg % CD4 Treg
ebi-a-GCST90001485	Osteonecrosis due to drugs|| id:finngen_R9_OSTEON_DRUGS	Osteonecrosis due to drugs	ebi-a-GCST90001485	Weighted median	174	0.0224956	0.053229	1.02275	0.921426	1.13522	0.672574	Relative count	Treg	CD39+ resting Treg % CD4 Treg
ebi-a-GCST90001485	Osteonecrosis due to drugs|| id:finngen_R9_OSTEON_DRUGS	Osteonecrosis due to drugs	ebi-a-GCST90001485	Inverse variance weighted	174	0.0480594	0.0310699	1.04923	0.987245	1.11511	0.121907	Relative count	Treg	CD39+ resting Treg % CD4 Treg
ebi-a-GCST90001485	Osteonecrosis due to drugs|| id:finngen_R9_OSTEON_DRUGS	Osteonecrosis due to drugs	ebi-a-GCST90001485	Simple mode	174	0.119889	0.118202	1.12737	0.894235	1.42129	0.311869	Relative count	Treg	CD39+ resting Treg % CD4 Treg
ebi-a-GCST90001485	Osteonecrosis due to drugs|| id:finngen_R9_OSTEON_DRUGS	Osteonecrosis due to drugs	ebi-a-GCST90001485	Weighted mode	174	0.00653868	0.0489087	1.00656	0.914551	1.10783	0.893802	Relative count	Treg	CD39+ resting Treg % CD4 Treg
ebi-a-GCST90001486	Osteonecrosis due to drugs|| id:finngen_R9_OSTEON_DRUGS	Osteonecrosis due to drugs	ebi-a-GCST90001486	MR Egger	18	0.0703498	0.100102	1.07288	0.881748	1.30545	0.49229	Absolute count	Treg	Activated Treg AC
ebi-a-GCST90001486	Osteonecrosis due to drugs|| id:finngen_R9_OSTEON_DRUGS	Osteonecrosis due to drugs	ebi-a-GCST90001486	Weighted median	18	0.0319401	0.106295	1.03246	0.838284	1.2716	0.763807	Absolute count	Treg	Activated Treg AC
ebi-a-GCST90001486	Osteonecrosis due to drugs|| id:finngen_R9_OSTEON_DRUGS	Osteonecrosis due to drugs	ebi-a-GCST90001486	Inverse variance weighted	18	-0.0108993	0.0778764	0.98916	0.849135	1.15228	0.888695	Absolute count	Treg	Activated Treg AC
ebi-a-GCST90001486	Osteonecrosis due to drugs|| id:finngen_R9_OSTEON_DRUGS	Osteonecrosis due to drugs	ebi-a-GCST90001486	Simple mode	18	0.00527791	0.154834	1.00529	0.742155	1.36173	0.973204	Absolute count	Treg	Activated Treg AC
ebi-a-GCST90001486	Osteonecrosis due to drugs|| id:finngen_R9_OSTEON_DRUGS	Osteonecrosis due to drugs	ebi-a-GCST90001486	Weighted mode	18	0.0240377	0.093487	1.02433	0.852829	1.23032	0.800169	Absolute count	Treg	Activated Treg AC
ebi-a-GCST90001487	Osteonecrosis due to drugs|| id:finngen_R9_OSTEON_DRUGS	Osteonecrosis due to drugs	ebi-a-GCST90001487	MR Egger	34	0.10897	0.111608	1.11513	0.89603	1.3878	0.336206	Relative count	Treg	Activated Treg %CD4 Treg
ebi-a-GCST90001487	Osteonecrosis due to drugs|| id:finngen_R9_OSTEON_DRUGS	Osteonecrosis due to drugs	ebi-a-GCST90001487	Weighted median	34	0.0873914	0.105448	1.09132	0.887553	1.34188	0.407239	Relative count	Treg	Activated Treg %CD4 Treg
ebi-a-GCST90001487	Osteonecrosis due to drugs|| id:finngen_R9_OSTEON_DRUGS	Osteonecrosis due to drugs	ebi-a-GCST90001487	Inverse variance weighted	34	0.0488133	0.0821339	1.05002	0.893893	1.23343	0.552303	Relative count	Treg	Activated Treg %CD4 Treg
ebi-a-GCST90001487	Osteonecrosis due to drugs|| id:finngen_R9_OSTEON_DRUGS	Osteonecrosis due to drugs	ebi-a-GCST90001487	Simple mode	34	0.171879	0.178523	1.18753	0.836921	1.68503	0.342659	Relative count	Treg	Activated Treg %CD4 Treg
ebi-a-GCST90001487	Osteonecrosis due to drugs|| id:finngen_R9_OSTEON_DRUGS	Osteonecrosis due to drugs	ebi-a-GCST90001487	Weighted mode	34	0.127007	0.103058	1.13543	0.927756	1.38958	0.226513	Relative count	Treg	Activated Treg %CD4 Treg
ebi-a-GCST90001488	Osteonecrosis due to drugs|| id:finngen_R9_OSTEON_DRUGS	Osteonecrosis due to drugs	ebi-a-GCST90001488	MR Egger	22	0.104708	0.133856	1.11039	0.854148	1.44349	0.443236	Relative count	Treg	Activated Treg %CD4
ebi-a-GCST90001488	Osteonecrosis due to drugs|| id:finngen_R9_OSTEON_DRUGS	Osteonecrosis due to drugs	ebi-a-GCST90001488	Weighted median	22	0.0963395	0.133773	1.10113	0.847168	1.43123	0.47142	Relative count	Treg	Activated Treg %CD4
ebi-a-GCST90001488	Osteonecrosis due to drugs|| id:finngen_R9_OSTEON_DRUGS	Osteonecrosis due to drugs	ebi-a-GCST90001488	Inverse variance weighted	22	0.0248724	0.0953302	1.02518	0.850463	1.2358	0.794164	Relative count	Treg	Activated Treg %CD4
ebi-a-GCST90001488	Osteonecrosis due to drugs|| id:finngen_R9_OSTEON_DRUGS	Osteonecrosis due to drugs	ebi-a-GCST90001488	Simple mode	22	0.184317	0.197985	1.2024	0.81568	1.77246	0.362451	Relative count	Treg	Activated Treg %CD4
ebi-a-GCST90001488	Osteonecrosis due to drugs|| id:finngen_R9_OSTEON_DRUGS	Osteonecrosis due to drugs	ebi-a-GCST90001488	Weighted mode	22	0.118668	0.148132	1.126	0.842257	1.50532	0.432045	Relative count	Treg	Activated Treg %CD4
ebi-a-GCST90001489	Osteonecrosis due to drugs|| id:finngen_R9_OSTEON_DRUGS	Osteonecrosis due to drugs	ebi-a-GCST90001489	MR Egger	169	-0.0387382	0.0988432	0.962003	0.792573	1.16765	0.695621	Absolute count	Treg	CD39+ activated Treg AC
ebi-a-GCST90001489	Osteonecrosis due to drugs|| id:finngen_R9_OSTEON_DRUGS	Osteonecrosis due to drugs	ebi-a-GCST90001489	Weighted median	169	0.082509	0.0707857	1.08601	0.945321	1.24763	0.24377	Absolute count	Treg	CD39+ activated Treg AC
ebi-a-GCST90001489	Osteonecrosis due to drugs|| id:finngen_R9_OSTEON_DRUGS	Osteonecrosis due to drugs	ebi-a-GCST90001489	Inverse variance weighted	169	0.0528126	0.0447571	1.05423	0.965691	1.15089	0.238007	Absolute count	Treg	CD39+ activated Treg AC
ebi-a-GCST90001489	Osteonecrosis due to drugs|| id:finngen_R9_OSTEON_DRUGS	Osteonecrosis due to drugs	ebi-a-GCST90001489	Simple mode	169	0.280282	0.162827	1.3235	0.961886	1.82107	0.087029	Absolute count	Treg	CD39+ activated Treg AC
ebi-a-GCST90001489	Osteonecrosis due to drugs|| id:finngen_R9_OSTEON_DRUGS	Osteonecrosis due to drugs	ebi-a-GCST90001489	Weighted mode	169	0.0418023	0.124662	1.04269	0.816658	1.33128	0.737799	Absolute count	Treg	CD39+ activated Treg AC
ebi-a-GCST90001490	Osteonecrosis due to drugs|| id:finngen_R9_OSTEON_DRUGS	Osteonecrosis due to drugs	ebi-a-GCST90001490	MR Egger	253	0.0571991	0.0649712	1.05887	0.932259	1.20267	0.379498	Relative count	Treg	CD39+ activated Treg %activated Treg
ebi-a-GCST90001490	Osteonecrosis due to drugs|| id:finngen_R9_OSTEON_DRUGS	Osteonecrosis due to drugs	ebi-a-GCST90001490	Weighted median	253	0.0680712	0.0522034	1.07044	0.966332	1.18577	0.192247	Relative count	Treg	CD39+ activated Treg %activated Treg
ebi-a-GCST90001490	Osteonecrosis due to drugs|| id:finngen_R9_OSTEON_DRUGS	Osteonecrosis due to drugs	ebi-a-GCST90001490	Inverse variance weighted	253	0.0289187	0.0326203	1.02934	0.965589	1.0973	0.375334	Relative count	Treg	CD39+ activated Treg %activated Treg
ebi-a-GCST90001490	Osteonecrosis due to drugs|| id:finngen_R9_OSTEON_DRUGS	Osteonecrosis due to drugs	ebi-a-GCST90001490	Simple mode	253	0.195649	0.12183	1.2161	0.957779	1.54409	0.109545	Relative count	Treg	CD39+ activated Treg %activated Treg
ebi-a-GCST90001490	Osteonecrosis due to drugs|| id:finngen_R9_OSTEON_DRUGS	Osteonecrosis due to drugs	ebi-a-GCST90001490	Weighted mode	253	0.063041	0.0788484	1.06507	0.91256	1.24307	0.424741	Relative count	Treg	CD39+ activated Treg %activated Treg
ebi-a-GCST90001491	Osteonecrosis due to drugs|| id:finngen_R9_OSTEON_DRUGS	Osteonecrosis due to drugs	ebi-a-GCST90001491	MR Egger	161	0.0413628	0.0625779	1.04223	0.921926	1.17823	0.509581	Relative count	Treg	CD39+ activated Treg %CD4 Treg
ebi-a-GCST90001491	Osteonecrosis due to drugs|| id:finngen_R9_OSTEON_DRUGS	Osteonecrosis due to drugs	ebi-a-GCST90001491	Weighted median	161	0.0869778	0.0600836	1.09087	0.969683	1.22721	0.147725	Relative count	Treg	CD39+ activated Treg %CD4 Treg
ebi-a-GCST90001491	Osteonecrosis due to drugs|| id:finngen_R9_OSTEON_DRUGS	Osteonecrosis due to drugs	ebi-a-GCST90001491	Inverse variance weighted	161	0.0655302	0.0377365	1.06772	0.991602	1.14969	0.0824722	Relative count	Treg	CD39+ activated Treg %CD4 Treg
ebi-a-GCST90001491	Osteonecrosis due to drugs|| id:finngen_R9_OSTEON_DRUGS	Osteonecrosis due to drugs	ebi-a-GCST90001491	Simple mode	161	0.291692	0.124491	1.33869	1.04885	1.70864	0.0203556	Relative count	Treg	CD39+ activated Treg %CD4 Treg
ebi-a-GCST90001491	Osteonecrosis due to drugs|| id:finngen_R9_OSTEON_DRUGS	Osteonecrosis due to drugs	ebi-a-GCST90001491	Weighted mode	161	0.0416309	0.059556	1.04251	0.927652	1.17159	0.485554	Relative count	Treg	CD39+ activated Treg %CD4 Treg
ebi-a-GCST90001492	Osteonecrosis due to drugs|| id:finngen_R9_OSTEON_DRUGS	Osteonecrosis due to drugs	ebi-a-GCST90001492	MR Egger	29	-0.0684492	0.0475175	0.933841	0.850795	1.02499	0.161221	Absolute count	Treg	Secreting Treg AC
ebi-a-GCST90001492	Osteonecrosis due to drugs|| id:finngen_R9_OSTEON_DRUGS	Osteonecrosis due to drugs	ebi-a-GCST90001492	Weighted median	29	-0.0384841	0.0568963	0.962247	0.860707	1.07577	0.498793	Absolute count	Treg	Secreting Treg AC
ebi-a-GCST90001492	Osteonecrosis due to drugs|| id:finngen_R9_OSTEON_DRUGS	Osteonecrosis due to drugs	ebi-a-GCST90001492	Inverse variance weighted	29	-0.0646675	0.0379352	0.937379	0.87021	1.00973	0.0882531	Absolute count	Treg	Secreting Treg AC
ebi-a-GCST90001492	Osteonecrosis due to drugs|| id:finngen_R9_OSTEON_DRUGS	Osteonecrosis due to drugs	ebi-a-GCST90001492	Simple mode	29	0.0365763	0.0981837	1.03725	0.855676	1.25736	0.712304	Absolute count	Treg	Secreting Treg AC
ebi-a-GCST90001492	Osteonecrosis due to drugs|| id:finngen_R9_OSTEON_DRUGS	Osteonecrosis due to drugs	ebi-a-GCST90001492	Weighted mode	29	-0.0421316	0.0496123	0.958744	0.869905	1.05666	0.402963	Absolute count	Treg	Secreting Treg AC
ebi-a-GCST90001493	Osteonecrosis due to drugs|| id:finngen_R9_OSTEON_DRUGS	Osteonecrosis due to drugs	ebi-a-GCST90001493	MR Egger	71	-0.0124634	0.0630957	0.987614	0.872728	1.11762	0.843992	Relative count	Treg	Secreting Treg % CD4 Treg
ebi-a-GCST90001493	Osteonecrosis due to drugs|| id:finngen_R9_OSTEON_DRUGS	Osteonecrosis due to drugs	ebi-a-GCST90001493	Weighted median	71	0.0682265	0.0747002	1.07061	0.924793	1.23941	0.361065	Relative count	Treg	Secreting Treg % CD4 Treg
ebi-a-GCST90001493	Osteonecrosis due to drugs|| id:finngen_R9_OSTEON_DRUGS	Osteonecrosis due to drugs	ebi-a-GCST90001493	Inverse variance weighted	71	0.0364879	0.0489591	1.03716	0.942262	1.14162	0.456107	Relative count	Treg	Secreting Treg % CD4 Treg
ebi-a-GCST90001493	Osteonecrosis due to drugs|| id:finngen_R9_OSTEON_DRUGS	Osteonecrosis due to drugs	ebi-a-GCST90001493	Simple mode	71	0.0418436	0.157915	1.04273	0.765161	1.42099	0.791807	Relative count	Treg	Secreting Treg % CD4 Treg
ebi-a-GCST90001493	Osteonecrosis due to drugs|| id:finngen_R9_OSTEON_DRUGS	Osteonecrosis due to drugs	ebi-a-GCST90001493	Weighted mode	71	0.054427	0.0656229	1.05594	0.928492	1.20087	0.409703	Relative count	Treg	Secreting Treg % CD4 Treg
ebi-a-GCST90001494	Osteonecrosis due to drugs|| id:finngen_R9_OSTEON_DRUGS	Osteonecrosis due to drugs	ebi-a-GCST90001494	MR Egger	44	0.0164535	0.0445598	1.01659	0.93157	1.10937	0.7138	Relative count	Treg	Secreting Treg %CD4
ebi-a-GCST90001494	Osteonecrosis due to drugs|| id:finngen_R9_OSTEON_DRUGS	Osteonecrosis due to drugs	ebi-a-GCST90001494	Weighted median	44	0.0199443	0.0556593	1.02014	0.91471	1.13773	0.720098	Relative count	Treg	Secreting Treg %CD4
ebi-a-GCST90001494	Osteonecrosis due to drugs|| id:finngen_R9_OSTEON_DRUGS	Osteonecrosis due to drugs	ebi-a-GCST90001494	Inverse variance weighted	44	0.0134783	0.0372775	1.01357	0.942155	1.0904	0.717677	Relative count	Treg	Secreting Treg %CD4
ebi-a-GCST90001494	Osteonecrosis due to drugs|| id:finngen_R9_OSTEON_DRUGS	Osteonecrosis due to drugs	ebi-a-GCST90001494	Simple mode	44	0.0361867	0.102774	1.03685	0.847681	1.26823	0.726484	Relative count	Treg	Secreting Treg %CD4
ebi-a-GCST90001494	Osteonecrosis due to drugs|| id:finngen_R9_OSTEON_DRUGS	Osteonecrosis due to drugs	ebi-a-GCST90001494	Weighted mode	44	0.0277445	0.0441739	1.02813	0.942861	1.12112	0.533276	Relative count	Treg	Secreting Treg %CD4
ebi-a-GCST90001495	Osteonecrosis due to drugs|| id:finngen_R9_OSTEON_DRUGS	Osteonecrosis due to drugs	ebi-a-GCST90001495	MR Egger	193	0.105891	0.0677966	1.1117	0.973371	1.26969	0.119967	Absolute count	Treg	CD39+ secreting Treg AC
ebi-a-GCST90001495	Osteonecrosis due to drugs|| id:finngen_R9_OSTEON_DRUGS	Osteonecrosis due to drugs	ebi-a-GCST90001495	Weighted median	193	0.119016	0.0613908	1.12639	0.998691	1.27041	0.0525415	Absolute count	Treg	CD39+ secreting Treg AC
ebi-a-GCST90001495	Osteonecrosis due to drugs|| id:finngen_R9_OSTEON_DRUGS	Osteonecrosis due to drugs	ebi-a-GCST90001495	Inverse variance weighted	193	0.0380015	0.03597	1.03873	0.968023	1.11461	0.29075	Absolute count	Treg	CD39+ secreting Treg AC
ebi-a-GCST90001495	Osteonecrosis due to drugs|| id:finngen_R9_OSTEON_DRUGS	Osteonecrosis due to drugs	ebi-a-GCST90001495	Simple mode	193	0.142596	0.122353	1.15326	0.90736	1.46581	0.245283	Absolute count	Treg	CD39+ secreting Treg AC
ebi-a-GCST90001495	Osteonecrosis due to drugs|| id:finngen_R9_OSTEON_DRUGS	Osteonecrosis due to drugs	ebi-a-GCST90001495	Weighted mode	193	0.127254	0.0677205	1.13571	0.994537	1.29691	0.0617451	Absolute count	Treg	CD39+ secreting Treg AC
ebi-a-GCST90001496	Osteonecrosis due to drugs|| id:finngen_R9_OSTEON_DRUGS	Osteonecrosis due to drugs	ebi-a-GCST90001496	Inverse variance weighted	211	0.0688877	0.0335957	1.07132	1.00304	1.14423	0.0403165	Relative count	Treg	CD39+ secreting Treg %secreting Treg
ebi-a-GCST90001496	Osteonecrosis due to drugs|| id:finngen_R9_OSTEON_DRUGS	Osteonecrosis due to drugs	ebi-a-GCST90001496	MR Egger	211	0.130292	0.0586323	1.13916	1.01549	1.27789	0.0273423	Relative count	Treg	CD39+ secreting Treg %secreting Treg
ebi-a-GCST90001496	Osteonecrosis due to drugs|| id:finngen_R9_OSTEON_DRUGS	Osteonecrosis due to drugs	ebi-a-GCST90001496	Simple mode	211	0.196736	0.116734	1.21742	0.968446	1.53041	0.0934085	Relative count	Treg	CD39+ secreting Treg %secreting Treg
ebi-a-GCST90001496	Osteonecrosis due to drugs|| id:finngen_R9_OSTEON_DRUGS	Osteonecrosis due to drugs	ebi-a-GCST90001496	Weighted median	211	0.137296	0.0583458	1.14717	1.0232	1.28615	0.0186159	Relative count	Treg	CD39+ secreting Treg %secreting Treg
ebi-a-GCST90001496	Osteonecrosis due to drugs|| id:finngen_R9_OSTEON_DRUGS	Osteonecrosis due to drugs	ebi-a-GCST90001496	Weighted mode	211	0.140974	0.0683815	1.1514	1.00697	1.31653	0.0404785	Relative count	Treg	CD39+ secreting Treg %secreting Treg
ebi-a-GCST90001497	Osteonecrosis due to drugs|| id:finngen_R9_OSTEON_DRUGS	Osteonecrosis due to drugs	ebi-a-GCST90001497	Inverse variance weighted	195	0.0803371	0.0344926	1.08365	1.01281	1.15945	0.0198531	Relative count	Treg	CD39+ secreting Treg %CD4 Treg
ebi-a-GCST90001497	Osteonecrosis due to drugs|| id:finngen_R9_OSTEON_DRUGS	Osteonecrosis due to drugs	ebi-a-GCST90001497	MR Egger	195	0.10828	0.0600938	1.11436	0.990541	1.25366	0.0731298	Relative count	Treg	CD39+ secreting Treg %CD4 Treg
ebi-a-GCST90001497	Osteonecrosis due to drugs|| id:finngen_R9_OSTEON_DRUGS	Osteonecrosis due to drugs	ebi-a-GCST90001497	Simple mode	195	0.203335	0.120887	1.22548	0.966955	1.55313	0.094172	Relative count	Treg	CD39+ secreting Treg %CD4 Treg
ebi-a-GCST90001497	Osteonecrosis due to drugs|| id:finngen_R9_OSTEON_DRUGS	Osteonecrosis due to drugs	ebi-a-GCST90001497	Weighted median	195	0.139432	0.058504	1.14962	1.02507	1.2893	0.0171589	Relative count	Treg	CD39+ secreting Treg %CD4 Treg
ebi-a-GCST90001497	Osteonecrosis due to drugs|| id:finngen_R9_OSTEON_DRUGS	Osteonecrosis due to drugs	ebi-a-GCST90001497	Weighted mode	195	0.13631	0.0625262	1.14604	1.01385	1.29545	0.0304579	Relative count	Treg	CD39+ secreting Treg %CD4 Treg
ebi-a-GCST90001498	Osteonecrosis due to drugs|| id:finngen_R9_OSTEON_DRUGS	Osteonecrosis due to drugs	ebi-a-GCST90001498	MR Egger	24	-0.184182	0.303822	0.831785	0.458556	1.50879	0.550576	Absolute count	Treg	Activated & resting Treg AC
ebi-a-GCST90001498	Osteonecrosis due to drugs|| id:finngen_R9_OSTEON_DRUGS	Osteonecrosis due to drugs	ebi-a-GCST90001498	Weighted median	24	-0.0413096	0.198357	0.959532	0.650451	1.41548	0.835027	Absolute count	Treg	Activated & resting Treg AC
ebi-a-GCST90001498	Osteonecrosis due to drugs|| id:finngen_R9_OSTEON_DRUGS	Osteonecrosis due to drugs	ebi-a-GCST90001498	Inverse variance weighted	24	-0.191132	0.145778	0.826023	0.620731	1.09921	0.189818	Absolute count	Treg	Activated & resting Treg AC
ebi-a-GCST90001498	Osteonecrosis due to drugs|| id:finngen_R9_OSTEON_DRUGS	Osteonecrosis due to drugs	ebi-a-GCST90001498	Simple mode	24	-0.0431754	0.353095	0.957743	0.47939	1.91342	0.903742	Absolute count	Treg	Activated & resting Treg AC
ebi-a-GCST90001498	Osteonecrosis due to drugs|| id:finngen_R9_OSTEON_DRUGS	Osteonecrosis due to drugs	ebi-a-GCST90001498	Weighted mode	24	-0.00575883	0.285678	0.994258	0.567969	1.7405	0.984091	Absolute count	Treg	Activated & resting Treg AC
ebi-a-GCST90001499	Osteonecrosis due to drugs|| id:finngen_R9_OSTEON_DRUGS	Osteonecrosis due to drugs	ebi-a-GCST90001499	MR Egger	69	0.0190545	0.0636555	1.01924	0.899685	1.15468	0.765608	Relative count	Treg	Activated & resting Treg % CD4 Treg
ebi-a-GCST90001499	Osteonecrosis due to drugs|| id:finngen_R9_OSTEON_DRUGS	Osteonecrosis due to drugs	ebi-a-GCST90001499	Weighted median	69	-0.0657976	0.0751539	0.93632	0.808076	1.08492	0.381299	Relative count	Treg	Activated & resting Treg % CD4 Treg
ebi-a-GCST90001499	Osteonecrosis due to drugs|| id:finngen_R9_OSTEON_DRUGS	Osteonecrosis due to drugs	ebi-a-GCST90001499	Inverse variance weighted	69	-0.0239246	0.0495925	0.976359	0.885922	1.07603	0.629506	Relative count	Treg	Activated & resting Treg % CD4 Treg
ebi-a-GCST90001499	Osteonecrosis due to drugs|| id:finngen_R9_OSTEON_DRUGS	Osteonecrosis due to drugs	ebi-a-GCST90001499	Simple mode	69	-0.065056	0.138663	0.937015	0.714026	1.22964	0.640452	Relative count	Treg	Activated & resting Treg % CD4 Treg
ebi-a-GCST90001499	Osteonecrosis due to drugs|| id:finngen_R9_OSTEON_DRUGS	Osteonecrosis due to drugs	ebi-a-GCST90001499	Weighted mode	69	-0.0527256	0.067389	0.94864	0.831264	1.08259	0.436692	Relative count	Treg	Activated & resting Treg % CD4 Treg
ebi-a-GCST90001500	Osteonecrosis due to drugs|| id:finngen_R9_OSTEON_DRUGS	Osteonecrosis due to drugs	ebi-a-GCST90001500	MR Egger	49	0.0694065	0.0802373	1.07187	0.91589	1.25442	0.391424	Relative count	Treg	Activated & resting Treg %CD4+
ebi-a-GCST90001500	Osteonecrosis due to drugs|| id:finngen_R9_OSTEON_DRUGS	Osteonecrosis due to drugs	ebi-a-GCST90001500	Weighted median	49	-0.0479925	0.0885672	0.953141	0.801248	1.13383	0.587903	Relative count	Treg	Activated & resting Treg %CD4+
ebi-a-GCST90001500	Osteonecrosis due to drugs|| id:finngen_R9_OSTEON_DRUGS	Osteonecrosis due to drugs	ebi-a-GCST90001500	Inverse variance weighted	49	0.00684447	0.0595911	1.00687	0.895875	1.13161	0.908558	Relative count	Treg	Activated & resting Treg %CD4+
ebi-a-GCST90001500	Osteonecrosis due to drugs|| id:finngen_R9_OSTEON_DRUGS	Osteonecrosis due to drugs	ebi-a-GCST90001500	Simple mode	49	0.0114819	0.140477	1.01155	0.768086	1.33218	0.935197	Relative count	Treg	Activated & resting Treg %CD4+
ebi-a-GCST90001500	Osteonecrosis due to drugs|| id:finngen_R9_OSTEON_DRUGS	Osteonecrosis due to drugs	ebi-a-GCST90001500	Weighted mode	49	-0.0134032	0.0746644	0.986686	0.852361	1.14218	0.858291	Relative count	Treg	Activated & resting Treg %CD4+
ebi-a-GCST90001501	Osteonecrosis due to drugs|| id:finngen_R9_OSTEON_DRUGS	Osteonecrosis due to drugs	ebi-a-GCST90001501	MR Egger	27	0.00498681	0.0500741	1.005	0.911049	1.10864	0.921465	Absolute count	Treg	Activated & secreting Treg AC
ebi-a-GCST90001501	Osteonecrosis due to drugs|| id:finngen_R9_OSTEON_DRUGS	Osteonecrosis due to drugs	ebi-a-GCST90001501	Weighted median	27	-0.0135966	0.0582288	0.986495	0.880095	1.10576	0.815371	Absolute count	Treg	Activated & secreting Treg AC
ebi-a-GCST90001501	Osteonecrosis due to drugs|| id:finngen_R9_OSTEON_DRUGS	Osteonecrosis due to drugs	ebi-a-GCST90001501	Inverse variance weighted	27	-0.0451764	0.040132	0.955829	0.883525	1.03405	0.260295	Absolute count	Treg	Activated & secreting Treg AC
ebi-a-GCST90001501	Osteonecrosis due to drugs|| id:finngen_R9_OSTEON_DRUGS	Osteonecrosis due to drugs	ebi-a-GCST90001501	Simple mode	27	0.0268394	0.0917612	1.0272	0.858119	1.2296	0.772232	Absolute count	Treg	Activated & secreting Treg AC
ebi-a-GCST90001501	Osteonecrosis due to drugs|| id:finngen_R9_OSTEON_DRUGS	Osteonecrosis due to drugs	ebi-a-GCST90001501	Weighted mode	27	-0.0115115	0.044366	0.988554	0.906224	1.07836	0.797318	Absolute count	Treg	Activated & secreting Treg AC
ebi-a-GCST90001502	Osteonecrosis due to drugs|| id:finngen_R9_OSTEON_DRUGS	Osteonecrosis due to drugs	ebi-a-GCST90001502	MR Egger	98	0.00222447	0.0333683	1.00223	0.938777	1.06997	0.946988	Relative count	Treg	Activated & secreting Treg %CD4 Treg
ebi-a-GCST90001502	Osteonecrosis due to drugs|| id:finngen_R9_OSTEON_DRUGS	Osteonecrosis due to drugs	ebi-a-GCST90001502	Weighted median	98	0.0186316	0.0454287	1.01881	0.932013	1.11368	0.681712	Relative count	Treg	Activated & secreting Treg %CD4 Treg
ebi-a-GCST90001502	Osteonecrosis due to drugs|| id:finngen_R9_OSTEON_DRUGS	Osteonecrosis due to drugs	ebi-a-GCST90001502	Inverse variance weighted	98	0.0241813	0.0281393	1.02448	0.969503	1.08257	0.390153	Relative count	Treg	Activated & secreting Treg %CD4 Treg
ebi-a-GCST90001502	Osteonecrosis due to drugs|| id:finngen_R9_OSTEON_DRUGS	Osteonecrosis due to drugs	ebi-a-GCST90001502	Simple mode	98	0.0585339	0.0861459	1.06028	0.895555	1.25531	0.498456	Relative count	Treg	Activated & secreting Treg %CD4 Treg
ebi-a-GCST90001502	Osteonecrosis due to drugs|| id:finngen_R9_OSTEON_DRUGS	Osteonecrosis due to drugs	ebi-a-GCST90001502	Weighted mode	98	0.0169259	0.0334102	1.01707	0.952602	1.0859	0.613578	Relative count	Treg	Activated & secreting Treg %CD4 Treg
ebi-a-GCST90001503	Osteonecrosis due to drugs|| id:finngen_R9_OSTEON_DRUGS	Osteonecrosis due to drugs	ebi-a-GCST90001503	MR Egger	45	0.0101486	0.0458776	1.0102	0.923327	1.10525	0.825976	Relative count	Treg	Activated & secreting Treg %CD4+
ebi-a-GCST90001503	Osteonecrosis due to drugs|| id:finngen_R9_OSTEON_DRUGS	Osteonecrosis due to drugs	ebi-a-GCST90001503	Weighted median	45	0.0185796	0.0569118	1.01875	0.911223	1.13897	0.744074	Relative count	Treg	Activated & secreting Treg %CD4+
ebi-a-GCST90001503	Osteonecrosis due to drugs|| id:finngen_R9_OSTEON_DRUGS	Osteonecrosis due to drugs	ebi-a-GCST90001503	Inverse variance weighted	45	-0.00668883	0.0383009	0.993333	0.921494	1.07077	0.861363	Relative count	Treg	Activated & secreting Treg %CD4+
ebi-a-GCST90001503	Osteonecrosis due to drugs|| id:finngen_R9_OSTEON_DRUGS	Osteonecrosis due to drugs	ebi-a-GCST90001503	Simple mode	45	0.0798327	0.0960964	1.08311	0.897164	1.30758	0.410597	Relative count	Treg	Activated & secreting Treg %CD4+
ebi-a-GCST90001503	Osteonecrosis due to drugs|| id:finngen_R9_OSTEON_DRUGS	Osteonecrosis due to drugs	ebi-a-GCST90001503	Weighted mode	45	0.0360108	0.0451437	1.03667	0.948882	1.13257	0.429333	Relative count	Treg	Activated & secreting Treg %CD4+
ebi-a-GCST90001504	Osteonecrosis due to drugs|| id:finngen_R9_OSTEON_DRUGS	Osteonecrosis due to drugs	ebi-a-GCST90001504	MR Egger	23	0.118323	0.138111	1.12561	0.858666	1.47553	0.40127	Absolute count	Treg	CD25hi AC
ebi-a-GCST90001504	Osteonecrosis due to drugs|| id:finngen_R9_OSTEON_DRUGS	Osteonecrosis due to drugs	ebi-a-GCST90001504	Weighted median	23	0.116579	0.12612	1.12365	0.877555	1.43875	0.355303	Absolute count	Treg	CD25hi AC
ebi-a-GCST90001504	Osteonecrosis due to drugs|| id:finngen_R9_OSTEON_DRUGS	Osteonecrosis due to drugs	ebi-a-GCST90001504	Inverse variance weighted	23	0.0310633	0.099484	1.03155	0.848805	1.25364	0.754855	Absolute count	Treg	CD25hi AC
ebi-a-GCST90001504	Osteonecrosis due to drugs|| id:finngen_R9_OSTEON_DRUGS	Osteonecrosis due to drugs	ebi-a-GCST90001504	Simple mode	23	0.104589	0.215301	1.11025	0.728039	1.69313	0.631926	Absolute count	Treg	CD25hi AC
ebi-a-GCST90001504	Osteonecrosis due to drugs|| id:finngen_R9_OSTEON_DRUGS	Osteonecrosis due to drugs	ebi-a-GCST90001504	Weighted mode	23	0.0876683	0.105885	1.09163	0.887038	1.3434	0.416588	Absolute count	Treg	CD25hi AC
ebi-a-GCST90001505	Osteonecrosis due to drugs|| id:finngen_R9_OSTEON_DRUGS	Osteonecrosis due to drugs	ebi-a-GCST90001505	MR Egger	30	-0.0162485	0.157093	0.983883	0.723141	1.33864	0.918357	Relative count	Treg	CD25hi %CD4+
ebi-a-GCST90001505	Osteonecrosis due to drugs|| id:finngen_R9_OSTEON_DRUGS	Osteonecrosis due to drugs	ebi-a-GCST90001505	Weighted median	30	-0.0230065	0.148172	0.977256	0.73094	1.30658	0.876609	Relative count	Treg	CD25hi %CD4+
ebi-a-GCST90001505	Osteonecrosis due to drugs|| id:finngen_R9_OSTEON_DRUGS	Osteonecrosis due to drugs	ebi-a-GCST90001505	Inverse variance weighted	30	-0.0014306	0.101365	0.99857	0.818645	1.21804	0.98874	Relative count	Treg	CD25hi %CD4+
ebi-a-GCST90001505	Osteonecrosis due to drugs|| id:finngen_R9_OSTEON_DRUGS	Osteonecrosis due to drugs	ebi-a-GCST90001505	Simple mode	30	-0.0628213	0.214558	0.939111	0.616711	1.43005	0.771764	Relative count	Treg	CD25hi %CD4+
ebi-a-GCST90001505	Osteonecrosis due to drugs|| id:finngen_R9_OSTEON_DRUGS	Osteonecrosis due to drugs	ebi-a-GCST90001505	Weighted mode	30	-0.0194708	0.138012	0.980718	0.748283	1.28535	0.888782	Relative count	Treg	CD25hi %CD4+
ebi-a-GCST90001506	Osteonecrosis due to drugs|| id:finngen_R9_OSTEON_DRUGS	Osteonecrosis due to drugs	ebi-a-GCST90001506	MR Egger	23	-0.178533	0.153133	0.836496	0.619604	1.12931	0.256739	Relative count	Treg	CD25hi %T cell
ebi-a-GCST90001506	Osteonecrosis due to drugs|| id:finngen_R9_OSTEON_DRUGS	Osteonecrosis due to drugs	ebi-a-GCST90001506	Weighted median	23	-0.0529475	0.14846	0.94843	0.708979	1.26875	0.721357	Relative count	Treg	CD25hi %T cell
ebi-a-GCST90001506	Osteonecrosis due to drugs|| id:finngen_R9_OSTEON_DRUGS	Osteonecrosis due to drugs	ebi-a-GCST90001506	Inverse variance weighted	23	-0.0414165	0.107126	0.959429	0.777723	1.18359	0.699043	Relative count	Treg	CD25hi %T cell
ebi-a-GCST90001506	Osteonecrosis due to drugs|| id:finngen_R9_OSTEON_DRUGS	Osteonecrosis due to drugs	ebi-a-GCST90001506	Simple mode	23	-0.123461	0.21272	0.883856	0.582519	1.34107	0.567548	Relative count	Treg	CD25hi %T cell
ebi-a-GCST90001506	Osteonecrosis due to drugs|| id:finngen_R9_OSTEON_DRUGS	Osteonecrosis due to drugs	ebi-a-GCST90001506	Weighted mode	23	-0.0820176	0.148343	0.921256	0.688824	1.23212	0.585912	Relative count	Treg	CD25hi %T cell
ebi-a-GCST90001507	Osteonecrosis due to drugs|| id:finngen_R9_OSTEON_DRUGS	Osteonecrosis due to drugs	ebi-a-GCST90001507	MR Egger	45	0.020165	0.070213	1.02037	0.889183	1.17091	0.775341	Absolute count	Treg	CD25hi CD45RA+ CD4 not Treg AC
ebi-a-GCST90001507	Osteonecrosis due to drugs|| id:finngen_R9_OSTEON_DRUGS	Osteonecrosis due to drugs	ebi-a-GCST90001507	Weighted median	45	0.0284323	0.0736964	1.02884	0.890464	1.18872	0.699642	Absolute count	Treg	CD25hi CD45RA+ CD4 not Treg AC
ebi-a-GCST90001507	Osteonecrosis due to drugs|| id:finngen_R9_OSTEON_DRUGS	Osteonecrosis due to drugs	ebi-a-GCST90001507	Inverse variance weighted	45	-0.00740357	0.0526154	0.992624	0.89536	1.10045	0.888098	Absolute count	Treg	CD25hi CD45RA+ CD4 not Treg AC
ebi-a-GCST90001507	Osteonecrosis due to drugs|| id:finngen_R9_OSTEON_DRUGS	Osteonecrosis due to drugs	ebi-a-GCST90001507	Simple mode	45	-0.000122421	0.117453	0.999878	0.794272	1.25871	0.999173	Absolute count	Treg	CD25hi CD45RA+ CD4 not Treg AC
ebi-a-GCST90001507	Osteonecrosis due to drugs|| id:finngen_R9_OSTEON_DRUGS	Osteonecrosis due to drugs	ebi-a-GCST90001507	Weighted mode	45	-0.0110553	0.0696127	0.989006	0.862866	1.13359	0.874544	Absolute count	Treg	CD25hi CD45RA+ CD4 not Treg AC
ebi-a-GCST90001508	Osteonecrosis due to drugs|| id:finngen_R9_OSTEON_DRUGS	Osteonecrosis due to drugs	ebi-a-GCST90001508	MR Egger	59	0.0305765	0.057232	1.03105	0.921642	1.15344	0.595243	Relative count	Treg	CD25hi CD45RA+ CD4 not Treg %CD4+
ebi-a-GCST90001508	Osteonecrosis due to drugs|| id:finngen_R9_OSTEON_DRUGS	Osteonecrosis due to drugs	ebi-a-GCST90001508	Weighted median	59	0.016335	0.0624614	1.01647	0.899344	1.14885	0.793691	Relative count	Treg	CD25hi CD45RA+ CD4 not Treg %CD4+
ebi-a-GCST90001508	Osteonecrosis due to drugs|| id:finngen_R9_OSTEON_DRUGS	Osteonecrosis due to drugs	ebi-a-GCST90001508	Inverse variance weighted	59	0.0186521	0.0459082	1.01883	0.931156	1.11475	0.684528	Relative count	Treg	CD25hi CD45RA+ CD4 not Treg %CD4+
ebi-a-GCST90001508	Osteonecrosis due to drugs|| id:finngen_R9_OSTEON_DRUGS	Osteonecrosis due to drugs	ebi-a-GCST90001508	Simple mode	59	-0.0340189	0.105648	0.966553	0.785772	1.18893	0.748608	Relative count	Treg	CD25hi CD45RA+ CD4 not Treg %CD4+
ebi-a-GCST90001508	Osteonecrosis due to drugs|| id:finngen_R9_OSTEON_DRUGS	Osteonecrosis due to drugs	ebi-a-GCST90001508	Weighted mode	59	-0.00724962	0.0545631	0.992777	0.892085	1.10483	0.894759	Relative count	Treg	CD25hi CD45RA+ CD4 not Treg %CD4+
ebi-a-GCST90001509	Osteonecrosis due to drugs|| id:finngen_R9_OSTEON_DRUGS	Osteonecrosis due to drugs	ebi-a-GCST90001509	MR Egger	52	0.031324	0.0532728	1.03182	0.929517	1.14538	0.559184	Relative count	Treg	CD25hi CD45RA+ CD4 not Treg %T cell
ebi-a-GCST90001509	Osteonecrosis due to drugs|| id:finngen_R9_OSTEON_DRUGS	Osteonecrosis due to drugs	ebi-a-GCST90001509	Weighted median	52	0.0163003	0.0624418	1.01643	0.899348	1.14876	0.794056	Relative count	Treg	CD25hi CD45RA+ CD4 not Treg %T cell
ebi-a-GCST90001509	Osteonecrosis due to drugs|| id:finngen_R9_OSTEON_DRUGS	Osteonecrosis due to drugs	ebi-a-GCST90001509	Inverse variance weighted	52	0.00155178	0.0418171	1.00155	0.922738	1.0871	0.970398	Relative count	Treg	CD25hi CD45RA+ CD4 not Treg %T cell
ebi-a-GCST90001509	Osteonecrosis due to drugs|| id:finngen_R9_OSTEON_DRUGS	Osteonecrosis due to drugs	ebi-a-GCST90001509	Simple mode	52	0.00544478	0.0937756	1.00546	0.836645	1.20834	0.953926	Relative count	Treg	CD25hi CD45RA+ CD4 not Treg %T cell
ebi-a-GCST90001509	Osteonecrosis due to drugs|| id:finngen_R9_OSTEON_DRUGS	Osteonecrosis due to drugs	ebi-a-GCST90001509	Weighted mode	52	-0.00247696	0.0553363	0.997526	0.894996	1.1118	0.964472	Relative count	Treg	CD25hi CD45RA+ CD4 not Treg %T cell
ebi-a-GCST90001510	Osteonecrosis due to drugs|| id:finngen_R9_OSTEON_DRUGS	Osteonecrosis due to drugs	ebi-a-GCST90001510	MR Egger	25	0.0315364	0.0815079	1.03204	0.879661	1.21081	0.702378	Absolute count	Treg	CD25hi CD45RA- CD4 not Treg AC
ebi-a-GCST90001510	Osteonecrosis due to drugs|| id:finngen_R9_OSTEON_DRUGS	Osteonecrosis due to drugs	ebi-a-GCST90001510	Weighted median	25	0.044841	0.0746603	1.04586	0.903487	1.21067	0.548107	Absolute count	Treg	CD25hi CD45RA- CD4 not Treg AC
ebi-a-GCST90001510	Osteonecrosis due to drugs|| id:finngen_R9_OSTEON_DRUGS	Osteonecrosis due to drugs	ebi-a-GCST90001510	Inverse variance weighted	25	0.0334077	0.0573311	1.03397	0.924076	1.15694	0.560085	Absolute count	Treg	CD25hi CD45RA- CD4 not Treg AC
ebi-a-GCST90001510	Osteonecrosis due to drugs|| id:finngen_R9_OSTEON_DRUGS	Osteonecrosis due to drugs	ebi-a-GCST90001510	Simple mode	25	0.048998	0.114338	1.05022	0.83937	1.31403	0.672081	Absolute count	Treg	CD25hi CD45RA- CD4 not Treg AC
ebi-a-GCST90001510	Osteonecrosis due to drugs|| id:finngen_R9_OSTEON_DRUGS	Osteonecrosis due to drugs	ebi-a-GCST90001510	Weighted mode	25	0.048998	0.0614847	1.05022	0.930985	1.18472	0.433314	Absolute count	Treg	CD25hi CD45RA- CD4 not Treg AC
ebi-a-GCST90001511	Osteonecrosis due to drugs|| id:finngen_R9_OSTEON_DRUGS	Osteonecrosis due to drugs	ebi-a-GCST90001511	MR Egger	37	0.000517756	0.0673248	1.00052	0.876833	1.14165	0.993908	Relative count	Treg	CD25hi CD45RA- CD4 not Treg %CD4+
ebi-a-GCST90001511	Osteonecrosis due to drugs|| id:finngen_R9_OSTEON_DRUGS	Osteonecrosis due to drugs	ebi-a-GCST90001511	Weighted median	37	0.0122921	0.0781558	1.01237	0.868582	1.17996	0.875027	Relative count	Treg	CD25hi CD45RA- CD4 not Treg %CD4+
ebi-a-GCST90001511	Osteonecrosis due to drugs|| id:finngen_R9_OSTEON_DRUGS	Osteonecrosis due to drugs	ebi-a-GCST90001511	Inverse variance weighted	37	0.0140559	0.054534	1.01416	0.911348	1.12856	0.796603	Relative count	Treg	CD25hi CD45RA- CD4 not Treg %CD4+
ebi-a-GCST90001511	Osteonecrosis due to drugs|| id:finngen_R9_OSTEON_DRUGS	Osteonecrosis due to drugs	ebi-a-GCST90001511	Simple mode	37	0.00244197	0.141035	1.00244	0.760342	1.32164	0.986281	Relative count	Treg	CD25hi CD45RA- CD4 not Treg %CD4+
ebi-a-GCST90001511	Osteonecrosis due to drugs|| id:finngen_R9_OSTEON_DRUGS	Osteonecrosis due to drugs	ebi-a-GCST90001511	Weighted mode	37	0.0139728	0.0653347	1.01407	0.892184	1.15261	0.83186	Relative count	Treg	CD25hi CD45RA- CD4 not Treg %CD4+
ebi-a-GCST90001512	Osteonecrosis due to drugs|| id:finngen_R9_OSTEON_DRUGS	Osteonecrosis due to drugs	ebi-a-GCST90001512	MR Egger	38	0.00407831	0.0675134	1.00409	0.879635	1.14615	0.952165	Relative count	Treg	CD25hi CD45RA- CD4 not Treg %T cell
ebi-a-GCST90001512	Osteonecrosis due to drugs|| id:finngen_R9_OSTEON_DRUGS	Osteonecrosis due to drugs	ebi-a-GCST90001512	Weighted median	38	0.0193594	0.0795266	1.01955	0.872395	1.19152	0.80767	Relative count	Treg	CD25hi CD45RA- CD4 not Treg %T cell
ebi-a-GCST90001512	Osteonecrosis due to drugs|| id:finngen_R9_OSTEON_DRUGS	Osteonecrosis due to drugs	ebi-a-GCST90001512	Inverse variance weighted	38	-0.0114036	0.0537464	0.988661	0.889811	1.09849	0.831972	Relative count	Treg	CD25hi CD45RA- CD4 not Treg %T cell
ebi-a-GCST90001512	Osteonecrosis due to drugs|| id:finngen_R9_OSTEON_DRUGS	Osteonecrosis due to drugs	ebi-a-GCST90001512	Simple mode	38	-0.0265585	0.121253	0.973791	0.767809	1.23503	0.827827	Relative count	Treg	CD25hi CD45RA- CD4 not Treg %T cell
ebi-a-GCST90001512	Osteonecrosis due to drugs|| id:finngen_R9_OSTEON_DRUGS	Osteonecrosis due to drugs	ebi-a-GCST90001512	Weighted mode	38	0.00708153	0.0603208	1.00711	0.894807	1.1335	0.90718	Relative count	Treg	CD25hi CD45RA- CD4 not Treg %T cell
ebi-a-GCST90001513	Osteonecrosis due to drugs|| id:finngen_R9_OSTEON_DRUGS	Osteonecrosis due to drugs	ebi-a-GCST90001513	MR Egger	23	-0.0207175	0.171731	0.979496	0.699556	1.37146	0.905123	Absolute count	Treg	CD4 Treg AC
ebi-a-GCST90001513	Osteonecrosis due to drugs|| id:finngen_R9_OSTEON_DRUGS	Osteonecrosis due to drugs	ebi-a-GCST90001513	Weighted median	23	0.0264967	0.155767	1.02685	0.756686	1.39348	0.864928	Absolute count	Treg	CD4 Treg AC
ebi-a-GCST90001513	Osteonecrosis due to drugs|| id:finngen_R9_OSTEON_DRUGS	Osteonecrosis due to drugs	ebi-a-GCST90001513	Inverse variance weighted	23	-0.167008	0.105111	0.846193	0.688648	1.03978	0.112089	Absolute count	Treg	CD4 Treg AC
ebi-a-GCST90001513	Osteonecrosis due to drugs|| id:finngen_R9_OSTEON_DRUGS	Osteonecrosis due to drugs	ebi-a-GCST90001513	Simple mode	23	-0.020412	0.267793	0.979795	0.579676	1.65609	0.93993	Absolute count	Treg	CD4 Treg AC
ebi-a-GCST90001513	Osteonecrosis due to drugs|| id:finngen_R9_OSTEON_DRUGS	Osteonecrosis due to drugs	ebi-a-GCST90001513	Weighted mode	23	0.0200287	0.151003	1.02023	0.758861	1.37162	0.895685	Absolute count	Treg	CD4 Treg AC
ebi-a-GCST90001514	Osteonecrosis due to drugs|| id:finngen_R9_OSTEON_DRUGS	Osteonecrosis due to drugs	ebi-a-GCST90001514	MR Egger	27	-0.0902176	0.10009	0.913732	0.750966	1.11178	0.375998	Absolute count	Myeloid cell	HSC AC
ebi-a-GCST90001514	Osteonecrosis due to drugs|| id:finngen_R9_OSTEON_DRUGS	Osteonecrosis due to drugs	ebi-a-GCST90001514	Weighted median	27	-0.103743	0.096278	0.901457	0.746434	1.08868	0.281241	Absolute count	Myeloid cell	HSC AC
ebi-a-GCST90001514	Osteonecrosis due to drugs|| id:finngen_R9_OSTEON_DRUGS	Osteonecrosis due to drugs	ebi-a-GCST90001514	Inverse variance weighted	27	-0.0478185	0.0707903	0.953307	0.829803	1.09519	0.499361	Absolute count	Myeloid cell	HSC AC
ebi-a-GCST90001514	Osteonecrosis due to drugs|| id:finngen_R9_OSTEON_DRUGS	Osteonecrosis due to drugs	ebi-a-GCST90001514	Simple mode	27	-0.0595418	0.142781	0.942196	0.712203	1.24646	0.68009	Absolute count	Myeloid cell	HSC AC
ebi-a-GCST90001514	Osteonecrosis due to drugs|| id:finngen_R9_OSTEON_DRUGS	Osteonecrosis due to drugs	ebi-a-GCST90001514	Weighted mode	27	-0.0997918	0.101283	0.905026	0.742075	1.10376	0.333567	Absolute count	Myeloid cell	HSC AC
ebi-a-GCST90001515	Osteonecrosis due to drugs|| id:finngen_R9_OSTEON_DRUGS	Osteonecrosis due to drugs	ebi-a-GCST90001515	MR Egger	26	-0.0138661	0.164342	0.98623	0.714641	1.36103	0.933459	Absolute count	Myeloid cell	Im MDSC AC
ebi-a-GCST90001515	Osteonecrosis due to drugs|| id:finngen_R9_OSTEON_DRUGS	Osteonecrosis due to drugs	ebi-a-GCST90001515	Weighted median	26	0.109601	0.127912	1.11583	0.868397	1.43377	0.391529	Absolute count	Myeloid cell	Im MDSC AC
ebi-a-GCST90001515	Osteonecrosis due to drugs|| id:finngen_R9_OSTEON_DRUGS	Osteonecrosis due to drugs	ebi-a-GCST90001515	Inverse variance weighted	26	0.009511	0.0878609	1.00956	0.849849	1.19928	0.913797	Absolute count	Myeloid cell	Im MDSC AC
ebi-a-GCST90001515	Osteonecrosis due to drugs|| id:finngen_R9_OSTEON_DRUGS	Osteonecrosis due to drugs	ebi-a-GCST90001515	Simple mode	26	0.153161	0.225131	1.16551	0.74969	1.81197	0.502554	Absolute count	Myeloid cell	Im MDSC AC
ebi-a-GCST90001515	Osteonecrosis due to drugs|| id:finngen_R9_OSTEON_DRUGS	Osteonecrosis due to drugs	ebi-a-GCST90001515	Weighted mode	26	0.153161	0.159508	1.16551	0.852592	1.59328	0.346145	Absolute count	Myeloid cell	Im MDSC AC
ebi-a-GCST90001516	Osteonecrosis due to drugs|| id:finngen_R9_OSTEON_DRUGS	Osteonecrosis due to drugs	ebi-a-GCST90001516	MR Egger	20	-0.133066	0.125658	0.875407	0.684303	1.11988	0.303623	Relative count	Myeloid cell	Im MDSC %CD33dim HLA DR- CD66b-
ebi-a-GCST90001516	Osteonecrosis due to drugs|| id:finngen_R9_OSTEON_DRUGS	Osteonecrosis due to drugs	ebi-a-GCST90001516	Weighted median	20	-0.0189378	0.123238	0.98124	0.770678	1.24933	0.877871	Relative count	Myeloid cell	Im MDSC %CD33dim HLA DR- CD66b-
ebi-a-GCST90001516	Osteonecrosis due to drugs|| id:finngen_R9_OSTEON_DRUGS	Osteonecrosis due to drugs	ebi-a-GCST90001516	Inverse variance weighted	20	-0.0259207	0.0850616	0.974412	0.824778	1.15119	0.760573	Relative count	Myeloid cell	Im MDSC %CD33dim HLA DR- CD66b-
ebi-a-GCST90001516	Osteonecrosis due to drugs|| id:finngen_R9_OSTEON_DRUGS	Osteonecrosis due to drugs	ebi-a-GCST90001516	Simple mode	20	0.20035	0.196077	1.22183	0.831969	1.79438	0.319712	Relative count	Myeloid cell	Im MDSC %CD33dim HLA DR- CD66b-
ebi-a-GCST90001516	Osteonecrosis due to drugs|| id:finngen_R9_OSTEON_DRUGS	Osteonecrosis due to drugs	ebi-a-GCST90001516	Weighted mode	20	0.0135252	0.110114	1.01362	0.816852	1.25778	0.903532	Relative count	Myeloid cell	Im MDSC %CD33dim HLA DR- CD66b-
ebi-a-GCST90001517	Osteonecrosis due to drugs|| id:finngen_R9_OSTEON_DRUGS	Osteonecrosis due to drugs	ebi-a-GCST90001517	MR Egger	36	-0.0491059	0.0561074	0.95208	0.852931	1.06275	0.387599	Absolute count	Myeloid cell	CD33br HLA DR+ AC
ebi-a-GCST90001517	Osteonecrosis due to drugs|| id:finngen_R9_OSTEON_DRUGS	Osteonecrosis due to drugs	ebi-a-GCST90001517	Weighted median	36	-0.0227617	0.0610622	0.977495	0.867236	1.10177	0.709325	Absolute count	Myeloid cell	CD33br HLA DR+ AC
ebi-a-GCST90001517	Osteonecrosis due to drugs|| id:finngen_R9_OSTEON_DRUGS	Osteonecrosis due to drugs	ebi-a-GCST90001517	Inverse variance weighted	36	0.0320467	0.0464917	1.03257	0.942634	1.13108	0.490635	Absolute count	Myeloid cell	CD33br HLA DR+ AC
ebi-a-GCST90001517	Osteonecrosis due to drugs|| id:finngen_R9_OSTEON_DRUGS	Osteonecrosis due to drugs	ebi-a-GCST90001517	Simple mode	36	0.0356124	0.0957925	1.03625	0.858867	1.25028	0.712308	Absolute count	Myeloid cell	CD33br HLA DR+ AC
ebi-a-GCST90001517	Osteonecrosis due to drugs|| id:finngen_R9_OSTEON_DRUGS	Osteonecrosis due to drugs	ebi-a-GCST90001517	Weighted mode	36	-0.0119457	0.0542817	0.988125	0.888396	1.09905	0.827096	Absolute count	Myeloid cell	CD33br HLA DR+ AC
ebi-a-GCST90001518	Osteonecrosis due to drugs|| id:finngen_R9_OSTEON_DRUGS	Osteonecrosis due to drugs	ebi-a-GCST90001518	MR Egger	37	0.0219659	0.0440548	1.02221	0.937647	1.1144	0.621178	Absolute count	Myeloid cell	CD33br HLA DR+ CD14- AC
ebi-a-GCST90001518	Osteonecrosis due to drugs|| id:finngen_R9_OSTEON_DRUGS	Osteonecrosis due to drugs	ebi-a-GCST90001518	Weighted median	37	0.025462	0.0511368	1.02579	0.927961	1.13393	0.618541	Absolute count	Myeloid cell	CD33br HLA DR+ CD14- AC
ebi-a-GCST90001518	Osteonecrosis due to drugs|| id:finngen_R9_OSTEON_DRUGS	Osteonecrosis due to drugs	ebi-a-GCST90001518	Inverse variance weighted	37	0.0336199	0.0372759	1.03419	0.961327	1.11258	0.367099	Absolute count	Myeloid cell	CD33br HLA DR+ CD14- AC
ebi-a-GCST90001518	Osteonecrosis due to drugs|| id:finngen_R9_OSTEON_DRUGS	Osteonecrosis due to drugs	ebi-a-GCST90001518	Simple mode	37	0.0529648	0.0744459	1.05439	0.91124	1.22003	0.481388	Absolute count	Myeloid cell	CD33br HLA DR+ CD14- AC
ebi-a-GCST90001518	Osteonecrosis due to drugs|| id:finngen_R9_OSTEON_DRUGS	Osteonecrosis due to drugs	ebi-a-GCST90001518	Weighted mode	37	0.0223683	0.0469534	1.02262	0.93271	1.1212	0.636673	Absolute count	Myeloid cell	CD33br HLA DR+ CD14- AC
ebi-a-GCST90001519	Osteonecrosis due to drugs|| id:finngen_R9_OSTEON_DRUGS	Osteonecrosis due to drugs	ebi-a-GCST90001519	MR Egger	20	0.0758344	0.118561	1.07878	0.855093	1.36099	0.530475	Relative count	Myeloid cell	CD33br HLA DR+ CD14- %CD33br HLA DR+
ebi-a-GCST90001519	Osteonecrosis due to drugs|| id:finngen_R9_OSTEON_DRUGS	Osteonecrosis due to drugs	ebi-a-GCST90001519	Weighted median	20	0.0399488	0.105861	1.04076	0.845743	1.28074	0.705899	Relative count	Myeloid cell	CD33br HLA DR+ CD14- %CD33br HLA DR+
ebi-a-GCST90001519	Osteonecrosis due to drugs|| id:finngen_R9_OSTEON_DRUGS	Osteonecrosis due to drugs	ebi-a-GCST90001519	Inverse variance weighted	20	0.0784455	0.0809358	1.0816	0.922942	1.26754	0.33243	Relative count	Myeloid cell	CD33br HLA DR+ CD14- %CD33br HLA DR+
ebi-a-GCST90001519	Osteonecrosis due to drugs|| id:finngen_R9_OSTEON_DRUGS	Osteonecrosis due to drugs	ebi-a-GCST90001519	Simple mode	20	0.078826	0.146035	1.08202	0.812692	1.44059	0.595623	Relative count	Myeloid cell	CD33br HLA DR+ CD14- %CD33br HLA DR+
ebi-a-GCST90001519	Osteonecrosis due to drugs|| id:finngen_R9_OSTEON_DRUGS	Osteonecrosis due to drugs	ebi-a-GCST90001519	Weighted mode	20	0.0477264	0.111533	1.04888	0.842924	1.30517	0.673526	Relative count	Myeloid cell	CD33br HLA DR+ CD14- %CD33br HLA DR+
ebi-a-GCST90001520	Osteonecrosis due to drugs|| id:finngen_R9_OSTEON_DRUGS	Osteonecrosis due to drugs	ebi-a-GCST90001520	MR Egger	35	0.0322209	0.0737872	1.03275	0.893685	1.19344	0.665192	Absolute count	Myeloid cell	CD33br HLA DR+ CD14dim AC
ebi-a-GCST90001520	Osteonecrosis due to drugs|| id:finngen_R9_OSTEON_DRUGS	Osteonecrosis due to drugs	ebi-a-GCST90001520	Weighted median	35	-0.0223673	0.0831295	0.977881	0.830854	1.15093	0.787879	Absolute count	Myeloid cell	CD33br HLA DR+ CD14dim AC
ebi-a-GCST90001520	Osteonecrosis due to drugs|| id:finngen_R9_OSTEON_DRUGS	Osteonecrosis due to drugs	ebi-a-GCST90001520	Inverse variance weighted	35	0.00196719	0.0571259	1.00197	0.895834	1.12068	0.972529	Absolute count	Myeloid cell	CD33br HLA DR+ CD14dim AC
ebi-a-GCST90001520	Osteonecrosis due to drugs|| id:finngen_R9_OSTEON_DRUGS	Osteonecrosis due to drugs	ebi-a-GCST90001520	Simple mode	35	-0.0906089	0.134357	0.913375	0.701911	1.18855	0.504625	Absolute count	Myeloid cell	CD33br HLA DR+ CD14dim AC
ebi-a-GCST90001520	Osteonecrosis due to drugs|| id:finngen_R9_OSTEON_DRUGS	Osteonecrosis due to drugs	ebi-a-GCST90001520	Weighted mode	35	-0.00314404	0.0730351	0.996861	0.863905	1.15028	0.965915	Absolute count	Myeloid cell	CD33br HLA DR+ CD14dim AC
ebi-a-GCST90001521	Osteonecrosis due to drugs|| id:finngen_R9_OSTEON_DRUGS	Osteonecrosis due to drugs	ebi-a-GCST90001521	MR Egger	26	0.0568326	0.146391	1.05848	0.794459	1.41024	0.701273	Relative count	Myeloid cell	CD33br HLA DR+ CD14dim %CD33br HLA DR+
ebi-a-GCST90001521	Osteonecrosis due to drugs|| id:finngen_R9_OSTEON_DRUGS	Osteonecrosis due to drugs	ebi-a-GCST90001521	Weighted median	26	0.05492	0.146365	1.05646	0.792981	1.40747	0.707492	Relative count	Myeloid cell	CD33br HLA DR+ CD14dim %CD33br HLA DR+
ebi-a-GCST90001521	Osteonecrosis due to drugs|| id:finngen_R9_OSTEON_DRUGS	Osteonecrosis due to drugs	ebi-a-GCST90001521	Inverse variance weighted	26	0.105252	0.0896075	1.11099	0.932041	1.3243	0.240157	Relative count	Myeloid cell	CD33br HLA DR+ CD14dim %CD33br HLA DR+
ebi-a-GCST90001521	Osteonecrosis due to drugs|| id:finngen_R9_OSTEON_DRUGS	Osteonecrosis due to drugs	ebi-a-GCST90001521	Simple mode	26	-0.0164401	0.202244	0.983694	0.661769	1.46222	0.93586	Relative count	Myeloid cell	CD33br HLA DR+ CD14dim %CD33br HLA DR+
ebi-a-GCST90001521	Osteonecrosis due to drugs|| id:finngen_R9_OSTEON_DRUGS	Osteonecrosis due to drugs	ebi-a-GCST90001521	Weighted mode	26	0.00649775	0.145742	1.00652	0.756421	1.33931	0.964793	Relative count	Myeloid cell	CD33br HLA DR+ CD14dim %CD33br HLA DR+
ebi-a-GCST90001522	Osteonecrosis due to drugs|| id:finngen_R9_OSTEON_DRUGS	Osteonecrosis due to drugs	ebi-a-GCST90001522	MR Egger	22	0.208329	0.211685	1.23162	0.813366	1.86494	0.336801	Absolute count	Myeloid cell	CD33- HLA DR- AC
ebi-a-GCST90001522	Osteonecrosis due to drugs|| id:finngen_R9_OSTEON_DRUGS	Osteonecrosis due to drugs	ebi-a-GCST90001522	Weighted median	22	-0.00220544	0.13967	0.997797	0.758844	1.31199	0.987402	Absolute count	Myeloid cell	CD33- HLA DR- AC
ebi-a-GCST90001522	Osteonecrosis due to drugs|| id:finngen_R9_OSTEON_DRUGS	Osteonecrosis due to drugs	ebi-a-GCST90001522	Inverse variance weighted	22	0.0635612	0.0997858	1.06562	0.876324	1.29582	0.52414	Absolute count	Myeloid cell	CD33- HLA DR- AC
ebi-a-GCST90001522	Osteonecrosis due to drugs|| id:finngen_R9_OSTEON_DRUGS	Osteonecrosis due to drugs	ebi-a-GCST90001522	Simple mode	22	0.201015	0.243477	1.22264	0.758661	1.97039	0.418311	Absolute count	Myeloid cell	CD33- HLA DR- AC
ebi-a-GCST90001522	Osteonecrosis due to drugs|| id:finngen_R9_OSTEON_DRUGS	Osteonecrosis due to drugs	ebi-a-GCST90001522	Weighted mode	22	-0.0533109	0.215756	0.948085	0.621143	1.44711	0.807239	Absolute count	Myeloid cell	CD33- HLA DR- AC
ebi-a-GCST90001523	Osteonecrosis due to drugs|| id:finngen_R9_OSTEON_DRUGS	Osteonecrosis due to drugs	ebi-a-GCST90001523	MR Egger	51	0.0364644	0.0752471	1.03714	0.894921	1.20195	0.630122	Absolute count	Myeloid cell	CD33- HLA DR+ AC
ebi-a-GCST90001523	Osteonecrosis due to drugs|| id:finngen_R9_OSTEON_DRUGS	Osteonecrosis due to drugs	ebi-a-GCST90001523	Weighted median	51	0.0356037	0.0871308	1.03625	0.873565	1.22922	0.682816	Absolute count	Myeloid cell	CD33- HLA DR+ AC
ebi-a-GCST90001523	Osteonecrosis due to drugs|| id:finngen_R9_OSTEON_DRUGS	Osteonecrosis due to drugs	ebi-a-GCST90001523	Inverse variance weighted	51	-0.00359833	0.0558294	0.996408	0.893129	1.11163	0.94861	Absolute count	Myeloid cell	CD33- HLA DR+ AC
ebi-a-GCST90001523	Osteonecrosis due to drugs|| id:finngen_R9_OSTEON_DRUGS	Osteonecrosis due to drugs	ebi-a-GCST90001523	Simple mode	51	-0.0763255	0.150106	0.926515	0.690367	1.24344	0.613354	Absolute count	Myeloid cell	CD33- HLA DR+ AC
ebi-a-GCST90001523	Osteonecrosis due to drugs|| id:finngen_R9_OSTEON_DRUGS	Osteonecrosis due to drugs	ebi-a-GCST90001523	Weighted mode	51	-0.0261077	0.0884429	0.97423	0.819176	1.15863	0.769069	Absolute count	Myeloid cell	CD33- HLA DR+ AC
ebi-a-GCST90001524	Osteonecrosis due to drugs|| id:finngen_R9_OSTEON_DRUGS	Osteonecrosis due to drugs	ebi-a-GCST90001524	Inverse variance weighted	27	0.229088	0.102305	1.25745	1.02898	1.53665	0.0251386	Absolute count	Myeloid cell	Gr MDSC AC
ebi-a-GCST90001524	Osteonecrosis due to drugs|| id:finngen_R9_OSTEON_DRUGS	Osteonecrosis due to drugs	ebi-a-GCST90001524	MR Egger	27	-0.068951	0.19956	0.933372	0.631228	1.38014	0.732597	Absolute count	Myeloid cell	Gr MDSC AC
ebi-a-GCST90001524	Osteonecrosis due to drugs|| id:finngen_R9_OSTEON_DRUGS	Osteonecrosis due to drugs	ebi-a-GCST90001524	Simple mode	27	0.137921	0.213904	1.14788	0.754778	1.74573	0.52472	Absolute count	Myeloid cell	Gr MDSC AC
ebi-a-GCST90001524	Osteonecrosis due to drugs|| id:finngen_R9_OSTEON_DRUGS	Osteonecrosis due to drugs	ebi-a-GCST90001524	Weighted median	27	0.111049	0.132871	1.11745	0.861244	1.44987	0.403286	Absolute count	Myeloid cell	Gr MDSC AC
ebi-a-GCST90001524	Osteonecrosis due to drugs|| id:finngen_R9_OSTEON_DRUGS	Osteonecrosis due to drugs	ebi-a-GCST90001524	Weighted mode	27	0.0901805	0.164644	1.09437	0.792532	1.51117	0.58855	Absolute count	Myeloid cell	Gr MDSC AC
ebi-a-GCST90001525	Osteonecrosis due to drugs|| id:finngen_R9_OSTEON_DRUGS	Osteonecrosis due to drugs	ebi-a-GCST90001525	MR Egger	28	0.141039	0.165918	1.15147	0.831802	1.59399	0.403058	Absolute count	Myeloid cell	CD33dim HLA DR+ CD11b+ AC
ebi-a-GCST90001525	Osteonecrosis due to drugs|| id:finngen_R9_OSTEON_DRUGS	Osteonecrosis due to drugs	ebi-a-GCST90001525	Weighted median	28	0.109309	0.129096	1.11551	0.866131	1.43668	0.397149	Absolute count	Myeloid cell	CD33dim HLA DR+ CD11b+ AC
ebi-a-GCST90001525	Osteonecrosis due to drugs|| id:finngen_R9_OSTEON_DRUGS	Osteonecrosis due to drugs	ebi-a-GCST90001525	Inverse variance weighted	28	-0.0166018	0.100776	0.983535	0.807249	1.19832	0.869149	Absolute count	Myeloid cell	CD33dim HLA DR+ CD11b+ AC
ebi-a-GCST90001525	Osteonecrosis due to drugs|| id:finngen_R9_OSTEON_DRUGS	Osteonecrosis due to drugs	ebi-a-GCST90001525	Simple mode	28	0.161726	0.195251	1.17554	0.801744	1.72361	0.414764	Absolute count	Myeloid cell	CD33dim HLA DR+ CD11b+ AC
ebi-a-GCST90001525	Osteonecrosis due to drugs|| id:finngen_R9_OSTEON_DRUGS	Osteonecrosis due to drugs	ebi-a-GCST90001525	Weighted mode	28	0.132034	0.141702	1.14115	0.864415	1.50647	0.359712	Absolute count	Myeloid cell	CD33dim HLA DR+ CD11b+ AC
ebi-a-GCST90001526	Osteonecrosis due to drugs|| id:finngen_R9_OSTEON_DRUGS	Osteonecrosis due to drugs	ebi-a-GCST90001526	MR Egger	28	-0.0858174	0.0946719	0.917762	0.762331	1.10488	0.373011	Relative count	Myeloid cell	CD33dim HLA DR+ CD11b+ %CD33dim HLA DR+
ebi-a-GCST90001526	Osteonecrosis due to drugs|| id:finngen_R9_OSTEON_DRUGS	Osteonecrosis due to drugs	ebi-a-GCST90001526	Weighted median	28	-0.0619342	0.0856068	0.939945	0.794753	1.11166	0.469389	Relative count	Myeloid cell	CD33dim HLA DR+ CD11b+ %CD33dim HLA DR+
ebi-a-GCST90001526	Osteonecrosis due to drugs|| id:finngen_R9_OSTEON_DRUGS	Osteonecrosis due to drugs	ebi-a-GCST90001526	Inverse variance weighted	28	0.000637465	0.063599	1.00064	0.883365	1.13348	0.992003	Relative count	Myeloid cell	CD33dim HLA DR+ CD11b+ %CD33dim HLA DR+
ebi-a-GCST90001526	Osteonecrosis due to drugs|| id:finngen_R9_OSTEON_DRUGS	Osteonecrosis due to drugs	ebi-a-GCST90001526	Simple mode	28	-0.0424139	0.148151	0.958473	0.716921	1.28141	0.776843	Relative count	Myeloid cell	CD33dim HLA DR+ CD11b+ %CD33dim HLA DR+
ebi-a-GCST90001526	Osteonecrosis due to drugs|| id:finngen_R9_OSTEON_DRUGS	Osteonecrosis due to drugs	ebi-a-GCST90001526	Weighted mode	28	-0.0701197	0.0683921	0.932282	0.815325	1.06602	0.314338	Relative count	Myeloid cell	CD33dim HLA DR+ CD11b+ %CD33dim HLA DR+
ebi-a-GCST90001527	Osteonecrosis due to drugs|| id:finngen_R9_OSTEON_DRUGS	Osteonecrosis due to drugs	ebi-a-GCST90001527	MR Egger	28	0.0539641	0.0759553	1.05545	0.909456	1.22487	0.483737	Absolute count	Myeloid cell	CD33dim HLA DR+ CD11b- AC
ebi-a-GCST90001527	Osteonecrosis due to drugs|| id:finngen_R9_OSTEON_DRUGS	Osteonecrosis due to drugs	ebi-a-GCST90001527	Weighted median	28	0.0321571	0.0909357	1.03268	0.864091	1.23416	0.723621	Absolute count	Myeloid cell	CD33dim HLA DR+ CD11b- AC
ebi-a-GCST90001527	Osteonecrosis due to drugs|| id:finngen_R9_OSTEON_DRUGS	Osteonecrosis due to drugs	ebi-a-GCST90001527	Inverse variance weighted	28	0.0128324	0.0614577	1.01292	0.897964	1.14258	0.834604	Absolute count	Myeloid cell	CD33dim HLA DR+ CD11b- AC
ebi-a-GCST90001527	Osteonecrosis due to drugs|| id:finngen_R9_OSTEON_DRUGS	Osteonecrosis due to drugs	ebi-a-GCST90001527	Simple mode	28	0.00490797	0.166093	1.00492	0.725689	1.39159	0.976644	Absolute count	Myeloid cell	CD33dim HLA DR+ CD11b- AC
ebi-a-GCST90001527	Osteonecrosis due to drugs|| id:finngen_R9_OSTEON_DRUGS	Osteonecrosis due to drugs	ebi-a-GCST90001527	Weighted mode	28	0.0142873	0.0774146	1.01439	0.871582	1.1806	0.854957	Absolute count	Myeloid cell	CD33dim HLA DR+ CD11b- AC
ebi-a-GCST90001528	Osteonecrosis due to drugs|| id:finngen_R9_OSTEON_DRUGS	Osteonecrosis due to drugs	ebi-a-GCST90001528	MR Egger	28	0.0931734	0.0836387	1.09765	0.931687	1.29318	0.275473	Relative count	Myeloid cell	CD33dim HLA DR+ CD11b- %CD33dim HLA DR+
ebi-a-GCST90001528	Osteonecrosis due to drugs|| id:finngen_R9_OSTEON_DRUGS	Osteonecrosis due to drugs	ebi-a-GCST90001528	Weighted median	28	0.0808651	0.0652106	1.08422	0.954137	1.23205	0.214953	Relative count	Myeloid cell	CD33dim HLA DR+ CD11b- %CD33dim HLA DR+
ebi-a-GCST90001528	Osteonecrosis due to drugs|| id:finngen_R9_OSTEON_DRUGS	Osteonecrosis due to drugs	ebi-a-GCST90001528	Inverse variance weighted	28	0.0241625	0.0589486	1.02446	0.912674	1.14993	0.681886	Relative count	Myeloid cell	CD33dim HLA DR+ CD11b- %CD33dim HLA DR+
ebi-a-GCST90001528	Osteonecrosis due to drugs|| id:finngen_R9_OSTEON_DRUGS	Osteonecrosis due to drugs	ebi-a-GCST90001528	Simple mode	28	0.114066	0.10215	1.12083	0.917458	1.36927	0.273983	Relative count	Myeloid cell	CD33dim HLA DR+ CD11b- %CD33dim HLA DR+
ebi-a-GCST90001528	Osteonecrosis due to drugs|| id:finngen_R9_OSTEON_DRUGS	Osteonecrosis due to drugs	ebi-a-GCST90001528	Weighted mode	28	0.0783134	0.0509567	1.08146	0.978669	1.19505	0.135964	Relative count	Myeloid cell	CD33dim HLA DR+ CD11b- %CD33dim HLA DR+
ebi-a-GCST90001529	Osteonecrosis due to drugs|| id:finngen_R9_OSTEON_DRUGS	Osteonecrosis due to drugs	ebi-a-GCST90001529	Inverse variance weighted	18	0.278996	0.123201	1.3218	1.03823	1.68282	0.02354	Absolute count	Myeloid cell	CD66b++ myeloid cell AC
ebi-a-GCST90001529	Osteonecrosis due to drugs|| id:finngen_R9_OSTEON_DRUGS	Osteonecrosis due to drugs	ebi-a-GCST90001529	MR Egger	18	0.285968	0.2225	1.33105	0.860594	2.05869	0.217	Absolute count	Myeloid cell	CD66b++ myeloid cell AC
ebi-a-GCST90001529	Osteonecrosis due to drugs|| id:finngen_R9_OSTEON_DRUGS	Osteonecrosis due to drugs	ebi-a-GCST90001529	Simple mode	18	0.258372	0.248067	1.29482	0.796252	2.10556	0.312211	Absolute count	Myeloid cell	CD66b++ myeloid cell AC
ebi-a-GCST90001529	Osteonecrosis due to drugs|| id:finngen_R9_OSTEON_DRUGS	Osteonecrosis due to drugs	ebi-a-GCST90001529	Weighted median	18	0.238641	0.164168	1.26952	0.920233	1.75139	0.146047	Absolute count	Myeloid cell	CD66b++ myeloid cell AC
ebi-a-GCST90001529	Osteonecrosis due to drugs|| id:finngen_R9_OSTEON_DRUGS	Osteonecrosis due to drugs	ebi-a-GCST90001529	Weighted mode	18	0.225558	0.186895	1.25302	0.868701	1.80737	0.244008	Absolute count	Myeloid cell	CD66b++ myeloid cell AC
ebi-a-GCST90001530	Osteonecrosis due to drugs|| id:finngen_R9_OSTEON_DRUGS	Osteonecrosis due to drugs	ebi-a-GCST90001530	MR Egger	56	-0.085594	0.138264	0.917967	0.700059	1.2037	0.538477	Absolute count	Myeloid cell	Mo MDSC AC
ebi-a-GCST90001530	Osteonecrosis due to drugs|| id:finngen_R9_OSTEON_DRUGS	Osteonecrosis due to drugs	ebi-a-GCST90001530	Weighted median	56	-0.00698825	0.0860542	0.993036	0.838908	1.17548	0.935277	Absolute count	Myeloid cell	Mo MDSC AC
ebi-a-GCST90001530	Osteonecrosis due to drugs|| id:finngen_R9_OSTEON_DRUGS	Osteonecrosis due to drugs	ebi-a-GCST90001530	Inverse variance weighted	56	0.0653641	0.0569929	1.06755	0.954715	1.19371	0.251431	Absolute count	Myeloid cell	Mo MDSC AC
ebi-a-GCST90001530	Osteonecrosis due to drugs|| id:finngen_R9_OSTEON_DRUGS	Osteonecrosis due to drugs	ebi-a-GCST90001530	Simple mode	56	-0.0448092	0.141766	0.95618	0.724212	1.26245	0.75314	Absolute count	Myeloid cell	Mo MDSC AC
ebi-a-GCST90001530	Osteonecrosis due to drugs|| id:finngen_R9_OSTEON_DRUGS	Osteonecrosis due to drugs	ebi-a-GCST90001530	Weighted mode	56	-0.0343005	0.0836442	0.966281	0.82017	1.13842	0.683343	Absolute count	Myeloid cell	Mo MDSC AC
ebi-a-GCST90001531	Osteonecrosis due to drugs|| id:finngen_R9_OSTEON_DRUGS	Osteonecrosis due to drugs	ebi-a-GCST90001531	MR Egger	33	0.0698968	0.0526936	1.0724	0.967168	1.18908	0.194372	Absolute count	Myeloid cell	CD33dim HLA DR- AC
ebi-a-GCST90001531	Osteonecrosis due to drugs|| id:finngen_R9_OSTEON_DRUGS	Osteonecrosis due to drugs	ebi-a-GCST90001531	Weighted median	33	0.0279072	0.0620753	1.0283	0.910501	1.16134	0.65302	Absolute count	Myeloid cell	CD33dim HLA DR- AC
ebi-a-GCST90001531	Osteonecrosis due to drugs|| id:finngen_R9_OSTEON_DRUGS	Osteonecrosis due to drugs	ebi-a-GCST90001531	Inverse variance weighted	33	0.0664428	0.0419155	1.0687	0.984411	1.16021	0.11293	Absolute count	Myeloid cell	CD33dim HLA DR- AC
ebi-a-GCST90001531	Osteonecrosis due to drugs|| id:finngen_R9_OSTEON_DRUGS	Osteonecrosis due to drugs	ebi-a-GCST90001531	Simple mode	33	0.104912	0.089943	1.11061	0.931112	1.32472	0.25206	Absolute count	Myeloid cell	CD33dim HLA DR- AC
ebi-a-GCST90001531	Osteonecrosis due to drugs|| id:finngen_R9_OSTEON_DRUGS	Osteonecrosis due to drugs	ebi-a-GCST90001531	Weighted mode	33	0.053758	0.0523232	1.05523	0.952376	1.16919	0.311926	Absolute count	Myeloid cell	CD33dim HLA DR- AC
ebi-a-GCST90001532	Osteonecrosis due to drugs|| id:finngen_R9_OSTEON_DRUGS	Osteonecrosis due to drugs	ebi-a-GCST90001532	MR Egger	31	0.0782275	0.0521787	1.08137	0.976244	1.19781	0.144625	Absolute count	Myeloid cell	Basophil AC
ebi-a-GCST90001532	Osteonecrosis due to drugs|| id:finngen_R9_OSTEON_DRUGS	Osteonecrosis due to drugs	ebi-a-GCST90001532	Weighted median	31	0.0317958	0.061759	1.03231	0.914615	1.16514	0.606668	Absolute count	Myeloid cell	Basophil AC
ebi-a-GCST90001532	Osteonecrosis due to drugs|| id:finngen_R9_OSTEON_DRUGS	Osteonecrosis due to drugs	ebi-a-GCST90001532	Inverse variance weighted	31	0.0639602	0.042763	1.06605	0.980341	1.15925	0.134734	Absolute count	Myeloid cell	Basophil AC
ebi-a-GCST90001532	Osteonecrosis due to drugs|| id:finngen_R9_OSTEON_DRUGS	Osteonecrosis due to drugs	ebi-a-GCST90001532	Simple mode	31	0.0981422	0.0955792	1.10312	0.914669	1.3304	0.312716	Absolute count	Myeloid cell	Basophil AC
ebi-a-GCST90001532	Osteonecrosis due to drugs|| id:finngen_R9_OSTEON_DRUGS	Osteonecrosis due to drugs	ebi-a-GCST90001532	Weighted mode	31	0.0522439	0.0481183	1.05363	0.958805	1.15784	0.286242	Absolute count	Myeloid cell	Basophil AC
ebi-a-GCST90001533	Osteonecrosis due to drugs|| id:finngen_R9_OSTEON_DRUGS	Osteonecrosis due to drugs	ebi-a-GCST90001533	MR Egger	30	-0.228781	0.179346	0.795503	0.559731	1.13059	0.212566	Relative count	Myeloid cell	Basophil %CD33dim HLA DR- CD66b-
ebi-a-GCST90001533	Osteonecrosis due to drugs|| id:finngen_R9_OSTEON_DRUGS	Osteonecrosis due to drugs	ebi-a-GCST90001533	Weighted median	30	0.0433987	0.125782	1.04435	0.816169	1.33634	0.730071	Relative count	Myeloid cell	Basophil %CD33dim HLA DR- CD66b-
ebi-a-GCST90001533	Osteonecrosis due to drugs|| id:finngen_R9_OSTEON_DRUGS	Osteonecrosis due to drugs	ebi-a-GCST90001533	Inverse variance weighted	30	0.0387374	0.0879001	1.0395	0.874987	1.23494	0.659432	Relative count	Myeloid cell	Basophil %CD33dim HLA DR- CD66b-
ebi-a-GCST90001533	Osteonecrosis due to drugs|| id:finngen_R9_OSTEON_DRUGS	Osteonecrosis due to drugs	ebi-a-GCST90001533	Simple mode	30	-0.0201238	0.209293	0.980077	0.650289	1.47712	0.924062	Relative count	Myeloid cell	Basophil %CD33dim HLA DR- CD66b-
ebi-a-GCST90001533	Osteonecrosis due to drugs|| id:finngen_R9_OSTEON_DRUGS	Osteonecrosis due to drugs	ebi-a-GCST90001533	Weighted mode	30	0.0377971	0.137096	1.03852	0.79381	1.35867	0.784735	Relative count	Myeloid cell	Basophil %CD33dim HLA DR- CD66b-
ebi-a-GCST90001534	Osteonecrosis due to drugs|| id:finngen_R9_OSTEON_DRUGS	Osteonecrosis due to drugs	ebi-a-GCST90001534	MR Egger	15	0.0654113	0.0717765	1.0676	0.927492	1.22887	0.378716	Absolute count	Maturation stages of T cell	CD45RA- CD4+ AC
ebi-a-GCST90001534	Osteonecrosis due to drugs|| id:finngen_R9_OSTEON_DRUGS	Osteonecrosis due to drugs	ebi-a-GCST90001534	Weighted median	15	0.0820038	0.0824506	1.08546	0.923486	1.27584	0.31994	Absolute count	Maturation stages of T cell	CD45RA- CD4+ AC
ebi-a-GCST90001534	Osteonecrosis due to drugs|| id:finngen_R9_OSTEON_DRUGS	Osteonecrosis due to drugs	ebi-a-GCST90001534	Inverse variance weighted	15	0.0622453	0.0619984	1.06422	0.942451	1.20173	0.315387	Absolute count	Maturation stages of T cell	CD45RA- CD4+ AC
ebi-a-GCST90001534	Osteonecrosis due to drugs|| id:finngen_R9_OSTEON_DRUGS	Osteonecrosis due to drugs	ebi-a-GCST90001534	Simple mode	15	0.0753353	0.157376	1.07825	0.792058	1.46784	0.639544	Absolute count	Maturation stages of T cell	CD45RA- CD4+ AC
ebi-a-GCST90001534	Osteonecrosis due to drugs|| id:finngen_R9_OSTEON_DRUGS	Osteonecrosis due to drugs	ebi-a-GCST90001534	Weighted mode	15	0.0823484	0.0721276	1.08583	0.942686	1.25072	0.272729	Absolute count	Maturation stages of T cell	CD45RA- CD4+ AC
ebi-a-GCST90001535	Osteonecrosis due to drugs|| id:finngen_R9_OSTEON_DRUGS	Osteonecrosis due to drugs	ebi-a-GCST90001535	MR Egger	37	0.0585229	0.121966	1.06027	0.834827	1.34659	0.634333	Relative count	Maturation stages of T cell	CD45RA- CD4+ %CD4+
ebi-a-GCST90001535	Osteonecrosis due to drugs|| id:finngen_R9_OSTEON_DRUGS	Osteonecrosis due to drugs	ebi-a-GCST90001535	Weighted median	37	0.0804514	0.137397	1.08378	0.827913	1.41871	0.558185	Relative count	Maturation stages of T cell	CD45RA- CD4+ %CD4+
ebi-a-GCST90001535	Osteonecrosis due to drugs|| id:finngen_R9_OSTEON_DRUGS	Osteonecrosis due to drugs	ebi-a-GCST90001535	Inverse variance weighted	37	0.0844044	0.0849734	1.08807	0.92114	1.28525	0.320562	Relative count	Maturation stages of T cell	CD45RA- CD4+ %CD4+
ebi-a-GCST90001535	Osteonecrosis due to drugs|| id:finngen_R9_OSTEON_DRUGS	Osteonecrosis due to drugs	ebi-a-GCST90001535	Simple mode	37	-0.00953848	0.246676	0.990507	0.610777	1.60632	0.969369	Relative count	Maturation stages of T cell	CD45RA- CD4+ %CD4+
ebi-a-GCST90001535	Osteonecrosis due to drugs|| id:finngen_R9_OSTEON_DRUGS	Osteonecrosis due to drugs	ebi-a-GCST90001535	Weighted mode	37	0.055869	0.116492	1.05746	0.841596	1.32869	0.634417	Relative count	Maturation stages of T cell	CD45RA- CD4+ %CD4+
ebi-a-GCST90001536	Osteonecrosis due to drugs|| id:finngen_R9_OSTEON_DRUGS	Osteonecrosis due to drugs	ebi-a-GCST90001536	MR Egger	36	0.0149741	0.0434013	1.01509	0.932308	1.10522	0.732208	Relative count	Maturation stages of T cell	CD45RA- CD4+ %T cell
ebi-a-GCST90001536	Osteonecrosis due to drugs|| id:finngen_R9_OSTEON_DRUGS	Osteonecrosis due to drugs	ebi-a-GCST90001536	Weighted median	36	-0.0306682	0.0510173	0.969797	0.877514	1.07179	0.547752	Relative count	Maturation stages of T cell	CD45RA- CD4+ %T cell
ebi-a-GCST90001536	Osteonecrosis due to drugs|| id:finngen_R9_OSTEON_DRUGS	Osteonecrosis due to drugs	ebi-a-GCST90001536	Inverse variance weighted	36	0.00310676	0.0373917	1.00311	0.932225	1.07939	0.933782	Relative count	Maturation stages of T cell	CD45RA- CD4+ %T cell
ebi-a-GCST90001536	Osteonecrosis due to drugs|| id:finngen_R9_OSTEON_DRUGS	Osteonecrosis due to drugs	ebi-a-GCST90001536	Simple mode	36	-0.0305228	0.107165	0.969938	0.786183	1.19664	0.77746	Relative count	Maturation stages of T cell	CD45RA- CD4+ %T cell
ebi-a-GCST90001536	Osteonecrosis due to drugs|| id:finngen_R9_OSTEON_DRUGS	Osteonecrosis due to drugs	ebi-a-GCST90001536	Weighted mode	36	0.0111986	0.0367558	1.01126	0.940971	1.0868	0.762418	Relative count	Maturation stages of T cell	CD45RA- CD4+ %T cell
ebi-a-GCST90001537	Osteonecrosis due to drugs|| id:finngen_R9_OSTEON_DRUGS	Osteonecrosis due to drugs	ebi-a-GCST90001537	MR Egger	29	-0.0101353	0.134836	0.989916	0.760018	1.28936	0.940635	Absolute count	Maturation stages of T cell	CM CD4+ AC
ebi-a-GCST90001537	Osteonecrosis due to drugs|| id:finngen_R9_OSTEON_DRUGS	Osteonecrosis due to drugs	ebi-a-GCST90001537	Weighted median	29	-0.0655086	0.151741	0.936591	0.695641	1.261	0.66595	Absolute count	Maturation stages of T cell	CM CD4+ AC
ebi-a-GCST90001537	Osteonecrosis due to drugs|| id:finngen_R9_OSTEON_DRUGS	Osteonecrosis due to drugs	ebi-a-GCST90001537	Inverse variance weighted	29	0.0610834	0.0956102	1.06299	0.881339	1.28207	0.522901	Absolute count	Maturation stages of T cell	CM CD4+ AC
ebi-a-GCST90001537	Osteonecrosis due to drugs|| id:finngen_R9_OSTEON_DRUGS	Osteonecrosis due to drugs	ebi-a-GCST90001537	Simple mode	29	0.117316	0.266633	1.12448	0.666787	1.89632	0.66332	Absolute count	Maturation stages of T cell	CM CD4+ AC
ebi-a-GCST90001537	Osteonecrosis due to drugs|| id:finngen_R9_OSTEON_DRUGS	Osteonecrosis due to drugs	ebi-a-GCST90001537	Weighted mode	29	-0.0367091	0.147661	0.963957	0.721715	1.28751	0.805482	Absolute count	Maturation stages of T cell	CM CD4+ AC
ebi-a-GCST90001538	Osteonecrosis due to drugs|| id:finngen_R9_OSTEON_DRUGS	Osteonecrosis due to drugs	ebi-a-GCST90001538	MR Egger	37	-0.0557234	0.0400707	0.945801	0.874361	1.02308	0.173118	Relative count	Maturation stages of T cell	CM CD4+ %CD4+
ebi-a-GCST90001538	Osteonecrosis due to drugs|| id:finngen_R9_OSTEON_DRUGS	Osteonecrosis due to drugs	ebi-a-GCST90001538	Weighted median	37	-0.0545044	0.041349	0.946954	0.873237	1.0269	0.187452	Relative count	Maturation stages of T cell	CM CD4+ %CD4+
ebi-a-GCST90001538	Osteonecrosis due to drugs|| id:finngen_R9_OSTEON_DRUGS	Osteonecrosis due to drugs	ebi-a-GCST90001538	Inverse variance weighted	37	-0.0478869	0.0359266	0.953242	0.888427	1.02278	0.182562	Relative count	Maturation stages of T cell	CM CD4+ %CD4+
ebi-a-GCST90001538	Osteonecrosis due to drugs|| id:finngen_R9_OSTEON_DRUGS	Osteonecrosis due to drugs	ebi-a-GCST90001538	Simple mode	37	0.106489	0.151695	1.11237	0.82627	1.49752	0.487197	Relative count	Maturation stages of T cell	CM CD4+ %CD4+
ebi-a-GCST90001538	Osteonecrosis due to drugs|| id:finngen_R9_OSTEON_DRUGS	Osteonecrosis due to drugs	ebi-a-GCST90001538	Weighted mode	37	-0.0572612	0.0374271	0.944347	0.877553	1.01623	0.134772	Relative count	Maturation stages of T cell	CM CD4+ %CD4+
ebi-a-GCST90001539	Osteonecrosis due to drugs|| id:finngen_R9_OSTEON_DRUGS	Osteonecrosis due to drugs	ebi-a-GCST90001539	MR Egger	25	0.419623	0.190973	1.52139	1.04636	2.21207	0.0383374	Relative count	Maturation stages of T cell	CM CD4+ %T cell
ebi-a-GCST90001539	Osteonecrosis due to drugs|| id:finngen_R9_OSTEON_DRUGS	Osteonecrosis due to drugs	ebi-a-GCST90001539	Weighted median	25	0.293027	0.18036	1.34048	0.941313	1.90891	0.104233	Relative count	Maturation stages of T cell	CM CD4+ %T cell
ebi-a-GCST90001539	Osteonecrosis due to drugs|| id:finngen_R9_OSTEON_DRUGS	Osteonecrosis due to drugs	ebi-a-GCST90001539	Inverse variance weighted	25	0.197776	0.118062	1.21869	0.966934	1.53599	0.0938965	Relative count	Maturation stages of T cell	CM CD4+ %T cell
ebi-a-GCST90001539	Osteonecrosis due to drugs|| id:finngen_R9_OSTEON_DRUGS	Osteonecrosis due to drugs	ebi-a-GCST90001539	Simple mode	25	0.0484611	0.362031	1.04965	0.516273	2.13409	0.89463	Relative count	Maturation stages of T cell	CM CD4+ %T cell
ebi-a-GCST90001539	Osteonecrosis due to drugs|| id:finngen_R9_OSTEON_DRUGS	Osteonecrosis due to drugs	ebi-a-GCST90001539	Weighted mode	25	0.325497	0.198094	1.38472	0.939162	2.04166	0.113392	Relative count	Maturation stages of T cell	CM CD4+ %T cell
ebi-a-GCST90001540	Osteonecrosis due to drugs|| id:finngen_R9_OSTEON_DRUGS	Osteonecrosis due to drugs	ebi-a-GCST90001540	MR Egger	31	0.0884701	0.260812	1.0925	0.655261	1.8215	0.736895	Absolute count	Maturation stages of T cell	Naive CD4+ AC
ebi-a-GCST90001540	Osteonecrosis due to drugs|| id:finngen_R9_OSTEON_DRUGS	Osteonecrosis due to drugs	ebi-a-GCST90001540	Weighted median	31	0.105428	0.167091	1.11119	0.800859	1.54176	0.528064	Absolute count	Maturation stages of T cell	Naive CD4+ AC
ebi-a-GCST90001540	Osteonecrosis due to drugs|| id:finngen_R9_OSTEON_DRUGS	Osteonecrosis due to drugs	ebi-a-GCST90001540	Inverse variance weighted	31	-0.046615	0.122434	0.954455	0.750823	1.21331	0.703399	Absolute count	Maturation stages of T cell	Naive CD4+ AC
ebi-a-GCST90001540	Osteonecrosis due to drugs|| id:finngen_R9_OSTEON_DRUGS	Osteonecrosis due to drugs	ebi-a-GCST90001540	Simple mode	31	0.130637	0.266084	1.13955	0.676456	1.91969	0.627027	Absolute count	Maturation stages of T cell	Naive CD4+ AC
ebi-a-GCST90001540	Osteonecrosis due to drugs|| id:finngen_R9_OSTEON_DRUGS	Osteonecrosis due to drugs	ebi-a-GCST90001540	Weighted mode	31	0.119323	0.239116	1.12673	0.70515	1.80037	0.621408	Absolute count	Maturation stages of T cell	Naive CD4+ AC
ebi-a-GCST90001541	Osteonecrosis due to drugs|| id:finngen_R9_OSTEON_DRUGS	Osteonecrosis due to drugs	ebi-a-GCST90001541	MR Egger	51	0.0399267	0.149564	1.04073	0.776297	1.39525	0.790626	Relative count	Maturation stages of T cell	Naive CD4+ %CD4+
ebi-a-GCST90001541	Osteonecrosis due to drugs|| id:finngen_R9_OSTEON_DRUGS	Osteonecrosis due to drugs	ebi-a-GCST90001541	Weighted median	51	-0.101456	0.144266	0.903521	0.680982	1.19878	0.481895	Relative count	Maturation stages of T cell	Naive CD4+ %CD4+
ebi-a-GCST90001541	Osteonecrosis due to drugs|| id:finngen_R9_OSTEON_DRUGS	Osteonecrosis due to drugs	ebi-a-GCST90001541	Inverse variance weighted	51	-0.0761576	0.0915943	0.92667	0.774388	1.1089	0.40571	Relative count	Maturation stages of T cell	Naive CD4+ %CD4+
ebi-a-GCST90001541	Osteonecrosis due to drugs|| id:finngen_R9_OSTEON_DRUGS	Osteonecrosis due to drugs	ebi-a-GCST90001541	Simple mode	51	-0.130426	0.219274	0.877722	0.571093	1.34898	0.554655	Relative count	Maturation stages of T cell	Naive CD4+ %CD4+
ebi-a-GCST90001541	Osteonecrosis due to drugs|| id:finngen_R9_OSTEON_DRUGS	Osteonecrosis due to drugs	ebi-a-GCST90001541	Weighted mode	51	-0.0658292	0.142924	0.936291	0.70754	1.239	0.647091	Relative count	Maturation stages of T cell	Naive CD4+ %CD4+
ebi-a-GCST90001542	Osteonecrosis due to drugs|| id:finngen_R9_OSTEON_DRUGS	Osteonecrosis due to drugs	ebi-a-GCST90001542	MR Egger	26	0.082269	0.0724855	1.08575	0.94195	1.2515	0.267596	Absolute count	Maturation stages of T cell	EM CD4+ AC
ebi-a-GCST90001542	Osteonecrosis due to drugs|| id:finngen_R9_OSTEON_DRUGS	Osteonecrosis due to drugs	ebi-a-GCST90001542	Weighted median	26	0.0813037	0.077205	1.0847	0.932377	1.26191	0.2923	Absolute count	Maturation stages of T cell	EM CD4+ AC
ebi-a-GCST90001542	Osteonecrosis due to drugs|| id:finngen_R9_OSTEON_DRUGS	Osteonecrosis due to drugs	ebi-a-GCST90001542	Inverse variance weighted	26	0.0447463	0.057343	1.04576	0.934591	1.17016	0.435198	Absolute count	Maturation stages of T cell	EM CD4+ AC
ebi-a-GCST90001542	Osteonecrosis due to drugs|| id:finngen_R9_OSTEON_DRUGS	Osteonecrosis due to drugs	ebi-a-GCST90001542	Simple mode	26	0.0761554	0.161733	1.07913	0.785966	1.48164	0.641816	Absolute count	Maturation stages of T cell	EM CD4+ AC
ebi-a-GCST90001542	Osteonecrosis due to drugs|| id:finngen_R9_OSTEON_DRUGS	Osteonecrosis due to drugs	ebi-a-GCST90001542	Weighted mode	26	0.0761554	0.0677088	1.07913	0.945015	1.23228	0.271379	Absolute count	Maturation stages of T cell	EM CD4+ AC
ebi-a-GCST90001543	Osteonecrosis due to drugs|| id:finngen_R9_OSTEON_DRUGS	Osteonecrosis due to drugs	ebi-a-GCST90001543	MR Egger	38	0.151841	0.109912	1.16397	0.938393	1.44378	0.175647	Relative count	Maturation stages of T cell	EM CD4+ %CD4+
ebi-a-GCST90001543	Osteonecrosis due to drugs|| id:finngen_R9_OSTEON_DRUGS	Osteonecrosis due to drugs	ebi-a-GCST90001543	Weighted median	38	0.119078	0.119168	1.12646	0.89182	1.42283	0.317674	Relative count	Maturation stages of T cell	EM CD4+ %CD4+
ebi-a-GCST90001543	Osteonecrosis due to drugs|| id:finngen_R9_OSTEON_DRUGS	Osteonecrosis due to drugs	ebi-a-GCST90001543	Inverse variance weighted	38	0.0205279	0.0789624	1.02074	0.874382	1.1916	0.794886	Relative count	Maturation stages of T cell	EM CD4+ %CD4+
ebi-a-GCST90001543	Osteonecrosis due to drugs|| id:finngen_R9_OSTEON_DRUGS	Osteonecrosis due to drugs	ebi-a-GCST90001543	Simple mode	38	-0.0660432	0.198848	0.93609	0.63395	1.38223	0.741666	Relative count	Maturation stages of T cell	EM CD4+ %CD4+
ebi-a-GCST90001543	Osteonecrosis due to drugs|| id:finngen_R9_OSTEON_DRUGS	Osteonecrosis due to drugs	ebi-a-GCST90001543	Weighted mode	38	0.140304	0.113952	1.15062	0.920313	1.43857	0.225997	Relative count	Maturation stages of T cell	EM CD4+ %CD4+
ebi-a-GCST90001544	Osteonecrosis due to drugs|| id:finngen_R9_OSTEON_DRUGS	Osteonecrosis due to drugs	ebi-a-GCST90001544	MR Egger	35	0.0847499	0.140313	1.08844	0.826742	1.43299	0.549969	Relative count	Maturation stages of T cell	EM CD4+ %T cell
ebi-a-GCST90001544	Osteonecrosis due to drugs|| id:finngen_R9_OSTEON_DRUGS	Osteonecrosis due to drugs	ebi-a-GCST90001544	Weighted median	35	-0.0490798	0.132077	0.952105	0.734951	1.23342	0.710191	Relative count	Maturation stages of T cell	EM CD4+ %T cell
ebi-a-GCST90001544	Osteonecrosis due to drugs|| id:finngen_R9_OSTEON_DRUGS	Osteonecrosis due to drugs	ebi-a-GCST90001544	Inverse variance weighted	35	-0.068221	0.0915556	0.934054	0.780617	1.11765	0.456192	Relative count	Maturation stages of T cell	EM CD4+ %T cell
ebi-a-GCST90001544	Osteonecrosis due to drugs|| id:finngen_R9_OSTEON_DRUGS	Osteonecrosis due to drugs	ebi-a-GCST90001544	Simple mode	35	-0.169621	0.233625	0.843985	0.533911	1.33414	0.472785	Relative count	Maturation stages of T cell	EM CD4+ %T cell
ebi-a-GCST90001544	Osteonecrosis due to drugs|| id:finngen_R9_OSTEON_DRUGS	Osteonecrosis due to drugs	ebi-a-GCST90001544	Weighted mode	35	-0.0201951	0.137738	0.980007	0.748142	1.28373	0.884298	Relative count	Maturation stages of T cell	EM CD4+ %T cell
ebi-a-GCST90001545	Osteonecrosis due to drugs|| id:finngen_R9_OSTEON_DRUGS	Osteonecrosis due to drugs	ebi-a-GCST90001545	MR Egger	18	0.269753	0.302087	1.30964	0.724454	2.36752	0.385111	Absolute count	Maturation stages of T cell	TD CD4+ AC
ebi-a-GCST90001545	Osteonecrosis due to drugs|| id:finngen_R9_OSTEON_DRUGS	Osteonecrosis due to drugs	ebi-a-GCST90001545	Weighted median	18	-0.002741	0.201425	0.997263	0.671975	1.48001	0.989143	Absolute count	Maturation stages of T cell	TD CD4+ AC
ebi-a-GCST90001545	Osteonecrosis due to drugs|| id:finngen_R9_OSTEON_DRUGS	Osteonecrosis due to drugs	ebi-a-GCST90001545	Inverse variance weighted	18	-0.133098	0.142382	0.87538	0.662214	1.15716	0.349894	Absolute count	Maturation stages of T cell	TD CD4+ AC
ebi-a-GCST90001545	Osteonecrosis due to drugs|| id:finngen_R9_OSTEON_DRUGS	Osteonecrosis due to drugs	ebi-a-GCST90001545	Simple mode	18	-0.0649003	0.316102	0.937161	0.504362	1.74135	0.839765	Absolute count	Maturation stages of T cell	TD CD4+ AC
ebi-a-GCST90001545	Osteonecrosis due to drugs|| id:finngen_R9_OSTEON_DRUGS	Osteonecrosis due to drugs	ebi-a-GCST90001545	Weighted mode	18	-0.0356905	0.223483	0.964939	0.622683	1.49531	0.874999	Absolute count	Maturation stages of T cell	TD CD4+ AC
ebi-a-GCST90001546	Osteonecrosis due to drugs|| id:finngen_R9_OSTEON_DRUGS	Osteonecrosis due to drugs	ebi-a-GCST90001546	MR Egger	46	-0.0178946	0.224511	0.982265	0.632588	1.52523	0.936833	Relative count	Maturation stages of T cell	TD CD4+ %CD4+
ebi-a-GCST90001546	Osteonecrosis due to drugs|| id:finngen_R9_OSTEON_DRUGS	Osteonecrosis due to drugs	ebi-a-GCST90001546	Weighted median	46	0.00525587	0.145496	1.00527	0.755847	1.337	0.971184	Relative count	Maturation stages of T cell	TD CD4+ %CD4+
ebi-a-GCST90001546	Osteonecrosis due to drugs|| id:finngen_R9_OSTEON_DRUGS	Osteonecrosis due to drugs	ebi-a-GCST90001546	Inverse variance weighted	46	0.0183753	0.107366	1.01855	0.825255	1.25711	0.864109	Relative count	Maturation stages of T cell	TD CD4+ %CD4+
ebi-a-GCST90001546	Osteonecrosis due to drugs|| id:finngen_R9_OSTEON_DRUGS	Osteonecrosis due to drugs	ebi-a-GCST90001546	Simple mode	46	-0.0415565	0.239042	0.959295	0.600448	1.5326	0.862766	Relative count	Maturation stages of T cell	TD CD4+ %CD4+
ebi-a-GCST90001546	Osteonecrosis due to drugs|| id:finngen_R9_OSTEON_DRUGS	Osteonecrosis due to drugs	ebi-a-GCST90001546	Weighted mode	46	-0.0268051	0.165596	0.973551	0.703722	1.34684	0.872132	Relative count	Maturation stages of T cell	TD CD4+ %CD4+
ebi-a-GCST90001547	Osteonecrosis due to drugs|| id:finngen_R9_OSTEON_DRUGS	Osteonecrosis due to drugs	ebi-a-GCST90001547	MR Egger	55	0.0711466	0.0838937	1.07374	0.910934	1.26564	0.40022	Relative count	Maturation stages of T cell	TD CD4+ %T cell
ebi-a-GCST90001547	Osteonecrosis due to drugs|| id:finngen_R9_OSTEON_DRUGS	Osteonecrosis due to drugs	ebi-a-GCST90001547	Weighted median	55	0.065492	0.0969541	1.06768	0.882905	1.29114	0.499361	Relative count	Maturation stages of T cell	TD CD4+ %T cell
ebi-a-GCST90001547	Osteonecrosis due to drugs|| id:finngen_R9_OSTEON_DRUGS	Osteonecrosis due to drugs	ebi-a-GCST90001547	Inverse variance weighted	55	0.0317419	0.0633387	1.03225	0.911739	1.16869	0.616269	Relative count	Maturation stages of T cell	TD CD4+ %T cell
ebi-a-GCST90001547	Osteonecrosis due to drugs|| id:finngen_R9_OSTEON_DRUGS	Osteonecrosis due to drugs	ebi-a-GCST90001547	Simple mode	55	-0.0287217	0.178852	0.971687	0.68436	1.37965	0.873016	Relative count	Maturation stages of T cell	TD CD4+ %T cell
ebi-a-GCST90001547	Osteonecrosis due to drugs|| id:finngen_R9_OSTEON_DRUGS	Osteonecrosis due to drugs	ebi-a-GCST90001547	Weighted mode	55	0.0362202	0.0851337	1.03688	0.877532	1.22517	0.672199	Relative count	Maturation stages of T cell	TD CD4+ %T cell
ebi-a-GCST90001548	Osteonecrosis due to drugs|| id:finngen_R9_OSTEON_DRUGS	Osteonecrosis due to drugs	ebi-a-GCST90001548	Inverse variance weighted	29	0.296065	0.133989	1.34456	1.03401	1.74837	0.0271317	Absolute count	Maturation stages of T cell	CM CD8br AC
ebi-a-GCST90001548	Osteonecrosis due to drugs|| id:finngen_R9_OSTEON_DRUGS	Osteonecrosis due to drugs	ebi-a-GCST90001548	MR Egger	29	0.119648	0.22567	1.1271	0.724216	1.75411	0.600314	Absolute count	Maturation stages of T cell	CM CD8br AC
ebi-a-GCST90001548	Osteonecrosis due to drugs|| id:finngen_R9_OSTEON_DRUGS	Osteonecrosis due to drugs	ebi-a-GCST90001548	Simple mode	29	0.187475	0.318626	1.2062	0.645951	2.25237	0.560989	Absolute count	Maturation stages of T cell	CM CD8br AC
ebi-a-GCST90001548	Osteonecrosis due to drugs|| id:finngen_R9_OSTEON_DRUGS	Osteonecrosis due to drugs	ebi-a-GCST90001548	Weighted median	29	0.227258	0.211559	1.25515	0.829114	1.90011	0.28273	Absolute count	Maturation stages of T cell	CM CD8br AC
ebi-a-GCST90001548	Osteonecrosis due to drugs|| id:finngen_R9_OSTEON_DRUGS	Osteonecrosis due to drugs	ebi-a-GCST90001548	Weighted mode	29	0.232872	0.225643	1.26222	0.811081	1.96429	0.310887	Absolute count	Maturation stages of T cell	CM CD8br AC
ebi-a-GCST90001549	Osteonecrosis due to drugs|| id:finngen_R9_OSTEON_DRUGS	Osteonecrosis due to drugs	ebi-a-GCST90001549	Inverse variance weighted	29	0.264856	0.13207	1.30324	1.00602	1.68828	0.0449173	Relative count	Maturation stages of T cell	CM CD8br %CD8br
ebi-a-GCST90001549	Osteonecrosis due to drugs|| id:finngen_R9_OSTEON_DRUGS	Osteonecrosis due to drugs	ebi-a-GCST90001549	MR Egger	29	0.0949052	0.267199	1.09955	0.651287	1.85636	0.725211	Relative count	Maturation stages of T cell	CM CD8br %CD8br
ebi-a-GCST90001549	Osteonecrosis due to drugs|| id:finngen_R9_OSTEON_DRUGS	Osteonecrosis due to drugs	ebi-a-GCST90001549	Simple mode	29	0.145714	0.312271	1.15687	0.627296	2.1335	0.644377	Relative count	Maturation stages of T cell	CM CD8br %CD8br
ebi-a-GCST90001549	Osteonecrosis due to drugs|| id:finngen_R9_OSTEON_DRUGS	Osteonecrosis due to drugs	ebi-a-GCST90001549	Weighted median	29	0.159226	0.182681	1.1726	0.819691	1.67746	0.383422	Relative count	Maturation stages of T cell	CM CD8br %CD8br
ebi-a-GCST90001549	Osteonecrosis due to drugs|| id:finngen_R9_OSTEON_DRUGS	Osteonecrosis due to drugs	ebi-a-GCST90001549	Weighted mode	29	0.111773	0.233537	1.11826	0.707542	1.76739	0.635932	Relative count	Maturation stages of T cell	CM CD8br %CD8br
ebi-a-GCST90001550	Osteonecrosis due to drugs|| id:finngen_R9_OSTEON_DRUGS	Osteonecrosis due to drugs	ebi-a-GCST90001550	MR Egger	25	-0.233745	0.266249	0.791564	0.469732	1.3339	0.389068	Relative count	Maturation stages of T cell	CM CD8br %T cell
ebi-a-GCST90001550	Osteonecrosis due to drugs|| id:finngen_R9_OSTEON_DRUGS	Osteonecrosis due to drugs	ebi-a-GCST90001550	Weighted median	25	0.00549863	0.195105	1.00551	0.685979	1.47389	0.977516	Relative count	Maturation stages of T cell	CM CD8br %T cell
ebi-a-GCST90001550	Osteonecrosis due to drugs|| id:finngen_R9_OSTEON_DRUGS	Osteonecrosis due to drugs	ebi-a-GCST90001550	Inverse variance weighted	25	0.084894	0.137283	1.0886	0.831786	1.42471	0.53632	Relative count	Maturation stages of T cell	CM CD8br %T cell
ebi-a-GCST90001550	Osteonecrosis due to drugs|| id:finngen_R9_OSTEON_DRUGS	Osteonecrosis due to drugs	ebi-a-GCST90001550	Simple mode	25	0.0465464	0.338453	1.04765	0.539657	2.03382	0.891762	Relative count	Maturation stages of T cell	CM CD8br %T cell
ebi-a-GCST90001550	Osteonecrosis due to drugs|| id:finngen_R9_OSTEON_DRUGS	Osteonecrosis due to drugs	ebi-a-GCST90001550	Weighted mode	25	-0.0248399	0.281245	0.975466	0.562098	1.69283	0.930354	Relative count	Maturation stages of T cell	CM CD8br %T cell
ebi-a-GCST90001551	Osteonecrosis due to drugs|| id:finngen_R9_OSTEON_DRUGS	Osteonecrosis due to drugs	ebi-a-GCST90001551	MR Egger	38	0.0490979	0.121887	1.05032	0.827124	1.33375	0.689466	Absolute count	Maturation stages of T cell	Naive CD8br AC
ebi-a-GCST90001551	Osteonecrosis due to drugs|| id:finngen_R9_OSTEON_DRUGS	Osteonecrosis due to drugs	ebi-a-GCST90001551	Weighted median	38	0.0369499	0.110264	1.03764	0.835967	1.28797	0.737546	Absolute count	Maturation stages of T cell	Naive CD8br AC
ebi-a-GCST90001551	Osteonecrosis due to drugs|| id:finngen_R9_OSTEON_DRUGS	Osteonecrosis due to drugs	ebi-a-GCST90001551	Inverse variance weighted	38	0.0237843	0.103325	1.02407	0.836329	1.25395	0.817946	Absolute count	Maturation stages of T cell	Naive CD8br AC
ebi-a-GCST90001551	Osteonecrosis due to drugs|| id:finngen_R9_OSTEON_DRUGS	Osteonecrosis due to drugs	ebi-a-GCST90001551	Simple mode	38	-0.288081	0.284033	0.749701	0.42965	1.30816	0.317049	Absolute count	Maturation stages of T cell	Naive CD8br AC
ebi-a-GCST90001551	Osteonecrosis due to drugs|| id:finngen_R9_OSTEON_DRUGS	Osteonecrosis due to drugs	ebi-a-GCST90001551	Weighted mode	38	0.025861	0.0922352	1.0262	0.856484	1.22954	0.780747	Absolute count	Maturation stages of T cell	Naive CD8br AC
ebi-a-GCST90001552	Osteonecrosis due to drugs|| id:finngen_R9_OSTEON_DRUGS	Osteonecrosis due to drugs	ebi-a-GCST90001552	Inverse variance weighted	38	0.102286	0.0460285	1.1077	1.01214	1.21228	0.0262681	Relative count	Maturation stages of T cell	Naive CD8br %CD8br
ebi-a-GCST90001552	Osteonecrosis due to drugs|| id:finngen_R9_OSTEON_DRUGS	Osteonecrosis due to drugs	ebi-a-GCST90001552	MR Egger	38	0.122157	0.0524509	1.12993	1.01954	1.25227	0.0255894	Relative count	Maturation stages of T cell	Naive CD8br %CD8br
ebi-a-GCST90001552	Osteonecrosis due to drugs|| id:finngen_R9_OSTEON_DRUGS	Osteonecrosis due to drugs	ebi-a-GCST90001552	Simple mode	38	0.131449	0.12896	1.14048	0.885756	1.46846	0.314682	Relative count	Maturation stages of T cell	Naive CD8br %CD8br
ebi-a-GCST90001552	Osteonecrosis due to drugs|| id:finngen_R9_OSTEON_DRUGS	Osteonecrosis due to drugs	ebi-a-GCST90001552	Weighted median	38	0.0646412	0.0660593	1.06678	0.937222	1.21424	0.327811	Relative count	Maturation stages of T cell	Naive CD8br %CD8br
ebi-a-GCST90001552	Osteonecrosis due to drugs|| id:finngen_R9_OSTEON_DRUGS	Osteonecrosis due to drugs	ebi-a-GCST90001552	Weighted mode	38	0.0873411	0.0517203	1.09127	0.986067	1.20769	0.0996854	Relative count	Maturation stages of T cell	Naive CD8br %CD8br
ebi-a-GCST90001553	Osteonecrosis due to drugs|| id:finngen_R9_OSTEON_DRUGS	Osteonecrosis due to drugs	ebi-a-GCST90001553	MR Egger	34	0.0585755	0.0823005	1.06033	0.902367	1.24593	0.48179	Relative count	Maturation stages of T cell	Naive CD8br %T cell
ebi-a-GCST90001553	Osteonecrosis due to drugs|| id:finngen_R9_OSTEON_DRUGS	Osteonecrosis due to drugs	ebi-a-GCST90001553	Weighted median	34	0.0437801	0.103986	1.04475	0.852116	1.28094	0.673741	Relative count	Maturation stages of T cell	Naive CD8br %T cell
ebi-a-GCST90001553	Osteonecrosis due to drugs|| id:finngen_R9_OSTEON_DRUGS	Osteonecrosis due to drugs	ebi-a-GCST90001553	Inverse variance weighted	34	0.0623584	0.0713265	1.06434	0.925481	1.22404	0.381973	Relative count	Maturation stages of T cell	Naive CD8br %T cell
ebi-a-GCST90001553	Osteonecrosis due to drugs|| id:finngen_R9_OSTEON_DRUGS	Osteonecrosis due to drugs	ebi-a-GCST90001553	Simple mode	34	-0.0373538	0.18705	0.963335	0.667663	1.38995	0.842941	Relative count	Maturation stages of T cell	Naive CD8br %T cell
ebi-a-GCST90001553	Osteonecrosis due to drugs|| id:finngen_R9_OSTEON_DRUGS	Osteonecrosis due to drugs	ebi-a-GCST90001553	Weighted mode	34	0.0397234	0.0888081	1.04052	0.874292	1.23836	0.657584	Relative count	Maturation stages of T cell	Naive CD8br %T cell
ebi-a-GCST90001554	Osteonecrosis due to drugs|| id:finngen_R9_OSTEON_DRUGS	Osteonecrosis due to drugs	ebi-a-GCST90001554	MR Egger	40	0.0385291	0.0675502	1.03928	0.910402	1.1864	0.57178	Absolute count	Maturation stages of T cell	EM CD8br AC
ebi-a-GCST90001554	Osteonecrosis due to drugs|| id:finngen_R9_OSTEON_DRUGS	Osteonecrosis due to drugs	ebi-a-GCST90001554	Weighted median	40	0.0813771	0.0805547	1.08478	0.926344	1.27031	0.312395	Absolute count	Maturation stages of T cell	EM CD8br AC
ebi-a-GCST90001554	Osteonecrosis due to drugs|| id:finngen_R9_OSTEON_DRUGS	Osteonecrosis due to drugs	ebi-a-GCST90001554	Inverse variance weighted	40	0.0699252	0.0544141	1.07243	0.96394	1.19313	0.198773	Absolute count	Maturation stages of T cell	EM CD8br AC
ebi-a-GCST90001554	Osteonecrosis due to drugs|| id:finngen_R9_OSTEON_DRUGS	Osteonecrosis due to drugs	ebi-a-GCST90001554	Simple mode	40	0.117444	0.169316	1.12462	0.807013	1.56722	0.492021	Absolute count	Maturation stages of T cell	EM CD8br AC
ebi-a-GCST90001554	Osteonecrosis due to drugs|| id:finngen_R9_OSTEON_DRUGS	Osteonecrosis due to drugs	ebi-a-GCST90001554	Weighted mode	40	0.0768482	0.0648102	1.07988	0.951058	1.22615	0.242898	Absolute count	Maturation stages of T cell	EM CD8br AC
ebi-a-GCST90001555	Osteonecrosis due to drugs|| id:finngen_R9_OSTEON_DRUGS	Osteonecrosis due to drugs	ebi-a-GCST90001555	MR Egger	40	0.0441463	0.0541474	1.04514	0.939899	1.16215	0.419982	Relative count	Maturation stages of T cell	EM CD8br %CD8br
ebi-a-GCST90001555	Osteonecrosis due to drugs|| id:finngen_R9_OSTEON_DRUGS	Osteonecrosis due to drugs	ebi-a-GCST90001555	Weighted median	40	0.0597723	0.0663394	1.06159	0.932158	1.209	0.367585	Relative count	Maturation stages of T cell	EM CD8br %CD8br
ebi-a-GCST90001555	Osteonecrosis due to drugs|| id:finngen_R9_OSTEON_DRUGS	Osteonecrosis due to drugs	ebi-a-GCST90001555	Inverse variance weighted	40	0.0398632	0.0459591	1.04067	0.951023	1.13876	0.385743	Relative count	Maturation stages of T cell	EM CD8br %CD8br
ebi-a-GCST90001555	Osteonecrosis due to drugs|| id:finngen_R9_OSTEON_DRUGS	Osteonecrosis due to drugs	ebi-a-GCST90001555	Simple mode	40	-0.0068306	0.134244	0.993193	0.763419	1.29212	0.959679	Relative count	Maturation stages of T cell	EM CD8br %CD8br
ebi-a-GCST90001555	Osteonecrosis due to drugs|| id:finngen_R9_OSTEON_DRUGS	Osteonecrosis due to drugs	ebi-a-GCST90001555	Weighted mode	40	0.0629728	0.0552028	1.065	0.955783	1.18669	0.26093	Relative count	Maturation stages of T cell	EM CD8br %CD8br
ebi-a-GCST90001556	Osteonecrosis due to drugs|| id:finngen_R9_OSTEON_DRUGS	Osteonecrosis due to drugs	ebi-a-GCST90001556	MR Egger	25	-0.18722	0.0996625	0.829262	0.682114	1.00815	0.0730419	Relative count	Maturation stages of T cell	EM CD8br %T cell
ebi-a-GCST90001556	Osteonecrosis due to drugs|| id:finngen_R9_OSTEON_DRUGS	Osteonecrosis due to drugs	ebi-a-GCST90001556	Weighted median	25	-0.0972246	0.0990111	0.907352	0.747302	1.10168	0.326121	Relative count	Maturation stages of T cell	EM CD8br %T cell
ebi-a-GCST90001556	Osteonecrosis due to drugs|| id:finngen_R9_OSTEON_DRUGS	Osteonecrosis due to drugs	ebi-a-GCST90001556	Inverse variance weighted	25	-0.0571774	0.0839863	0.944426	0.801083	1.11342	0.496001	Relative count	Maturation stages of T cell	EM CD8br %T cell
ebi-a-GCST90001556	Osteonecrosis due to drugs|| id:finngen_R9_OSTEON_DRUGS	Osteonecrosis due to drugs	ebi-a-GCST90001556	Simple mode	25	0.0668213	0.163329	1.0691	0.776233	1.47248	0.686078	Relative count	Maturation stages of T cell	EM CD8br %T cell
ebi-a-GCST90001556	Osteonecrosis due to drugs|| id:finngen_R9_OSTEON_DRUGS	Osteonecrosis due to drugs	ebi-a-GCST90001556	Weighted mode	25	-0.0852012	0.0856637	0.918328	0.776389	1.08622	0.329853	Relative count	Maturation stages of T cell	EM CD8br %T cell
ebi-a-GCST90001557	Osteonecrosis due to drugs|| id:finngen_R9_OSTEON_DRUGS	Osteonecrosis due to drugs	ebi-a-GCST90001557	MR Egger	30	0.348585	0.220256	1.41706	0.920243	2.1821	0.124736	Absolute count	Maturation stages of T cell	TD CD8br AC
ebi-a-GCST90001557	Osteonecrosis due to drugs|| id:finngen_R9_OSTEON_DRUGS	Osteonecrosis due to drugs	ebi-a-GCST90001557	Weighted median	30	0.170517	0.179498	1.18592	0.834186	1.68596	0.342129	Absolute count	Maturation stages of T cell	TD CD8br AC
ebi-a-GCST90001557	Osteonecrosis due to drugs|| id:finngen_R9_OSTEON_DRUGS	Osteonecrosis due to drugs	ebi-a-GCST90001557	Inverse variance weighted	30	0.049897	0.118628	1.05116	0.833089	1.32632	0.674035	Absolute count	Maturation stages of T cell	TD CD8br AC
ebi-a-GCST90001557	Osteonecrosis due to drugs|| id:finngen_R9_OSTEON_DRUGS	Osteonecrosis due to drugs	ebi-a-GCST90001557	Simple mode	30	-0.317004	0.294053	0.728328	0.409283	1.29607	0.289897	Absolute count	Maturation stages of T cell	TD CD8br AC
ebi-a-GCST90001557	Osteonecrosis due to drugs|| id:finngen_R9_OSTEON_DRUGS	Osteonecrosis due to drugs	ebi-a-GCST90001557	Weighted mode	30	0.199219	0.196748	1.22045	0.829936	1.79471	0.319644	Absolute count	Maturation stages of T cell	TD CD8br AC
ebi-a-GCST90001558	Osteonecrosis due to drugs|| id:finngen_R9_OSTEON_DRUGS	Osteonecrosis due to drugs	ebi-a-GCST90001558	MR Egger	54	0.0743883	0.100098	1.07723	0.885321	1.31073	0.460734	Relative count	Maturation stages of T cell	TD CD8br %CD8br
ebi-a-GCST90001558	Osteonecrosis due to drugs|| id:finngen_R9_OSTEON_DRUGS	Osteonecrosis due to drugs	ebi-a-GCST90001558	Weighted median	54	0.0601261	0.0971516	1.06197	0.87784	1.28472	0.535989	Relative count	Maturation stages of T cell	TD CD8br %CD8br
ebi-a-GCST90001558	Osteonecrosis due to drugs|| id:finngen_R9_OSTEON_DRUGS	Osteonecrosis due to drugs	ebi-a-GCST90001558	Inverse variance weighted	54	0.0362156	0.0675105	1.03688	0.908369	1.18357	0.591652	Relative count	Maturation stages of T cell	TD CD8br %CD8br
ebi-a-GCST90001558	Osteonecrosis due to drugs|| id:finngen_R9_OSTEON_DRUGS	Osteonecrosis due to drugs	ebi-a-GCST90001558	Simple mode	54	0.0140773	0.155239	1.01418	0.748121	1.37485	0.928088	Relative count	Maturation stages of T cell	TD CD8br %CD8br
ebi-a-GCST90001558	Osteonecrosis due to drugs|| id:finngen_R9_OSTEON_DRUGS	Osteonecrosis due to drugs	ebi-a-GCST90001558	Weighted mode	54	0.0621821	0.0930011	1.06416	0.886832	1.27694	0.506642	Relative count	Maturation stages of T cell	TD CD8br %CD8br
ebi-a-GCST90001559	Osteonecrosis due to drugs|| id:finngen_R9_OSTEON_DRUGS	Osteonecrosis due to drugs	ebi-a-GCST90001559	MR Egger	32	0.104393	0.139871	1.11004	0.843872	1.46015	0.461265	Relative count	Maturation stages of T cell	TD CD8br %T cell
ebi-a-GCST90001559	Osteonecrosis due to drugs|| id:finngen_R9_OSTEON_DRUGS	Osteonecrosis due to drugs	ebi-a-GCST90001559	Weighted median	32	0.181337	0.13127	1.19882	0.92686	1.55058	0.167155	Relative count	Maturation stages of T cell	TD CD8br %T cell
ebi-a-GCST90001559	Osteonecrosis due to drugs|| id:finngen_R9_OSTEON_DRUGS	Osteonecrosis due to drugs	ebi-a-GCST90001559	Inverse variance weighted	32	0.103998	0.0910729	1.1096	0.928203	1.32644	0.253486	Relative count	Maturation stages of T cell	TD CD8br %T cell
ebi-a-GCST90001559	Osteonecrosis due to drugs|| id:finngen_R9_OSTEON_DRUGS	Osteonecrosis due to drugs	ebi-a-GCST90001559	Simple mode	32	0.144041	0.229129	1.15493	0.737086	1.80965	0.534184	Relative count	Maturation stages of T cell	TD CD8br %T cell
ebi-a-GCST90001559	Osteonecrosis due to drugs|| id:finngen_R9_OSTEON_DRUGS	Osteonecrosis due to drugs	ebi-a-GCST90001559	Weighted mode	32	0.169641	0.126853	1.18488	0.924048	1.51934	0.190854	Relative count	Maturation stages of T cell	TD CD8br %T cell
ebi-a-GCST90001560	Osteonecrosis due to drugs|| id:finngen_R9_OSTEON_DRUGS	Osteonecrosis due to drugs	ebi-a-GCST90001560	MR Egger	36	-0.0127353	0.0368834	0.987345	0.918488	1.06137	0.732007	Absolute count	Maturation stages of T cell	CD45RA+ CD8br AC
ebi-a-GCST90001560	Osteonecrosis due to drugs|| id:finngen_R9_OSTEON_DRUGS	Osteonecrosis due to drugs	ebi-a-GCST90001560	Weighted median	36	0.0255362	0.0487602	1.02587	0.932362	1.12874	0.600481	Absolute count	Maturation stages of T cell	CD45RA+ CD8br AC
ebi-a-GCST90001560	Osteonecrosis due to drugs|| id:finngen_R9_OSTEON_DRUGS	Osteonecrosis due to drugs	ebi-a-GCST90001560	Inverse variance weighted	36	-0.00692382	0.033705	0.9931	0.929614	1.06092	0.837241	Absolute count	Maturation stages of T cell	CD45RA+ CD8br AC
ebi-a-GCST90001560	Osteonecrosis due to drugs|| id:finngen_R9_OSTEON_DRUGS	Osteonecrosis due to drugs	ebi-a-GCST90001560	Simple mode	36	-0.018617	0.102362	0.981555	0.803123	1.19963	0.856731	Absolute count	Maturation stages of T cell	CD45RA+ CD8br AC
ebi-a-GCST90001560	Osteonecrosis due to drugs|| id:finngen_R9_OSTEON_DRUGS	Osteonecrosis due to drugs	ebi-a-GCST90001560	Weighted mode	36	-0.00295405	0.0368137	0.99705	0.927642	1.07165	0.936501	Absolute count	Maturation stages of T cell	CD45RA+ CD8br AC
ebi-a-GCST90001561	Osteonecrosis due to drugs|| id:finngen_R9_OSTEON_DRUGS	Osteonecrosis due to drugs	ebi-a-GCST90001561	MR Egger	46	-0.0431602	0.0520203	0.957758	0.864919	1.06056	0.411199	Relative count	Maturation stages of T cell	CD45RA+ CD8br %CD8br
ebi-a-GCST90001561	Osteonecrosis due to drugs|| id:finngen_R9_OSTEON_DRUGS	Osteonecrosis due to drugs	ebi-a-GCST90001561	Weighted median	46	-0.0603577	0.0600317	0.941428	0.836926	1.05898	0.31469	Relative count	Maturation stages of T cell	CD45RA+ CD8br %CD8br
ebi-a-GCST90001561	Osteonecrosis due to drugs|| id:finngen_R9_OSTEON_DRUGS	Osteonecrosis due to drugs	ebi-a-GCST90001561	Inverse variance weighted	46	-0.0416728	0.0447425	0.959184	0.878651	1.0471	0.351651	Relative count	Maturation stages of T cell	CD45RA+ CD8br %CD8br
ebi-a-GCST90001561	Osteonecrosis due to drugs|| id:finngen_R9_OSTEON_DRUGS	Osteonecrosis due to drugs	ebi-a-GCST90001561	Simple mode	46	0.0432211	0.135141	1.04417	0.801192	1.36083	0.750583	Relative count	Maturation stages of T cell	CD45RA+ CD8br %CD8br
ebi-a-GCST90001561	Osteonecrosis due to drugs|| id:finngen_R9_OSTEON_DRUGS	Osteonecrosis due to drugs	ebi-a-GCST90001561	Weighted mode	46	-0.045694	0.0530884	0.955334	0.860926	1.0601	0.393958	Relative count	Maturation stages of T cell	CD45RA+ CD8br %CD8br
ebi-a-GCST90001562	Osteonecrosis due to drugs|| id:finngen_R9_OSTEON_DRUGS	Osteonecrosis due to drugs	ebi-a-GCST90001562	MR Egger	44	-0.0128853	0.0402823	0.987197	0.912252	1.0683	0.75065	Relative count	Maturation stages of T cell	CD45RA+ CD8br %T cell
ebi-a-GCST90001562	Osteonecrosis due to drugs|| id:finngen_R9_OSTEON_DRUGS	Osteonecrosis due to drugs	ebi-a-GCST90001562	Weighted median	44	0.0391093	0.0532697	1.03988	0.936787	1.15433	0.462842	Relative count	Maturation stages of T cell	CD45RA+ CD8br %T cell
ebi-a-GCST90001562	Osteonecrosis due to drugs|| id:finngen_R9_OSTEON_DRUGS	Osteonecrosis due to drugs	ebi-a-GCST90001562	Inverse variance weighted	44	0.000544891	0.0358525	1.00055	0.932649	1.07338	0.987874	Relative count	Maturation stages of T cell	CD45RA+ CD8br %T cell
ebi-a-GCST90001562	Osteonecrosis due to drugs|| id:finngen_R9_OSTEON_DRUGS	Osteonecrosis due to drugs	ebi-a-GCST90001562	Simple mode	44	0.0251506	0.102085	1.02547	0.83951	1.25262	0.80657	Relative count	Maturation stages of T cell	CD45RA+ CD8br %T cell
ebi-a-GCST90001562	Osteonecrosis due to drugs|| id:finngen_R9_OSTEON_DRUGS	Osteonecrosis due to drugs	ebi-a-GCST90001562	Weighted mode	44	0.00620178	0.042536	1.00622	0.925734	1.09371	0.88476	Relative count	Maturation stages of T cell	CD45RA+ CD8br %T cell
ebi-a-GCST90001563	Osteonecrosis due to drugs|| id:finngen_R9_OSTEON_DRUGS	Osteonecrosis due to drugs	ebi-a-GCST90001563	MR Egger	5	-0.252708	0.151119	0.776694	0.577584	1.04444	0.193069	Absolute count	Maturation stages of T cell	CM DN (CD4-CD8-) AC
ebi-a-GCST90001563	Osteonecrosis due to drugs|| id:finngen_R9_OSTEON_DRUGS	Osteonecrosis due to drugs	ebi-a-GCST90001563	Weighted median	5	-0.126124	0.142482	0.881506	0.666718	1.16549	0.376052	Absolute count	Maturation stages of T cell	CM DN (CD4-CD8-) AC
ebi-a-GCST90001563	Osteonecrosis due to drugs|| id:finngen_R9_OSTEON_DRUGS	Osteonecrosis due to drugs	ebi-a-GCST90001563	Inverse variance weighted	5	-0.11316	0.120632	0.893008	0.704971	1.1312	0.348214	Absolute count	Maturation stages of T cell	CM DN (CD4-CD8-) AC
ebi-a-GCST90001563	Osteonecrosis due to drugs|| id:finngen_R9_OSTEON_DRUGS	Osteonecrosis due to drugs	ebi-a-GCST90001563	Simple mode	5	-0.15463	0.238837	0.856732	0.536466	1.36819	0.552638	Absolute count	Maturation stages of T cell	CM DN (CD4-CD8-) AC
ebi-a-GCST90001563	Osteonecrosis due to drugs|| id:finngen_R9_OSTEON_DRUGS	Osteonecrosis due to drugs	ebi-a-GCST90001563	Weighted mode	5	-0.132971	0.123319	0.875491	0.687511	1.11487	0.3416	Absolute count	Maturation stages of T cell	CM DN (CD4-CD8-) AC
ebi-a-GCST90001564	Osteonecrosis due to drugs|| id:finngen_R9_OSTEON_DRUGS	Osteonecrosis due to drugs	ebi-a-GCST90001564	MR Egger	19	0.195558	0.143692	1.21599	0.917523	1.61154	0.191298	Relative count	Maturation stages of T cell	CM DN (CD4-CD8-) %DN
ebi-a-GCST90001564	Osteonecrosis due to drugs|| id:finngen_R9_OSTEON_DRUGS	Osteonecrosis due to drugs	ebi-a-GCST90001564	Weighted median	19	0.146244	0.139009	1.15748	0.881427	1.51999	0.292777	Relative count	Maturation stages of T cell	CM DN (CD4-CD8-) %DN
ebi-a-GCST90001564	Osteonecrosis due to drugs|| id:finngen_R9_OSTEON_DRUGS	Osteonecrosis due to drugs	ebi-a-GCST90001564	Inverse variance weighted	19	0.135943	0.105344	1.14562	0.931897	1.40835	0.196891	Relative count	Maturation stages of T cell	CM DN (CD4-CD8-) %DN
ebi-a-GCST90001564	Osteonecrosis due to drugs|| id:finngen_R9_OSTEON_DRUGS	Osteonecrosis due to drugs	ebi-a-GCST90001564	Simple mode	19	0.048368	0.214993	1.04956	0.688652	1.5996	0.824533	Relative count	Maturation stages of T cell	CM DN (CD4-CD8-) %DN
ebi-a-GCST90001564	Osteonecrosis due to drugs|| id:finngen_R9_OSTEON_DRUGS	Osteonecrosis due to drugs	ebi-a-GCST90001564	Weighted mode	19	0.157329	0.124821	1.17038	0.916383	1.49478	0.223608	Relative count	Maturation stages of T cell	CM DN (CD4-CD8-) %DN
ebi-a-GCST90001565	Osteonecrosis due to drugs|| id:finngen_R9_OSTEON_DRUGS	Osteonecrosis due to drugs	ebi-a-GCST90001565	MR Egger	16	0.124427	0.164229	1.1325	0.820812	1.56254	0.461227	Relative count	Maturation stages of T cell	CM DN (CD4-CD8-) %T cell
ebi-a-GCST90001565	Osteonecrosis due to drugs|| id:finngen_R9_OSTEON_DRUGS	Osteonecrosis due to drugs	ebi-a-GCST90001565	Weighted median	16	0.154607	0.167638	1.1672	0.840328	1.62122	0.356389	Relative count	Maturation stages of T cell	CM DN (CD4-CD8-) %T cell
ebi-a-GCST90001565	Osteonecrosis due to drugs|| id:finngen_R9_OSTEON_DRUGS	Osteonecrosis due to drugs	ebi-a-GCST90001565	Inverse variance weighted	16	0.0955443	0.129207	1.10026	0.854105	1.41735	0.459622	Relative count	Maturation stages of T cell	CM DN (CD4-CD8-) %T cell
ebi-a-GCST90001565	Osteonecrosis due to drugs|| id:finngen_R9_OSTEON_DRUGS	Osteonecrosis due to drugs	ebi-a-GCST90001565	Simple mode	16	0.0312665	0.254431	1.03176	0.626618	1.69885	0.903827	Relative count	Maturation stages of T cell	CM DN (CD4-CD8-) %T cell
ebi-a-GCST90001565	Osteonecrosis due to drugs|| id:finngen_R9_OSTEON_DRUGS	Osteonecrosis due to drugs	ebi-a-GCST90001565	Weighted mode	16	0.0971198	0.173644	1.10199	0.784097	1.54877	0.584209	Relative count	Maturation stages of T cell	CM DN (CD4-CD8-) %T cell
ebi-a-GCST90001566	Osteonecrosis due to drugs|| id:finngen_R9_OSTEON_DRUGS	Osteonecrosis due to drugs	ebi-a-GCST90001566	MR Egger	20	-0.260405	0.263527	0.770739	0.459821	1.29189	0.336175	Absolute count	Maturation stages of T cell	Naive DN (CD4-CD8-) AC
ebi-a-GCST90001566	Osteonecrosis due to drugs|| id:finngen_R9_OSTEON_DRUGS	Osteonecrosis due to drugs	ebi-a-GCST90001566	Weighted median	20	-0.217715	0.212591	0.804354	0.530256	1.22014	0.305787	Absolute count	Maturation stages of T cell	Naive DN (CD4-CD8-) AC
ebi-a-GCST90001566	Osteonecrosis due to drugs|| id:finngen_R9_OSTEON_DRUGS	Osteonecrosis due to drugs	ebi-a-GCST90001566	Inverse variance weighted	20	-0.0478512	0.154851	0.953276	0.703731	1.29131	0.757311	Absolute count	Maturation stages of T cell	Naive DN (CD4-CD8-) AC
ebi-a-GCST90001566	Osteonecrosis due to drugs|| id:finngen_R9_OSTEON_DRUGS	Osteonecrosis due to drugs	ebi-a-GCST90001566	Simple mode	20	0.0421779	0.351655	1.04308	0.52358	2.07803	0.905789	Absolute count	Maturation stages of T cell	Naive DN (CD4-CD8-) AC
ebi-a-GCST90001566	Osteonecrosis due to drugs|| id:finngen_R9_OSTEON_DRUGS	Osteonecrosis due to drugs	ebi-a-GCST90001566	Weighted mode	20	-0.1889	0.221128	0.82787	0.536703	1.277	0.403607	Absolute count	Maturation stages of T cell	Naive DN (CD4-CD8-) AC
ebi-a-GCST90001567	Osteonecrosis due to drugs|| id:finngen_R9_OSTEON_DRUGS	Osteonecrosis due to drugs	ebi-a-GCST90001567	MR Egger	22	0.320856	0.181794	1.37831	0.965161	1.96831	0.0928402	Relative count	Maturation stages of T cell	Naive DN (CD4-CD8-) %DN
ebi-a-GCST90001567	Osteonecrosis due to drugs|| id:finngen_R9_OSTEON_DRUGS	Osteonecrosis due to drugs	ebi-a-GCST90001567	Weighted median	22	0.323055	0.1997	1.38134	0.933927	2.0431	0.105727	Relative count	Maturation stages of T cell	Naive DN (CD4-CD8-) %DN
ebi-a-GCST90001567	Osteonecrosis due to drugs|| id:finngen_R9_OSTEON_DRUGS	Osteonecrosis due to drugs	ebi-a-GCST90001567	Inverse variance weighted	22	0.0909038	0.130809	1.09516	0.847486	1.41523	0.487095	Relative count	Maturation stages of T cell	Naive DN (CD4-CD8-) %DN
ebi-a-GCST90001567	Osteonecrosis due to drugs|| id:finngen_R9_OSTEON_DRUGS	Osteonecrosis due to drugs	ebi-a-GCST90001567	Simple mode	22	-0.286191	0.377973	0.751119	0.358073	1.5756	0.457359	Relative count	Maturation stages of T cell	Naive DN (CD4-CD8-) %DN
ebi-a-GCST90001567	Osteonecrosis due to drugs|| id:finngen_R9_OSTEON_DRUGS	Osteonecrosis due to drugs	ebi-a-GCST90001567	Weighted mode	22	0.337393	0.182221	1.40129	0.980433	2.0028	0.0782038	Relative count	Maturation stages of T cell	Naive DN (CD4-CD8-) %DN
ebi-a-GCST90001568	Osteonecrosis due to drugs|| id:finngen_R9_OSTEON_DRUGS	Osteonecrosis due to drugs	ebi-a-GCST90001568	MR Egger	31	0.00658674	0.211682	1.00661	0.664773	1.52422	0.97539	Relative count	Maturation stages of T cell	Naive DN (CD4-CD8-) %T cell
ebi-a-GCST90001568	Osteonecrosis due to drugs|| id:finngen_R9_OSTEON_DRUGS	Osteonecrosis due to drugs	ebi-a-GCST90001568	Weighted median	31	-0.0733439	0.175542	0.929281	0.658753	1.31091	0.676084	Relative count	Maturation stages of T cell	Naive DN (CD4-CD8-) %T cell
ebi-a-GCST90001568	Osteonecrosis due to drugs|| id:finngen_R9_OSTEON_DRUGS	Osteonecrosis due to drugs	ebi-a-GCST90001568	Inverse variance weighted	31	-0.028949	0.121277	0.971466	0.76594	1.23214	0.811337	Relative count	Maturation stages of T cell	Naive DN (CD4-CD8-) %T cell
ebi-a-GCST90001568	Osteonecrosis due to drugs|| id:finngen_R9_OSTEON_DRUGS	Osteonecrosis due to drugs	ebi-a-GCST90001568	Simple mode	31	0.179049	0.296946	1.19608	0.668336	2.14055	0.551062	Relative count	Maturation stages of T cell	Naive DN (CD4-CD8-) %T cell
ebi-a-GCST90001568	Osteonecrosis due to drugs|| id:finngen_R9_OSTEON_DRUGS	Osteonecrosis due to drugs	ebi-a-GCST90001568	Weighted mode	31	-0.00272658	0.205048	0.997277	0.66723	1.49058	0.989479	Relative count	Maturation stages of T cell	Naive DN (CD4-CD8-) %T cell
ebi-a-GCST90001569	Osteonecrosis due to drugs|| id:finngen_R9_OSTEON_DRUGS	Osteonecrosis due to drugs	ebi-a-GCST90001569	MR Egger	23	0.188312	0.29271	1.20721	0.680179	2.14261	0.526967	Absolute count	Maturation stages of T cell	EM DN (CD4-CD8-) AC
ebi-a-GCST90001569	Osteonecrosis due to drugs|| id:finngen_R9_OSTEON_DRUGS	Osteonecrosis due to drugs	ebi-a-GCST90001569	Weighted median	23	-0.0196065	0.210714	0.980584	0.648817	1.482	0.925865	Absolute count	Maturation stages of T cell	EM DN (CD4-CD8-) AC
ebi-a-GCST90001569	Osteonecrosis due to drugs|| id:finngen_R9_OSTEON_DRUGS	Osteonecrosis due to drugs	ebi-a-GCST90001569	Inverse variance weighted	23	-0.0306136	0.150195	0.96985	0.722531	1.30183	0.83849	Absolute count	Maturation stages of T cell	EM DN (CD4-CD8-) AC
ebi-a-GCST90001569	Osteonecrosis due to drugs|| id:finngen_R9_OSTEON_DRUGS	Osteonecrosis due to drugs	ebi-a-GCST90001569	Simple mode	23	-0.0398636	0.326413	0.960921	0.506803	1.82195	0.903908	Absolute count	Maturation stages of T cell	EM DN (CD4-CD8-) AC
ebi-a-GCST90001569	Osteonecrosis due to drugs|| id:finngen_R9_OSTEON_DRUGS	Osteonecrosis due to drugs	ebi-a-GCST90001569	Weighted mode	23	0.00959759	0.27849	1.00964	0.584942	1.7427	0.972819	Absolute count	Maturation stages of T cell	EM DN (CD4-CD8-) AC
ebi-a-GCST90001570	Osteonecrosis due to drugs|| id:finngen_R9_OSTEON_DRUGS	Osteonecrosis due to drugs	ebi-a-GCST90001570	MR Egger	33	0.0156717	0.0997122	1.0158	0.835467	1.23505	0.87613	Relative count	Maturation stages of T cell	EM DN (CD4-CD8-) %DN
ebi-a-GCST90001570	Osteonecrosis due to drugs|| id:finngen_R9_OSTEON_DRUGS	Osteonecrosis due to drugs	ebi-a-GCST90001570	Weighted median	33	-0.0441977	0.100184	0.956765	0.786189	1.16435	0.659093	Relative count	Maturation stages of T cell	EM DN (CD4-CD8-) %DN
ebi-a-GCST90001570	Osteonecrosis due to drugs|| id:finngen_R9_OSTEON_DRUGS	Osteonecrosis due to drugs	ebi-a-GCST90001570	Inverse variance weighted	33	-0.0335624	0.0724722	0.966995	0.838947	1.11459	0.643288	Relative count	Maturation stages of T cell	EM DN (CD4-CD8-) %DN
ebi-a-GCST90001570	Osteonecrosis due to drugs|| id:finngen_R9_OSTEON_DRUGS	Osteonecrosis due to drugs	ebi-a-GCST90001570	Simple mode	33	-0.0793058	0.155028	0.923757	0.681703	1.25176	0.612473	Relative count	Maturation stages of T cell	EM DN (CD4-CD8-) %DN
ebi-a-GCST90001570	Osteonecrosis due to drugs|| id:finngen_R9_OSTEON_DRUGS	Osteonecrosis due to drugs	ebi-a-GCST90001570	Weighted mode	33	0.0101917	0.104855	1.01024	0.822568	1.24074	0.923176	Relative count	Maturation stages of T cell	EM DN (CD4-CD8-) %DN
ebi-a-GCST90001571	Osteonecrosis due to drugs|| id:finngen_R9_OSTEON_DRUGS	Osteonecrosis due to drugs	ebi-a-GCST90001571	MR Egger	30	-0.0430313	0.237968	0.957881	0.600827	1.52712	0.857805	Relative count	Maturation stages of T cell	EM DN (CD4-CD8-) %T cell
ebi-a-GCST90001571	Osteonecrosis due to drugs|| id:finngen_R9_OSTEON_DRUGS	Osteonecrosis due to drugs	ebi-a-GCST90001571	Weighted median	30	-0.100352	0.160196	0.904519	0.660779	1.23817	0.531029	Relative count	Maturation stages of T cell	EM DN (CD4-CD8-) %T cell
ebi-a-GCST90001571	Osteonecrosis due to drugs|| id:finngen_R9_OSTEON_DRUGS	Osteonecrosis due to drugs	ebi-a-GCST90001571	Inverse variance weighted	30	-0.0423097	0.137621	0.958573	0.731948	1.25537	0.75851	Relative count	Maturation stages of T cell	EM DN (CD4-CD8-) %T cell
ebi-a-GCST90001571	Osteonecrosis due to drugs|| id:finngen_R9_OSTEON_DRUGS	Osteonecrosis due to drugs	ebi-a-GCST90001571	Simple mode	30	-0.192244	0.259863	0.825106	0.495804	1.37312	0.465375	Relative count	Maturation stages of T cell	EM DN (CD4-CD8-) %T cell
ebi-a-GCST90001571	Osteonecrosis due to drugs|| id:finngen_R9_OSTEON_DRUGS	Osteonecrosis due to drugs	ebi-a-GCST90001571	Weighted mode	30	-0.130394	0.182923	0.877749	0.613286	1.25625	0.481643	Relative count	Maturation stages of T cell	EM DN (CD4-CD8-) %T cell
ebi-a-GCST90001572	Osteonecrosis due to drugs|| id:finngen_R9_OSTEON_DRUGS	Osteonecrosis due to drugs	ebi-a-GCST90001572	Inverse variance weighted	36	-0.266066	0.104103	0.766388	0.624935	0.939859	0.0105943	Absolute count	Maturation stages of T cell	TD DN (CD4-CD8-) AC
ebi-a-GCST90001572	Osteonecrosis due to drugs|| id:finngen_R9_OSTEON_DRUGS	Osteonecrosis due to drugs	ebi-a-GCST90001572	MR Egger	36	-0.116325	0.192088	0.890186	0.610903	1.29715	0.548815	Absolute count	Maturation stages of T cell	TD DN (CD4-CD8-) AC
ebi-a-GCST90001572	Osteonecrosis due to drugs|| id:finngen_R9_OSTEON_DRUGS	Osteonecrosis due to drugs	ebi-a-GCST90001572	Simple mode	36	-0.0695981	0.227274	0.932769	0.597468	1.45624	0.761244	Absolute count	Maturation stages of T cell	TD DN (CD4-CD8-) AC
ebi-a-GCST90001572	Osteonecrosis due to drugs|| id:finngen_R9_OSTEON_DRUGS	Osteonecrosis due to drugs	ebi-a-GCST90001572	Weighted median	36	-0.16294	0.156726	0.849642	0.624925	1.15517	0.298505	Absolute count	Maturation stages of T cell	TD DN (CD4-CD8-) AC
ebi-a-GCST90001572	Osteonecrosis due to drugs|| id:finngen_R9_OSTEON_DRUGS	Osteonecrosis due to drugs	ebi-a-GCST90001572	Weighted mode	36	-0.16562	0.166985	0.847368	0.610845	1.17547	0.32809	Absolute count	Maturation stages of T cell	TD DN (CD4-CD8-) AC
ebi-a-GCST90001573	Osteonecrosis due to drugs|| id:finngen_R9_OSTEON_DRUGS	Osteonecrosis due to drugs	ebi-a-GCST90001573	MR Egger	34	0.119244	0.0980485	1.12664	0.929665	1.36536	0.232815	Relative count	Maturation stages of T cell	TD DN (CD4-CD8-) %DN
ebi-a-GCST90001573	Osteonecrosis due to drugs|| id:finngen_R9_OSTEON_DRUGS	Osteonecrosis due to drugs	ebi-a-GCST90001573	Weighted median	34	0.0434589	0.102141	1.04442	0.854928	1.2759	0.670488	Relative count	Maturation stages of T cell	TD DN (CD4-CD8-) %DN
ebi-a-GCST90001573	Osteonecrosis due to drugs|| id:finngen_R9_OSTEON_DRUGS	Osteonecrosis due to drugs	ebi-a-GCST90001573	Inverse variance weighted	34	0.0465451	0.0715525	1.04765	0.910558	1.20537	0.515367	Relative count	Maturation stages of T cell	TD DN (CD4-CD8-) %DN
ebi-a-GCST90001573	Osteonecrosis due to drugs|| id:finngen_R9_OSTEON_DRUGS	Osteonecrosis due to drugs	ebi-a-GCST90001573	Simple mode	34	0.0273129	0.152264	1.02769	0.762522	1.38507	0.858737	Relative count	Maturation stages of T cell	TD DN (CD4-CD8-) %DN
ebi-a-GCST90001573	Osteonecrosis due to drugs|| id:finngen_R9_OSTEON_DRUGS	Osteonecrosis due to drugs	ebi-a-GCST90001573	Weighted mode	34	0.016268	0.102335	1.0164	0.831679	1.24215	0.874664	Relative count	Maturation stages of T cell	TD DN (CD4-CD8-) %DN
ebi-a-GCST90001574	Osteonecrosis due to drugs|| id:finngen_R9_OSTEON_DRUGS	Osteonecrosis due to drugs	ebi-a-GCST90001574	MR Egger	34	-0.0163319	0.135959	0.983801	0.753662	1.28421	0.905136	Relative count	Maturation stages of T cell	TD DN (CD4-CD8-) %T cell
ebi-a-GCST90001574	Osteonecrosis due to drugs|| id:finngen_R9_OSTEON_DRUGS	Osteonecrosis due to drugs	ebi-a-GCST90001574	Weighted median	34	0.0267174	0.124775	1.02708	0.804252	1.31164	0.83045	Relative count	Maturation stages of T cell	TD DN (CD4-CD8-) %T cell
ebi-a-GCST90001574	Osteonecrosis due to drugs|| id:finngen_R9_OSTEON_DRUGS	Osteonecrosis due to drugs	ebi-a-GCST90001574	Inverse variance weighted	34	-0.0331561	0.0857648	0.967388	0.817704	1.14447	0.699057	Relative count	Maturation stages of T cell	TD DN (CD4-CD8-) %T cell
ebi-a-GCST90001574	Osteonecrosis due to drugs|| id:finngen_R9_OSTEON_DRUGS	Osteonecrosis due to drugs	ebi-a-GCST90001574	Simple mode	34	0.0835602	0.198527	1.08715	0.736716	1.60428	0.676556	Relative count	Maturation stages of T cell	TD DN (CD4-CD8-) %T cell
ebi-a-GCST90001574	Osteonecrosis due to drugs|| id:finngen_R9_OSTEON_DRUGS	Osteonecrosis due to drugs	ebi-a-GCST90001574	Weighted mode	34	0.0404014	0.136221	1.04123	0.797246	1.35988	0.768641	Relative count	Maturation stages of T cell	TD DN (CD4-CD8-) %T cell
ebi-a-GCST90001575	Osteonecrosis due to drugs|| id:finngen_R9_OSTEON_DRUGS	Osteonecrosis due to drugs	ebi-a-GCST90001575	MR Egger	42	-0.0640487	0.126059	0.937959	0.732623	1.20085	0.614184	Relative count	Maturation stages of T cell	Naive CD4+ %T cell
ebi-a-GCST90001575	Osteonecrosis due to drugs|| id:finngen_R9_OSTEON_DRUGS	Osteonecrosis due to drugs	ebi-a-GCST90001575	Weighted median	42	-0.0557073	0.128125	0.945816	0.735774	1.21582	0.663716	Relative count	Maturation stages of T cell	Naive CD4+ %T cell
ebi-a-GCST90001575	Osteonecrosis due to drugs|| id:finngen_R9_OSTEON_DRUGS	Osteonecrosis due to drugs	ebi-a-GCST90001575	Inverse variance weighted	42	-0.0588177	0.0848263	0.942879	0.798455	1.11343	0.488065	Relative count	Maturation stages of T cell	Naive CD4+ %T cell
ebi-a-GCST90001575	Osteonecrosis due to drugs|| id:finngen_R9_OSTEON_DRUGS	Osteonecrosis due to drugs	ebi-a-GCST90001575	Simple mode	42	0.149107	0.208575	1.1608	0.771283	1.74702	0.478732	Relative count	Maturation stages of T cell	Naive CD4+ %T cell
ebi-a-GCST90001575	Osteonecrosis due to drugs|| id:finngen_R9_OSTEON_DRUGS	Osteonecrosis due to drugs	ebi-a-GCST90001575	Weighted mode	42	-0.0271895	0.129169	0.973177	0.755511	1.25355	0.834324	Relative count	Maturation stages of T cell	Naive CD4+ %T cell
ebi-a-GCST90001576	Osteonecrosis due to drugs|| id:finngen_R9_OSTEON_DRUGS	Osteonecrosis due to drugs	ebi-a-GCST90001576	MR Egger	16	0.452846	0.374157	1.57278	0.755405	3.27459	0.246198	Relative count	B cell	Transitional %B cell
ebi-a-GCST90001576	Osteonecrosis due to drugs|| id:finngen_R9_OSTEON_DRUGS	Osteonecrosis due to drugs	ebi-a-GCST90001576	Weighted median	16	0.114246	0.274309	1.12103	0.654817	1.91917	0.677054	Relative count	B cell	Transitional %B cell
ebi-a-GCST90001576	Osteonecrosis due to drugs|| id:finngen_R9_OSTEON_DRUGS	Osteonecrosis due to drugs	ebi-a-GCST90001576	Inverse variance weighted	16	0.0653098	0.191822	1.06749	0.732961	1.5547	0.733503	Relative count	B cell	Transitional %B cell
ebi-a-GCST90001576	Osteonecrosis due to drugs|| id:finngen_R9_OSTEON_DRUGS	Osteonecrosis due to drugs	ebi-a-GCST90001576	Simple mode	16	0.115599	0.494232	1.12255	0.426094	2.95735	0.818228	Relative count	B cell	Transitional %B cell
ebi-a-GCST90001576	Osteonecrosis due to drugs|| id:finngen_R9_OSTEON_DRUGS	Osteonecrosis due to drugs	ebi-a-GCST90001576	Weighted mode	16	0.275792	0.376344	1.31757	0.630122	2.75502	0.474966	Relative count	B cell	Transitional %B cell
ebi-a-GCST90001577	Osteonecrosis due to drugs|| id:finngen_R9_OSTEON_DRUGS	Osteonecrosis due to drugs	ebi-a-GCST90001577	MR Egger	36	0.149957	0.186955	1.16178	0.805352	1.67597	0.428066	Absolute count	B cell	Transitional AC
ebi-a-GCST90001577	Osteonecrosis due to drugs|| id:finngen_R9_OSTEON_DRUGS	Osteonecrosis due to drugs	ebi-a-GCST90001577	Weighted median	36	0.252321	0.183472	1.28701	0.898271	1.84398	0.169052	Absolute count	B cell	Transitional AC
ebi-a-GCST90001577	Osteonecrosis due to drugs|| id:finngen_R9_OSTEON_DRUGS	Osteonecrosis due to drugs	ebi-a-GCST90001577	Inverse variance weighted	36	0.0270982	0.118495	1.02747	0.814524	1.29608	0.819112	Absolute count	B cell	Transitional AC
ebi-a-GCST90001577	Osteonecrosis due to drugs|| id:finngen_R9_OSTEON_DRUGS	Osteonecrosis due to drugs	ebi-a-GCST90001577	Simple mode	36	-0.0354967	0.368256	0.965126	0.468941	1.98632	0.92376	Absolute count	B cell	Transitional AC
ebi-a-GCST90001577	Osteonecrosis due to drugs|| id:finngen_R9_OSTEON_DRUGS	Osteonecrosis due to drugs	ebi-a-GCST90001577	Weighted mode	36	0.26216	0.181225	1.29973	0.911156	1.85403	0.156906	Absolute count	B cell	Transitional AC
ebi-a-GCST90001578	Osteonecrosis due to drugs|| id:finngen_R9_OSTEON_DRUGS	Osteonecrosis due to drugs	ebi-a-GCST90001578	MR Egger	26	-0.373504	0.284089	0.688318	0.394428	1.20119	0.201021	Relative count	B cell	Transitional %lymphocyte
ebi-a-GCST90001578	Osteonecrosis due to drugs|| id:finngen_R9_OSTEON_DRUGS	Osteonecrosis due to drugs	ebi-a-GCST90001578	Weighted median	26	-0.160705	0.219399	0.851544	0.553924	1.30907	0.463879	Relative count	B cell	Transitional %lymphocyte
ebi-a-GCST90001578	Osteonecrosis due to drugs|| id:finngen_R9_OSTEON_DRUGS	Osteonecrosis due to drugs	ebi-a-GCST90001578	Inverse variance weighted	26	-0.14141	0.140291	0.868133	0.65943	1.14289	0.313464	Relative count	B cell	Transitional %lymphocyte
ebi-a-GCST90001578	Osteonecrosis due to drugs|| id:finngen_R9_OSTEON_DRUGS	Osteonecrosis due to drugs	ebi-a-GCST90001578	Simple mode	26	-0.27294	0.311464	0.761139	0.413371	1.40148	0.389204	Relative count	B cell	Transitional %lymphocyte
ebi-a-GCST90001578	Osteonecrosis due to drugs|| id:finngen_R9_OSTEON_DRUGS	Osteonecrosis due to drugs	ebi-a-GCST90001578	Weighted mode	26	-0.193467	0.239248	0.824097	0.515616	1.31714	0.426348	Relative count	B cell	Transitional %lymphocyte
ebi-a-GCST90001579	Osteonecrosis due to drugs|| id:finngen_R9_OSTEON_DRUGS	Osteonecrosis due to drugs	ebi-a-GCST90001579	Inverse variance weighted	29	0.260529	0.084267	1.29762	1.10006	1.53065	0.00199007	Absolute count	Monocyte	CD14- CD16+ monocyte AC
ebi-a-GCST90001579	Osteonecrosis due to drugs|| id:finngen_R9_OSTEON_DRUGS	Osteonecrosis due to drugs	ebi-a-GCST90001579	MR Egger	29	0.160394	0.11233	1.17397	0.941978	1.46311	0.164792	Absolute count	Monocyte	CD14- CD16+ monocyte AC
ebi-a-GCST90001579	Osteonecrosis due to drugs|| id:finngen_R9_OSTEON_DRUGS	Osteonecrosis due to drugs	ebi-a-GCST90001579	Simple mode	29	0.328962	0.262551	1.38952	0.830574	2.32463	0.220589	Absolute count	Monocyte	CD14- CD16+ monocyte AC
ebi-a-GCST90001579	Osteonecrosis due to drugs|| id:finngen_R9_OSTEON_DRUGS	Osteonecrosis due to drugs	ebi-a-GCST90001579	Weighted median	29	0.164283	0.127562	1.17855	0.917834	1.51332	0.197792	Absolute count	Monocyte	CD14- CD16+ monocyte AC
ebi-a-GCST90001579	Osteonecrosis due to drugs|| id:finngen_R9_OSTEON_DRUGS	Osteonecrosis due to drugs	ebi-a-GCST90001579	Weighted mode	29	0.180737	0.116252	1.1981	0.953975	1.5047	0.13125	Absolute count	Monocyte	CD14- CD16+ monocyte AC
ebi-a-GCST90001580	Osteonecrosis due to drugs|| id:finngen_R9_OSTEON_DRUGS	Osteonecrosis due to drugs	ebi-a-GCST90001580	Inverse variance weighted	56	0.240849	0.0829802	1.27233	1.08135	1.49704	0.0037021	Absolute count	Monocyte	CD14+ CD16+ monocyte AC
ebi-a-GCST90001580	Osteonecrosis due to drugs|| id:finngen_R9_OSTEON_DRUGS	Osteonecrosis due to drugs	ebi-a-GCST90001580	MR Egger	56	0.316006	0.153286	1.37164	1.01569	1.85233	0.0440791	Absolute count	Monocyte	CD14+ CD16+ monocyte AC
ebi-a-GCST90001580	Osteonecrosis due to drugs|| id:finngen_R9_OSTEON_DRUGS	Osteonecrosis due to drugs	ebi-a-GCST90001580	Simple mode	56	0.373997	0.231835	1.45353	0.922748	2.28964	0.112424	Absolute count	Monocyte	CD14+ CD16+ monocyte AC
ebi-a-GCST90001580	Osteonecrosis due to drugs|| id:finngen_R9_OSTEON_DRUGS	Osteonecrosis due to drugs	ebi-a-GCST90001580	Weighted median	56	0.248743	0.130175	1.28241	0.99362	1.65514	0.0560262	Absolute count	Monocyte	CD14+ CD16+ monocyte AC
ebi-a-GCST90001580	Osteonecrosis due to drugs|| id:finngen_R9_OSTEON_DRUGS	Osteonecrosis due to drugs	ebi-a-GCST90001580	Weighted mode	56	0.280065	0.148129	1.32322	0.989785	1.76897	0.063939	Absolute count	Monocyte	CD14+ CD16+ monocyte AC
ebi-a-GCST90001581	Osteonecrosis due to drugs|| id:finngen_R9_OSTEON_DRUGS	Osteonecrosis due to drugs	ebi-a-GCST90001581	MR Egger	29	0.0418745	0.0650269	1.04276	0.917981	1.18451	0.525036	Absolute count	Monocyte	CD14- CD16- AC
ebi-a-GCST90001581	Osteonecrosis due to drugs|| id:finngen_R9_OSTEON_DRUGS	Osteonecrosis due to drugs	ebi-a-GCST90001581	Weighted median	29	0.0360516	0.0793824	1.03671	0.88733	1.21124	0.649721	Absolute count	Monocyte	CD14- CD16- AC
ebi-a-GCST90001581	Osteonecrosis due to drugs|| id:finngen_R9_OSTEON_DRUGS	Osteonecrosis due to drugs	ebi-a-GCST90001581	Inverse variance weighted	29	0.00812586	0.0576621	1.00816	0.900422	1.12879	0.887931	Absolute count	Monocyte	CD14- CD16- AC
ebi-a-GCST90001581	Osteonecrosis due to drugs|| id:finngen_R9_OSTEON_DRUGS	Osteonecrosis due to drugs	ebi-a-GCST90001581	Simple mode	29	0.0634769	0.184339	1.06553	0.742429	1.52926	0.733157	Absolute count	Monocyte	CD14- CD16- AC
ebi-a-GCST90001581	Osteonecrosis due to drugs|| id:finngen_R9_OSTEON_DRUGS	Osteonecrosis due to drugs	ebi-a-GCST90001581	Weighted mode	29	0.0330516	0.0653191	1.0336	0.909397	1.17478	0.616816	Absolute count	Monocyte	CD14- CD16- AC
ebi-a-GCST90001582	Osteonecrosis due to drugs|| id:finngen_R9_OSTEON_DRUGS	Osteonecrosis due to drugs	ebi-a-GCST90001582	MR Egger	27	0.00486634	0.0853223	1.00488	0.85013	1.18779	0.954971	Absolute count	Monocyte	CD14+ CD16- monocyte AC
ebi-a-GCST90001582	Osteonecrosis due to drugs|| id:finngen_R9_OSTEON_DRUGS	Osteonecrosis due to drugs	ebi-a-GCST90001582	Weighted median	27	-0.0343676	0.0871018	0.966216	0.814576	1.14609	0.693162	Absolute count	Monocyte	CD14+ CD16- monocyte AC
ebi-a-GCST90001582	Osteonecrosis due to drugs|| id:finngen_R9_OSTEON_DRUGS	Osteonecrosis due to drugs	ebi-a-GCST90001582	Inverse variance weighted	27	-0.0726124	0.0747261	0.929961	0.803261	1.07665	0.331193	Absolute count	Monocyte	CD14+ CD16- monocyte AC
ebi-a-GCST90001582	Osteonecrosis due to drugs|| id:finngen_R9_OSTEON_DRUGS	Osteonecrosis due to drugs	ebi-a-GCST90001582	Simple mode	27	-0.0646426	0.249325	0.937402	0.575037	1.52812	0.797469	Absolute count	Monocyte	CD14+ CD16- monocyte AC
ebi-a-GCST90001582	Osteonecrosis due to drugs|| id:finngen_R9_OSTEON_DRUGS	Osteonecrosis due to drugs	ebi-a-GCST90001582	Weighted mode	27	-0.0276129	0.0757542	0.972765	0.838542	1.12847	0.718427	Absolute count	Monocyte	CD14+ CD16- monocyte AC
ebi-a-GCST90001583	Osteonecrosis due to drugs|| id:finngen_R9_OSTEON_DRUGS	Osteonecrosis due to drugs	ebi-a-GCST90001583	MR Egger	27	0.0165153	0.0705876	1.01665	0.885293	1.1675	0.816915	Absolute count	Monocyte	Monocyte AC
ebi-a-GCST90001583	Osteonecrosis due to drugs|| id:finngen_R9_OSTEON_DRUGS	Osteonecrosis due to drugs	ebi-a-GCST90001583	Weighted median	27	-0.0299573	0.0815353	0.970487	0.827152	1.13866	0.713309	Absolute count	Monocyte	Monocyte AC
ebi-a-GCST90001583	Osteonecrosis due to drugs|| id:finngen_R9_OSTEON_DRUGS	Osteonecrosis due to drugs	ebi-a-GCST90001583	Inverse variance weighted	27	-0.0323433	0.0599156	0.968174	0.860899	1.08882	0.589326	Absolute count	Monocyte	Monocyte AC
ebi-a-GCST90001583	Osteonecrosis due to drugs|| id:finngen_R9_OSTEON_DRUGS	Osteonecrosis due to drugs	ebi-a-GCST90001583	Simple mode	27	0.0623393	0.166434	1.06432	0.768072	1.47484	0.711027	Absolute count	Monocyte	Monocyte AC
ebi-a-GCST90001583	Osteonecrosis due to drugs|| id:finngen_R9_OSTEON_DRUGS	Osteonecrosis due to drugs	ebi-a-GCST90001583	Weighted mode	27	-0.0156314	0.0654194	0.98449	0.866015	1.11917	0.813025	Absolute count	Monocyte	Monocyte AC
ebi-a-GCST90001584	Osteonecrosis due to drugs|| id:finngen_R9_OSTEON_DRUGS	Osteonecrosis due to drugs	ebi-a-GCST90001584	MR Egger	32	-0.113412	0.175852	0.892783	0.632495	1.26018	0.523875	Relative count	Monocyte	CD14- CD16+ monocyte %monocyte
ebi-a-GCST90001584	Osteonecrosis due to drugs|| id:finngen_R9_OSTEON_DRUGS	Osteonecrosis due to drugs	ebi-a-GCST90001584	Weighted median	32	0.204484	0.173315	1.22689	0.873529	1.7232	0.238066	Relative count	Monocyte	CD14- CD16+ monocyte %monocyte
ebi-a-GCST90001584	Osteonecrosis due to drugs|| id:finngen_R9_OSTEON_DRUGS	Osteonecrosis due to drugs	ebi-a-GCST90001584	Inverse variance weighted	32	0.0986875	0.110223	1.10372	0.889274	1.36988	0.370603	Relative count	Monocyte	CD14- CD16+ monocyte %monocyte
ebi-a-GCST90001584	Osteonecrosis due to drugs|| id:finngen_R9_OSTEON_DRUGS	Osteonecrosis due to drugs	ebi-a-GCST90001584	Simple mode	32	0.16796	0.309838	1.18289	0.644473	2.17112	0.591632	Relative count	Monocyte	CD14- CD16+ monocyte %monocyte
ebi-a-GCST90001584	Osteonecrosis due to drugs|| id:finngen_R9_OSTEON_DRUGS	Osteonecrosis due to drugs	ebi-a-GCST90001584	Weighted mode	32	0.143849	0.262792	1.15471	0.689889	1.93271	0.588033	Relative count	Monocyte	CD14- CD16+ monocyte %monocyte
ebi-a-GCST90001585	Osteonecrosis due to drugs|| id:finngen_R9_OSTEON_DRUGS	Osteonecrosis due to drugs	ebi-a-GCST90001585	Inverse variance weighted	64	0.182349	0.0755188	1.20003	1.03493	1.39148	0.0157516	Relative count	Monocyte	CD14+ CD16+ monocyte %monocyte
ebi-a-GCST90001585	Osteonecrosis due to drugs|| id:finngen_R9_OSTEON_DRUGS	Osteonecrosis due to drugs	ebi-a-GCST90001585	MR Egger	64	0.151398	0.154131	1.16346	0.860107	1.5738	0.329786	Relative count	Monocyte	CD14+ CD16+ monocyte %monocyte
ebi-a-GCST90001585	Osteonecrosis due to drugs|| id:finngen_R9_OSTEON_DRUGS	Osteonecrosis due to drugs	ebi-a-GCST90001585	Simple mode	64	0.28129	0.212507	1.32484	0.87352	2.00933	0.190395	Relative count	Monocyte	CD14+ CD16+ monocyte %monocyte
ebi-a-GCST90001585	Osteonecrosis due to drugs|| id:finngen_R9_OSTEON_DRUGS	Osteonecrosis due to drugs	ebi-a-GCST90001585	Weighted median	64	0.222235	0.121502	1.24886	0.984217	1.58467	0.0673902	Relative count	Monocyte	CD14+ CD16+ monocyte %monocyte
ebi-a-GCST90001585	Osteonecrosis due to drugs|| id:finngen_R9_OSTEON_DRUGS	Osteonecrosis due to drugs	ebi-a-GCST90001585	Weighted mode	64	0.227808	0.138521	1.25584	0.957247	1.64758	0.10504	Relative count	Monocyte	CD14+ CD16+ monocyte %monocyte
ebi-a-GCST90001586	Osteonecrosis due to drugs|| id:finngen_R9_OSTEON_DRUGS	Osteonecrosis due to drugs	ebi-a-GCST90001586	MR Egger	39	-0.014899	0.0624683	0.985211	0.871676	1.11353	0.812805	Relative count	Monocyte	CD14+ CD16- monocyte %monocyte
ebi-a-GCST90001586	Osteonecrosis due to drugs|| id:finngen_R9_OSTEON_DRUGS	Osteonecrosis due to drugs	ebi-a-GCST90001586	Weighted median	39	-0.0686125	0.069529	0.933688	0.814737	1.07001	0.323732	Relative count	Monocyte	CD14+ CD16- monocyte %monocyte
ebi-a-GCST90001586	Osteonecrosis due to drugs|| id:finngen_R9_OSTEON_DRUGS	Osteonecrosis due to drugs	ebi-a-GCST90001586	Inverse variance weighted	39	-0.0668624	0.0531817	0.935324	0.842738	1.03808	0.208666	Relative count	Monocyte	CD14+ CD16- monocyte %monocyte
ebi-a-GCST90001586	Osteonecrosis due to drugs|| id:finngen_R9_OSTEON_DRUGS	Osteonecrosis due to drugs	ebi-a-GCST90001586	Simple mode	39	-0.143339	0.236507	0.86646	0.545042	1.37742	0.548074	Relative count	Monocyte	CD14+ CD16- monocyte %monocyte
ebi-a-GCST90001586	Osteonecrosis due to drugs|| id:finngen_R9_OSTEON_DRUGS	Osteonecrosis due to drugs	ebi-a-GCST90001586	Weighted mode	39	-0.0630169	0.0631526	0.938928	0.829613	1.06265	0.324663	Relative count	Monocyte	CD14+ CD16- monocyte %monocyte
ebi-a-GCST90001587	Osteonecrosis due to drugs|| id:finngen_R9_OSTEON_DRUGS	Osteonecrosis due to drugs	ebi-a-GCST90001587	MR Egger	38	0.0995832	0.236203	1.10471	0.695325	1.75513	0.675824	Relative count	Monocyte	CD16+ monocyte %monocyte
ebi-a-GCST90001587	Osteonecrosis due to drugs|| id:finngen_R9_OSTEON_DRUGS	Osteonecrosis due to drugs	ebi-a-GCST90001587	Weighted median	38	0.189727	0.169454	1.20892	0.867271	1.68515	0.26287	Relative count	Monocyte	CD16+ monocyte %monocyte
ebi-a-GCST90001587	Osteonecrosis due to drugs|| id:finngen_R9_OSTEON_DRUGS	Osteonecrosis due to drugs	ebi-a-GCST90001587	Inverse variance weighted	38	0.217921	0.111279	1.24349	0.999815	1.54655	0.0501899	Relative count	Monocyte	CD16+ monocyte %monocyte
ebi-a-GCST90001587	Osteonecrosis due to drugs|| id:finngen_R9_OSTEON_DRUGS	Osteonecrosis due to drugs	ebi-a-GCST90001587	Simple mode	38	0.211945	0.284789	1.23608	0.707342	2.16005	0.461445	Relative count	Monocyte	CD16+ monocyte %monocyte
ebi-a-GCST90001587	Osteonecrosis due to drugs|| id:finngen_R9_OSTEON_DRUGS	Osteonecrosis due to drugs	ebi-a-GCST90001587	Weighted mode	38	0.188535	0.226088	1.20748	0.775229	1.88074	0.409687	Relative count	Monocyte	CD16+ monocyte %monocyte
ebi-a-GCST90001588	Osteonecrosis due to drugs|| id:finngen_R9_OSTEON_DRUGS	Osteonecrosis due to drugs	ebi-a-GCST90001588	MR Egger	35	-0.0854766	0.186468	0.918075	0.63702	1.32313	0.649671	Relative count	TBNK	T/B
ebi-a-GCST90001588	Osteonecrosis due to drugs|| id:finngen_R9_OSTEON_DRUGS	Osteonecrosis due to drugs	ebi-a-GCST90001588	Weighted median	35	-0.239354	0.148688	0.787136	0.588145	1.05345	0.107446	Relative count	TBNK	T/B
ebi-a-GCST90001588	Osteonecrosis due to drugs|| id:finngen_R9_OSTEON_DRUGS	Osteonecrosis due to drugs	ebi-a-GCST90001588	Inverse variance weighted	35	-0.113676	0.100469	0.892547	0.733011	1.08681	0.257863	Relative count	TBNK	T/B
ebi-a-GCST90001588	Osteonecrosis due to drugs|| id:finngen_R9_OSTEON_DRUGS	Osteonecrosis due to drugs	ebi-a-GCST90001588	Simple mode	35	-0.180101	0.284418	0.835186	0.47828	1.45843	0.530821	Relative count	TBNK	T/B
ebi-a-GCST90001588	Osteonecrosis due to drugs|| id:finngen_R9_OSTEON_DRUGS	Osteonecrosis due to drugs	ebi-a-GCST90001588	Weighted mode	35	-0.229834	0.219444	0.794665	0.516879	1.22174	0.302329	Relative count	TBNK	T/B
ebi-a-GCST90001589	Osteonecrosis due to drugs|| id:finngen_R9_OSTEON_DRUGS	Osteonecrosis due to drugs	ebi-a-GCST90001589	MR Egger	19	0.164617	0.301523	1.17894	0.652876	2.1289	0.592192	Relative count	TBNK	CD4/CD8br
ebi-a-GCST90001589	Osteonecrosis due to drugs|| id:finngen_R9_OSTEON_DRUGS	Osteonecrosis due to drugs	ebi-a-GCST90001589	Weighted median	19	0.0811278	0.218927	1.08451	0.70612	1.66567	0.710958	Relative count	TBNK	CD4/CD8br
ebi-a-GCST90001589	Osteonecrosis due to drugs|| id:finngen_R9_OSTEON_DRUGS	Osteonecrosis due to drugs	ebi-a-GCST90001589	Inverse variance weighted	19	-0.0426256	0.148056	0.95827	0.716902	1.2809	0.773422	Relative count	TBNK	CD4/CD8br
ebi-a-GCST90001589	Osteonecrosis due to drugs|| id:finngen_R9_OSTEON_DRUGS	Osteonecrosis due to drugs	ebi-a-GCST90001589	Simple mode	19	0.115226	0.332559	1.12213	0.584739	2.15339	0.732998	Relative count	TBNK	CD4/CD8br
ebi-a-GCST90001589	Osteonecrosis due to drugs|| id:finngen_R9_OSTEON_DRUGS	Osteonecrosis due to drugs	ebi-a-GCST90001589	Weighted mode	19	0.132056	0.259165	1.14117	0.686666	1.89652	0.616561	Relative count	TBNK	CD4/CD8br
ebi-a-GCST90001590	Osteonecrosis due to drugs|| id:finngen_R9_OSTEON_DRUGS	Osteonecrosis due to drugs	ebi-a-GCST90001590	MR Egger	24	0.0481984	0.126674	1.04938	0.818663	1.34511	0.707229	Absolute count	TBNK	CD4+ AC
ebi-a-GCST90001590	Osteonecrosis due to drugs|| id:finngen_R9_OSTEON_DRUGS	Osteonecrosis due to drugs	ebi-a-GCST90001590	Weighted median	24	-0.0278053	0.142944	0.972578	0.734933	1.28707	0.84577	Absolute count	TBNK	CD4+ AC
ebi-a-GCST90001590	Osteonecrosis due to drugs|| id:finngen_R9_OSTEON_DRUGS	Osteonecrosis due to drugs	ebi-a-GCST90001590	Inverse variance weighted	24	0.00317315	0.0957403	1.00318	0.831538	1.21025	0.97356	Absolute count	TBNK	CD4+ AC
ebi-a-GCST90001590	Osteonecrosis due to drugs|| id:finngen_R9_OSTEON_DRUGS	Osteonecrosis due to drugs	ebi-a-GCST90001590	Simple mode	24	-0.0214013	0.240503	0.978826	0.610922	1.56829	0.929864	Absolute count	TBNK	CD4+ AC
ebi-a-GCST90001590	Osteonecrosis due to drugs|| id:finngen_R9_OSTEON_DRUGS	Osteonecrosis due to drugs	ebi-a-GCST90001590	Weighted mode	24	0.00589589	0.127489	1.00591	0.783501	1.29146	0.963513	Absolute count	TBNK	CD4+ AC
ebi-a-GCST90001591	Osteonecrosis due to drugs|| id:finngen_R9_OSTEON_DRUGS	Osteonecrosis due to drugs	ebi-a-GCST90001591	MR Egger	24	0.0572143	0.204504	1.05888	0.709203	1.58097	0.782266	Relative count	TBNK	CD4+ %T cell
ebi-a-GCST90001591	Osteonecrosis due to drugs|| id:finngen_R9_OSTEON_DRUGS	Osteonecrosis due to drugs	ebi-a-GCST90001591	Weighted median	24	0.0611549	0.176267	1.06306	0.752519	1.50176	0.728634	Relative count	TBNK	CD4+ %T cell
ebi-a-GCST90001591	Osteonecrosis due to drugs|| id:finngen_R9_OSTEON_DRUGS	Osteonecrosis due to drugs	ebi-a-GCST90001591	Inverse variance weighted	24	-0.00964386	0.125886	0.990402	0.773848	1.26756	0.938935	Relative count	TBNK	CD4+ %T cell
ebi-a-GCST90001591	Osteonecrosis due to drugs|| id:finngen_R9_OSTEON_DRUGS	Osteonecrosis due to drugs	ebi-a-GCST90001591	Simple mode	24	0.12271	0.255747	1.13056	0.68485	1.86633	0.635894	Relative count	TBNK	CD4+ %T cell
ebi-a-GCST90001591	Osteonecrosis due to drugs|| id:finngen_R9_OSTEON_DRUGS	Osteonecrosis due to drugs	ebi-a-GCST90001591	Weighted mode	24	0.04435	0.182713	1.04535	0.730689	1.49551	0.810366	Relative count	TBNK	CD4+ %T cell
ebi-a-GCST90001592	Osteonecrosis due to drugs|| id:finngen_R9_OSTEON_DRUGS	Osteonecrosis due to drugs	ebi-a-GCST90001592	MR Egger	44	0.0252431	0.0737245	1.02556	0.88758	1.185	0.73376	Absolute count	TBNK	CD8br AC
ebi-a-GCST90001592	Osteonecrosis due to drugs|| id:finngen_R9_OSTEON_DRUGS	Osteonecrosis due to drugs	ebi-a-GCST90001592	Weighted median	44	0.033471	0.0826991	1.03404	0.879309	1.21599	0.685674	Absolute count	TBNK	CD8br AC
ebi-a-GCST90001592	Osteonecrosis due to drugs|| id:finngen_R9_OSTEON_DRUGS	Osteonecrosis due to drugs	ebi-a-GCST90001592	Inverse variance weighted	44	0.0397135	0.0584787	1.04051	0.927832	1.16688	0.497067	Absolute count	TBNK	CD8br AC
ebi-a-GCST90001592	Osteonecrosis due to drugs|| id:finngen_R9_OSTEON_DRUGS	Osteonecrosis due to drugs	ebi-a-GCST90001592	Simple mode	44	0.207943	0.179613	1.23114	0.865802	1.75065	0.253365	Absolute count	TBNK	CD8br AC
ebi-a-GCST90001592	Osteonecrosis due to drugs|| id:finngen_R9_OSTEON_DRUGS	Osteonecrosis due to drugs	ebi-a-GCST90001592	Weighted mode	44	0.023321	0.068024	1.0236	0.895829	1.16958	0.733394	Absolute count	TBNK	CD8br AC
ebi-a-GCST90001593	Osteonecrosis due to drugs|| id:finngen_R9_OSTEON_DRUGS	Osteonecrosis due to drugs	ebi-a-GCST90001593	MR Egger	34	-0.0391634	0.17174	0.961594	0.686757	1.34642	0.821067	Relative count	TBNK	CD8br %T cell
ebi-a-GCST90001593	Osteonecrosis due to drugs|| id:finngen_R9_OSTEON_DRUGS	Osteonecrosis due to drugs	ebi-a-GCST90001593	Weighted median	34	-0.0221633	0.163485	0.978081	0.709927	1.34752	0.892163	Relative count	TBNK	CD8br %T cell
ebi-a-GCST90001593	Osteonecrosis due to drugs|| id:finngen_R9_OSTEON_DRUGS	Osteonecrosis due to drugs	ebi-a-GCST90001593	Inverse variance weighted	34	0.0305948	0.0979776	1.03107	0.850916	1.24936	0.75484	Relative count	TBNK	CD8br %T cell
ebi-a-GCST90001593	Osteonecrosis due to drugs|| id:finngen_R9_OSTEON_DRUGS	Osteonecrosis due to drugs	ebi-a-GCST90001593	Simple mode	34	-0.0172606	0.245245	0.982887	0.607781	1.5895	0.944315	Relative count	TBNK	CD8br %T cell
ebi-a-GCST90001593	Osteonecrosis due to drugs|| id:finngen_R9_OSTEON_DRUGS	Osteonecrosis due to drugs	ebi-a-GCST90001593	Weighted mode	34	-0.0297423	0.142573	0.970696	0.734045	1.28364	0.836034	Relative count	TBNK	CD8br %T cell
ebi-a-GCST90001594	Osteonecrosis due to drugs|| id:finngen_R9_OSTEON_DRUGS	Osteonecrosis due to drugs	ebi-a-GCST90001594	MR Egger	20	-0.212792	0.269943	0.808324	0.476218	1.37203	0.440787	Absolute count	TBNK	DP (CD4+CD8+) AC
ebi-a-GCST90001594	Osteonecrosis due to drugs|| id:finngen_R9_OSTEON_DRUGS	Osteonecrosis due to drugs	ebi-a-GCST90001594	Weighted median	20	-0.0457395	0.190995	0.955291	0.656988	1.38904	0.810733	Absolute count	TBNK	DP (CD4+CD8+) AC
ebi-a-GCST90001594	Osteonecrosis due to drugs|| id:finngen_R9_OSTEON_DRUGS	Osteonecrosis due to drugs	ebi-a-GCST90001594	Inverse variance weighted	20	-0.0869192	0.141851	0.916751	0.694233	1.21059	0.540043	Absolute count	TBNK	DP (CD4+CD8+) AC
ebi-a-GCST90001594	Osteonecrosis due to drugs|| id:finngen_R9_OSTEON_DRUGS	Osteonecrosis due to drugs	ebi-a-GCST90001594	Simple mode	20	0.0850707	0.29567	1.08879	0.60991	1.94368	0.776675	Absolute count	TBNK	DP (CD4+CD8+) AC
ebi-a-GCST90001594	Osteonecrosis due to drugs|| id:finngen_R9_OSTEON_DRUGS	Osteonecrosis due to drugs	ebi-a-GCST90001594	Weighted mode	20	-0.0741058	0.229854	0.928573	0.591781	1.45704	0.750667	Absolute count	TBNK	DP (CD4+CD8+) AC
ebi-a-GCST90001595	Osteonecrosis due to drugs|| id:finngen_R9_OSTEON_DRUGS	Osteonecrosis due to drugs	ebi-a-GCST90001595	MR Egger	33	0.218226	0.255656	1.24387	0.753625	2.05302	0.39988	Relative count	TBNK	DP (CD4+CD8+) %T cell
ebi-a-GCST90001595	Osteonecrosis due to drugs|| id:finngen_R9_OSTEON_DRUGS	Osteonecrosis due to drugs	ebi-a-GCST90001595	Weighted median	33	-0.0590626	0.17725	0.942648	0.665995	1.33422	0.738971	Relative count	TBNK	DP (CD4+CD8+) %T cell
ebi-a-GCST90001595	Osteonecrosis due to drugs|| id:finngen_R9_OSTEON_DRUGS	Osteonecrosis due to drugs	ebi-a-GCST90001595	Inverse variance weighted	33	-0.0634772	0.117194	0.938495	0.745889	1.18084	0.588066	Relative count	TBNK	DP (CD4+CD8+) %T cell
ebi-a-GCST90001595	Osteonecrosis due to drugs|| id:finngen_R9_OSTEON_DRUGS	Osteonecrosis due to drugs	ebi-a-GCST90001595	Simple mode	33	0.021866	0.330466	1.02211	0.534808	1.95341	0.947656	Relative count	TBNK	DP (CD4+CD8+) %T cell
ebi-a-GCST90001595	Osteonecrosis due to drugs|| id:finngen_R9_OSTEON_DRUGS	Osteonecrosis due to drugs	ebi-a-GCST90001595	Weighted mode	33	-0.0526324	0.241299	0.948729	0.591213	1.52244	0.82872	Relative count	TBNK	DP (CD4+CD8+) %T cell
ebi-a-GCST90001596	Osteonecrosis due to drugs|| id:finngen_R9_OSTEON_DRUGS	Osteonecrosis due to drugs	ebi-a-GCST90001596	MR Egger	33	-0.172805	0.130233	0.841301	0.651771	1.08595	0.194236	Absolute count	TBNK	CD8dim AC
ebi-a-GCST90001596	Osteonecrosis due to drugs|| id:finngen_R9_OSTEON_DRUGS	Osteonecrosis due to drugs	ebi-a-GCST90001596	Weighted median	33	-0.0485439	0.114345	0.952616	0.761352	1.19193	0.671172	Absolute count	TBNK	CD8dim AC
ebi-a-GCST90001596	Osteonecrosis due to drugs|| id:finngen_R9_OSTEON_DRUGS	Osteonecrosis due to drugs	ebi-a-GCST90001596	Inverse variance weighted	33	-0.103404	0.0935935	0.901763	0.750627	1.08333	0.269238	Absolute count	TBNK	CD8dim AC
ebi-a-GCST90001596	Osteonecrosis due to drugs|| id:finngen_R9_OSTEON_DRUGS	Osteonecrosis due to drugs	ebi-a-GCST90001596	Simple mode	33	-0.110138	0.219721	0.89571	0.582287	1.37784	0.619617	Absolute count	TBNK	CD8dim AC
ebi-a-GCST90001596	Osteonecrosis due to drugs|| id:finngen_R9_OSTEON_DRUGS	Osteonecrosis due to drugs	ebi-a-GCST90001596	Weighted mode	33	-0.0471224	0.114439	0.953971	0.762294	1.19384	0.683255	Absolute count	TBNK	CD8dim AC
ebi-a-GCST90001597	Osteonecrosis due to drugs|| id:finngen_R9_OSTEON_DRUGS	Osteonecrosis due to drugs	ebi-a-GCST90001597	MR Egger	31	-0.122934	0.313557	0.884322	0.478306	1.63499	0.697879	Relative count	TBNK	CD8dim %T cell
ebi-a-GCST90001597	Osteonecrosis due to drugs|| id:finngen_R9_OSTEON_DRUGS	Osteonecrosis due to drugs	ebi-a-GCST90001597	Weighted median	31	0.0158168	0.167191	1.01594	0.732072	1.40989	0.92463	Relative count	TBNK	CD8dim %T cell
ebi-a-GCST90001597	Osteonecrosis due to drugs|| id:finngen_R9_OSTEON_DRUGS	Osteonecrosis due to drugs	ebi-a-GCST90001597	Inverse variance weighted	31	-0.000661555	0.144188	0.999339	0.753316	1.32571	0.996339	Relative count	TBNK	CD8dim %T cell
ebi-a-GCST90001597	Osteonecrosis due to drugs|| id:finngen_R9_OSTEON_DRUGS	Osteonecrosis due to drugs	ebi-a-GCST90001597	Simple mode	31	0.0596881	0.265317	1.06151	0.631073	1.78552	0.823529	Relative count	TBNK	CD8dim %T cell
ebi-a-GCST90001597	Osteonecrosis due to drugs|| id:finngen_R9_OSTEON_DRUGS	Osteonecrosis due to drugs	ebi-a-GCST90001597	Weighted mode	31	0.0448016	0.192814	1.04582	0.716689	1.5261	0.817839	Relative count	TBNK	CD8dim %T cell
ebi-a-GCST90001598	Osteonecrosis due to drugs|| id:finngen_R9_OSTEON_DRUGS	Osteonecrosis due to drugs	ebi-a-GCST90001598	MR Egger	26	-0.0193027	0.317231	0.980882	0.526725	1.82663	0.951985	Absolute count	TBNK	DN (CD4-CD8-) AC
ebi-a-GCST90001598	Osteonecrosis due to drugs|| id:finngen_R9_OSTEON_DRUGS	Osteonecrosis due to drugs	ebi-a-GCST90001598	Weighted median	26	-0.251835	0.192091	0.777373	0.53348	1.13277	0.18985	Absolute count	TBNK	DN (CD4-CD8-) AC
ebi-a-GCST90001598	Osteonecrosis due to drugs|| id:finngen_R9_OSTEON_DRUGS	Osteonecrosis due to drugs	ebi-a-GCST90001598	Inverse variance weighted	26	-0.232959	0.137172	0.792186	0.605431	1.03655	0.0894505	Absolute count	TBNK	DN (CD4-CD8-) AC
ebi-a-GCST90001598	Osteonecrosis due to drugs|| id:finngen_R9_OSTEON_DRUGS	Osteonecrosis due to drugs	ebi-a-GCST90001598	Simple mode	26	-0.334759	0.340737	0.71551	0.366922	1.39527	0.335288	Absolute count	TBNK	DN (CD4-CD8-) AC
ebi-a-GCST90001598	Osteonecrosis due to drugs|| id:finngen_R9_OSTEON_DRUGS	Osteonecrosis due to drugs	ebi-a-GCST90001598	Weighted mode	26	-0.292555	0.332635	0.746355	0.388866	1.43249	0.387504	Absolute count	TBNK	DN (CD4-CD8-) AC
ebi-a-GCST90001599	Osteonecrosis due to drugs|| id:finngen_R9_OSTEON_DRUGS	Osteonecrosis due to drugs	ebi-a-GCST90001599	MR Egger	21	-0.0448073	0.367003	0.956182	0.465738	1.96309	0.90411	Relative count	TBNK	DN (CD4-CD8-) %T cell
ebi-a-GCST90001599	Osteonecrosis due to drugs|| id:finngen_R9_OSTEON_DRUGS	Osteonecrosis due to drugs	ebi-a-GCST90001599	Weighted median	21	-0.179097	0.211746	0.836025	0.552048	1.26608	0.397659	Relative count	TBNK	DN (CD4-CD8-) %T cell
ebi-a-GCST90001599	Osteonecrosis due to drugs|| id:finngen_R9_OSTEON_DRUGS	Osteonecrosis due to drugs	ebi-a-GCST90001599	Inverse variance weighted	21	-0.170301	0.171893	0.843411	0.602173	1.18129	0.321813	Relative count	TBNK	DN (CD4-CD8-) %T cell
ebi-a-GCST90001599	Osteonecrosis due to drugs|| id:finngen_R9_OSTEON_DRUGS	Osteonecrosis due to drugs	ebi-a-GCST90001599	Simple mode	21	-0.175495	0.322468	0.839042	0.445958	1.57861	0.592304	Relative count	TBNK	DN (CD4-CD8-) %T cell
ebi-a-GCST90001599	Osteonecrosis due to drugs|| id:finngen_R9_OSTEON_DRUGS	Osteonecrosis due to drugs	ebi-a-GCST90001599	Weighted mode	21	-0.138278	0.291726	0.870856	0.491614	1.54265	0.640632	Relative count	TBNK	DN (CD4-CD8-) %T cell
ebi-a-GCST90001600	Osteonecrosis due to drugs|| id:finngen_R9_OSTEON_DRUGS	Osteonecrosis due to drugs	ebi-a-GCST90001600	MR Egger	31	0.013712	0.0567294	1.01381	0.907123	1.13304	0.810707	Absolute count	TBNK	Leukocyte AC
ebi-a-GCST90001600	Osteonecrosis due to drugs|| id:finngen_R9_OSTEON_DRUGS	Osteonecrosis due to drugs	ebi-a-GCST90001600	Weighted median	31	0.0345115	0.0676098	1.03511	0.906645	1.18179	0.609736	Absolute count	TBNK	Leukocyte AC
ebi-a-GCST90001600	Osteonecrosis due to drugs|| id:finngen_R9_OSTEON_DRUGS	Osteonecrosis due to drugs	ebi-a-GCST90001600	Inverse variance weighted	31	0.0309746	0.0454065	1.03146	0.943629	1.12746	0.495136	Absolute count	TBNK	Leukocyte AC
ebi-a-GCST90001600	Osteonecrosis due to drugs|| id:finngen_R9_OSTEON_DRUGS	Osteonecrosis due to drugs	ebi-a-GCST90001600	Simple mode	31	0.0391559	0.129394	1.03993	0.806981	1.34013	0.764275	Absolute count	TBNK	Leukocyte AC
ebi-a-GCST90001600	Osteonecrosis due to drugs|| id:finngen_R9_OSTEON_DRUGS	Osteonecrosis due to drugs	ebi-a-GCST90001600	Weighted mode	31	0.0391559	0.055542	1.03993	0.932668	1.15953	0.486262	Absolute count	TBNK	Leukocyte AC
ebi-a-GCST90001601	Osteonecrosis due to drugs|| id:finngen_R9_OSTEON_DRUGS	Osteonecrosis due to drugs	ebi-a-GCST90001601	MR Egger	19	0.0215868	0.202221	1.02182	0.68745	1.51883	0.916238	Absolute count	TBNK	Lymphocyte AC
ebi-a-GCST90001601	Osteonecrosis due to drugs|| id:finngen_R9_OSTEON_DRUGS	Osteonecrosis due to drugs	ebi-a-GCST90001601	Weighted median	19	0.0507218	0.182922	1.05203	0.735059	1.50569	0.78156	Absolute count	TBNK	Lymphocyte AC
ebi-a-GCST90001601	Osteonecrosis due to drugs|| id:finngen_R9_OSTEON_DRUGS	Osteonecrosis due to drugs	ebi-a-GCST90001601	Inverse variance weighted	19	-0.0558158	0.133627	0.945713	0.727803	1.22887	0.676168	Absolute count	TBNK	Lymphocyte AC
ebi-a-GCST90001601	Osteonecrosis due to drugs|| id:finngen_R9_OSTEON_DRUGS	Osteonecrosis due to drugs	ebi-a-GCST90001601	Simple mode	19	0.153887	0.286695	1.16636	0.664956	2.04584	0.598005	Absolute count	TBNK	Lymphocyte AC
ebi-a-GCST90001601	Osteonecrosis due to drugs|| id:finngen_R9_OSTEON_DRUGS	Osteonecrosis due to drugs	ebi-a-GCST90001601	Weighted mode	19	0.0453764	0.20731	1.04642	0.697013	1.57099	0.829205	Absolute count	TBNK	Lymphocyte AC
ebi-a-GCST90001602	Osteonecrosis due to drugs|| id:finngen_R9_OSTEON_DRUGS	Osteonecrosis due to drugs	ebi-a-GCST90001602	Inverse variance weighted	24	0.209275	0.0898389	1.23278	1.03375	1.47014	0.0198356	Relative count	TBNK	Lymphocyte %leukocyte
ebi-a-GCST90001602	Osteonecrosis due to drugs|| id:finngen_R9_OSTEON_DRUGS	Osteonecrosis due to drugs	ebi-a-GCST90001602	MR Egger	24	0.246291	0.113313	1.27927	1.02449	1.59741	0.040781	Relative count	TBNK	Lymphocyte %leukocyte
ebi-a-GCST90001602	Osteonecrosis due to drugs|| id:finngen_R9_OSTEON_DRUGS	Osteonecrosis due to drugs	ebi-a-GCST90001602	Simple mode	24	0.176429	0.26895	1.19295	0.704186	2.02096	0.518338	Relative count	TBNK	Lymphocyte %leukocyte
ebi-a-GCST90001602	Osteonecrosis due to drugs|| id:finngen_R9_OSTEON_DRUGS	Osteonecrosis due to drugs	ebi-a-GCST90001602	Weighted median	24	0.198189	0.131912	1.21919	0.941427	1.57891	0.132986	Relative count	TBNK	Lymphocyte %leukocyte
ebi-a-GCST90001602	Osteonecrosis due to drugs|| id:finngen_R9_OSTEON_DRUGS	Osteonecrosis due to drugs	ebi-a-GCST90001602	Weighted mode	24	0.200255	0.111294	1.22171	0.982279	1.51951	0.0850993	Relative count	TBNK	Lymphocyte %leukocyte
ebi-a-GCST90001603	Osteonecrosis due to drugs|| id:finngen_R9_OSTEON_DRUGS	Osteonecrosis due to drugs	ebi-a-GCST90001603	MR Egger	21	0.088149	0.222692	1.09215	0.705868	1.68983	0.696637	Absolute count	TBNK	T cell AC
ebi-a-GCST90001603	Osteonecrosis due to drugs|| id:finngen_R9_OSTEON_DRUGS	Osteonecrosis due to drugs	ebi-a-GCST90001603	Weighted median	21	0.0611377	0.195863	1.06305	0.724153	1.56053	0.75493	Absolute count	TBNK	T cell AC
ebi-a-GCST90001603	Osteonecrosis due to drugs|| id:finngen_R9_OSTEON_DRUGS	Osteonecrosis due to drugs	ebi-a-GCST90001603	Inverse variance weighted	21	-0.0590451	0.126692	0.942664	0.735385	1.20837	0.641178	Absolute count	TBNK	T cell AC
ebi-a-GCST90001603	Osteonecrosis due to drugs|| id:finngen_R9_OSTEON_DRUGS	Osteonecrosis due to drugs	ebi-a-GCST90001603	Simple mode	21	0.204862	0.356616	1.22736	0.610116	2.46904	0.572062	Absolute count	TBNK	T cell AC
ebi-a-GCST90001603	Osteonecrosis due to drugs|| id:finngen_R9_OSTEON_DRUGS	Osteonecrosis due to drugs	ebi-a-GCST90001603	Weighted mode	21	0.230239	0.281732	1.2589	0.724731	2.18679	0.423427	Absolute count	TBNK	T cell AC
ebi-a-GCST90001604	Osteonecrosis due to drugs|| id:finngen_R9_OSTEON_DRUGS	Osteonecrosis due to drugs	ebi-a-GCST90001604	MR Egger	18	-0.0928619	0.4836	0.911319	0.353201	2.35136	0.850141	Relative count	TBNK	T cell %lymphocyte
ebi-a-GCST90001604	Osteonecrosis due to drugs|| id:finngen_R9_OSTEON_DRUGS	Osteonecrosis due to drugs	ebi-a-GCST90001604	Weighted median	18	-0.279975	0.212547	0.755803	0.498293	1.14639	0.187759	Relative count	TBNK	T cell %lymphocyte
ebi-a-GCST90001604	Osteonecrosis due to drugs|| id:finngen_R9_OSTEON_DRUGS	Osteonecrosis due to drugs	ebi-a-GCST90001604	Inverse variance weighted	18	-0.288765	0.162421	0.749188	0.544923	1.03002	0.0754239	Relative count	TBNK	T cell %lymphocyte
ebi-a-GCST90001604	Osteonecrosis due to drugs|| id:finngen_R9_OSTEON_DRUGS	Osteonecrosis due to drugs	ebi-a-GCST90001604	Simple mode	18	-0.318803	0.350531	0.727018	0.365736	1.44518	0.375808	Relative count	TBNK	T cell %lymphocyte
ebi-a-GCST90001604	Osteonecrosis due to drugs|| id:finngen_R9_OSTEON_DRUGS	Osteonecrosis due to drugs	ebi-a-GCST90001604	Weighted mode	18	-0.22278	0.302228	0.800291	0.442574	1.44714	0.471097	Relative count	TBNK	T cell %lymphocyte
ebi-a-GCST90001605	Osteonecrosis due to drugs|| id:finngen_R9_OSTEON_DRUGS	Osteonecrosis due to drugs	ebi-a-GCST90001605	Inverse variance weighted	20	0.235289	0.096914	1.26527	1.04638	1.52996	0.0151904	Relative count	TBNK	T cell %leukocyte
ebi-a-GCST90001605	Osteonecrosis due to drugs|| id:finngen_R9_OSTEON_DRUGS	Osteonecrosis due to drugs	ebi-a-GCST90001605	MR Egger	20	0.241187	0.123882	1.27276	0.998381	1.62254	0.067321	Relative count	TBNK	T cell %leukocyte
ebi-a-GCST90001605	Osteonecrosis due to drugs|| id:finngen_R9_OSTEON_DRUGS	Osteonecrosis due to drugs	ebi-a-GCST90001605	Simple mode	20	0.338847	0.273041	1.40333	0.821754	2.3965	0.229707	Relative count	TBNK	T cell %leukocyte
ebi-a-GCST90001605	Osteonecrosis due to drugs|| id:finngen_R9_OSTEON_DRUGS	Osteonecrosis due to drugs	ebi-a-GCST90001605	Weighted median	20	0.187985	0.129873	1.20681	0.9356	1.55665	0.147772	Relative count	TBNK	T cell %leukocyte
ebi-a-GCST90001605	Osteonecrosis due to drugs|| id:finngen_R9_OSTEON_DRUGS	Osteonecrosis due to drugs	ebi-a-GCST90001605	Weighted mode	20	0.188839	0.120826	1.20785	0.953154	1.5306	0.134577	Relative count	TBNK	T cell %leukocyte
ebi-a-GCST90001606	Osteonecrosis due to drugs|| id:finngen_R9_OSTEON_DRUGS	Osteonecrosis due to drugs	ebi-a-GCST90001606	MR Egger	15	0.475671	0.550799	1.60909	0.546678	4.73621	0.40346	Relative count	TBNK	CD4+ %leukocyte
ebi-a-GCST90001606	Osteonecrosis due to drugs|| id:finngen_R9_OSTEON_DRUGS	Osteonecrosis due to drugs	ebi-a-GCST90001606	Weighted median	15	-0.132826	0.30076	0.875617	0.485627	1.5788	0.658753	Relative count	TBNK	CD4+ %leukocyte
ebi-a-GCST90001606	Osteonecrosis due to drugs|| id:finngen_R9_OSTEON_DRUGS	Osteonecrosis due to drugs	ebi-a-GCST90001606	Inverse variance weighted	15	0.0496602	0.236098	1.05091	0.661601	1.66931	0.833405	Relative count	TBNK	CD4+ %leukocyte
ebi-a-GCST90001606	Osteonecrosis due to drugs|| id:finngen_R9_OSTEON_DRUGS	Osteonecrosis due to drugs	ebi-a-GCST90001606	Simple mode	15	-0.0944052	0.450046	0.909914	0.376629	2.1983	0.836871	Relative count	TBNK	CD4+ %leukocyte
ebi-a-GCST90001606	Osteonecrosis due to drugs|| id:finngen_R9_OSTEON_DRUGS	Osteonecrosis due to drugs	ebi-a-GCST90001606	Weighted mode	15	-0.145925	0.415579	0.864222	0.382717	1.95152	0.730714	Relative count	TBNK	CD4+ %leukocyte
ebi-a-GCST90001607	Osteonecrosis due to drugs|| id:finngen_R9_OSTEON_DRUGS	Osteonecrosis due to drugs	ebi-a-GCST90001607	MR Egger	36	0.382569	0.408542	1.46605	0.658248	3.26517	0.355659	Relative count	TBNK	CD8br %leukocyte
ebi-a-GCST90001607	Osteonecrosis due to drugs|| id:finngen_R9_OSTEON_DRUGS	Osteonecrosis due to drugs	ebi-a-GCST90001607	Weighted median	36	0.177523	0.168557	1.19426	0.85826	1.66179	0.292252	Relative count	TBNK	CD8br %leukocyte
ebi-a-GCST90001607	Osteonecrosis due to drugs|| id:finngen_R9_OSTEON_DRUGS	Osteonecrosis due to drugs	ebi-a-GCST90001607	Inverse variance weighted	36	0.215718	0.120924	1.24075	0.978932	1.5726	0.0744381	Relative count	TBNK	CD8br %leukocyte
ebi-a-GCST90001607	Osteonecrosis due to drugs|| id:finngen_R9_OSTEON_DRUGS	Osteonecrosis due to drugs	ebi-a-GCST90001607	Simple mode	36	0.178941	0.276444	1.19595	0.695663	2.05602	0.521665	Relative count	TBNK	CD8br %leukocyte
ebi-a-GCST90001607	Osteonecrosis due to drugs|| id:finngen_R9_OSTEON_DRUGS	Osteonecrosis due to drugs	ebi-a-GCST90001607	Weighted mode	36	0.116438	0.234887	1.12349	0.70897	1.78036	0.623193	Relative count	TBNK	CD8br %leukocyte
ebi-a-GCST90001608	Osteonecrosis due to drugs|| id:finngen_R9_OSTEON_DRUGS	Osteonecrosis due to drugs	ebi-a-GCST90001608	MR Egger	24	0.237105	0.304926	1.26757	0.697293	2.30426	0.445096	Relative count	TBNK	DP (CD4+CD8+) %leukocyte
ebi-a-GCST90001608	Osteonecrosis due to drugs|| id:finngen_R9_OSTEON_DRUGS	Osteonecrosis due to drugs	ebi-a-GCST90001608	Weighted median	24	-0.216943	0.201835	0.804976	0.541973	1.19561	0.282441	Relative count	TBNK	DP (CD4+CD8+) %leukocyte
ebi-a-GCST90001608	Osteonecrosis due to drugs|| id:finngen_R9_OSTEON_DRUGS	Osteonecrosis due to drugs	ebi-a-GCST90001608	Inverse variance weighted	24	-0.267933	0.137144	0.764959	0.584653	1.00087	0.050742	Relative count	TBNK	DP (CD4+CD8+) %leukocyte
ebi-a-GCST90001608	Osteonecrosis due to drugs|| id:finngen_R9_OSTEON_DRUGS	Osteonecrosis due to drugs	ebi-a-GCST90001608	Simple mode	24	-0.0611654	0.335258	0.940668	0.487594	1.81474	0.856834	Relative count	TBNK	DP (CD4+CD8+) %leukocyte
ebi-a-GCST90001608	Osteonecrosis due to drugs|| id:finngen_R9_OSTEON_DRUGS	Osteonecrosis due to drugs	ebi-a-GCST90001608	Weighted mode	24	-0.162885	0.221715	0.849689	0.550215	1.31216	0.469972	Relative count	TBNK	DP (CD4+CD8+) %leukocyte
ebi-a-GCST90001609	Osteonecrosis due to drugs|| id:finngen_R9_OSTEON_DRUGS	Osteonecrosis due to drugs	ebi-a-GCST90001609	MR Egger	35	0.346244	0.19574	1.41375	0.963285	2.07486	0.0861534	Absolute count	TBNK	CD4+ CD8dim AC
ebi-a-GCST90001609	Osteonecrosis due to drugs|| id:finngen_R9_OSTEON_DRUGS	Osteonecrosis due to drugs	ebi-a-GCST90001609	Weighted median	35	0.302721	0.13688	1.35354	1.03504	1.77005	0.026996	Absolute count	TBNK	CD4+ CD8dim AC
ebi-a-GCST90001609	Osteonecrosis due to drugs|| id:finngen_R9_OSTEON_DRUGS	Osteonecrosis due to drugs	ebi-a-GCST90001609	Inverse variance weighted	35	0.114087	0.0993366	1.12085	0.922551	1.36177	0.250766	Absolute count	TBNK	CD4+ CD8dim AC
ebi-a-GCST90001609	Osteonecrosis due to drugs|| id:finngen_R9_OSTEON_DRUGS	Osteonecrosis due to drugs	ebi-a-GCST90001609	Simple mode	35	0.116387	0.245678	1.12343	0.694099	1.81832	0.638714	Absolute count	TBNK	CD4+ CD8dim AC
ebi-a-GCST90001609	Osteonecrosis due to drugs|| id:finngen_R9_OSTEON_DRUGS	Osteonecrosis due to drugs	ebi-a-GCST90001609	Weighted mode	35	0.227563	0.163494	1.25554	0.911298	1.72981	0.173	Absolute count	TBNK	CD4+ CD8dim AC
ebi-a-GCST90001610	Osteonecrosis due to drugs|| id:finngen_R9_OSTEON_DRUGS	Osteonecrosis due to drugs	ebi-a-GCST90001610	MR Egger	52	0.0846782	0.241901	1.08837	0.677431	1.74858	0.727769	Relative count	TBNK	CD4+ CD8dim %lymphocyte
ebi-a-GCST90001610	Osteonecrosis due to drugs|| id:finngen_R9_OSTEON_DRUGS	Osteonecrosis due to drugs	ebi-a-GCST90001610	Weighted median	52	0.0672795	0.132957	1.06959	0.824222	1.38801	0.612838	Relative count	TBNK	CD4+ CD8dim %lymphocyte
ebi-a-GCST90001610	Osteonecrosis due to drugs|| id:finngen_R9_OSTEON_DRUGS	Osteonecrosis due to drugs	ebi-a-GCST90001610	Inverse variance weighted	52	0.170628	0.0978865	1.18605	0.978994	1.4369	0.0813125	Relative count	TBNK	CD4+ CD8dim %lymphocyte
ebi-a-GCST90001610	Osteonecrosis due to drugs|| id:finngen_R9_OSTEON_DRUGS	Osteonecrosis due to drugs	ebi-a-GCST90001610	Simple mode	52	0.109002	0.228108	1.11516	0.713131	1.74385	0.634796	Relative count	TBNK	CD4+ CD8dim %lymphocyte
ebi-a-GCST90001610	Osteonecrosis due to drugs|| id:finngen_R9_OSTEON_DRUGS	Osteonecrosis due to drugs	ebi-a-GCST90001610	Weighted mode	52	0.0611449	0.17656	1.06305	0.75208	1.50261	0.730532	Relative count	TBNK	CD4+ CD8dim %lymphocyte
ebi-a-GCST90001611	Osteonecrosis due to drugs|| id:finngen_R9_OSTEON_DRUGS	Osteonecrosis due to drugs	ebi-a-GCST90001611	MR Egger	46	0.20341	0.311665	1.22558	0.665342	2.25754	0.517374	Relative count	TBNK	CD4+ CD8dim %leukocyte
ebi-a-GCST90001611	Osteonecrosis due to drugs|| id:finngen_R9_OSTEON_DRUGS	Osteonecrosis due to drugs	ebi-a-GCST90001611	Weighted median	46	0.0893533	0.149686	1.09347	0.815437	1.46629	0.550549	Relative count	TBNK	CD4+ CD8dim %leukocyte
ebi-a-GCST90001611	Osteonecrosis due to drugs|| id:finngen_R9_OSTEON_DRUGS	Osteonecrosis due to drugs	ebi-a-GCST90001611	Inverse variance weighted	46	0.110996	0.110299	1.11739	0.900153	1.38705	0.314263	Relative count	TBNK	CD4+ CD8dim %leukocyte
ebi-a-GCST90001611	Osteonecrosis due to drugs|| id:finngen_R9_OSTEON_DRUGS	Osteonecrosis due to drugs	ebi-a-GCST90001611	Simple mode	46	0.0796198	0.260302	1.08288	0.650137	1.80365	0.761111	Relative count	TBNK	CD4+ CD8dim %leukocyte
ebi-a-GCST90001611	Osteonecrosis due to drugs|| id:finngen_R9_OSTEON_DRUGS	Osteonecrosis due to drugs	ebi-a-GCST90001611	Weighted mode	46	0.0558496	0.187628	1.05744	0.732054	1.52745	0.767332	Relative count	TBNK	CD4+ CD8dim %leukocyte
ebi-a-GCST90001612	Osteonecrosis due to drugs|| id:finngen_R9_OSTEON_DRUGS	Osteonecrosis due to drugs	ebi-a-GCST90001612	MR Egger	28	-0.0662841	0.203203	0.935865	0.62841	1.39374	0.746887	Relative count	TBNK	CD8dim %leukocyte
ebi-a-GCST90001612	Osteonecrosis due to drugs|| id:finngen_R9_OSTEON_DRUGS	Osteonecrosis due to drugs	ebi-a-GCST90001612	Weighted median	28	0.075219	0.166149	1.07812	0.778463	1.49313	0.65075	Relative count	TBNK	CD8dim %leukocyte
ebi-a-GCST90001612	Osteonecrosis due to drugs|| id:finngen_R9_OSTEON_DRUGS	Osteonecrosis due to drugs	ebi-a-GCST90001612	Inverse variance weighted	28	0.0532652	0.129754	1.05471	0.817869	1.36013	0.681433	Relative count	TBNK	CD8dim %leukocyte
ebi-a-GCST90001612	Osteonecrosis due to drugs|| id:finngen_R9_OSTEON_DRUGS	Osteonecrosis due to drugs	ebi-a-GCST90001612	Simple mode	28	0.0189002	0.229209	1.01908	0.650282	1.59704	0.93489	Relative count	TBNK	CD8dim %leukocyte
ebi-a-GCST90001612	Osteonecrosis due to drugs|| id:finngen_R9_OSTEON_DRUGS	Osteonecrosis due to drugs	ebi-a-GCST90001612	Weighted mode	28	0.0484398	0.146662	1.04963	0.787401	1.3992	0.743736	Relative count	TBNK	CD8dim %leukocyte
ebi-a-GCST90001613	Osteonecrosis due to drugs|| id:finngen_R9_OSTEON_DRUGS	Osteonecrosis due to drugs	ebi-a-GCST90001613	MR Egger	29	-0.0229744	0.100939	0.977287	0.801865	1.19109	0.821666	Relative count	TBNK	DN (CD4-CD8-) %leukocyte
ebi-a-GCST90001613	Osteonecrosis due to drugs|| id:finngen_R9_OSTEON_DRUGS	Osteonecrosis due to drugs	ebi-a-GCST90001613	Weighted median	29	-0.0373898	0.102477	0.963301	0.78801	1.17758	0.715215	Relative count	TBNK	DN (CD4-CD8-) %leukocyte
ebi-a-GCST90001613	Osteonecrosis due to drugs|| id:finngen_R9_OSTEON_DRUGS	Osteonecrosis due to drugs	ebi-a-GCST90001613	Inverse variance weighted	29	-0.098074	0.0816452	0.906582	0.772519	1.06391	0.229665	Relative count	TBNK	DN (CD4-CD8-) %leukocyte
ebi-a-GCST90001613	Osteonecrosis due to drugs|| id:finngen_R9_OSTEON_DRUGS	Osteonecrosis due to drugs	ebi-a-GCST90001613	Simple mode	29	-0.187817	0.224617	0.828766	0.533623	1.28715	0.410141	Relative count	TBNK	DN (CD4-CD8-) %leukocyte
ebi-a-GCST90001613	Osteonecrosis due to drugs|| id:finngen_R9_OSTEON_DRUGS	Osteonecrosis due to drugs	ebi-a-GCST90001613	Weighted mode	29	-0.0529761	0.0917509	0.948403	0.792306	1.13525	0.56829	Relative count	TBNK	DN (CD4-CD8-) %leukocyte
ebi-a-GCST90001614	Osteonecrosis due to drugs|| id:finngen_R9_OSTEON_DRUGS	Osteonecrosis due to drugs	ebi-a-GCST90001614	MR Egger	32	0.65916	0.492046	1.93317	0.736939	5.07116	0.190426	Relative count	TBNK	CD8br and CD8dim %leukocyte
ebi-a-GCST90001614	Osteonecrosis due to drugs|| id:finngen_R9_OSTEON_DRUGS	Osteonecrosis due to drugs	ebi-a-GCST90001614	Weighted median	32	0.196997	0.19695	1.21774	0.827766	1.79144	0.317194	Relative count	TBNK	CD8br and CD8dim %leukocyte
ebi-a-GCST90001614	Osteonecrosis due to drugs|| id:finngen_R9_OSTEON_DRUGS	Osteonecrosis due to drugs	ebi-a-GCST90001614	Inverse variance weighted	32	0.207828	0.138388	1.231	0.938556	1.61457	0.133155	Relative count	TBNK	CD8br and CD8dim %leukocyte
ebi-a-GCST90001614	Osteonecrosis due to drugs|| id:finngen_R9_OSTEON_DRUGS	Osteonecrosis due to drugs	ebi-a-GCST90001614	Simple mode	32	0.378376	0.345973	1.45991	0.741018	2.87624	0.28253	Relative count	TBNK	CD8br and CD8dim %leukocyte
ebi-a-GCST90001614	Osteonecrosis due to drugs|| id:finngen_R9_OSTEON_DRUGS	Osteonecrosis due to drugs	ebi-a-GCST90001614	Weighted mode	32	0.215695	0.302134	1.24072	0.686267	2.24314	0.480627	Relative count	TBNK	CD8br and CD8dim %leukocyte
ebi-a-GCST90001615	Osteonecrosis due to drugs|| id:finngen_R9_OSTEON_DRUGS	Osteonecrosis due to drugs	ebi-a-GCST90001615	MR Egger	32	0.261855	0.183647	1.29934	0.906565	1.86228	0.164231	Absolute count	TBNK	TCRgd AC
ebi-a-GCST90001615	Osteonecrosis due to drugs|| id:finngen_R9_OSTEON_DRUGS	Osteonecrosis due to drugs	ebi-a-GCST90001615	Weighted median	32	0.0185765	0.168747	1.01875	0.731859	1.4181	0.912342	Absolute count	TBNK	TCRgd AC
ebi-a-GCST90001615	Osteonecrosis due to drugs|| id:finngen_R9_OSTEON_DRUGS	Osteonecrosis due to drugs	ebi-a-GCST90001615	Inverse variance weighted	32	0.025411	0.106995	1.02574	0.831687	1.26506	0.812271	Absolute count	TBNK	TCRgd AC
ebi-a-GCST90001615	Osteonecrosis due to drugs|| id:finngen_R9_OSTEON_DRUGS	Osteonecrosis due to drugs	ebi-a-GCST90001615	Simple mode	32	-0.230766	0.282169	0.793926	0.45666	1.38028	0.419698	Absolute count	TBNK	TCRgd AC
ebi-a-GCST90001615	Osteonecrosis due to drugs|| id:finngen_R9_OSTEON_DRUGS	Osteonecrosis due to drugs	ebi-a-GCST90001615	Weighted mode	32	0.0374162	0.15709	1.03813	0.763014	1.41243	0.813306	Absolute count	TBNK	TCRgd AC
ebi-a-GCST90001616	Osteonecrosis due to drugs|| id:finngen_R9_OSTEON_DRUGS	Osteonecrosis due to drugs	ebi-a-GCST90001616	MR Egger	18	0.074256	0.103914	1.07708	0.878609	1.32039	0.485158	Relative count	TBNK	TCRgd %T cell
ebi-a-GCST90001616	Osteonecrosis due to drugs|| id:finngen_R9_OSTEON_DRUGS	Osteonecrosis due to drugs	ebi-a-GCST90001616	Weighted median	18	-0.00187572	0.100354	0.998126	0.819903	1.21509	0.985088	Relative count	TBNK	TCRgd %T cell
ebi-a-GCST90001616	Osteonecrosis due to drugs|| id:finngen_R9_OSTEON_DRUGS	Osteonecrosis due to drugs	ebi-a-GCST90001616	Inverse variance weighted	18	-0.0545199	0.0968997	0.94694	0.78314	1.145	0.573678	Relative count	TBNK	TCRgd %T cell
ebi-a-GCST90001616	Osteonecrosis due to drugs|| id:finngen_R9_OSTEON_DRUGS	Osteonecrosis due to drugs	ebi-a-GCST90001616	Simple mode	18	-0.393632	0.345193	0.674602	0.342936	1.32703	0.269962	Relative count	TBNK	TCRgd %T cell
ebi-a-GCST90001616	Osteonecrosis due to drugs|| id:finngen_R9_OSTEON_DRUGS	Osteonecrosis due to drugs	ebi-a-GCST90001616	Weighted mode	18	-0.00449601	0.0889027	0.995514	0.836319	1.18501	0.960256	Relative count	TBNK	TCRgd %T cell
ebi-a-GCST90001617	Osteonecrosis due to drugs|| id:finngen_R9_OSTEON_DRUGS	Osteonecrosis due to drugs	ebi-a-GCST90001617	MR Egger	19	0.0391039	0.0772588	1.03988	0.893755	1.20989	0.619258	Relative count	TBNK	TCRgd %lymphocyte
ebi-a-GCST90001617	Osteonecrosis due to drugs|| id:finngen_R9_OSTEON_DRUGS	Osteonecrosis due to drugs	ebi-a-GCST90001617	Weighted median	19	-0.0279369	0.0824678	0.97245	0.827312	1.14305	0.73479	Relative count	TBNK	TCRgd %lymphocyte
ebi-a-GCST90001617	Osteonecrosis due to drugs|| id:finngen_R9_OSTEON_DRUGS	Osteonecrosis due to drugs	ebi-a-GCST90001617	Inverse variance weighted	19	-0.0136479	0.0684125	0.986445	0.862659	1.12799	0.841876	Relative count	TBNK	TCRgd %lymphocyte
ebi-a-GCST90001617	Osteonecrosis due to drugs|| id:finngen_R9_OSTEON_DRUGS	Osteonecrosis due to drugs	ebi-a-GCST90001617	Simple mode	19	0.0227069	0.194222	1.02297	0.699096	1.49688	0.908224	Relative count	TBNK	TCRgd %lymphocyte
ebi-a-GCST90001617	Osteonecrosis due to drugs|| id:finngen_R9_OSTEON_DRUGS	Osteonecrosis due to drugs	ebi-a-GCST90001617	Weighted mode	19	-0.00808275	0.0759284	0.99195	0.854788	1.15112	0.916401	Relative count	TBNK	TCRgd %lymphocyte
ebi-a-GCST90001618	Osteonecrosis due to drugs|| id:finngen_R9_OSTEON_DRUGS	Osteonecrosis due to drugs	ebi-a-GCST90001618	MR Egger	51	0.023992	0.0954535	1.02428	0.849509	1.23501	0.802597	Absolute count	TBNK	HLA DR+ T cell AC
ebi-a-GCST90001618	Osteonecrosis due to drugs|| id:finngen_R9_OSTEON_DRUGS	Osteonecrosis due to drugs	ebi-a-GCST90001618	Weighted median	51	-0.0150485	0.0955421	0.985064	0.816841	1.18793	0.874846	Absolute count	TBNK	HLA DR+ T cell AC
ebi-a-GCST90001618	Osteonecrosis due to drugs|| id:finngen_R9_OSTEON_DRUGS	Osteonecrosis due to drugs	ebi-a-GCST90001618	Inverse variance weighted	51	-0.0264076	0.0620139	0.973938	0.86247	1.09981	0.670229	Absolute count	TBNK	HLA DR+ T cell AC
ebi-a-GCST90001618	Osteonecrosis due to drugs|| id:finngen_R9_OSTEON_DRUGS	Osteonecrosis due to drugs	ebi-a-GCST90001618	Simple mode	51	0.172755	0.171287	1.18857	0.849618	1.66276	0.318038	Absolute count	TBNK	HLA DR+ T cell AC
ebi-a-GCST90001618	Osteonecrosis due to drugs|| id:finngen_R9_OSTEON_DRUGS	Osteonecrosis due to drugs	ebi-a-GCST90001618	Weighted mode	51	-0.0055688	0.0875187	0.994447	0.837691	1.18054	0.949519	Absolute count	TBNK	HLA DR+ T cell AC
ebi-a-GCST90001619	Osteonecrosis due to drugs|| id:finngen_R9_OSTEON_DRUGS	Osteonecrosis due to drugs	ebi-a-GCST90001619	MR Egger	51	0.0723664	0.0736077	1.07505	0.93062	1.24189	0.33037	Relative count	TBNK	HLA DR+ T cell%T cell
ebi-a-GCST90001619	Osteonecrosis due to drugs|| id:finngen_R9_OSTEON_DRUGS	Osteonecrosis due to drugs	ebi-a-GCST90001619	Weighted median	51	0.0428858	0.0810712	1.04382	0.890463	1.22359	0.596812	Relative count	TBNK	HLA DR+ T cell%T cell
ebi-a-GCST90001619	Osteonecrosis due to drugs|| id:finngen_R9_OSTEON_DRUGS	Osteonecrosis due to drugs	ebi-a-GCST90001619	Inverse variance weighted	51	-0.0234556	0.0551567	0.976817	0.876724	1.08834	0.670652	Relative count	TBNK	HLA DR+ T cell%T cell
ebi-a-GCST90001619	Osteonecrosis due to drugs|| id:finngen_R9_OSTEON_DRUGS	Osteonecrosis due to drugs	ebi-a-GCST90001619	Simple mode	51	-0.0953092	0.130696	0.909092	0.703651	1.17451	0.469254	Relative count	TBNK	HLA DR+ T cell%T cell
ebi-a-GCST90001619	Osteonecrosis due to drugs|| id:finngen_R9_OSTEON_DRUGS	Osteonecrosis due to drugs	ebi-a-GCST90001619	Weighted mode	51	0.0175932	0.0651614	1.01775	0.895724	1.1564	0.788276	Relative count	TBNK	HLA DR+ T cell%T cell
ebi-a-GCST90001620	Osteonecrosis due to drugs|| id:finngen_R9_OSTEON_DRUGS	Osteonecrosis due to drugs	ebi-a-GCST90001620	MR Egger	50	0.0614504	0.103	1.06338	0.868984	1.30126	0.553575	Relative count	TBNK	HLA DR+ T cell%lymphocyte
ebi-a-GCST90001620	Osteonecrosis due to drugs|| id:finngen_R9_OSTEON_DRUGS	Osteonecrosis due to drugs	ebi-a-GCST90001620	Weighted median	50	0.0311685	0.0995098	1.03166	0.848852	1.25384	0.754113	Relative count	TBNK	HLA DR+ T cell%lymphocyte
ebi-a-GCST90001620	Osteonecrosis due to drugs|| id:finngen_R9_OSTEON_DRUGS	Osteonecrosis due to drugs	ebi-a-GCST90001620	Inverse variance weighted	50	-0.0509258	0.0676725	0.950349	0.832299	1.08514	0.45173	Relative count	TBNK	HLA DR+ T cell%lymphocyte
ebi-a-GCST90001620	Osteonecrosis due to drugs|| id:finngen_R9_OSTEON_DRUGS	Osteonecrosis due to drugs	ebi-a-GCST90001620	Simple mode	50	-0.029409	0.186868	0.971019	0.673228	1.40053	0.875594	Relative count	TBNK	HLA DR+ T cell%lymphocyte
ebi-a-GCST90001620	Osteonecrosis due to drugs|| id:finngen_R9_OSTEON_DRUGS	Osteonecrosis due to drugs	ebi-a-GCST90001620	Weighted mode	50	0.0318682	0.0937557	1.03238	0.85908	1.24064	0.73538	Relative count	TBNK	HLA DR+ T cell%lymphocyte
ebi-a-GCST90001621	Osteonecrosis due to drugs|| id:finngen_R9_OSTEON_DRUGS	Osteonecrosis due to drugs	ebi-a-GCST90001621	MR Egger	43	-0.00853282	0.194292	0.991503	0.677501	1.45104	0.965183	Absolute count	TBNK	NKT AC
ebi-a-GCST90001621	Osteonecrosis due to drugs|| id:finngen_R9_OSTEON_DRUGS	Osteonecrosis due to drugs	ebi-a-GCST90001621	Weighted median	43	0.00290893	0.146387	1.00291	0.75276	1.3362	0.984146	Absolute count	TBNK	NKT AC
ebi-a-GCST90001621	Osteonecrosis due to drugs|| id:finngen_R9_OSTEON_DRUGS	Osteonecrosis due to drugs	ebi-a-GCST90001621	Inverse variance weighted	43	0.0184825	0.108199	1.01865	0.823998	1.2593	0.864365	Absolute count	TBNK	NKT AC
ebi-a-GCST90001621	Osteonecrosis due to drugs|| id:finngen_R9_OSTEON_DRUGS	Osteonecrosis due to drugs	ebi-a-GCST90001621	Simple mode	43	0.324619	0.291583	1.3835	0.781232	2.45008	0.271911	Absolute count	TBNK	NKT AC
ebi-a-GCST90001621	Osteonecrosis due to drugs|| id:finngen_R9_OSTEON_DRUGS	Osteonecrosis due to drugs	ebi-a-GCST90001621	Weighted mode	43	-0.0397413	0.194969	0.961038	0.655812	1.40832	0.839468	Absolute count	TBNK	NKT AC
ebi-a-GCST90001622	Osteonecrosis due to drugs|| id:finngen_R9_OSTEON_DRUGS	Osteonecrosis due to drugs	ebi-a-GCST90001622	MR Egger	52	0.0778506	0.145539	1.08096	0.81269	1.43779	0.595081	Relative count	TBNK	NKT %T cell
ebi-a-GCST90001622	Osteonecrosis due to drugs|| id:finngen_R9_OSTEON_DRUGS	Osteonecrosis due to drugs	ebi-a-GCST90001622	Weighted median	52	0.111573	0.151602	1.11803	0.830632	1.50488	0.461758	Relative count	TBNK	NKT %T cell
ebi-a-GCST90001622	Osteonecrosis due to drugs|| id:finngen_R9_OSTEON_DRUGS	Osteonecrosis due to drugs	ebi-a-GCST90001622	Inverse variance weighted	52	0.0473531	0.0879315	1.04849	0.882503	1.2457	0.590216	Relative count	TBNK	NKT %T cell
ebi-a-GCST90001622	Osteonecrosis due to drugs|| id:finngen_R9_OSTEON_DRUGS	Osteonecrosis due to drugs	ebi-a-GCST90001622	Simple mode	52	0.349643	0.216051	1.41856	0.928842	2.16648	0.111759	Relative count	TBNK	NKT %T cell
ebi-a-GCST90001622	Osteonecrosis due to drugs|| id:finngen_R9_OSTEON_DRUGS	Osteonecrosis due to drugs	ebi-a-GCST90001622	Weighted mode	52	0.157497	0.128426	1.17058	0.910085	1.50563	0.225693	Relative count	TBNK	NKT %T cell
ebi-a-GCST90001623	Osteonecrosis due to drugs|| id:finngen_R9_OSTEON_DRUGS	Osteonecrosis due to drugs	ebi-a-GCST90001623	MR Egger	44	0.11258	0.166277	1.11916	0.807895	1.55035	0.502079	Relative count	TBNK	NKT %lymphocyte
ebi-a-GCST90001623	Osteonecrosis due to drugs|| id:finngen_R9_OSTEON_DRUGS	Osteonecrosis due to drugs	ebi-a-GCST90001623	Weighted median	44	0.108942	0.153101	1.1151	0.826021	1.50534	0.476729	Relative count	TBNK	NKT %lymphocyte
ebi-a-GCST90001623	Osteonecrosis due to drugs|| id:finngen_R9_OSTEON_DRUGS	Osteonecrosis due to drugs	ebi-a-GCST90001623	Inverse variance weighted	44	-0.0113452	0.103011	0.988719	0.807956	1.20992	0.912302	Relative count	TBNK	NKT %lymphocyte
ebi-a-GCST90001623	Osteonecrosis due to drugs|| id:finngen_R9_OSTEON_DRUGS	Osteonecrosis due to drugs	ebi-a-GCST90001623	Simple mode	44	0.211204	0.270349	1.23516	0.727109	2.09822	0.438948	Relative count	TBNK	NKT %lymphocyte
ebi-a-GCST90001623	Osteonecrosis due to drugs|| id:finngen_R9_OSTEON_DRUGS	Osteonecrosis due to drugs	ebi-a-GCST90001623	Weighted mode	44	0.141664	0.141798	1.15219	0.872615	1.52134	0.323358	Relative count	TBNK	NKT %lymphocyte
ebi-a-GCST90001624	Osteonecrosis due to drugs|| id:finngen_R9_OSTEON_DRUGS	Osteonecrosis due to drugs	ebi-a-GCST90001624	MR Egger	28	0.186296	0.0810483	1.20478	1.02782	1.4122	0.0298198	Absolute count	TBNK	HLA DR+ CD4+ AC
ebi-a-GCST90001624	Osteonecrosis due to drugs|| id:finngen_R9_OSTEON_DRUGS	Osteonecrosis due to drugs	ebi-a-GCST90001624	Weighted median	28	0.13009	0.0902727	1.13893	0.954236	1.35937	0.149563	Absolute count	TBNK	HLA DR+ CD4+ AC
ebi-a-GCST90001624	Osteonecrosis due to drugs|| id:finngen_R9_OSTEON_DRUGS	Osteonecrosis due to drugs	ebi-a-GCST90001624	Inverse variance weighted	28	0.0775712	0.0629557	1.08066	0.955212	1.22258	0.21789	Absolute count	TBNK	HLA DR+ CD4+ AC
ebi-a-GCST90001624	Osteonecrosis due to drugs|| id:finngen_R9_OSTEON_DRUGS	Osteonecrosis due to drugs	ebi-a-GCST90001624	Simple mode	28	0.154204	0.161191	1.16673	0.85067	1.60022	0.347231	Absolute count	TBNK	HLA DR+ CD4+ AC
ebi-a-GCST90001624	Osteonecrosis due to drugs|| id:finngen_R9_OSTEON_DRUGS	Osteonecrosis due to drugs	ebi-a-GCST90001624	Weighted mode	28	0.129702	0.0799481	1.13849	0.973365	1.33163	0.116353	Absolute count	TBNK	HLA DR+ CD4+ AC
ebi-a-GCST90001625	Osteonecrosis due to drugs|| id:finngen_R9_OSTEON_DRUGS	Osteonecrosis due to drugs	ebi-a-GCST90001625	MR Egger	27	0.094173	0.252007	1.09875	0.670481	1.80058	0.711784	Relative count	TBNK	HLA DR+ CD4+ %T cell
ebi-a-GCST90001625	Osteonecrosis due to drugs|| id:finngen_R9_OSTEON_DRUGS	Osteonecrosis due to drugs	ebi-a-GCST90001625	Weighted median	27	0.0782444	0.215942	1.08139	0.708218	1.65118	0.717099	Relative count	TBNK	HLA DR+ CD4+ %T cell
ebi-a-GCST90001625	Osteonecrosis due to drugs|| id:finngen_R9_OSTEON_DRUGS	Osteonecrosis due to drugs	ebi-a-GCST90001625	Inverse variance weighted	27	0.0857618	0.139199	1.08955	0.829387	1.43131	0.537823	Relative count	TBNK	HLA DR+ CD4+ %T cell
ebi-a-GCST90001625	Osteonecrosis due to drugs|| id:finngen_R9_OSTEON_DRUGS	Osteonecrosis due to drugs	ebi-a-GCST90001625	Simple mode	27	-0.134203	0.353059	0.874412	0.43771	1.74681	0.706947	Relative count	TBNK	HLA DR+ CD4+ %T cell
ebi-a-GCST90001625	Osteonecrosis due to drugs|| id:finngen_R9_OSTEON_DRUGS	Osteonecrosis due to drugs	ebi-a-GCST90001625	Weighted mode	27	0.115094	0.222014	1.12198	0.72611	1.73367	0.608559	Relative count	TBNK	HLA DR+ CD4+ %T cell
ebi-a-GCST90001626	Osteonecrosis due to drugs|| id:finngen_R9_OSTEON_DRUGS	Osteonecrosis due to drugs	ebi-a-GCST90001626	MR Egger	27	0.195556	0.314432	1.21599	0.656566	2.25206	0.539618	Relative count	TBNK	HLA DR+ CD4+ %lymphocyte
ebi-a-GCST90001626	Osteonecrosis due to drugs|| id:finngen_R9_OSTEON_DRUGS	Osteonecrosis due to drugs	ebi-a-GCST90001626	Weighted median	27	0.152527	0.19959	1.16477	0.787674	1.72241	0.444749	Relative count	TBNK	HLA DR+ CD4+ %lymphocyte
ebi-a-GCST90001626	Osteonecrosis due to drugs|| id:finngen_R9_OSTEON_DRUGS	Osteonecrosis due to drugs	ebi-a-GCST90001626	Inverse variance weighted	27	-0.0246754	0.142177	0.975627	0.738346	1.28916	0.862216	Relative count	TBNK	HLA DR+ CD4+ %lymphocyte
ebi-a-GCST90001626	Osteonecrosis due to drugs|| id:finngen_R9_OSTEON_DRUGS	Osteonecrosis due to drugs	ebi-a-GCST90001626	Simple mode	27	-0.0994603	0.382332	0.905326	0.427914	1.91537	0.796804	Relative count	TBNK	HLA DR+ CD4+ %lymphocyte
ebi-a-GCST90001626	Osteonecrosis due to drugs|| id:finngen_R9_OSTEON_DRUGS	Osteonecrosis due to drugs	ebi-a-GCST90001626	Weighted mode	27	0.0334869	0.271191	1.03405	0.607716	1.75948	0.902676	Relative count	TBNK	HLA DR+ CD4+ %lymphocyte
ebi-a-GCST90001627	Osteonecrosis due to drugs|| id:finngen_R9_OSTEON_DRUGS	Osteonecrosis due to drugs	ebi-a-GCST90001627	MR Egger	58	-0.00764285	0.0935985	0.992386	0.826053	1.19221	0.935212	Absolute count	TBNK	HLA DR+ CD8br AC
ebi-a-GCST90001627	Osteonecrosis due to drugs|| id:finngen_R9_OSTEON_DRUGS	Osteonecrosis due to drugs	ebi-a-GCST90001627	Weighted median	58	-0.00146805	0.0930502	0.998533	0.832064	1.19831	0.987412	Absolute count	TBNK	HLA DR+ CD8br AC
ebi-a-GCST90001627	Osteonecrosis due to drugs|| id:finngen_R9_OSTEON_DRUGS	Osteonecrosis due to drugs	ebi-a-GCST90001627	Inverse variance weighted	58	0.0124845	0.061765	1.01256	0.897112	1.14287	0.839816	Absolute count	TBNK	HLA DR+ CD8br AC
ebi-a-GCST90001627	Osteonecrosis due to drugs|| id:finngen_R9_OSTEON_DRUGS	Osteonecrosis due to drugs	ebi-a-GCST90001627	Simple mode	58	0.224465	0.180792	1.25165	0.878194	1.78393	0.219482	Absolute count	TBNK	HLA DR+ CD8br AC
ebi-a-GCST90001627	Osteonecrosis due to drugs|| id:finngen_R9_OSTEON_DRUGS	Osteonecrosis due to drugs	ebi-a-GCST90001627	Weighted mode	58	-0.0119727	0.0820464	0.988099	0.84132	1.16049	0.884495	Absolute count	TBNK	HLA DR+ CD8br AC
ebi-a-GCST90001628	Osteonecrosis due to drugs|| id:finngen_R9_OSTEON_DRUGS	Osteonecrosis due to drugs	ebi-a-GCST90001628	MR Egger	53	-0.00461163	0.0873592	0.995399	0.838756	1.1813	0.958106	Relative count	TBNK	HLA DR+ CD8br %T cell
ebi-a-GCST90001628	Osteonecrosis due to drugs|| id:finngen_R9_OSTEON_DRUGS	Osteonecrosis due to drugs	ebi-a-GCST90001628	Weighted median	53	0.0498219	0.0936449	1.05108	0.874833	1.26284	0.594705	Relative count	TBNK	HLA DR+ CD8br %T cell
ebi-a-GCST90001628	Osteonecrosis due to drugs|| id:finngen_R9_OSTEON_DRUGS	Osteonecrosis due to drugs	ebi-a-GCST90001628	Inverse variance weighted	53	-0.0234485	0.0617681	0.976824	0.865443	1.10254	0.704226	Relative count	TBNK	HLA DR+ CD8br %T cell
ebi-a-GCST90001628	Osteonecrosis due to drugs|| id:finngen_R9_OSTEON_DRUGS	Osteonecrosis due to drugs	ebi-a-GCST90001628	Simple mode	53	-0.157014	0.170217	0.854692	0.612235	1.19317	0.360565	Relative count	TBNK	HLA DR+ CD8br %T cell
ebi-a-GCST90001628	Osteonecrosis due to drugs|| id:finngen_R9_OSTEON_DRUGS	Osteonecrosis due to drugs	ebi-a-GCST90001628	Weighted mode	53	-0.011597	0.083962	0.98847	0.838482	1.16529	0.890677	Relative count	TBNK	HLA DR+ CD8br %T cell
ebi-a-GCST90001629	Osteonecrosis due to drugs|| id:finngen_R9_OSTEON_DRUGS	Osteonecrosis due to drugs	ebi-a-GCST90001629	MR Egger	55	0.0628002	0.130162	1.06481	0.825046	1.37426	0.631452	Relative count	TBNK	HLA DR+ CD8br %lymphocyte
ebi-a-GCST90001629	Osteonecrosis due to drugs|| id:finngen_R9_OSTEON_DRUGS	Osteonecrosis due to drugs	ebi-a-GCST90001629	Weighted median	55	-0.00792295	0.114042	0.992108	0.793386	1.24061	0.944613	Relative count	TBNK	HLA DR+ CD8br %lymphocyte
ebi-a-GCST90001629	Osteonecrosis due to drugs|| id:finngen_R9_OSTEON_DRUGS	Osteonecrosis due to drugs	ebi-a-GCST90001629	Inverse variance weighted	55	-0.0274447	0.0767497	0.972928	0.837048	1.13087	0.720652	Relative count	TBNK	HLA DR+ CD8br %lymphocyte
ebi-a-GCST90001629	Osteonecrosis due to drugs|| id:finngen_R9_OSTEON_DRUGS	Osteonecrosis due to drugs	ebi-a-GCST90001629	Simple mode	55	-0.264113	0.224964	0.767887	0.494088	1.19341	0.245538	Relative count	TBNK	HLA DR+ CD8br %lymphocyte
ebi-a-GCST90001629	Osteonecrosis due to drugs|| id:finngen_R9_OSTEON_DRUGS	Osteonecrosis due to drugs	ebi-a-GCST90001629	Weighted mode	55	-0.00551709	0.128363	0.994498	0.773284	1.27899	0.965876	Relative count	TBNK	HLA DR+ CD8br %lymphocyte
ebi-a-GCST90001630	Osteonecrosis due to drugs|| id:finngen_R9_OSTEON_DRUGS	Osteonecrosis due to drugs	ebi-a-GCST90001630	MR Egger	29	0.310797	0.371166	1.36451	0.659227	2.82436	0.409744	Absolute count	TBNK	CD8br NKT AC
ebi-a-GCST90001630	Osteonecrosis due to drugs|| id:finngen_R9_OSTEON_DRUGS	Osteonecrosis due to drugs	ebi-a-GCST90001630	Weighted median	29	0.0826893	0.203953	1.0862	0.728288	1.62002	0.685159	Absolute count	TBNK	CD8br NKT AC
ebi-a-GCST90001630	Osteonecrosis due to drugs|| id:finngen_R9_OSTEON_DRUGS	Osteonecrosis due to drugs	ebi-a-GCST90001630	Inverse variance weighted	29	-0.0891002	0.139738	0.914754	0.695596	1.20296	0.523718	Absolute count	TBNK	CD8br NKT AC
ebi-a-GCST90001630	Osteonecrosis due to drugs|| id:finngen_R9_OSTEON_DRUGS	Osteonecrosis due to drugs	ebi-a-GCST90001630	Simple mode	29	0.0998905	0.337874	1.10505	0.569872	2.14282	0.769683	Absolute count	TBNK	CD8br NKT AC
ebi-a-GCST90001630	Osteonecrosis due to drugs|| id:finngen_R9_OSTEON_DRUGS	Osteonecrosis due to drugs	ebi-a-GCST90001630	Weighted mode	29	0.195664	0.307678	1.21612	0.665388	2.22268	0.529981	Absolute count	TBNK	CD8br NKT AC
ebi-a-GCST90001631	Osteonecrosis due to drugs|| id:finngen_R9_OSTEON_DRUGS	Osteonecrosis due to drugs	ebi-a-GCST90001631	MR Egger	29	0.0524055	0.288631	1.0538	0.59851	1.85544	0.85728	Relative count	TBNK	CD8br NKT %T cell
ebi-a-GCST90001631	Osteonecrosis due to drugs|| id:finngen_R9_OSTEON_DRUGS	Osteonecrosis due to drugs	ebi-a-GCST90001631	Weighted median	29	-0.106336	0.190819	0.899123	0.618573	1.30691	0.577349	Relative count	TBNK	CD8br NKT %T cell
ebi-a-GCST90001631	Osteonecrosis due to drugs|| id:finngen_R9_OSTEON_DRUGS	Osteonecrosis due to drugs	ebi-a-GCST90001631	Inverse variance weighted	29	-0.0306509	0.136645	0.969814	0.741949	1.26766	0.822516	Relative count	TBNK	CD8br NKT %T cell
ebi-a-GCST90001631	Osteonecrosis due to drugs|| id:finngen_R9_OSTEON_DRUGS	Osteonecrosis due to drugs	ebi-a-GCST90001631	Simple mode	29	-0.196658	0.335494	0.821472	0.425613	1.58552	0.562455	Relative count	TBNK	CD8br NKT %T cell
ebi-a-GCST90001631	Osteonecrosis due to drugs|| id:finngen_R9_OSTEON_DRUGS	Osteonecrosis due to drugs	ebi-a-GCST90001631	Weighted mode	29	-0.243737	0.279753	0.783694	0.452914	1.35605	0.391023	Relative count	TBNK	CD8br NKT %T cell
ebi-a-GCST90001632	Osteonecrosis due to drugs|| id:finngen_R9_OSTEON_DRUGS	Osteonecrosis due to drugs	ebi-a-GCST90001632	MR Egger	31	0.120749	0.284744	1.12834	0.645746	1.9716	0.67465	Relative count	TBNK	CD8br NKT %lymphocyte
ebi-a-GCST90001632	Osteonecrosis due to drugs|| id:finngen_R9_OSTEON_DRUGS	Osteonecrosis due to drugs	ebi-a-GCST90001632	Weighted median	31	-0.0764988	0.182173	0.926354	0.648199	1.32387	0.674541	Relative count	TBNK	CD8br NKT %lymphocyte
ebi-a-GCST90001632	Osteonecrosis due to drugs|| id:finngen_R9_OSTEON_DRUGS	Osteonecrosis due to drugs	ebi-a-GCST90001632	Inverse variance weighted	31	-0.066815	0.131368	0.935368	0.723036	1.21006	0.611026	Relative count	TBNK	CD8br NKT %lymphocyte
ebi-a-GCST90001632	Osteonecrosis due to drugs|| id:finngen_R9_OSTEON_DRUGS	Osteonecrosis due to drugs	ebi-a-GCST90001632	Simple mode	31	-0.101953	0.331924	0.903072	0.471176	1.73086	0.760846	Relative count	TBNK	CD8br NKT %lymphocyte
ebi-a-GCST90001632	Osteonecrosis due to drugs|| id:finngen_R9_OSTEON_DRUGS	Osteonecrosis due to drugs	ebi-a-GCST90001632	Weighted mode	31	-0.124953	0.286691	0.882539	0.50315	1.548	0.66607	Relative count	TBNK	CD8br NKT %lymphocyte
ebi-a-GCST90001633	Osteonecrosis due to drugs|| id:finngen_R9_OSTEON_DRUGS	Osteonecrosis due to drugs	ebi-a-GCST90001633	MR Egger	49	-0.0831894	0.149149	0.920177	0.686931	1.23262	0.579656	Absolute count	TBNK	CD8dim NKT AC
ebi-a-GCST90001633	Osteonecrosis due to drugs|| id:finngen_R9_OSTEON_DRUGS	Osteonecrosis due to drugs	ebi-a-GCST90001633	Weighted median	49	0.0241577	0.14973	1.02445	0.763905	1.37386	0.871824	Absolute count	TBNK	CD8dim NKT AC
ebi-a-GCST90001633	Osteonecrosis due to drugs|| id:finngen_R9_OSTEON_DRUGS	Osteonecrosis due to drugs	ebi-a-GCST90001633	Inverse variance weighted	49	-0.120314	0.0943964	0.886642	0.736879	1.06684	0.202463	Absolute count	TBNK	CD8dim NKT AC
ebi-a-GCST90001633	Osteonecrosis due to drugs|| id:finngen_R9_OSTEON_DRUGS	Osteonecrosis due to drugs	ebi-a-GCST90001633	Simple mode	49	0.117351	0.252327	1.12451	0.685772	1.84395	0.64398	Absolute count	TBNK	CD8dim NKT AC
ebi-a-GCST90001633	Osteonecrosis due to drugs|| id:finngen_R9_OSTEON_DRUGS	Osteonecrosis due to drugs	ebi-a-GCST90001633	Weighted mode	49	0.0297098	0.132668	1.03016	0.79428	1.33608	0.823754	Absolute count	TBNK	CD8dim NKT AC
ebi-a-GCST90001634	Osteonecrosis due to drugs|| id:finngen_R9_OSTEON_DRUGS	Osteonecrosis due to drugs	ebi-a-GCST90001634	MR Egger	47	-0.123115	0.18731	0.884162	0.612478	1.27636	0.51435	Relative count	TBNK	CD8dim NKT %T cell
ebi-a-GCST90001634	Osteonecrosis due to drugs|| id:finngen_R9_OSTEON_DRUGS	Osteonecrosis due to drugs	ebi-a-GCST90001634	Weighted median	47	0.0630701	0.141126	1.0651	0.807723	1.40449	0.654942	Relative count	TBNK	CD8dim NKT %T cell
ebi-a-GCST90001634	Osteonecrosis due to drugs|| id:finngen_R9_OSTEON_DRUGS	Osteonecrosis due to drugs	ebi-a-GCST90001634	Inverse variance weighted	47	-0.140987	0.0971045	0.8685	0.717981	1.05057	0.146526	Relative count	TBNK	CD8dim NKT %T cell
ebi-a-GCST90001634	Osteonecrosis due to drugs|| id:finngen_R9_OSTEON_DRUGS	Osteonecrosis due to drugs	ebi-a-GCST90001634	Simple mode	47	0.160681	0.25603	1.17431	0.710961	1.93963	0.533378	Relative count	TBNK	CD8dim NKT %T cell
ebi-a-GCST90001634	Osteonecrosis due to drugs|| id:finngen_R9_OSTEON_DRUGS	Osteonecrosis due to drugs	ebi-a-GCST90001634	Weighted mode	47	0.118899	0.193805	1.12626	0.770312	1.64667	0.542571	Relative count	TBNK	CD8dim NKT %T cell
ebi-a-GCST90001635	Osteonecrosis due to drugs|| id:finngen_R9_OSTEON_DRUGS	Osteonecrosis due to drugs	ebi-a-GCST90001635	MR Egger	53	-0.088153	0.177949	0.915621	0.646015	1.29774	0.622456	Relative count	TBNK	CD8dim NKT %lymphocyte
ebi-a-GCST90001635	Osteonecrosis due to drugs|| id:finngen_R9_OSTEON_DRUGS	Osteonecrosis due to drugs	ebi-a-GCST90001635	Weighted median	53	0.028958	0.135889	1.02938	0.788689	1.34353	0.831248	Relative count	TBNK	CD8dim NKT %lymphocyte
ebi-a-GCST90001635	Osteonecrosis due to drugs|| id:finngen_R9_OSTEON_DRUGS	Osteonecrosis due to drugs	ebi-a-GCST90001635	Inverse variance weighted	53	-0.121398	0.0906673	0.885681	0.741481	1.05793	0.18059	Relative count	TBNK	CD8dim NKT %lymphocyte
ebi-a-GCST90001635	Osteonecrosis due to drugs|| id:finngen_R9_OSTEON_DRUGS	Osteonecrosis due to drugs	ebi-a-GCST90001635	Simple mode	53	0.255348	0.238715	1.29091	0.808533	2.06108	0.289705	Relative count	TBNK	CD8dim NKT %lymphocyte
ebi-a-GCST90001635	Osteonecrosis due to drugs|| id:finngen_R9_OSTEON_DRUGS	Osteonecrosis due to drugs	ebi-a-GCST90001635	Weighted mode	53	0.142437	0.199047	1.15308	0.780598	1.7033	0.477442	Relative count	TBNK	CD8dim NKT %lymphocyte
ebi-a-GCST90001636	Osteonecrosis due to drugs|| id:finngen_R9_OSTEON_DRUGS	Osteonecrosis due to drugs	ebi-a-GCST90001636	MR Egger	50	0.148168	0.197266	1.15971	0.787829	1.70712	0.456254	Absolute count	TBNK	DN (CD4-CD8-) NKT AC
ebi-a-GCST90001636	Osteonecrosis due to drugs|| id:finngen_R9_OSTEON_DRUGS	Osteonecrosis due to drugs	ebi-a-GCST90001636	Weighted median	50	0.0834801	0.157741	1.08706	0.797963	1.4809	0.596652	Absolute count	TBNK	DN (CD4-CD8-) NKT AC
ebi-a-GCST90001636	Osteonecrosis due to drugs|| id:finngen_R9_OSTEON_DRUGS	Osteonecrosis due to drugs	ebi-a-GCST90001636	Inverse variance weighted	50	0.00905974	0.108234	1.0091	0.816214	1.24757	0.933291	Absolute count	TBNK	DN (CD4-CD8-) NKT AC
ebi-a-GCST90001636	Osteonecrosis due to drugs|| id:finngen_R9_OSTEON_DRUGS	Osteonecrosis due to drugs	ebi-a-GCST90001636	Simple mode	50	0.0896839	0.296758	1.09383	0.611425	1.95684	0.76377	Absolute count	TBNK	DN (CD4-CD8-) NKT AC
ebi-a-GCST90001636	Osteonecrosis due to drugs|| id:finngen_R9_OSTEON_DRUGS	Osteonecrosis due to drugs	ebi-a-GCST90001636	Weighted mode	50	0.229623	0.188029	1.25813	0.870303	1.81877	0.227851	Absolute count	TBNK	DN (CD4-CD8-) NKT AC
ebi-a-GCST90001637	Osteonecrosis due to drugs|| id:finngen_R9_OSTEON_DRUGS	Osteonecrosis due to drugs	ebi-a-GCST90001637	MR Egger	56	-0.422702	0.214883	0.655274	0.430042	0.99847	0.0543152	Relative count	TBNK	DN (CD4-CD8-) NKT %T cell
ebi-a-GCST90001637	Osteonecrosis due to drugs|| id:finngen_R9_OSTEON_DRUGS	Osteonecrosis due to drugs	ebi-a-GCST90001637	Weighted median	56	-0.257967	0.150298	0.772621	0.57548	1.03729	0.0860935	Relative count	TBNK	DN (CD4-CD8-) NKT %T cell
ebi-a-GCST90001637	Osteonecrosis due to drugs|| id:finngen_R9_OSTEON_DRUGS	Osteonecrosis due to drugs	ebi-a-GCST90001637	Inverse variance weighted	56	-0.188065	0.103386	0.828561	0.676582	1.01468	0.0689022	Relative count	TBNK	DN (CD4-CD8-) NKT %T cell
ebi-a-GCST90001637	Osteonecrosis due to drugs|| id:finngen_R9_OSTEON_DRUGS	Osteonecrosis due to drugs	ebi-a-GCST90001637	Simple mode	56	-0.287289	0.281213	0.750295	0.432373	1.30198	0.311439	Relative count	TBNK	DN (CD4-CD8-) NKT %T cell
ebi-a-GCST90001637	Osteonecrosis due to drugs|| id:finngen_R9_OSTEON_DRUGS	Osteonecrosis due to drugs	ebi-a-GCST90001637	Weighted mode	56	-0.232164	0.197845	0.792816	0.537976	1.16837	0.245666	Relative count	TBNK	DN (CD4-CD8-) NKT %T cell
ebi-a-GCST90001638	Osteonecrosis due to drugs|| id:finngen_R9_OSTEON_DRUGS	Osteonecrosis due to drugs	ebi-a-GCST90001638	MR Egger	56	-0.427276	0.215363	0.652284	0.427677	0.99485	0.0523514	Relative count	TBNK	DN (CD4-CD8-) NKT %lymphocyte
ebi-a-GCST90001638	Osteonecrosis due to drugs|| id:finngen_R9_OSTEON_DRUGS	Osteonecrosis due to drugs	ebi-a-GCST90001638	Weighted median	56	-0.214049	0.150151	0.807309	0.60149	1.08355	0.153995	Relative count	TBNK	DN (CD4-CD8-) NKT %lymphocyte
ebi-a-GCST90001638	Osteonecrosis due to drugs|| id:finngen_R9_OSTEON_DRUGS	Osteonecrosis due to drugs	ebi-a-GCST90001638	Inverse variance weighted	56	-0.169278	0.102606	0.844274	0.690468	1.03234	0.0989865	Relative count	TBNK	DN (CD4-CD8-) NKT %lymphocyte
ebi-a-GCST90001638	Osteonecrosis due to drugs|| id:finngen_R9_OSTEON_DRUGS	Osteonecrosis due to drugs	ebi-a-GCST90001638	Simple mode	56	-0.199408	0.27415	0.819216	0.478671	1.40204	0.470087	Relative count	TBNK	DN (CD4-CD8-) NKT %lymphocyte
ebi-a-GCST90001638	Osteonecrosis due to drugs|| id:finngen_R9_OSTEON_DRUGS	Osteonecrosis due to drugs	ebi-a-GCST90001638	Weighted mode	56	-0.235092	0.209062	0.790498	0.524739	1.19085	0.265681	Relative count	TBNK	DN (CD4-CD8-) NKT %lymphocyte
ebi-a-GCST90001639	Osteonecrosis due to drugs|| id:finngen_R9_OSTEON_DRUGS	Osteonecrosis due to drugs	ebi-a-GCST90001639	MR Egger	18	0.256687	0.297957	1.29264	0.720862	2.31795	0.401695	Absolute count	TBNK	CD3- lymphocyte AC
ebi-a-GCST90001639	Osteonecrosis due to drugs|| id:finngen_R9_OSTEON_DRUGS	Osteonecrosis due to drugs	ebi-a-GCST90001639	Weighted median	18	0.189393	0.212833	1.20852	0.796316	1.83408	0.373538	Absolute count	TBNK	CD3- lymphocyte AC
ebi-a-GCST90001639	Osteonecrosis due to drugs|| id:finngen_R9_OSTEON_DRUGS	Osteonecrosis due to drugs	ebi-a-GCST90001639	Inverse variance weighted	18	0.0752146	0.149319	1.07812	0.804568	1.44467	0.61446	Absolute count	TBNK	CD3- lymphocyte AC
ebi-a-GCST90001639	Osteonecrosis due to drugs|| id:finngen_R9_OSTEON_DRUGS	Osteonecrosis due to drugs	ebi-a-GCST90001639	Simple mode	18	0.351324	0.358243	1.42095	0.704102	2.86761	0.340499	Absolute count	TBNK	CD3- lymphocyte AC
ebi-a-GCST90001639	Osteonecrosis due to drugs|| id:finngen_R9_OSTEON_DRUGS	Osteonecrosis due to drugs	ebi-a-GCST90001639	Weighted mode	18	0.262032	0.29368	1.29957	0.730825	2.31092	0.384722	Absolute count	TBNK	CD3- lymphocyte AC
ebi-a-GCST90001640	Osteonecrosis due to drugs|| id:finngen_R9_OSTEON_DRUGS	Osteonecrosis due to drugs	ebi-a-GCST90001640	MR Egger	18	0.0928619	0.4836	1.09731	0.425286	2.83125	0.850141	Relative count	TBNK	CD3- lymphocyte %lymphocyte
ebi-a-GCST90001640	Osteonecrosis due to drugs|| id:finngen_R9_OSTEON_DRUGS	Osteonecrosis due to drugs	ebi-a-GCST90001640	Weighted median	18	0.279975	0.220243	1.3231	0.859244	2.03735	0.203655	Relative count	TBNK	CD3- lymphocyte %lymphocyte
ebi-a-GCST90001640	Osteonecrosis due to drugs|| id:finngen_R9_OSTEON_DRUGS	Osteonecrosis due to drugs	ebi-a-GCST90001640	Inverse variance weighted	18	0.288765	0.162421	1.33478	0.970853	1.83512	0.0754239	Relative count	TBNK	CD3- lymphocyte %lymphocyte
ebi-a-GCST90001640	Osteonecrosis due to drugs|| id:finngen_R9_OSTEON_DRUGS	Osteonecrosis due to drugs	ebi-a-GCST90001640	Simple mode	18	0.318803	0.351518	1.37548	0.690616	2.73951	0.377118	Relative count	TBNK	CD3- lymphocyte %lymphocyte
ebi-a-GCST90001640	Osteonecrosis due to drugs|| id:finngen_R9_OSTEON_DRUGS	Osteonecrosis due to drugs	ebi-a-GCST90001640	Weighted mode	18	0.22278	0.316108	1.24955	0.672474	2.32182	0.490503	Relative count	TBNK	CD3- lymphocyte %lymphocyte
ebi-a-GCST90001641	Osteonecrosis due to drugs|| id:finngen_R9_OSTEON_DRUGS	Osteonecrosis due to drugs	ebi-a-GCST90001641	MR Egger	21	-0.276339	0.163721	0.758556	0.550333	1.04556	0.107784	Relative count	TBNK	CD3- lymphocyte %leukocyte
ebi-a-GCST90001641	Osteonecrosis due to drugs|| id:finngen_R9_OSTEON_DRUGS	Osteonecrosis due to drugs	ebi-a-GCST90001641	Weighted median	21	-0.204014	0.156538	0.815451	0.599998	1.10827	0.192475	Relative count	TBNK	CD3- lymphocyte %leukocyte
ebi-a-GCST90001641	Osteonecrosis due to drugs|| id:finngen_R9_OSTEON_DRUGS	Osteonecrosis due to drugs	ebi-a-GCST90001641	Inverse variance weighted	21	-0.077393	0.111506	0.925526	0.743828	1.15161	0.487639	Relative count	TBNK	CD3- lymphocyte %leukocyte
ebi-a-GCST90001641	Osteonecrosis due to drugs|| id:finngen_R9_OSTEON_DRUGS	Osteonecrosis due to drugs	ebi-a-GCST90001641	Simple mode	21	0.276351	0.26942	1.31831	0.777468	2.23539	0.317269	Relative count	TBNK	CD3- lymphocyte %leukocyte
ebi-a-GCST90001641	Osteonecrosis due to drugs|| id:finngen_R9_OSTEON_DRUGS	Osteonecrosis due to drugs	ebi-a-GCST90001641	Weighted mode	21	-0.25139	0.153235	0.777719	0.575952	1.05017	0.116525	Relative count	TBNK	CD3- lymphocyte %leukocyte
ebi-a-GCST90001642	Osteonecrosis due to drugs|| id:finngen_R9_OSTEON_DRUGS	Osteonecrosis due to drugs	ebi-a-GCST90001642	MR Egger	32	0.398784	0.244149	1.49001	0.923349	2.40444	0.112845	Absolute count	TBNK	B cell AC
ebi-a-GCST90001642	Osteonecrosis due to drugs|| id:finngen_R9_OSTEON_DRUGS	Osteonecrosis due to drugs	ebi-a-GCST90001642	Weighted median	32	0.229135	0.19026	1.25751	0.866083	1.82585	0.228464	Absolute count	TBNK	B cell AC
ebi-a-GCST90001642	Osteonecrosis due to drugs|| id:finngen_R9_OSTEON_DRUGS	Osteonecrosis due to drugs	ebi-a-GCST90001642	Inverse variance weighted	32	0.0963613	0.135676	1.10116	0.844033	1.43661	0.477562	Absolute count	TBNK	B cell AC
ebi-a-GCST90001642	Osteonecrosis due to drugs|| id:finngen_R9_OSTEON_DRUGS	Osteonecrosis due to drugs	ebi-a-GCST90001642	Simple mode	32	0.405845	0.317543	1.50057	0.8053	2.79611	0.210709	Absolute count	TBNK	B cell AC
ebi-a-GCST90001642	Osteonecrosis due to drugs|| id:finngen_R9_OSTEON_DRUGS	Osteonecrosis due to drugs	ebi-a-GCST90001642	Weighted mode	32	0.307903	0.228412	1.36057	0.869545	2.12887	0.187422	Absolute count	TBNK	B cell AC
ebi-a-GCST90001643	Osteonecrosis due to drugs|| id:finngen_R9_OSTEON_DRUGS	Osteonecrosis due to drugs	ebi-a-GCST90001643	MR Egger	32	0.119114	0.0803173	1.1265	0.962416	1.31855	0.148494	Relative count	TBNK	B cell % CD3- lymphocyte
ebi-a-GCST90001643	Osteonecrosis due to drugs|| id:finngen_R9_OSTEON_DRUGS	Osteonecrosis due to drugs	ebi-a-GCST90001643	Weighted median	32	0.158775	0.0921993	1.17207	0.978303	1.40423	0.0850539	Relative count	TBNK	B cell % CD3- lymphocyte
ebi-a-GCST90001643	Osteonecrosis due to drugs|| id:finngen_R9_OSTEON_DRUGS	Osteonecrosis due to drugs	ebi-a-GCST90001643	Inverse variance weighted	32	0.118593	0.0622887	1.12591	0.996513	1.27211	0.0569207	Relative count	TBNK	B cell % CD3- lymphocyte
ebi-a-GCST90001643	Osteonecrosis due to drugs|| id:finngen_R9_OSTEON_DRUGS	Osteonecrosis due to drugs	ebi-a-GCST90001643	Simple mode	32	-0.00274595	0.172762	0.997258	0.710803	1.39915	0.98742	Relative count	TBNK	B cell % CD3- lymphocyte
ebi-a-GCST90001643	Osteonecrosis due to drugs|| id:finngen_R9_OSTEON_DRUGS	Osteonecrosis due to drugs	ebi-a-GCST90001643	Weighted mode	32	0.121546	0.0827406	1.12924	0.960189	1.32806	0.151908	Relative count	TBNK	B cell % CD3- lymphocyte
ebi-a-GCST90001644	Osteonecrosis due to drugs|| id:finngen_R9_OSTEON_DRUGS	Osteonecrosis due to drugs	ebi-a-GCST90001644	MR Egger	38	0.0679871	0.170933	1.07035	0.765641	1.49633	0.69317	Relative count	TBNK	B cell %lymphocyte
ebi-a-GCST90001644	Osteonecrosis due to drugs|| id:finngen_R9_OSTEON_DRUGS	Osteonecrosis due to drugs	ebi-a-GCST90001644	Weighted median	38	0.182197	0.146788	1.19985	0.899867	1.59984	0.214524	Relative count	TBNK	B cell %lymphocyte
ebi-a-GCST90001644	Osteonecrosis due to drugs|| id:finngen_R9_OSTEON_DRUGS	Osteonecrosis due to drugs	ebi-a-GCST90001644	Inverse variance weighted	38	0.106614	0.0963644	1.1125	0.921032	1.34378	0.268572	Relative count	TBNK	B cell %lymphocyte
ebi-a-GCST90001644	Osteonecrosis due to drugs|| id:finngen_R9_OSTEON_DRUGS	Osteonecrosis due to drugs	ebi-a-GCST90001644	Simple mode	38	0.1842	0.281215	1.20226	0.692822	2.08628	0.516511	Relative count	TBNK	B cell %lymphocyte
ebi-a-GCST90001644	Osteonecrosis due to drugs|| id:finngen_R9_OSTEON_DRUGS	Osteonecrosis due to drugs	ebi-a-GCST90001644	Weighted mode	38	0.202262	0.228076	1.22417	0.782887	1.91418	0.380905	Relative count	TBNK	B cell %lymphocyte
ebi-a-GCST90001645	Osteonecrosis due to drugs|| id:finngen_R9_OSTEON_DRUGS	Osteonecrosis due to drugs	ebi-a-GCST90001645	MR Egger	26	0.0450566	0.0901985	1.04609	0.876576	1.24838	0.621957	Absolute count	TBNK	NK AC
ebi-a-GCST90001645	Osteonecrosis due to drugs|| id:finngen_R9_OSTEON_DRUGS	Osteonecrosis due to drugs	ebi-a-GCST90001645	Weighted median	26	0.0820476	0.0979833	1.08551	0.895834	1.31534	0.402389	Absolute count	TBNK	NK AC
ebi-a-GCST90001645	Osteonecrosis due to drugs|| id:finngen_R9_OSTEON_DRUGS	Osteonecrosis due to drugs	ebi-a-GCST90001645	Inverse variance weighted	26	0.106205	0.0743867	1.11205	0.961181	1.2866	0.153366	Absolute count	TBNK	NK AC
ebi-a-GCST90001645	Osteonecrosis due to drugs|| id:finngen_R9_OSTEON_DRUGS	Osteonecrosis due to drugs	ebi-a-GCST90001645	Simple mode	26	0.154851	0.195457	1.16748	0.795929	1.71249	0.435668	Absolute count	TBNK	NK AC
ebi-a-GCST90001645	Osteonecrosis due to drugs|| id:finngen_R9_OSTEON_DRUGS	Osteonecrosis due to drugs	ebi-a-GCST90001645	Weighted mode	26	0.0952336	0.087255	1.09992	0.927014	1.30507	0.285487	Absolute count	TBNK	NK AC
ebi-a-GCST90001646	Osteonecrosis due to drugs|| id:finngen_R9_OSTEON_DRUGS	Osteonecrosis due to drugs	ebi-a-GCST90001646	MR Egger	32	-0.11189	0.077982	0.894142	0.767409	1.0418	0.161681	Relative count	TBNK	NK %CD3- lymphocyte
ebi-a-GCST90001646	Osteonecrosis due to drugs|| id:finngen_R9_OSTEON_DRUGS	Osteonecrosis due to drugs	ebi-a-GCST90001646	Weighted median	32	-0.0682639	0.0998218	0.934014	0.768039	1.13586	0.494065	Relative count	TBNK	NK %CD3- lymphocyte
ebi-a-GCST90001646	Osteonecrosis due to drugs|| id:finngen_R9_OSTEON_DRUGS	Osteonecrosis due to drugs	ebi-a-GCST90001646	Inverse variance weighted	32	-0.0382972	0.0596203	0.962427	0.856284	1.08173	0.520645	Relative count	TBNK	NK %CD3- lymphocyte
ebi-a-GCST90001646	Osteonecrosis due to drugs|| id:finngen_R9_OSTEON_DRUGS	Osteonecrosis due to drugs	ebi-a-GCST90001646	Simple mode	32	0.114567	0.183647	1.12139	0.782407	1.60723	0.537293	Relative count	TBNK	NK %CD3- lymphocyte
ebi-a-GCST90001646	Osteonecrosis due to drugs|| id:finngen_R9_OSTEON_DRUGS	Osteonecrosis due to drugs	ebi-a-GCST90001646	Weighted mode	32	-0.154837	0.0983649	0.856555	0.706359	1.03869	0.125615	Relative count	TBNK	NK %CD3- lymphocyte
ebi-a-GCST90001647	Osteonecrosis due to drugs|| id:finngen_R9_OSTEON_DRUGS	Osteonecrosis due to drugs	ebi-a-GCST90001647	MR Egger	35	-0.0211705	0.0848245	0.979052	0.82909	1.15614	0.80446	Relative count	TBNK	NK %lymphocyte
ebi-a-GCST90001647	Osteonecrosis due to drugs|| id:finngen_R9_OSTEON_DRUGS	Osteonecrosis due to drugs	ebi-a-GCST90001647	Weighted median	35	0.0617973	0.0946278	1.06375	0.883669	1.28052	0.51372	Relative count	TBNK	NK %lymphocyte
ebi-a-GCST90001647	Osteonecrosis due to drugs|| id:finngen_R9_OSTEON_DRUGS	Osteonecrosis due to drugs	ebi-a-GCST90001647	Inverse variance weighted	35	0.0093088	0.0693904	1.00935	0.881001	1.1564	0.893283	Relative count	TBNK	NK %lymphocyte
ebi-a-GCST90001647	Osteonecrosis due to drugs|| id:finngen_R9_OSTEON_DRUGS	Osteonecrosis due to drugs	ebi-a-GCST90001647	Simple mode	35	-0.128494	0.178369	0.879419	0.619962	1.24746	0.476212	Relative count	TBNK	NK %lymphocyte
ebi-a-GCST90001647	Osteonecrosis due to drugs|| id:finngen_R9_OSTEON_DRUGS	Osteonecrosis due to drugs	ebi-a-GCST90001647	Weighted mode	35	0.0140473	0.0818074	1.01415	0.863903	1.19052	0.864682	Relative count	TBNK	NK %lymphocyte
ebi-a-GCST90001648	Osteonecrosis due to drugs|| id:finngen_R9_OSTEON_DRUGS	Osteonecrosis due to drugs	ebi-a-GCST90001648	Inverse variance weighted	58	0.274644	0.0892123	1.31606	1.10494	1.56753	0.00208012	Absolute count	TBNK	HLA DR+ NK AC
ebi-a-GCST90001648	Osteonecrosis due to drugs|| id:finngen_R9_OSTEON_DRUGS	Osteonecrosis due to drugs	ebi-a-GCST90001648	MR Egger	58	0.19846	0.191891	1.21952	0.837238	1.77636	0.305474	Absolute count	TBNK	HLA DR+ NK AC
ebi-a-GCST90001648	Osteonecrosis due to drugs|| id:finngen_R9_OSTEON_DRUGS	Osteonecrosis due to drugs	ebi-a-GCST90001648	Simple mode	58	0.582745	0.232895	1.79095	1.13459	2.82701	0.0152366	Absolute count	TBNK	HLA DR+ NK AC
ebi-a-GCST90001648	Osteonecrosis due to drugs|| id:finngen_R9_OSTEON_DRUGS	Osteonecrosis due to drugs	ebi-a-GCST90001648	Weighted median	58	0.257816	0.140068	1.2941	0.983421	1.70293	0.0656739	Absolute count	TBNK	HLA DR+ NK AC
ebi-a-GCST90001648	Osteonecrosis due to drugs|| id:finngen_R9_OSTEON_DRUGS	Osteonecrosis due to drugs	ebi-a-GCST90001648	Weighted mode	58	0.29056	0.153823	1.33718	0.989127	1.8077	0.0639927	Absolute count	TBNK	HLA DR+ NK AC
ebi-a-GCST90001649	Osteonecrosis due to drugs|| id:finngen_R9_OSTEON_DRUGS	Osteonecrosis due to drugs	ebi-a-GCST90001649	Inverse variance weighted	64	0.166848	0.0763663	1.18157	1.01732	1.37235	0.0289004	Relative count	TBNK	HLA DR+ NK %NK
ebi-a-GCST90001649	Osteonecrosis due to drugs|| id:finngen_R9_OSTEON_DRUGS	Osteonecrosis due to drugs	ebi-a-GCST90001649	MR Egger	64	0.168497	0.15296	1.18353	0.876951	1.59727	0.274903	Relative count	TBNK	HLA DR+ NK %NK
ebi-a-GCST90001649	Osteonecrosis due to drugs|| id:finngen_R9_OSTEON_DRUGS	Osteonecrosis due to drugs	ebi-a-GCST90001649	Simple mode	64	0.246386	0.207378	1.27939	0.85208	1.921	0.239254	Relative count	TBNK	HLA DR+ NK %NK
ebi-a-GCST90001649	Osteonecrosis due to drugs|| id:finngen_R9_OSTEON_DRUGS	Osteonecrosis due to drugs	ebi-a-GCST90001649	Weighted median	64	0.240873	0.116834	1.27236	1.01195	1.59978	0.03924	Relative count	TBNK	HLA DR+ NK %NK
ebi-a-GCST90001649	Osteonecrosis due to drugs|| id:finngen_R9_OSTEON_DRUGS	Osteonecrosis due to drugs	ebi-a-GCST90001649	Weighted mode	64	0.261433	0.129819	1.29879	1.00701	1.67511	0.0483029	Relative count	TBNK	HLA DR+ NK %NK
ebi-a-GCST90001650	Osteonecrosis due to drugs|| id:finngen_R9_OSTEON_DRUGS	Osteonecrosis due to drugs	ebi-a-GCST90001650	Inverse variance weighted	64	0.231643	0.0724609	1.26067	1.09376	1.45305	0.00138963	Relative count	TBNK	HLA DR+ NK %CD3- lymphocyte
ebi-a-GCST90001650	Osteonecrosis due to drugs|| id:finngen_R9_OSTEON_DRUGS	Osteonecrosis due to drugs	ebi-a-GCST90001650	MR Egger	64	0.18623	0.140517	1.2047	0.914679	1.58668	0.189927	Relative count	TBNK	HLA DR+ NK %CD3- lymphocyte
ebi-a-GCST90001650	Osteonecrosis due to drugs|| id:finngen_R9_OSTEON_DRUGS	Osteonecrosis due to drugs	ebi-a-GCST90001650	Simple mode	64	0.50594	0.203523	1.65854	1.11297	2.47155	0.0155871	Relative count	TBNK	HLA DR+ NK %CD3- lymphocyte
ebi-a-GCST90001650	Osteonecrosis due to drugs|| id:finngen_R9_OSTEON_DRUGS	Osteonecrosis due to drugs	ebi-a-GCST90001650	Weighted median	64	0.234471	0.118661	1.26424	1.0019	1.59527	0.0481573	Relative count	TBNK	HLA DR+ NK %CD3- lymphocyte
ebi-a-GCST90001650	Osteonecrosis due to drugs|| id:finngen_R9_OSTEON_DRUGS	Osteonecrosis due to drugs	ebi-a-GCST90001650	Weighted mode	64	0.275645	0.14299	1.31738	0.995396	1.74352	0.0583998	Relative count	TBNK	HLA DR+ NK %CD3- lymphocyte
ebi-a-GCST90001651	Osteonecrosis due to drugs|| id:finngen_R9_OSTEON_DRUGS	Osteonecrosis due to drugs	ebi-a-GCST90001651	MR Egger	28	0.0214147	0.184592	1.02165	0.711496	1.46699	0.908535	Absolute count	TBNK	Granulocyte AC
ebi-a-GCST90001651	Osteonecrosis due to drugs|| id:finngen_R9_OSTEON_DRUGS	Osteonecrosis due to drugs	ebi-a-GCST90001651	Weighted median	28	0.126873	0.176953	1.13527	0.802555	1.60593	0.473382	Absolute count	TBNK	Granulocyte AC
ebi-a-GCST90001651	Osteonecrosis due to drugs|| id:finngen_R9_OSTEON_DRUGS	Osteonecrosis due to drugs	ebi-a-GCST90001651	Inverse variance weighted	28	0.0373915	0.119945	1.0381	0.820615	1.31322	0.75524	Absolute count	TBNK	Granulocyte AC
ebi-a-GCST90001651	Osteonecrosis due to drugs|| id:finngen_R9_OSTEON_DRUGS	Osteonecrosis due to drugs	ebi-a-GCST90001651	Simple mode	28	-0.0380667	0.286488	0.962649	0.549041	1.68784	0.895278	Absolute count	TBNK	Granulocyte AC
ebi-a-GCST90001651	Osteonecrosis due to drugs|| id:finngen_R9_OSTEON_DRUGS	Osteonecrosis due to drugs	ebi-a-GCST90001651	Weighted mode	28	0.0445122	0.211203	1.04552	0.691118	1.58165	0.83466	Absolute count	TBNK	Granulocyte AC
ebi-a-GCST90001652	Osteonecrosis due to drugs|| id:finngen_R9_OSTEON_DRUGS	Osteonecrosis due to drugs	ebi-a-GCST90001652	MR Egger	25	0.247088	0.152607	1.28029	0.949309	1.72667	0.119055	Relative count	TBNK	Granulocyte %leukocyte
ebi-a-GCST90001652	Osteonecrosis due to drugs|| id:finngen_R9_OSTEON_DRUGS	Osteonecrosis due to drugs	ebi-a-GCST90001652	Weighted median	25	0.201849	0.158493	1.22366	0.896912	1.66945	0.202823	Relative count	TBNK	Granulocyte %leukocyte
ebi-a-GCST90001652	Osteonecrosis due to drugs|| id:finngen_R9_OSTEON_DRUGS	Osteonecrosis due to drugs	ebi-a-GCST90001652	Inverse variance weighted	25	0.117395	0.103958	1.12456	0.917261	1.37872	0.258793	Relative count	TBNK	Granulocyte %leukocyte
ebi-a-GCST90001652	Osteonecrosis due to drugs|| id:finngen_R9_OSTEON_DRUGS	Osteonecrosis due to drugs	ebi-a-GCST90001652	Simple mode	25	0.209489	0.247641	1.23305	0.758899	2.00344	0.405941	Relative count	TBNK	Granulocyte %leukocyte
ebi-a-GCST90001652	Osteonecrosis due to drugs|| id:finngen_R9_OSTEON_DRUGS	Osteonecrosis due to drugs	ebi-a-GCST90001652	Weighted mode	25	0.231128	0.154751	1.26002	0.930361	1.70649	0.148324	Relative count	TBNK	Granulocyte %leukocyte
ebi-a-GCST90001653	Osteonecrosis due to drugs|| id:finngen_R9_OSTEON_DRUGS	Osteonecrosis due to drugs	ebi-a-GCST90001653	MR Egger	31	0.0172176	0.132534	1.01737	0.784625	1.31915	0.897534	Relative count	Treg	CD28- DN (CD4-CD8-) %DN
ebi-a-GCST90001653	Osteonecrosis due to drugs|| id:finngen_R9_OSTEON_DRUGS	Osteonecrosis due to drugs	ebi-a-GCST90001653	Weighted median	31	0.00539416	0.139098	1.00541	0.765491	1.32052	0.969066	Relative count	Treg	CD28- DN (CD4-CD8-) %DN
ebi-a-GCST90001653	Osteonecrosis due to drugs|| id:finngen_R9_OSTEON_DRUGS	Osteonecrosis due to drugs	ebi-a-GCST90001653	Inverse variance weighted	31	0.0441675	0.0933669	1.04516	0.870375	1.25504	0.636175	Relative count	Treg	CD28- DN (CD4-CD8-) %DN
ebi-a-GCST90001653	Osteonecrosis due to drugs|| id:finngen_R9_OSTEON_DRUGS	Osteonecrosis due to drugs	ebi-a-GCST90001653	Simple mode	31	0.0415491	0.217911	1.04242	0.680072	1.59784	0.850069	Relative count	Treg	CD28- DN (CD4-CD8-) %DN
ebi-a-GCST90001653	Osteonecrosis due to drugs|| id:finngen_R9_OSTEON_DRUGS	Osteonecrosis due to drugs	ebi-a-GCST90001653	Weighted mode	31	0.0415491	0.123125	1.04242	0.818915	1.32694	0.738124	Relative count	Treg	CD28- DN (CD4-CD8-) %DN
ebi-a-GCST90001654	Osteonecrosis due to drugs|| id:finngen_R9_OSTEON_DRUGS	Osteonecrosis due to drugs	ebi-a-GCST90001654	MR Egger	37	0.170495	0.142679	1.18589	0.896591	1.56854	0.240138	Absolute count	Treg	CD28- DN (CD4-CD8-) AC
ebi-a-GCST90001654	Osteonecrosis due to drugs|| id:finngen_R9_OSTEON_DRUGS	Osteonecrosis due to drugs	ebi-a-GCST90001654	Weighted median	37	0.0136738	0.15026	1.01377	0.755152	1.36095	0.927492	Absolute count	Treg	CD28- DN (CD4-CD8-) AC
ebi-a-GCST90001654	Osteonecrosis due to drugs|| id:finngen_R9_OSTEON_DRUGS	Osteonecrosis due to drugs	ebi-a-GCST90001654	Inverse variance weighted	37	0.0840313	0.0948096	1.08766	0.903214	1.30978	0.375447	Absolute count	Treg	CD28- DN (CD4-CD8-) AC
ebi-a-GCST90001654	Osteonecrosis due to drugs|| id:finngen_R9_OSTEON_DRUGS	Osteonecrosis due to drugs	ebi-a-GCST90001654	Simple mode	37	0.0298988	0.243707	1.03035	0.639053	1.66124	0.90304	Absolute count	Treg	CD28- DN (CD4-CD8-) AC
ebi-a-GCST90001654	Osteonecrosis due to drugs|| id:finngen_R9_OSTEON_DRUGS	Osteonecrosis due to drugs	ebi-a-GCST90001654	Weighted mode	37	0.0298988	0.137725	1.03035	0.786594	1.34964	0.829364	Absolute count	Treg	CD28- DN (CD4-CD8-) AC
ebi-a-GCST90001655	Osteonecrosis due to drugs|| id:finngen_R9_OSTEON_DRUGS	Osteonecrosis due to drugs	ebi-a-GCST90001655	MR Egger	24	-0.164942	0.391396	0.847943	0.393735	1.82612	0.677537	Relative count	Treg	CD28+ DN (CD4-CD8-) %T cell
ebi-a-GCST90001655	Osteonecrosis due to drugs|| id:finngen_R9_OSTEON_DRUGS	Osteonecrosis due to drugs	ebi-a-GCST90001655	Weighted median	24	-0.258663	0.203279	0.772083	0.518358	1.15	0.203211	Relative count	Treg	CD28+ DN (CD4-CD8-) %T cell
ebi-a-GCST90001655	Osteonecrosis due to drugs|| id:finngen_R9_OSTEON_DRUGS	Osteonecrosis due to drugs	ebi-a-GCST90001655	Inverse variance weighted	24	-0.253642	0.15263	0.77597	0.575339	1.04656	0.0965511	Relative count	Treg	CD28+ DN (CD4-CD8-) %T cell
ebi-a-GCST90001655	Osteonecrosis due to drugs|| id:finngen_R9_OSTEON_DRUGS	Osteonecrosis due to drugs	ebi-a-GCST90001655	Simple mode	24	-0.180185	0.356327	0.835115	0.41537	1.67903	0.617897	Relative count	Treg	CD28+ DN (CD4-CD8-) %T cell
ebi-a-GCST90001655	Osteonecrosis due to drugs|| id:finngen_R9_OSTEON_DRUGS	Osteonecrosis due to drugs	ebi-a-GCST90001655	Weighted mode	24	-0.259872	0.277613	0.77115	0.447538	1.32876	0.35895	Relative count	Treg	CD28+ DN (CD4-CD8-) %T cell
ebi-a-GCST90001656	Osteonecrosis due to drugs|| id:finngen_R9_OSTEON_DRUGS	Osteonecrosis due to drugs	ebi-a-GCST90001656	MR Egger	31	-0.0172176	0.132534	0.98293	0.758066	1.27449	0.897534	Relative count	Treg	CD28+ DN (CD4-CD8-) %DN
ebi-a-GCST90001656	Osteonecrosis due to drugs|| id:finngen_R9_OSTEON_DRUGS	Osteonecrosis due to drugs	ebi-a-GCST90001656	Weighted median	31	-0.00539416	0.13786	0.99462	0.759117	1.30318	0.968788	Relative count	Treg	CD28+ DN (CD4-CD8-) %DN
ebi-a-GCST90001656	Osteonecrosis due to drugs|| id:finngen_R9_OSTEON_DRUGS	Osteonecrosis due to drugs	ebi-a-GCST90001656	Inverse variance weighted	31	-0.0441675	0.0933669	0.956794	0.796788	1.14893	0.636175	Relative count	Treg	CD28+ DN (CD4-CD8-) %DN
ebi-a-GCST90001656	Osteonecrosis due to drugs|| id:finngen_R9_OSTEON_DRUGS	Osteonecrosis due to drugs	ebi-a-GCST90001656	Simple mode	31	-0.0415491	0.236864	0.959302	0.603021	1.52608	0.861934	Relative count	Treg	CD28+ DN (CD4-CD8-) %DN
ebi-a-GCST90001656	Osteonecrosis due to drugs|| id:finngen_R9_OSTEON_DRUGS	Osteonecrosis due to drugs	ebi-a-GCST90001656	Weighted mode	31	-0.0415491	0.120802	0.959302	0.757053	1.21558	0.733288	Relative count	Treg	CD28+ DN (CD4-CD8-) %DN
ebi-a-GCST90001657	Osteonecrosis due to drugs|| id:finngen_R9_OSTEON_DRUGS	Osteonecrosis due to drugs	ebi-a-GCST90001657	MR Egger	11	0.0256144	0.352023	1.02595	0.514607	2.04537	0.943586	Absolute count	Treg	CD28+ DN (CD4-CD8-) AC
ebi-a-GCST90001657	Osteonecrosis due to drugs|| id:finngen_R9_OSTEON_DRUGS	Osteonecrosis due to drugs	ebi-a-GCST90001657	Weighted median	11	0.0246858	0.302095	1.02499	0.566986	1.85297	0.934873	Absolute count	Treg	CD28+ DN (CD4-CD8-) AC
ebi-a-GCST90001657	Osteonecrosis due to drugs|| id:finngen_R9_OSTEON_DRUGS	Osteonecrosis due to drugs	ebi-a-GCST90001657	Inverse variance weighted	11	-0.0386433	0.213759	0.962094	0.632794	1.46276	0.856541	Absolute count	Treg	CD28+ DN (CD4-CD8-) AC
ebi-a-GCST90001657	Osteonecrosis due to drugs|| id:finngen_R9_OSTEON_DRUGS	Osteonecrosis due to drugs	ebi-a-GCST90001657	Simple mode	11	-0.239943	0.449779	0.786672	0.325788	1.89956	0.605362	Absolute count	Treg	CD28+ DN (CD4-CD8-) AC
ebi-a-GCST90001657	Osteonecrosis due to drugs|| id:finngen_R9_OSTEON_DRUGS	Osteonecrosis due to drugs	ebi-a-GCST90001657	Weighted mode	11	0.0734	0.315575	1.07616	0.579768	1.99756	0.82077	Absolute count	Treg	CD28+ DN (CD4-CD8-) AC
ebi-a-GCST90001658	Osteonecrosis due to drugs|| id:finngen_R9_OSTEON_DRUGS	Osteonecrosis due to drugs	ebi-a-GCST90001658	MR Egger	223	0.0920146	0.0515055	1.09638	0.991104	1.21284	0.0753889	Relative count	Treg	CD39+ CD4+ %T cell
ebi-a-GCST90001658	Osteonecrosis due to drugs|| id:finngen_R9_OSTEON_DRUGS	Osteonecrosis due to drugs	ebi-a-GCST90001658	Weighted median	223	0.0689667	0.0569411	1.0714	0.958258	1.1979	0.225821	Relative count	Treg	CD39+ CD4+ %T cell
ebi-a-GCST90001658	Osteonecrosis due to drugs|| id:finngen_R9_OSTEON_DRUGS	Osteonecrosis due to drugs	ebi-a-GCST90001658	Inverse variance weighted	223	0.0429218	0.0322223	1.04386	0.979969	1.11191	0.182842	Relative count	Treg	CD39+ CD4+ %T cell
ebi-a-GCST90001658	Osteonecrosis due to drugs|| id:finngen_R9_OSTEON_DRUGS	Osteonecrosis due to drugs	ebi-a-GCST90001658	Simple mode	223	0.116245	0.107959	1.12327	0.909051	1.38797	0.282759	Relative count	Treg	CD39+ CD4+ %T cell
ebi-a-GCST90001658	Osteonecrosis due to drugs|| id:finngen_R9_OSTEON_DRUGS	Osteonecrosis due to drugs	ebi-a-GCST90001658	Weighted mode	223	0.086565	0.0578942	1.09042	0.973451	1.22145	0.136275	Relative count	Treg	CD39+ CD4+ %T cell
ebi-a-GCST90001659	Osteonecrosis due to drugs|| id:finngen_R9_OSTEON_DRUGS	Osteonecrosis due to drugs	ebi-a-GCST90001659	MR Egger	231	0.137908	0.0594563	1.14787	1.0216	1.28974	0.0212492	Relative count	Treg	CD39+ CD4+ %CD4+
ebi-a-GCST90001659	Osteonecrosis due to drugs|| id:finngen_R9_OSTEON_DRUGS	Osteonecrosis due to drugs	ebi-a-GCST90001659	Weighted median	231	0.106064	0.0547059	1.11189	0.998841	1.23774	0.0525256	Relative count	Treg	CD39+ CD4+ %CD4+
ebi-a-GCST90001659	Osteonecrosis due to drugs|| id:finngen_R9_OSTEON_DRUGS	Osteonecrosis due to drugs	ebi-a-GCST90001659	Inverse variance weighted	231	0.0575311	0.0335935	1.05922	0.991722	1.13131	0.0867923	Relative count	Treg	CD39+ CD4+ %CD4+
ebi-a-GCST90001659	Osteonecrosis due to drugs|| id:finngen_R9_OSTEON_DRUGS	Osteonecrosis due to drugs	ebi-a-GCST90001659	Simple mode	231	0.0986051	0.12005	1.10363	0.872238	1.39641	0.412288	Relative count	Treg	CD39+ CD4+ %CD4+
ebi-a-GCST90001659	Osteonecrosis due to drugs|| id:finngen_R9_OSTEON_DRUGS	Osteonecrosis due to drugs	ebi-a-GCST90001659	Weighted mode	231	0.114041	0.0718532	1.1208	0.973564	1.2903	0.113856	Relative count	Treg	CD39+ CD4+ %CD4+
ebi-a-GCST90001660	Osteonecrosis due to drugs|| id:finngen_R9_OSTEON_DRUGS	Osteonecrosis due to drugs	ebi-a-GCST90001660	MR Egger	219	-0.0275653	0.0588862	0.972811	0.866769	1.09183	0.640175	Absolute count	Treg	CD39+ CD4+ AC
ebi-a-GCST90001660	Osteonecrosis due to drugs|| id:finngen_R9_OSTEON_DRUGS	Osteonecrosis due to drugs	ebi-a-GCST90001660	Weighted median	219	0.0339227	0.0543069	1.0345	0.930048	1.15069	0.532202	Absolute count	Treg	CD39+ CD4+ AC
ebi-a-GCST90001660	Osteonecrosis due to drugs|| id:finngen_R9_OSTEON_DRUGS	Osteonecrosis due to drugs	ebi-a-GCST90001660	Inverse variance weighted	219	-0.000424734	0.0328258	0.999575	0.937289	1.066	0.989676	Absolute count	Treg	CD39+ CD4+ AC
ebi-a-GCST90001660	Osteonecrosis due to drugs|| id:finngen_R9_OSTEON_DRUGS	Osteonecrosis due to drugs	ebi-a-GCST90001660	Simple mode	219	0.111609	0.124977	1.11808	0.875162	1.42841	0.372822	Absolute count	Treg	CD39+ CD4+ AC
ebi-a-GCST90001660	Osteonecrosis due to drugs|| id:finngen_R9_OSTEON_DRUGS	Osteonecrosis due to drugs	ebi-a-GCST90001660	Weighted mode	219	0.0177038	0.0707087	1.01786	0.886136	1.16917	0.802532	Absolute count	Treg	CD39+ CD4+ AC
ebi-a-GCST90001661	Osteonecrosis due to drugs|| id:finngen_R9_OSTEON_DRUGS	Osteonecrosis due to drugs	ebi-a-GCST90001661	Inverse variance weighted	34	-0.236696	0.0910653	0.789231	0.660219	0.943454	0.00934451	Relative count	Treg	CD28- CD8dim %T cell
ebi-a-GCST90001661	Osteonecrosis due to drugs|| id:finngen_R9_OSTEON_DRUGS	Osteonecrosis due to drugs	ebi-a-GCST90001661	MR Egger	34	-0.181792	0.137824	0.833774	0.636401	1.09236	0.196523	Relative count	Treg	CD28- CD8dim %T cell
ebi-a-GCST90001661	Osteonecrosis due to drugs|| id:finngen_R9_OSTEON_DRUGS	Osteonecrosis due to drugs	ebi-a-GCST90001661	Simple mode	34	-0.0481682	0.215948	0.952973	0.624111	1.45512	0.824868	Relative count	Treg	CD28- CD8dim %T cell
ebi-a-GCST90001661	Osteonecrosis due to drugs|| id:finngen_R9_OSTEON_DRUGS	Osteonecrosis due to drugs	ebi-a-GCST90001661	Weighted median	34	-0.254019	0.128729	0.775677	0.602704	0.998292	0.0484633	Relative count	Treg	CD28- CD8dim %T cell
ebi-a-GCST90001661	Osteonecrosis due to drugs|| id:finngen_R9_OSTEON_DRUGS	Osteonecrosis due to drugs	ebi-a-GCST90001661	Weighted mode	34	-0.215163	0.137119	0.80641	0.616364	1.05505	0.126149	Relative count	Treg	CD28- CD8dim %T cell
ebi-a-GCST90001662	Osteonecrosis due to drugs|| id:finngen_R9_OSTEON_DRUGS	Osteonecrosis due to drugs	ebi-a-GCST90001662	MR Egger	17	-0.00729272	0.039234	0.992734	0.919255	1.07209	0.855031	Relative count	Treg	CD28- CD8dim %CD8dim
ebi-a-GCST90001662	Osteonecrosis due to drugs|| id:finngen_R9_OSTEON_DRUGS	Osteonecrosis due to drugs	ebi-a-GCST90001662	Weighted median	17	0.000147838	0.039106	1.00015	0.926353	1.07982	0.996984	Relative count	Treg	CD28- CD8dim %CD8dim
ebi-a-GCST90001662	Osteonecrosis due to drugs|| id:finngen_R9_OSTEON_DRUGS	Osteonecrosis due to drugs	ebi-a-GCST90001662	Inverse variance weighted	17	-0.00584407	0.0348972	0.994173	0.928447	1.06455	0.867004	Relative count	Treg	CD28- CD8dim %CD8dim
ebi-a-GCST90001662	Osteonecrosis due to drugs|| id:finngen_R9_OSTEON_DRUGS	Osteonecrosis due to drugs	ebi-a-GCST90001662	Simple mode	17	0.0388711	0.120383	1.03964	0.821125	1.3163	0.750957	Relative count	Treg	CD28- CD8dim %CD8dim
ebi-a-GCST90001662	Osteonecrosis due to drugs|| id:finngen_R9_OSTEON_DRUGS	Osteonecrosis due to drugs	ebi-a-GCST90001662	Weighted mode	17	0.00253494	0.0347553	1.00254	0.936519	1.07321	0.94276	Relative count	Treg	CD28- CD8dim %CD8dim
ebi-a-GCST90001663	Osteonecrosis due to drugs|| id:finngen_R9_OSTEON_DRUGS	Osteonecrosis due to drugs	ebi-a-GCST90001663	MR Egger	31	-0.0569943	0.128423	0.944599	0.734399	1.21496	0.660479	Absolute count	Treg	CD28- CD8dim AC
ebi-a-GCST90001663	Osteonecrosis due to drugs|| id:finngen_R9_OSTEON_DRUGS	Osteonecrosis due to drugs	ebi-a-GCST90001663	Weighted median	31	0.0269472	0.13029	1.02731	0.795789	1.3262	0.836146	Absolute count	Treg	CD28- CD8dim AC
ebi-a-GCST90001663	Osteonecrosis due to drugs|| id:finngen_R9_OSTEON_DRUGS	Osteonecrosis due to drugs	ebi-a-GCST90001663	Inverse variance weighted	31	-0.0663585	0.0872397	0.935795	0.788717	1.1103	0.446869	Absolute count	Treg	CD28- CD8dim AC
ebi-a-GCST90001663	Osteonecrosis due to drugs|| id:finngen_R9_OSTEON_DRUGS	Osteonecrosis due to drugs	ebi-a-GCST90001663	Simple mode	31	0.0577576	0.206679	1.05946	0.70657	1.58859	0.781813	Absolute count	Treg	CD28- CD8dim AC
ebi-a-GCST90001663	Osteonecrosis due to drugs|| id:finngen_R9_OSTEON_DRUGS	Osteonecrosis due to drugs	ebi-a-GCST90001663	Weighted mode	31	0.040738	0.124837	1.04158	0.815509	1.33032	0.746442	Absolute count	Treg	CD28- CD8dim AC
ebi-a-GCST90001664	Osteonecrosis due to drugs|| id:finngen_R9_OSTEON_DRUGS	Osteonecrosis due to drugs	ebi-a-GCST90001664	MR Egger	61	0.0119244	0.0322839	1.012	0.949944	1.0781	0.713181	Relative count	Treg	CD28+ CD45RA+ CD8dim %T cell
ebi-a-GCST90001664	Osteonecrosis due to drugs|| id:finngen_R9_OSTEON_DRUGS	Osteonecrosis due to drugs	ebi-a-GCST90001664	Weighted median	61	0.0287516	0.039385	1.02917	0.952712	1.11176	0.465382	Relative count	Treg	CD28+ CD45RA+ CD8dim %T cell
ebi-a-GCST90001664	Osteonecrosis due to drugs|| id:finngen_R9_OSTEON_DRUGS	Osteonecrosis due to drugs	ebi-a-GCST90001664	Inverse variance weighted	61	0.0142244	0.0287018	1.01433	0.95884	1.07302	0.620181	Relative count	Treg	CD28+ CD45RA+ CD8dim %T cell
ebi-a-GCST90001664	Osteonecrosis due to drugs|| id:finngen_R9_OSTEON_DRUGS	Osteonecrosis due to drugs	ebi-a-GCST90001664	Simple mode	61	0.020658	0.0862625	1.02087	0.862072	1.20893	0.811551	Relative count	Treg	CD28+ CD45RA+ CD8dim %T cell
ebi-a-GCST90001664	Osteonecrosis due to drugs|| id:finngen_R9_OSTEON_DRUGS	Osteonecrosis due to drugs	ebi-a-GCST90001664	Weighted mode	61	0.020658	0.0317498	1.02087	0.959281	1.08642	0.517756	Relative count	Treg	CD28+ CD45RA+ CD8dim %T cell
ebi-a-GCST90001665	Osteonecrosis due to drugs|| id:finngen_R9_OSTEON_DRUGS	Osteonecrosis due to drugs	ebi-a-GCST90001665	MR Egger	41	-0.00332502	0.05941	0.99668	0.887126	1.11976	0.955654	Relative count	Treg	CD28+ CD45RA+ CD8dim %CD8dim
ebi-a-GCST90001665	Osteonecrosis due to drugs|| id:finngen_R9_OSTEON_DRUGS	Osteonecrosis due to drugs	ebi-a-GCST90001665	Weighted median	41	-0.035561	0.0680322	0.965064	0.84459	1.10272	0.601178	Relative count	Treg	CD28+ CD45RA+ CD8dim %CD8dim
ebi-a-GCST90001665	Osteonecrosis due to drugs|| id:finngen_R9_OSTEON_DRUGS	Osteonecrosis due to drugs	ebi-a-GCST90001665	Inverse variance weighted	41	0.00731611	0.050128	1.00734	0.913077	1.11134	0.883962	Relative count	Treg	CD28+ CD45RA+ CD8dim %CD8dim
ebi-a-GCST90001665	Osteonecrosis due to drugs|| id:finngen_R9_OSTEON_DRUGS	Osteonecrosis due to drugs	ebi-a-GCST90001665	Simple mode	41	0.0589704	0.137348	1.06074	0.810396	1.38843	0.669973	Relative count	Treg	CD28+ CD45RA+ CD8dim %CD8dim
ebi-a-GCST90001665	Osteonecrosis due to drugs|| id:finngen_R9_OSTEON_DRUGS	Osteonecrosis due to drugs	ebi-a-GCST90001665	Weighted mode	41	-0.0138827	0.0524579	0.986213	0.889852	1.09301	0.792643	Relative count	Treg	CD28+ CD45RA+ CD8dim %CD8dim
ebi-a-GCST90001666	Osteonecrosis due to drugs|| id:finngen_R9_OSTEON_DRUGS	Osteonecrosis due to drugs	ebi-a-GCST90001666	MR Egger	62	-0.00132091	0.0195493	0.99868	0.961138	1.03769	0.946354	Absolute count	Treg	CD28+ CD45RA+ CD8dim AC
ebi-a-GCST90001666	Osteonecrosis due to drugs|| id:finngen_R9_OSTEON_DRUGS	Osteonecrosis due to drugs	ebi-a-GCST90001666	Weighted median	62	-0.000810547	0.0257011	0.99919	0.950103	1.05081	0.974841	Absolute count	Treg	CD28+ CD45RA+ CD8dim AC
ebi-a-GCST90001666	Osteonecrosis due to drugs|| id:finngen_R9_OSTEON_DRUGS	Osteonecrosis due to drugs	ebi-a-GCST90001666	Inverse variance weighted	62	4.12042e-05	0.0173283	1.00004	0.966647	1.03459	0.998103	Absolute count	Treg	CD28+ CD45RA+ CD8dim AC
ebi-a-GCST90001666	Osteonecrosis due to drugs|| id:finngen_R9_OSTEON_DRUGS	Osteonecrosis due to drugs	ebi-a-GCST90001666	Simple mode	62	0.00402356	0.0368644	1.00403	0.934045	1.07926	0.913446	Absolute count	Treg	CD28+ CD45RA+ CD8dim AC
ebi-a-GCST90001666	Osteonecrosis due to drugs|| id:finngen_R9_OSTEON_DRUGS	Osteonecrosis due to drugs	ebi-a-GCST90001666	Weighted mode	62	-0.00359548	0.0202473	0.996411	0.957643	1.03675	0.859642	Absolute count	Treg	CD28+ CD45RA+ CD8dim AC
ebi-a-GCST90001667	Osteonecrosis due to drugs|| id:finngen_R9_OSTEON_DRUGS	Osteonecrosis due to drugs	ebi-a-GCST90001667	MR Egger	36	-0.0075417	0.0387954	0.992487	0.919817	1.0709	0.847022	Relative count	Treg	CD28+ CD45RA- CD8dim %T cell
ebi-a-GCST90001667	Osteonecrosis due to drugs|| id:finngen_R9_OSTEON_DRUGS	Osteonecrosis due to drugs	ebi-a-GCST90001667	Weighted median	36	-0.00201866	0.0486866	0.997983	0.907153	1.09791	0.966927	Relative count	Treg	CD28+ CD45RA- CD8dim %T cell
ebi-a-GCST90001667	Osteonecrosis due to drugs|| id:finngen_R9_OSTEON_DRUGS	Osteonecrosis due to drugs	ebi-a-GCST90001667	Inverse variance weighted	36	-0.0185475	0.0338582	0.981623	0.918595	1.04898	0.583831	Relative count	Treg	CD28+ CD45RA- CD8dim %T cell
ebi-a-GCST90001667	Osteonecrosis due to drugs|| id:finngen_R9_OSTEON_DRUGS	Osteonecrosis due to drugs	ebi-a-GCST90001667	Simple mode	36	-0.00149492	0.0787872	0.998506	0.855629	1.16524	0.984969	Relative count	Treg	CD28+ CD45RA- CD8dim %T cell
ebi-a-GCST90001667	Osteonecrosis due to drugs|| id:finngen_R9_OSTEON_DRUGS	Osteonecrosis due to drugs	ebi-a-GCST90001667	Weighted mode	36	-0.00149492	0.0363064	0.998506	0.929921	1.07215	0.96739	Relative count	Treg	CD28+ CD45RA- CD8dim %T cell
ebi-a-GCST90001668	Osteonecrosis due to drugs|| id:finngen_R9_OSTEON_DRUGS	Osteonecrosis due to drugs	ebi-a-GCST90001668	MR Egger	35	-0.0339998	0.0599681	0.966572	0.859386	1.08713	0.574575	Relative count	Treg	CD28+ CD45RA- CD8dim %CD8dim
ebi-a-GCST90001668	Osteonecrosis due to drugs|| id:finngen_R9_OSTEON_DRUGS	Osteonecrosis due to drugs	ebi-a-GCST90001668	Weighted median	35	0.0364705	0.070026	1.03714	0.904131	1.18972	0.602496	Relative count	Treg	CD28+ CD45RA- CD8dim %CD8dim
ebi-a-GCST90001668	Osteonecrosis due to drugs|| id:finngen_R9_OSTEON_DRUGS	Osteonecrosis due to drugs	ebi-a-GCST90001668	Inverse variance weighted	35	-0.00958105	0.0503571	0.990465	0.897375	1.09321	0.849104	Relative count	Treg	CD28+ CD45RA- CD8dim %CD8dim
ebi-a-GCST90001668	Osteonecrosis due to drugs|| id:finngen_R9_OSTEON_DRUGS	Osteonecrosis due to drugs	ebi-a-GCST90001668	Simple mode	35	-0.0586944	0.110801	0.942995	0.758916	1.17172	0.599742	Relative count	Treg	CD28+ CD45RA- CD8dim %CD8dim
ebi-a-GCST90001668	Osteonecrosis due to drugs|| id:finngen_R9_OSTEON_DRUGS	Osteonecrosis due to drugs	ebi-a-GCST90001668	Weighted mode	35	0.0148117	0.0639772	1.01492	0.895311	1.15051	0.818302	Relative count	Treg	CD28+ CD45RA- CD8dim %CD8dim
ebi-a-GCST90001669	Osteonecrosis due to drugs|| id:finngen_R9_OSTEON_DRUGS	Osteonecrosis due to drugs	ebi-a-GCST90001669	Inverse variance weighted	41	-0.0421694	0.0210422	0.958707	0.919972	0.999074	0.045066	Absolute count	Treg	CD28+ CD45RA- CD8dim AC
ebi-a-GCST90001669	Osteonecrosis due to drugs|| id:finngen_R9_OSTEON_DRUGS	Osteonecrosis due to drugs	ebi-a-GCST90001669	MR Egger	41	-0.0374209	0.0248681	0.963271	0.917445	1.01138	0.140438	Absolute count	Treg	CD28+ CD45RA- CD8dim AC
ebi-a-GCST90001669	Osteonecrosis due to drugs|| id:finngen_R9_OSTEON_DRUGS	Osteonecrosis due to drugs	ebi-a-GCST90001669	Simple mode	41	0.0147061	0.0400615	1.01481	0.938179	1.09771	0.715489	Absolute count	Treg	CD28+ CD45RA- CD8dim AC
ebi-a-GCST90001669	Osteonecrosis due to drugs|| id:finngen_R9_OSTEON_DRUGS	Osteonecrosis due to drugs	ebi-a-GCST90001669	Weighted median	41	-0.0231445	0.027873	0.977121	0.925172	1.03199	0.406337	Absolute count	Treg	CD28+ CD45RA- CD8dim AC
ebi-a-GCST90001669	Osteonecrosis due to drugs|| id:finngen_R9_OSTEON_DRUGS	Osteonecrosis due to drugs	ebi-a-GCST90001669	Weighted mode	41	-0.0151326	0.0265017	0.984981	0.935124	1.0375	0.571192	Absolute count	Treg	CD28+ CD45RA- CD8dim AC
ebi-a-GCST90001670	Osteonecrosis due to drugs|| id:finngen_R9_OSTEON_DRUGS	Osteonecrosis due to drugs	ebi-a-GCST90001670	MR Egger	208	-0.0244965	0.070598	0.975801	0.849703	1.12061	0.728956	Relative count	Treg	CD39+ CD8br %T cell
ebi-a-GCST90001670	Osteonecrosis due to drugs|| id:finngen_R9_OSTEON_DRUGS	Osteonecrosis due to drugs	ebi-a-GCST90001670	Weighted median	208	0.0571172	0.0585525	1.05878	0.943984	1.18754	0.329319	Relative count	Treg	CD39+ CD8br %T cell
ebi-a-GCST90001670	Osteonecrosis due to drugs|| id:finngen_R9_OSTEON_DRUGS	Osteonecrosis due to drugs	ebi-a-GCST90001670	Inverse variance weighted	208	0.00636745	0.0368611	1.00639	0.936243	1.08179	0.862854	Relative count	Treg	CD39+ CD8br %T cell
ebi-a-GCST90001670	Osteonecrosis due to drugs|| id:finngen_R9_OSTEON_DRUGS	Osteonecrosis due to drugs	ebi-a-GCST90001670	Simple mode	208	0.143389	0.13424	1.15418	0.887167	1.50155	0.286697	Relative count	Treg	CD39+ CD8br %T cell
ebi-a-GCST90001670	Osteonecrosis due to drugs|| id:finngen_R9_OSTEON_DRUGS	Osteonecrosis due to drugs	ebi-a-GCST90001670	Weighted mode	208	0.0643327	0.08659	1.06645	0.899979	1.26371	0.458349	Relative count	Treg	CD39+ CD8br %T cell
ebi-a-GCST90001671	Osteonecrosis due to drugs|| id:finngen_R9_OSTEON_DRUGS	Osteonecrosis due to drugs	ebi-a-GCST90001671	MR Egger	197	0.00491916	0.0649176	1.00493	0.884866	1.14129	0.939675	Relative count	Treg	CD39+ CD8br %CD8br
ebi-a-GCST90001671	Osteonecrosis due to drugs|| id:finngen_R9_OSTEON_DRUGS	Osteonecrosis due to drugs	ebi-a-GCST90001671	Weighted median	197	0.0618994	0.0564754	1.06386	0.952379	1.18838	0.273061	Relative count	Treg	CD39+ CD8br %CD8br
ebi-a-GCST90001671	Osteonecrosis due to drugs|| id:finngen_R9_OSTEON_DRUGS	Osteonecrosis due to drugs	ebi-a-GCST90001671	Inverse variance weighted	197	0.0047895	0.0360005	1.0048	0.936345	1.07826	0.894162	Relative count	Treg	CD39+ CD8br %CD8br
ebi-a-GCST90001671	Osteonecrosis due to drugs|| id:finngen_R9_OSTEON_DRUGS	Osteonecrosis due to drugs	ebi-a-GCST90001671	Simple mode	197	0.154948	0.123331	1.1676	0.916878	1.48687	0.210481	Relative count	Treg	CD39+ CD8br %CD8br
ebi-a-GCST90001671	Osteonecrosis due to drugs|| id:finngen_R9_OSTEON_DRUGS	Osteonecrosis due to drugs	ebi-a-GCST90001671	Weighted mode	197	0.0727504	0.0774269	1.07546	0.924034	1.25171	0.348578	Relative count	Treg	CD39+ CD8br %CD8br
ebi-a-GCST90001672	Osteonecrosis due to drugs|| id:finngen_R9_OSTEON_DRUGS	Osteonecrosis due to drugs	ebi-a-GCST90001672	MR Egger	215	0.0269867	0.0545719	1.02735	0.92314	1.14333	0.621452	Absolute count	Treg	CD39+ CD8br AC
ebi-a-GCST90001672	Osteonecrosis due to drugs|| id:finngen_R9_OSTEON_DRUGS	Osteonecrosis due to drugs	ebi-a-GCST90001672	Weighted median	215	-1.03306e-05	0.0658832	0.99999	0.87885	1.13783	0.999875	Absolute count	Treg	CD39+ CD8br AC
ebi-a-GCST90001672	Osteonecrosis due to drugs|| id:finngen_R9_OSTEON_DRUGS	Osteonecrosis due to drugs	ebi-a-GCST90001672	Inverse variance weighted	215	-0.00752544	0.0322153	0.992503	0.931772	1.05719	0.815297	Absolute count	Treg	CD39+ CD8br AC
ebi-a-GCST90001672	Osteonecrosis due to drugs|| id:finngen_R9_OSTEON_DRUGS	Osteonecrosis due to drugs	ebi-a-GCST90001672	Simple mode	215	0.12309	0.118119	1.13099	0.897248	1.42561	0.298548	Absolute count	Treg	CD39+ CD8br AC
ebi-a-GCST90001672	Osteonecrosis due to drugs|| id:finngen_R9_OSTEON_DRUGS	Osteonecrosis due to drugs	ebi-a-GCST90001672	Weighted mode	215	0.00206939	0.0590269	1.00207	0.892594	1.12498	0.972066	Absolute count	Treg	CD39+ CD8br AC
ebi-a-GCST90001673	Osteonecrosis due to drugs|| id:finngen_R9_OSTEON_DRUGS	Osteonecrosis due to drugs	ebi-a-GCST90001673	MR Egger	17	-0.154545	0.176042	0.856805	0.606781	1.20985	0.393847	Relative count	Treg	CD28- CD127- CD25++ CD8br %T cell
ebi-a-GCST90001673	Osteonecrosis due to drugs|| id:finngen_R9_OSTEON_DRUGS	Osteonecrosis due to drugs	ebi-a-GCST90001673	Weighted median	17	-0.121185	0.133674	0.88587	0.681686	1.15121	0.364632	Relative count	Treg	CD28- CD127- CD25++ CD8br %T cell
ebi-a-GCST90001673	Osteonecrosis due to drugs|| id:finngen_R9_OSTEON_DRUGS	Osteonecrosis due to drugs	ebi-a-GCST90001673	Inverse variance weighted	17	-0.213294	0.132746	0.807919	0.622834	1.048	0.108101	Relative count	Treg	CD28- CD127- CD25++ CD8br %T cell
ebi-a-GCST90001673	Osteonecrosis due to drugs|| id:finngen_R9_OSTEON_DRUGS	Osteonecrosis due to drugs	ebi-a-GCST90001673	Simple mode	17	-0.390185	0.374853	0.676931	0.324686	1.41132	0.313395	Relative count	Treg	CD28- CD127- CD25++ CD8br %T cell
ebi-a-GCST90001673	Osteonecrosis due to drugs|| id:finngen_R9_OSTEON_DRUGS	Osteonecrosis due to drugs	ebi-a-GCST90001673	Weighted mode	17	-0.140464	0.119994	0.868955	0.686842	1.09935	0.258902	Relative count	Treg	CD28- CD127- CD25++ CD8br %T cell
ebi-a-GCST90001674	Osteonecrosis due to drugs|| id:finngen_R9_OSTEON_DRUGS	Osteonecrosis due to drugs	ebi-a-GCST90001674	MR Egger	20	-0.0865794	0.145998	0.917063	0.688847	1.22089	0.560547	Relative count	Treg	CD28- CD127- CD25++ CD8br %CD8br
ebi-a-GCST90001674	Osteonecrosis due to drugs|| id:finngen_R9_OSTEON_DRUGS	Osteonecrosis due to drugs	ebi-a-GCST90001674	Weighted median	20	-0.117939	0.124705	0.88875	0.696031	1.13483	0.34428	Relative count	Treg	CD28- CD127- CD25++ CD8br %CD8br
ebi-a-GCST90001674	Osteonecrosis due to drugs|| id:finngen_R9_OSTEON_DRUGS	Osteonecrosis due to drugs	ebi-a-GCST90001674	Inverse variance weighted	20	-0.103973	0.106599	0.90125	0.731318	1.11067	0.32938	Relative count	Treg	CD28- CD127- CD25++ CD8br %CD8br
ebi-a-GCST90001674	Osteonecrosis due to drugs|| id:finngen_R9_OSTEON_DRUGS	Osteonecrosis due to drugs	ebi-a-GCST90001674	Simple mode	20	-0.363123	0.274604	0.695501	0.406022	1.19137	0.20175	Relative count	Treg	CD28- CD127- CD25++ CD8br %CD8br
ebi-a-GCST90001674	Osteonecrosis due to drugs|| id:finngen_R9_OSTEON_DRUGS	Osteonecrosis due to drugs	ebi-a-GCST90001674	Weighted mode	20	-0.105788	0.114222	0.899615	0.719165	1.12534	0.365977	Relative count	Treg	CD28- CD127- CD25++ CD8br %CD8br
ebi-a-GCST90001675	Osteonecrosis due to drugs|| id:finngen_R9_OSTEON_DRUGS	Osteonecrosis due to drugs	ebi-a-GCST90001675	MR Egger	33	-0.0371371	0.105025	0.963544	0.784283	1.18378	0.726029	Absolute count	Treg	CD28- CD127- CD25++ CD8br AC
ebi-a-GCST90001675	Osteonecrosis due to drugs|| id:finngen_R9_OSTEON_DRUGS	Osteonecrosis due to drugs	ebi-a-GCST90001675	Weighted median	33	-0.0271626	0.0992878	0.973203	0.801102	1.18228	0.784411	Absolute count	Treg	CD28- CD127- CD25++ CD8br AC
ebi-a-GCST90001675	Osteonecrosis due to drugs|| id:finngen_R9_OSTEON_DRUGS	Osteonecrosis due to drugs	ebi-a-GCST90001675	Inverse variance weighted	33	-0.126995	0.0825097	0.880738	0.749226	1.03533	0.123766	Absolute count	Treg	CD28- CD127- CD25++ CD8br AC
ebi-a-GCST90001675	Osteonecrosis due to drugs|| id:finngen_R9_OSTEON_DRUGS	Osteonecrosis due to drugs	ebi-a-GCST90001675	Simple mode	33	-0.217119	0.225027	0.804834	0.517797	1.25099	0.341851	Absolute count	Treg	CD28- CD127- CD25++ CD8br AC
ebi-a-GCST90001675	Osteonecrosis due to drugs|| id:finngen_R9_OSTEON_DRUGS	Osteonecrosis due to drugs	ebi-a-GCST90001675	Weighted mode	33	-0.059032	0.0846323	0.942677	0.798587	1.11276	0.490519	Absolute count	Treg	CD28- CD127- CD25++ CD8br AC
ebi-a-GCST90001676	Osteonecrosis due to drugs|| id:finngen_R9_OSTEON_DRUGS	Osteonecrosis due to drugs	ebi-a-GCST90001676	MR Egger	31	-0.0179721	0.358685	0.982188	0.486268	1.98387	0.960382	Relative count	Treg	CD28- CD25++ CD8br %T cell
ebi-a-GCST90001676	Osteonecrosis due to drugs|| id:finngen_R9_OSTEON_DRUGS	Osteonecrosis due to drugs	ebi-a-GCST90001676	Weighted median	31	-0.439447	0.22624	0.644393	0.413591	1.00399	0.0520899	Relative count	Treg	CD28- CD25++ CD8br %T cell
ebi-a-GCST90001676	Osteonecrosis due to drugs|| id:finngen_R9_OSTEON_DRUGS	Osteonecrosis due to drugs	ebi-a-GCST90001676	Inverse variance weighted	31	-0.184196	0.169834	0.831773	0.596265	1.1603	0.278115	Relative count	Treg	CD28- CD25++ CD8br %T cell
ebi-a-GCST90001676	Osteonecrosis due to drugs|| id:finngen_R9_OSTEON_DRUGS	Osteonecrosis due to drugs	ebi-a-GCST90001676	Simple mode	31	-0.636109	0.44575	0.529348	0.220959	1.26815	0.16389	Relative count	Treg	CD28- CD25++ CD8br %T cell
ebi-a-GCST90001676	Osteonecrosis due to drugs|| id:finngen_R9_OSTEON_DRUGS	Osteonecrosis due to drugs	ebi-a-GCST90001676	Weighted mode	31	-0.534969	0.376251	0.585687	0.280152	1.22444	0.165387	Relative count	Treg	CD28- CD25++ CD8br %T cell
ebi-a-GCST90001677	Osteonecrosis due to drugs|| id:finngen_R9_OSTEON_DRUGS	Osteonecrosis due to drugs	ebi-a-GCST90001677	MR Egger	26	0.169854	0.207614	1.18513	0.788938	1.78029	0.421333	Relative count	Treg	CD28- CD25++ CD8br %CD8br
ebi-a-GCST90001677	Osteonecrosis due to drugs|| id:finngen_R9_OSTEON_DRUGS	Osteonecrosis due to drugs	ebi-a-GCST90001677	Weighted median	26	0.304198	0.203971	1.35554	0.908841	2.02179	0.135862	Relative count	Treg	CD28- CD25++ CD8br %CD8br
ebi-a-GCST90001677	Osteonecrosis due to drugs|| id:finngen_R9_OSTEON_DRUGS	Osteonecrosis due to drugs	ebi-a-GCST90001677	Inverse variance weighted	26	0.177989	0.12786	1.19481	0.929958	1.5351	0.163902	Relative count	Treg	CD28- CD25++ CD8br %CD8br
ebi-a-GCST90001677	Osteonecrosis due to drugs|| id:finngen_R9_OSTEON_DRUGS	Osteonecrosis due to drugs	ebi-a-GCST90001677	Simple mode	26	-0.226743	0.332936	0.797126	0.415075	1.53083	0.502106	Relative count	Treg	CD28- CD25++ CD8br %CD8br
ebi-a-GCST90001677	Osteonecrosis due to drugs|| id:finngen_R9_OSTEON_DRUGS	Osteonecrosis due to drugs	ebi-a-GCST90001677	Weighted mode	26	0.321445	0.219061	1.37912	0.897705	2.1187	0.154742	Relative count	Treg	CD28- CD25++ CD8br %CD8br
ebi-a-GCST90001678	Osteonecrosis due to drugs|| id:finngen_R9_OSTEON_DRUGS	Osteonecrosis due to drugs	ebi-a-GCST90001678	MR Egger	26	-0.00872382	0.107559	0.991314	0.802888	1.22396	0.936029	Absolute count	Treg	CD28- CD25++ CD8br AC
ebi-a-GCST90001678	Osteonecrosis due to drugs|| id:finngen_R9_OSTEON_DRUGS	Osteonecrosis due to drugs	ebi-a-GCST90001678	Weighted median	26	-0.037307	0.123302	0.96338	0.756556	1.22674	0.76222	Absolute count	Treg	CD28- CD25++ CD8br AC
ebi-a-GCST90001678	Osteonecrosis due to drugs|| id:finngen_R9_OSTEON_DRUGS	Osteonecrosis due to drugs	ebi-a-GCST90001678	Inverse variance weighted	26	-0.0854257	0.0838419	0.918121	0.778991	1.0821	0.308255	Absolute count	Treg	CD28- CD25++ CD8br AC
ebi-a-GCST90001678	Osteonecrosis due to drugs|| id:finngen_R9_OSTEON_DRUGS	Osteonecrosis due to drugs	ebi-a-GCST90001678	Simple mode	26	-0.395341	0.227936	0.673451	0.430807	1.05276	0.0951568	Absolute count	Treg	CD28- CD25++ CD8br AC
ebi-a-GCST90001678	Osteonecrosis due to drugs|| id:finngen_R9_OSTEON_DRUGS	Osteonecrosis due to drugs	ebi-a-GCST90001678	Weighted mode	26	-0.0538664	0.108008	0.947559	0.766775	1.17097	0.622331	Absolute count	Treg	CD28- CD25++ CD8br AC
ebi-a-GCST90001679	Osteonecrosis due to drugs|| id:finngen_R9_OSTEON_DRUGS	Osteonecrosis due to drugs	ebi-a-GCST90001679	MR Egger	18	0.221222	0.23436	1.2476	0.788105	1.975	0.359238	Relative count	Treg	CD25++ CD8br %T cell
ebi-a-GCST90001679	Osteonecrosis due to drugs|| id:finngen_R9_OSTEON_DRUGS	Osteonecrosis due to drugs	ebi-a-GCST90001679	Weighted median	18	0.0204996	0.20114	1.02071	0.688159	1.51397	0.918823	Relative count	Treg	CD25++ CD8br %T cell
ebi-a-GCST90001679	Osteonecrosis due to drugs|| id:finngen_R9_OSTEON_DRUGS	Osteonecrosis due to drugs	ebi-a-GCST90001679	Inverse variance weighted	18	0.152046	0.139781	1.16421	0.885214	1.53115	0.276709	Relative count	Treg	CD25++ CD8br %T cell
ebi-a-GCST90001679	Osteonecrosis due to drugs|| id:finngen_R9_OSTEON_DRUGS	Osteonecrosis due to drugs	ebi-a-GCST90001679	Simple mode	18	0.38953	0.31145	1.47629	0.801787	2.71821	0.227985	Relative count	Treg	CD25++ CD8br %T cell
ebi-a-GCST90001679	Osteonecrosis due to drugs|| id:finngen_R9_OSTEON_DRUGS	Osteonecrosis due to drugs	ebi-a-GCST90001679	Weighted mode	18	0.0962112	0.211966	1.10099	0.7267	1.66806	0.655642	Relative count	Treg	CD25++ CD8br %T cell
ebi-a-GCST90001680	Osteonecrosis due to drugs|| id:finngen_R9_OSTEON_DRUGS	Osteonecrosis due to drugs	ebi-a-GCST90001680	MR Egger	24	-0.1058	0.207216	0.899604	0.599329	1.35032	0.614732	Relative count	Treg	CD25++ CD8br %CD8br
ebi-a-GCST90001680	Osteonecrosis due to drugs|| id:finngen_R9_OSTEON_DRUGS	Osteonecrosis due to drugs	ebi-a-GCST90001680	Weighted median	24	-0.0546659	0.177509	0.946801	0.668591	1.34078	0.758112	Relative count	Treg	CD25++ CD8br %CD8br
ebi-a-GCST90001680	Osteonecrosis due to drugs|| id:finngen_R9_OSTEON_DRUGS	Osteonecrosis due to drugs	ebi-a-GCST90001680	Inverse variance weighted	24	-0.0776207	0.126039	0.925315	0.722775	1.18461	0.537995	Relative count	Treg	CD25++ CD8br %CD8br
ebi-a-GCST90001680	Osteonecrosis due to drugs|| id:finngen_R9_OSTEON_DRUGS	Osteonecrosis due to drugs	ebi-a-GCST90001680	Simple mode	24	-0.07521	0.272053	0.927549	0.544203	1.58093	0.784669	Relative count	Treg	CD25++ CD8br %CD8br
ebi-a-GCST90001680	Osteonecrosis due to drugs|| id:finngen_R9_OSTEON_DRUGS	Osteonecrosis due to drugs	ebi-a-GCST90001680	Weighted mode	24	-0.0563913	0.174526	0.945169	0.671351	1.33067	0.749531	Relative count	Treg	CD25++ CD8br %CD8br
ebi-a-GCST90001681	Osteonecrosis due to drugs|| id:finngen_R9_OSTEON_DRUGS	Osteonecrosis due to drugs	ebi-a-GCST90001681	MR Egger	32	0.164734	0.179713	1.17908	0.829026	1.67694	0.366637	Absolute count	Treg	CD25++ CD8br AC
ebi-a-GCST90001681	Osteonecrosis due to drugs|| id:finngen_R9_OSTEON_DRUGS	Osteonecrosis due to drugs	ebi-a-GCST90001681	Weighted median	32	0.0440169	0.142713	1.045	0.790018	1.38228	0.757755	Absolute count	Treg	CD25++ CD8br AC
ebi-a-GCST90001681	Osteonecrosis due to drugs|| id:finngen_R9_OSTEON_DRUGS	Osteonecrosis due to drugs	ebi-a-GCST90001681	Inverse variance weighted	32	0.0892236	0.101145	1.09333	0.896712	1.33305	0.377703	Absolute count	Treg	CD25++ CD8br AC
ebi-a-GCST90001681	Osteonecrosis due to drugs|| id:finngen_R9_OSTEON_DRUGS	Osteonecrosis due to drugs	ebi-a-GCST90001681	Simple mode	32	0.0443752	0.224716	1.04537	0.67296	1.62388	0.844747	Absolute count	Treg	CD25++ CD8br AC
ebi-a-GCST90001681	Osteonecrosis due to drugs|| id:finngen_R9_OSTEON_DRUGS	Osteonecrosis due to drugs	ebi-a-GCST90001681	Weighted mode	32	0.0588818	0.177664	1.06065	0.748759	1.50246	0.742555	Absolute count	Treg	CD25++ CD8br AC
ebi-a-GCST90001682	Osteonecrosis due to drugs|| id:finngen_R9_OSTEON_DRUGS	Osteonecrosis due to drugs	ebi-a-GCST90001682	MR Egger	26	-0.133572	0.371189	0.874965	0.422696	1.81114	0.722108	Relative count	Treg	CD127- CD8br %T cell
ebi-a-GCST90001682	Osteonecrosis due to drugs|| id:finngen_R9_OSTEON_DRUGS	Osteonecrosis due to drugs	ebi-a-GCST90001682	Weighted median	26	0.0851586	0.191295	1.08889	0.748428	1.58423	0.656198	Relative count	Treg	CD127- CD8br %T cell
ebi-a-GCST90001682	Osteonecrosis due to drugs|| id:finngen_R9_OSTEON_DRUGS	Osteonecrosis due to drugs	ebi-a-GCST90001682	Inverse variance weighted	26	0.017832	0.136065	1.01799	0.779693	1.32912	0.895732	Relative count	Treg	CD127- CD8br %T cell
ebi-a-GCST90001682	Osteonecrosis due to drugs|| id:finngen_R9_OSTEON_DRUGS	Osteonecrosis due to drugs	ebi-a-GCST90001682	Simple mode	26	0.176223	0.301247	1.1927	0.660855	2.15258	0.563804	Relative count	Treg	CD127- CD8br %T cell
ebi-a-GCST90001682	Osteonecrosis due to drugs|| id:finngen_R9_OSTEON_DRUGS	Osteonecrosis due to drugs	ebi-a-GCST90001682	Weighted mode	26	0.0863024	0.26645	1.09014	0.646657	1.83775	0.74871	Relative count	Treg	CD127- CD8br %T cell
ebi-a-GCST90001683	Osteonecrosis due to drugs|| id:finngen_R9_OSTEON_DRUGS	Osteonecrosis due to drugs	ebi-a-GCST90001683	MR Egger	13	0.130119	0.150328	1.13896	0.848297	1.52923	0.40521	Relative count	Treg	CD127- CD8br %CD8br
ebi-a-GCST90001683	Osteonecrosis due to drugs|| id:finngen_R9_OSTEON_DRUGS	Osteonecrosis due to drugs	ebi-a-GCST90001683	Weighted median	13	0.120444	0.153914	1.128	0.834245	1.52519	0.433897	Relative count	Treg	CD127- CD8br %CD8br
ebi-a-GCST90001683	Osteonecrosis due to drugs|| id:finngen_R9_OSTEON_DRUGS	Osteonecrosis due to drugs	ebi-a-GCST90001683	Inverse variance weighted	13	0.129874	0.11406	1.13868	0.91057	1.42395	0.254853	Relative count	Treg	CD127- CD8br %CD8br
ebi-a-GCST90001683	Osteonecrosis due to drugs|| id:finngen_R9_OSTEON_DRUGS	Osteonecrosis due to drugs	ebi-a-GCST90001683	Simple mode	13	0.130155	0.216126	1.13901	0.745686	1.73979	0.558235	Relative count	Treg	CD127- CD8br %CD8br
ebi-a-GCST90001683	Osteonecrosis due to drugs|| id:finngen_R9_OSTEON_DRUGS	Osteonecrosis due to drugs	ebi-a-GCST90001683	Weighted mode	13	0.114858	0.130482	1.12171	0.868588	1.44861	0.396003	Relative count	Treg	CD127- CD8br %CD8br
ebi-a-GCST90001684	Osteonecrosis due to drugs|| id:finngen_R9_OSTEON_DRUGS	Osteonecrosis due to drugs	ebi-a-GCST90001684	MR Egger	38	0.373267	0.25287	1.45247	0.884832	2.38427	0.148605	Absolute count	Treg	CD127- CD8br AC
ebi-a-GCST90001684	Osteonecrosis due to drugs|| id:finngen_R9_OSTEON_DRUGS	Osteonecrosis due to drugs	ebi-a-GCST90001684	Weighted median	38	0.215958	0.16054	1.24105	0.906014	1.69998	0.178561	Absolute count	Treg	CD127- CD8br AC
ebi-a-GCST90001684	Osteonecrosis due to drugs|| id:finngen_R9_OSTEON_DRUGS	Osteonecrosis due to drugs	ebi-a-GCST90001684	Inverse variance weighted	38	0.0796105	0.0992482	1.08287	0.891441	1.31539	0.422475	Absolute count	Treg	CD127- CD8br AC
ebi-a-GCST90001684	Osteonecrosis due to drugs|| id:finngen_R9_OSTEON_DRUGS	Osteonecrosis due to drugs	ebi-a-GCST90001684	Simple mode	38	0.29473	0.252869	1.34276	0.818	2.20417	0.251258	Absolute count	Treg	CD127- CD8br AC
ebi-a-GCST90001684	Osteonecrosis due to drugs|| id:finngen_R9_OSTEON_DRUGS	Osteonecrosis due to drugs	ebi-a-GCST90001684	Weighted mode	38	0.250827	0.166432	1.28509	0.927392	1.78075	0.14028	Absolute count	Treg	CD127- CD8br AC
ebi-a-GCST90001685	Osteonecrosis due to drugs|| id:finngen_R9_OSTEON_DRUGS	Osteonecrosis due to drugs	ebi-a-GCST90001685	MR Egger	25	0.0313844	0.393768	1.03188	0.476923	2.23261	0.937163	Relative count	Treg	CD28- CD8br %T cell
ebi-a-GCST90001685	Osteonecrosis due to drugs|| id:finngen_R9_OSTEON_DRUGS	Osteonecrosis due to drugs	ebi-a-GCST90001685	Weighted median	25	-0.101088	0.194832	0.903854	0.616956	1.32417	0.603868	Relative count	Treg	CD28- CD8br %T cell
ebi-a-GCST90001685	Osteonecrosis due to drugs|| id:finngen_R9_OSTEON_DRUGS	Osteonecrosis due to drugs	ebi-a-GCST90001685	Inverse variance weighted	25	0.000677828	0.140422	1.00068	0.759915	1.31772	0.996149	Relative count	Treg	CD28- CD8br %T cell
ebi-a-GCST90001685	Osteonecrosis due to drugs|| id:finngen_R9_OSTEON_DRUGS	Osteonecrosis due to drugs	ebi-a-GCST90001685	Simple mode	25	-0.200843	0.356778	0.818041	0.406517	1.64616	0.578701	Relative count	Treg	CD28- CD8br %T cell
ebi-a-GCST90001685	Osteonecrosis due to drugs|| id:finngen_R9_OSTEON_DRUGS	Osteonecrosis due to drugs	ebi-a-GCST90001685	Weighted mode	25	-0.158651	0.30392	0.853294	0.470323	1.54811	0.606444	Relative count	Treg	CD28- CD8br %T cell
ebi-a-GCST90001686	Osteonecrosis due to drugs|| id:finngen_R9_OSTEON_DRUGS	Osteonecrosis due to drugs	ebi-a-GCST90001686	MR Egger	34	0.219706	0.282933	1.24571	0.715451	2.16897	0.443138	Relative count	Treg	CD28- CD8br %CD8br
ebi-a-GCST90001686	Osteonecrosis due to drugs|| id:finngen_R9_OSTEON_DRUGS	Osteonecrosis due to drugs	ebi-a-GCST90001686	Weighted median	34	0.0780907	0.185862	1.08122	0.751114	1.55641	0.674372	Relative count	Treg	CD28- CD8br %CD8br
ebi-a-GCST90001686	Osteonecrosis due to drugs|| id:finngen_R9_OSTEON_DRUGS	Osteonecrosis due to drugs	ebi-a-GCST90001686	Inverse variance weighted	34	0.0181652	0.130955	1.01833	0.787804	1.31632	0.889676	Relative count	Treg	CD28- CD8br %CD8br
ebi-a-GCST90001686	Osteonecrosis due to drugs|| id:finngen_R9_OSTEON_DRUGS	Osteonecrosis due to drugs	ebi-a-GCST90001686	Simple mode	34	0.127527	0.310016	1.13602	0.618719	2.08581	0.68347	Relative count	Treg	CD28- CD8br %CD8br
ebi-a-GCST90001686	Osteonecrosis due to drugs|| id:finngen_R9_OSTEON_DRUGS	Osteonecrosis due to drugs	ebi-a-GCST90001686	Weighted mode	34	0.127527	0.208361	1.13602	0.755134	1.70901	0.544699	Relative count	Treg	CD28- CD8br %CD8br
ebi-a-GCST90001687	Osteonecrosis due to drugs|| id:finngen_R9_OSTEON_DRUGS	Osteonecrosis due to drugs	ebi-a-GCST90001687	MR Egger	32	0.04122	0.49162	1.04208	0.397582	2.73135	0.933736	Absolute count	Treg	CD28- CD8br AC
ebi-a-GCST90001687	Osteonecrosis due to drugs|| id:finngen_R9_OSTEON_DRUGS	Osteonecrosis due to drugs	ebi-a-GCST90001687	Weighted median	32	0.216908	0.179136	1.24223	0.874415	1.76476	0.225952	Absolute count	Treg	CD28- CD8br AC
ebi-a-GCST90001687	Osteonecrosis due to drugs|| id:finngen_R9_OSTEON_DRUGS	Osteonecrosis due to drugs	ebi-a-GCST90001687	Inverse variance weighted	32	0.119454	0.12838	1.12688	0.876191	1.4493	0.352127	Absolute count	Treg	CD28- CD8br AC
ebi-a-GCST90001687	Osteonecrosis due to drugs|| id:finngen_R9_OSTEON_DRUGS	Osteonecrosis due to drugs	ebi-a-GCST90001687	Simple mode	32	0.221735	0.271073	1.24824	0.733764	2.12344	0.419606	Absolute count	Treg	CD28- CD8br AC
ebi-a-GCST90001687	Osteonecrosis due to drugs|| id:finngen_R9_OSTEON_DRUGS	Osteonecrosis due to drugs	ebi-a-GCST90001687	Weighted mode	32	0.244011	0.239874	1.27636	0.797604	2.04248	0.316911	Absolute count	Treg	CD28- CD8br AC
ebi-a-GCST90001688	Osteonecrosis due to drugs|| id:finngen_R9_OSTEON_DRUGS	Osteonecrosis due to drugs	ebi-a-GCST90001688	MR Egger	107	-0.00151944	0.0139891	0.998482	0.971477	1.02624	0.913714	Relative count	Treg	CD28+ CD45RA+ CD8br %T cell
ebi-a-GCST90001688	Osteonecrosis due to drugs|| id:finngen_R9_OSTEON_DRUGS	Osteonecrosis due to drugs	ebi-a-GCST90001688	Weighted median	107	0.00347381	0.0169327	1.00348	0.970723	1.03734	0.837451	Relative count	Treg	CD28+ CD45RA+ CD8br %T cell
ebi-a-GCST90001688	Osteonecrosis due to drugs|| id:finngen_R9_OSTEON_DRUGS	Osteonecrosis due to drugs	ebi-a-GCST90001688	Inverse variance weighted	107	0.00375174	0.0113968	1.00376	0.981586	1.02643	0.742011	Relative count	Treg	CD28+ CD45RA+ CD8br %T cell
ebi-a-GCST90001688	Osteonecrosis due to drugs|| id:finngen_R9_OSTEON_DRUGS	Osteonecrosis due to drugs	ebi-a-GCST90001688	Simple mode	107	-0.0221952	0.0245257	0.978049	0.932146	1.02621	0.367529	Relative count	Treg	CD28+ CD45RA+ CD8br %T cell
ebi-a-GCST90001688	Osteonecrosis due to drugs|| id:finngen_R9_OSTEON_DRUGS	Osteonecrosis due to drugs	ebi-a-GCST90001688	Weighted mode	107	-0.00431717	0.018945	0.995692	0.959398	1.03336	0.820179	Relative count	Treg	CD28+ CD45RA+ CD8br %T cell
ebi-a-GCST90001689	Osteonecrosis due to drugs|| id:finngen_R9_OSTEON_DRUGS	Osteonecrosis due to drugs	ebi-a-GCST90001689	MR Egger	42	0.0536071	0.0344787	1.05507	0.986126	1.12883	0.127874	Relative count	Treg	CD28+ CD45RA+ CD8br %CD8br
ebi-a-GCST90001689	Osteonecrosis due to drugs|| id:finngen_R9_OSTEON_DRUGS	Osteonecrosis due to drugs	ebi-a-GCST90001689	Weighted median	42	0.0309864	0.0442788	1.03147	0.945728	1.12499	0.484051	Relative count	Treg	CD28+ CD45RA+ CD8br %CD8br
ebi-a-GCST90001689	Osteonecrosis due to drugs|| id:finngen_R9_OSTEON_DRUGS	Osteonecrosis due to drugs	ebi-a-GCST90001689	Inverse variance weighted	42	0.0478455	0.0310326	1.04901	0.987105	1.11479	0.123127	Relative count	Treg	CD28+ CD45RA+ CD8br %CD8br
ebi-a-GCST90001689	Osteonecrosis due to drugs|| id:finngen_R9_OSTEON_DRUGS	Osteonecrosis due to drugs	ebi-a-GCST90001689	Simple mode	42	0.110001	0.0818442	1.11628	0.950836	1.31051	0.18633	Relative count	Treg	CD28+ CD45RA+ CD8br %CD8br
ebi-a-GCST90001689	Osteonecrosis due to drugs|| id:finngen_R9_OSTEON_DRUGS	Osteonecrosis due to drugs	ebi-a-GCST90001689	Weighted mode	42	0.0111224	0.0335958	1.01118	0.946745	1.08001	0.742281	Relative count	Treg	CD28+ CD45RA+ CD8br %CD8br
ebi-a-GCST90001690	Osteonecrosis due to drugs|| id:finngen_R9_OSTEON_DRUGS	Osteonecrosis due to drugs	ebi-a-GCST90001690	MR Egger	64	-0.00506015	0.023205	0.994953	0.950714	1.04125	0.828096	Absolute count	Treg	CD28+ CD45RA+ CD8br AC
ebi-a-GCST90001690	Osteonecrosis due to drugs|| id:finngen_R9_OSTEON_DRUGS	Osteonecrosis due to drugs	ebi-a-GCST90001690	Weighted median	64	-0.00279843	0.0263603	0.997205	0.946992	1.05008	0.915455	Absolute count	Treg	CD28+ CD45RA+ CD8br AC
ebi-a-GCST90001690	Osteonecrosis due to drugs|| id:finngen_R9_OSTEON_DRUGS	Osteonecrosis due to drugs	ebi-a-GCST90001690	Inverse variance weighted	64	-0.0048532	0.0206415	0.995159	0.955701	1.03625	0.814117	Absolute count	Treg	CD28+ CD45RA+ CD8br AC
ebi-a-GCST90001690	Osteonecrosis due to drugs|| id:finngen_R9_OSTEON_DRUGS	Osteonecrosis due to drugs	ebi-a-GCST90001690	Simple mode	64	-0.0159274	0.0310586	0.984199	0.926073	1.04597	0.609872	Absolute count	Treg	CD28+ CD45RA+ CD8br AC
ebi-a-GCST90001690	Osteonecrosis due to drugs|| id:finngen_R9_OSTEON_DRUGS	Osteonecrosis due to drugs	ebi-a-GCST90001690	Weighted mode	64	-0.00138186	0.0216327	0.998619	0.957163	1.04187	0.949269	Absolute count	Treg	CD28+ CD45RA+ CD8br AC
ebi-a-GCST90001691	Osteonecrosis due to drugs|| id:finngen_R9_OSTEON_DRUGS	Osteonecrosis due to drugs	ebi-a-GCST90001691	MR Egger	42	-0.0091415	0.0431536	0.9909	0.910535	1.07836	0.83331	Relative count	Treg	CD28+ CD45RA- CD8br %T cell
ebi-a-GCST90001691	Osteonecrosis due to drugs|| id:finngen_R9_OSTEON_DRUGS	Osteonecrosis due to drugs	ebi-a-GCST90001691	Weighted median	42	-0.0355957	0.0516324	0.96503	0.872149	1.0678	0.490568	Relative count	Treg	CD28+ CD45RA- CD8br %T cell
ebi-a-GCST90001691	Osteonecrosis due to drugs|| id:finngen_R9_OSTEON_DRUGS	Osteonecrosis due to drugs	ebi-a-GCST90001691	Inverse variance weighted	42	-0.0487756	0.0388135	0.952395	0.882629	1.02767	0.208875	Relative count	Treg	CD28+ CD45RA- CD8br %T cell
ebi-a-GCST90001691	Osteonecrosis due to drugs|| id:finngen_R9_OSTEON_DRUGS	Osteonecrosis due to drugs	ebi-a-GCST90001691	Simple mode	42	-0.0177599	0.101096	0.982397	0.805809	1.19768	0.861415	Relative count	Treg	CD28+ CD45RA- CD8br %T cell
ebi-a-GCST90001691	Osteonecrosis due to drugs|| id:finngen_R9_OSTEON_DRUGS	Osteonecrosis due to drugs	ebi-a-GCST90001691	Weighted mode	42	-0.0177599	0.0388741	0.982397	0.910326	1.06017	0.650186	Relative count	Treg	CD28+ CD45RA- CD8br %T cell
ebi-a-GCST90001692	Osteonecrosis due to drugs|| id:finngen_R9_OSTEON_DRUGS	Osteonecrosis due to drugs	ebi-a-GCST90001692	MR Egger	55	-0.0434273	0.0382127	0.957502	0.888408	1.03197	0.260877	Relative count	Treg	CD28+ CD45RA- CD8br %CD8br
ebi-a-GCST90001692	Osteonecrosis due to drugs|| id:finngen_R9_OSTEON_DRUGS	Osteonecrosis due to drugs	ebi-a-GCST90001692	Weighted median	55	-0.0330988	0.0457926	0.967443	0.884394	1.05829	0.469805	Relative count	Treg	CD28+ CD45RA- CD8br %CD8br
ebi-a-GCST90001692	Osteonecrosis due to drugs|| id:finngen_R9_OSTEON_DRUGS	Osteonecrosis due to drugs	ebi-a-GCST90001692	Inverse variance weighted	55	-0.0272432	0.0331601	0.973125	0.911889	1.03847	0.411324	Relative count	Treg	CD28+ CD45RA- CD8br %CD8br
ebi-a-GCST90001692	Osteonecrosis due to drugs|| id:finngen_R9_OSTEON_DRUGS	Osteonecrosis due to drugs	ebi-a-GCST90001692	Simple mode	55	-0.01333	0.111102	0.986758	0.793668	1.22683	0.904944	Relative count	Treg	CD28+ CD45RA- CD8br %CD8br
ebi-a-GCST90001692	Osteonecrosis due to drugs|| id:finngen_R9_OSTEON_DRUGS	Osteonecrosis due to drugs	ebi-a-GCST90001692	Weighted mode	55	-0.0256724	0.0357625	0.974654	0.908676	1.04542	0.475939	Relative count	Treg	CD28+ CD45RA- CD8br %CD8br
ebi-a-GCST90001693	Osteonecrosis due to drugs|| id:finngen_R9_OSTEON_DRUGS	Osteonecrosis due to drugs	ebi-a-GCST90001693	MR Egger	41	-0.0314082	0.0440489	0.96908	0.888923	1.05646	0.480072	Absolute count	Treg	CD28+ CD45RA- CD8br AC
ebi-a-GCST90001693	Osteonecrosis due to drugs|| id:finngen_R9_OSTEON_DRUGS	Osteonecrosis due to drugs	ebi-a-GCST90001693	Weighted median	41	-0.0283377	0.0521883	0.97206	0.877545	1.07675	0.587138	Absolute count	Treg	CD28+ CD45RA- CD8br AC
ebi-a-GCST90001693	Osteonecrosis due to drugs|| id:finngen_R9_OSTEON_DRUGS	Osteonecrosis due to drugs	ebi-a-GCST90001693	Inverse variance weighted	41	-0.0453975	0.037945	0.955618	0.887125	1.0294	0.23154	Absolute count	Treg	CD28+ CD45RA- CD8br AC
ebi-a-GCST90001693	Osteonecrosis due to drugs|| id:finngen_R9_OSTEON_DRUGS	Osteonecrosis due to drugs	ebi-a-GCST90001693	Simple mode	41	-0.0257664	0.121331	0.974563	0.7683	1.2362	0.8329	Absolute count	Treg	CD28+ CD45RA- CD8br AC
ebi-a-GCST90001693	Osteonecrosis due to drugs|| id:finngen_R9_OSTEON_DRUGS	Osteonecrosis due to drugs	ebi-a-GCST90001693	Weighted mode	41	-0.0257664	0.0453501	0.974563	0.891676	1.06515	0.573097	Absolute count	Treg	CD28+ CD45RA- CD8br AC
ebi-a-GCST90001694	Osteonecrosis due to drugs|| id:finngen_R9_OSTEON_DRUGS	Osteonecrosis due to drugs	ebi-a-GCST90001694	MR Egger	26	-0.0719747	0.196678	0.930554	0.632886	1.36823	0.717608	Relative count	Treg	CD28- DN (CD4-CD8-) %T cell
ebi-a-GCST90001694	Osteonecrosis due to drugs|| id:finngen_R9_OSTEON_DRUGS	Osteonecrosis due to drugs	ebi-a-GCST90001694	Weighted median	26	-0.0478176	0.166367	0.953308	0.688048	1.32083	0.773789	Relative count	Treg	CD28- DN (CD4-CD8-) %T cell
ebi-a-GCST90001694	Osteonecrosis due to drugs|| id:finngen_R9_OSTEON_DRUGS	Osteonecrosis due to drugs	ebi-a-GCST90001694	Inverse variance weighted	26	-0.0510861	0.126677	0.950197	0.741283	1.21799	0.686743	Relative count	Treg	CD28- DN (CD4-CD8-) %T cell
ebi-a-GCST90001694	Osteonecrosis due to drugs|| id:finngen_R9_OSTEON_DRUGS	Osteonecrosis due to drugs	ebi-a-GCST90001694	Simple mode	26	-0.138224	0.266829	0.870904	0.516227	1.46926	0.608996	Relative count	Treg	CD28- DN (CD4-CD8-) %T cell
ebi-a-GCST90001694	Osteonecrosis due to drugs|| id:finngen_R9_OSTEON_DRUGS	Osteonecrosis due to drugs	ebi-a-GCST90001694	Weighted mode	26	-0.0492624	0.144821	0.951931	0.716691	1.26439	0.736577	Relative count	Treg	CD28- DN (CD4-CD8-) %T cell
ebi-a-GCST90001695	Osteonecrosis due to drugs|| id:finngen_R9_OSTEON_DRUGS	Osteonecrosis due to drugs	ebi-a-GCST90001695	MR Egger	587	7.31439e-05	6.36321e-05	1.00007	0.999948	1.0002	0.250827	Absolute count	Treg	CD45RA- CD28- CD8br AC
ebi-a-GCST90001695	Osteonecrosis due to drugs|| id:finngen_R9_OSTEON_DRUGS	Osteonecrosis due to drugs	ebi-a-GCST90001695	Weighted median	587	1.15141e-05	8.47292e-05	1.00001	0.999845	1.00018	0.891906	Absolute count	Treg	CD45RA- CD28- CD8br AC
ebi-a-GCST90001695	Osteonecrosis due to drugs|| id:finngen_R9_OSTEON_DRUGS	Osteonecrosis due to drugs	ebi-a-GCST90001695	Inverse variance weighted	587	-1.06735e-05	4.69722e-05	0.999989	0.999897	1.00008	0.820245	Absolute count	Treg	CD45RA- CD28- CD8br AC
ebi-a-GCST90001695	Osteonecrosis due to drugs|| id:finngen_R9_OSTEON_DRUGS	Osteonecrosis due to drugs	ebi-a-GCST90001695	Simple mode	587	-0.000271061	0.000161281	0.999729	0.999413	1.00005	0.0933588	Absolute count	Treg	CD45RA- CD28- CD8br AC
ebi-a-GCST90001695	Osteonecrosis due to drugs|| id:finngen_R9_OSTEON_DRUGS	Osteonecrosis due to drugs	ebi-a-GCST90001695	Weighted mode	587	1.94737e-05	0.000105211	1.00002	0.999813	1.00023	0.85322	Absolute count	Treg	CD45RA- CD28- CD8br AC
ebi-a-GCST90001696	Osteonecrosis due to drugs|| id:finngen_R9_OSTEON_DRUGS	Osteonecrosis due to drugs	ebi-a-GCST90001696	MR Egger	93	0.000933291	0.00187015	1.00093	0.997272	1.00461	0.618952	Relative count	Treg	CD45RA- CD28- CD8br %CD8br
ebi-a-GCST90001696	Osteonecrosis due to drugs|| id:finngen_R9_OSTEON_DRUGS	Osteonecrosis due to drugs	ebi-a-GCST90001696	Weighted median	93	-0.00215419	0.00255651	0.997848	0.992861	1.00286	0.399434	Relative count	Treg	CD45RA- CD28- CD8br %CD8br
ebi-a-GCST90001696	Osteonecrosis due to drugs|| id:finngen_R9_OSTEON_DRUGS	Osteonecrosis due to drugs	ebi-a-GCST90001696	Inverse variance weighted	93	0.000579319	0.0016459	1.00058	0.997357	1.00381	0.724855	Relative count	Treg	CD45RA- CD28- CD8br %CD8br
ebi-a-GCST90001696	Osteonecrosis due to drugs|| id:finngen_R9_OSTEON_DRUGS	Osteonecrosis due to drugs	ebi-a-GCST90001696	Simple mode	93	0.000995659	0.00395172	1.001	0.993273	1.00878	0.801637	Relative count	Treg	CD45RA- CD28- CD8br %CD8br
ebi-a-GCST90001696	Osteonecrosis due to drugs|| id:finngen_R9_OSTEON_DRUGS	Osteonecrosis due to drugs	ebi-a-GCST90001696	Weighted mode	93	-0.000116925	0.00212415	0.999883	0.995729	1.00405	0.956222	Relative count	Treg	CD45RA- CD28- CD8br %CD8br
ebi-a-GCST90001697	Osteonecrosis due to drugs|| id:finngen_R9_OSTEON_DRUGS	Osteonecrosis due to drugs	ebi-a-GCST90001697	MR Egger	259	0.000536894	0.00172807	1.00054	0.997154	1.00393	0.756288	Relative count	Treg	CD45RA- CD28- CD8br %T cell
ebi-a-GCST90001697	Osteonecrosis due to drugs|| id:finngen_R9_OSTEON_DRUGS	Osteonecrosis due to drugs	ebi-a-GCST90001697	Weighted median	259	0.000182338	0.00268858	1.00018	0.994926	1.00547	0.945929	Relative count	Treg	CD45RA- CD28- CD8br %T cell
ebi-a-GCST90001697	Osteonecrosis due to drugs|| id:finngen_R9_OSTEON_DRUGS	Osteonecrosis due to drugs	ebi-a-GCST90001697	Inverse variance weighted	259	2.08003e-05	0.00140513	1.00002	0.99727	1.00278	0.988189	Relative count	Treg	CD45RA- CD28- CD8br %T cell
ebi-a-GCST90001697	Osteonecrosis due to drugs|| id:finngen_R9_OSTEON_DRUGS	Osteonecrosis due to drugs	ebi-a-GCST90001697	Simple mode	259	-0.00406263	0.00424482	0.995946	0.987694	1.00427	0.339423	Relative count	Treg	CD45RA- CD28- CD8br %T cell
ebi-a-GCST90001697	Osteonecrosis due to drugs|| id:finngen_R9_OSTEON_DRUGS	Osteonecrosis due to drugs	ebi-a-GCST90001697	Weighted mode	259	-0.00139234	0.0023616	0.998609	0.993997	1.00324	0.555993	Relative count	Treg	CD45RA- CD28- CD8br %T cell
ebi-a-GCST90001698	Osteonecrosis due to drugs|| id:finngen_R9_OSTEON_DRUGS	Osteonecrosis due to drugs	ebi-a-GCST90001698	MR Egger	1647	1.2904e-06	2.90755e-05	1	0.999944	1.00006	0.964606	Absolute count	Treg	CD45RA+ CD28- CD8br AC
ebi-a-GCST90001698	Osteonecrosis due to drugs|| id:finngen_R9_OSTEON_DRUGS	Osteonecrosis due to drugs	ebi-a-GCST90001698	Weighted median	1647	4.24613e-06	4.08495e-05	1	0.999924	1.00008	0.917212	Absolute count	Treg	CD45RA+ CD28- CD8br AC
ebi-a-GCST90001698	Osteonecrosis due to drugs|| id:finngen_R9_OSTEON_DRUGS	Osteonecrosis due to drugs	ebi-a-GCST90001698	Inverse variance weighted	1647	4.31491e-06	2.19336e-05	1	0.999961	1.00005	0.844042	Absolute count	Treg	CD45RA+ CD28- CD8br AC
ebi-a-GCST90001698	Osteonecrosis due to drugs|| id:finngen_R9_OSTEON_DRUGS	Osteonecrosis due to drugs	ebi-a-GCST90001698	Simple mode	1647	5.86184e-05	0.000118659	1.00006	0.999826	1.00029	0.621366	Absolute count	Treg	CD45RA+ CD28- CD8br AC
ebi-a-GCST90001698	Osteonecrosis due to drugs|| id:finngen_R9_OSTEON_DRUGS	Osteonecrosis due to drugs	ebi-a-GCST90001698	Weighted mode	1647	5.86184e-05	0.000107104	1.00006	0.999849	1.00027	0.584243	Absolute count	Treg	CD45RA+ CD28- CD8br AC
ebi-a-GCST90001699	Osteonecrosis due to drugs|| id:finngen_R9_OSTEON_DRUGS	Osteonecrosis due to drugs	ebi-a-GCST90001699	MR Egger	35	0.00370445	0.00331213	1.00371	0.997217	1.01025	0.271451	Relative count	Treg	CD45RA+ CD28- CD8br %CD8br
ebi-a-GCST90001699	Osteonecrosis due to drugs|| id:finngen_R9_OSTEON_DRUGS	Osteonecrosis due to drugs	ebi-a-GCST90001699	Weighted median	35	0.00153434	0.00346474	1.00154	0.994757	1.00836	0.657879	Relative count	Treg	CD45RA+ CD28- CD8br %CD8br
ebi-a-GCST90001699	Osteonecrosis due to drugs|| id:finngen_R9_OSTEON_DRUGS	Osteonecrosis due to drugs	ebi-a-GCST90001699	Inverse variance weighted	35	0.00327043	0.0029359	1.00328	0.997519	1.00907	0.265302	Relative count	Treg	CD45RA+ CD28- CD8br %CD8br
ebi-a-GCST90001699	Osteonecrosis due to drugs|| id:finngen_R9_OSTEON_DRUGS	Osteonecrosis due to drugs	ebi-a-GCST90001699	Simple mode	35	0.00563288	0.00824627	1.00565	0.989525	1.02203	0.499183	Relative count	Treg	CD45RA+ CD28- CD8br %CD8br
ebi-a-GCST90001699	Osteonecrosis due to drugs|| id:finngen_R9_OSTEON_DRUGS	Osteonecrosis due to drugs	ebi-a-GCST90001699	Weighted mode	35	-0.000159299	0.0027959	0.999841	0.994377	1.00533	0.954898	Relative count	Treg	CD45RA+ CD28- CD8br %CD8br
ebi-a-GCST90001700	Osteonecrosis due to drugs|| id:finngen_R9_OSTEON_DRUGS	Osteonecrosis due to drugs	ebi-a-GCST90001700	MR Egger	292	0.00159665	0.00153009	1.0016	0.998599	1.00461	0.297587	Relative count	Treg	CD45RA+ CD28- CD8br %T cell
ebi-a-GCST90001700	Osteonecrosis due to drugs|| id:finngen_R9_OSTEON_DRUGS	Osteonecrosis due to drugs	ebi-a-GCST90001700	Weighted median	292	0.00215239	0.00161783	1.00215	0.998982	1.00534	0.183381	Relative count	Treg	CD45RA+ CD28- CD8br %T cell
ebi-a-GCST90001700	Osteonecrosis due to drugs|| id:finngen_R9_OSTEON_DRUGS	Osteonecrosis due to drugs	ebi-a-GCST90001700	Inverse variance weighted	292	0.00188153	0.00107235	1.00188	0.99978	1.00399	0.0793298	Relative count	Treg	CD45RA+ CD28- CD8br %T cell
ebi-a-GCST90001700	Osteonecrosis due to drugs|| id:finngen_R9_OSTEON_DRUGS	Osteonecrosis due to drugs	ebi-a-GCST90001700	Simple mode	292	0.00363154	0.00271049	1.00364	0.99832	1.00898	0.181353	Relative count	Treg	CD45RA+ CD28- CD8br %T cell
ebi-a-GCST90001700	Osteonecrosis due to drugs|| id:finngen_R9_OSTEON_DRUGS	Osteonecrosis due to drugs	ebi-a-GCST90001700	Weighted mode	292	0.0010898	0.0017026	1.00109	0.997755	1.00444	0.522624	Relative count	Treg	CD45RA+ CD28- CD8br %T cell
ebi-a-GCST90001701	Osteonecrosis due to drugs|| id:finngen_R9_OSTEON_DRUGS	Osteonecrosis due to drugs	ebi-a-GCST90001701	MR Egger	32	0.136669	0.11223	1.14645	0.920074	1.42852	0.232807	MFI	B cell	BAFF-R on CD20- CD38-
ebi-a-GCST90001701	Osteonecrosis due to drugs|| id:finngen_R9_OSTEON_DRUGS	Osteonecrosis due to drugs	ebi-a-GCST90001701	Weighted median	32	0.181654	0.130478	1.1992	0.928594	1.54866	0.163858	MFI	B cell	BAFF-R on CD20- CD38-
ebi-a-GCST90001701	Osteonecrosis due to drugs|| id:finngen_R9_OSTEON_DRUGS	Osteonecrosis due to drugs	ebi-a-GCST90001701	Inverse variance weighted	32	0.142301	0.0804945	1.15292	0.984651	1.34995	0.0770889	MFI	B cell	BAFF-R on CD20- CD38-
ebi-a-GCST90001701	Osteonecrosis due to drugs|| id:finngen_R9_OSTEON_DRUGS	Osteonecrosis due to drugs	ebi-a-GCST90001701	Simple mode	32	0.259265	0.216153	1.29598	0.848406	1.97966	0.239441	MFI	B cell	BAFF-R on CD20- CD38-
ebi-a-GCST90001701	Osteonecrosis due to drugs|| id:finngen_R9_OSTEON_DRUGS	Osteonecrosis due to drugs	ebi-a-GCST90001701	Weighted mode	32	0.13576	0.109701	1.14541	0.923805	1.42017	0.225177	MFI	B cell	BAFF-R on CD20- CD38-
ebi-a-GCST90001702	Osteonecrosis due to drugs|| id:finngen_R9_OSTEON_DRUGS	Osteonecrosis due to drugs	ebi-a-GCST90001702	MR Egger	234	0.0560171	0.0535979	1.05762	0.952148	1.17477	0.297047	MFI	B cell	BAFF-R on CD24+ CD27+
ebi-a-GCST90001702	Osteonecrosis due to drugs|| id:finngen_R9_OSTEON_DRUGS	Osteonecrosis due to drugs	ebi-a-GCST90001702	Weighted median	234	0.0411	0.0557813	1.04196	0.934044	1.16234	0.46124	MFI	B cell	BAFF-R on CD24+ CD27+
ebi-a-GCST90001702	Osteonecrosis due to drugs|| id:finngen_R9_OSTEON_DRUGS	Osteonecrosis due to drugs	ebi-a-GCST90001702	Inverse variance weighted	234	0.0484881	0.0312145	1.04968	0.987388	1.11591	0.120332	MFI	B cell	BAFF-R on CD24+ CD27+
ebi-a-GCST90001702	Osteonecrosis due to drugs|| id:finngen_R9_OSTEON_DRUGS	Osteonecrosis due to drugs	ebi-a-GCST90001702	Simple mode	234	0.0211013	0.103541	1.02133	0.833736	1.25112	0.83869	MFI	B cell	BAFF-R on CD24+ CD27+
ebi-a-GCST90001702	Osteonecrosis due to drugs|| id:finngen_R9_OSTEON_DRUGS	Osteonecrosis due to drugs	ebi-a-GCST90001702	Weighted mode	234	0.0424137	0.0657297	1.04333	0.917212	1.18678	0.519384	MFI	B cell	BAFF-R on CD24+ CD27+
ebi-a-GCST90001703	Osteonecrosis due to drugs|| id:finngen_R9_OSTEON_DRUGS	Osteonecrosis due to drugs	ebi-a-GCST90001703	MR Egger	226	0.0624166	0.0548745	1.06441	0.955866	1.18527	0.256569	MFI	B cell	BAFF-R on IgD+ CD24+
ebi-a-GCST90001703	Osteonecrosis due to drugs|| id:finngen_R9_OSTEON_DRUGS	Osteonecrosis due to drugs	ebi-a-GCST90001703	Weighted median	226	0.0454703	0.0578048	1.04652	0.934422	1.17207	0.431505	MFI	B cell	BAFF-R on IgD+ CD24+
ebi-a-GCST90001703	Osteonecrosis due to drugs|| id:finngen_R9_OSTEON_DRUGS	Osteonecrosis due to drugs	ebi-a-GCST90001703	Inverse variance weighted	226	0.0509376	0.0319537	1.05226	0.988376	1.12027	0.110913	MFI	B cell	BAFF-R on IgD+ CD24+
ebi-a-GCST90001703	Osteonecrosis due to drugs|| id:finngen_R9_OSTEON_DRUGS	Osteonecrosis due to drugs	ebi-a-GCST90001703	Simple mode	226	0.0179253	0.106611	1.01809	0.826105	1.25468	0.866627	MFI	B cell	BAFF-R on IgD+ CD24+
ebi-a-GCST90001703	Osteonecrosis due to drugs|| id:finngen_R9_OSTEON_DRUGS	Osteonecrosis due to drugs	ebi-a-GCST90001703	Weighted mode	226	0.0507829	0.068094	1.05209	0.920644	1.20231	0.456581	MFI	B cell	BAFF-R on IgD+ CD24+
ebi-a-GCST90001704	Osteonecrosis due to drugs|| id:finngen_R9_OSTEON_DRUGS	Osteonecrosis due to drugs	ebi-a-GCST90001704	MR Egger	222	0.052878	0.0535958	1.0543	0.949168	1.17108	0.324919	MFI	B cell	BAFF-R on IgD+ CD24-
ebi-a-GCST90001704	Osteonecrosis due to drugs|| id:finngen_R9_OSTEON_DRUGS	Osteonecrosis due to drugs	ebi-a-GCST90001704	Weighted median	222	0.0452458	0.0609469	1.04628	0.928476	1.17904	0.457857	MFI	B cell	BAFF-R on IgD+ CD24-
ebi-a-GCST90001704	Osteonecrosis due to drugs|| id:finngen_R9_OSTEON_DRUGS	Osteonecrosis due to drugs	ebi-a-GCST90001704	Inverse variance weighted	222	0.0598759	0.0323671	1.0617	0.996443	1.13124	0.0643278	MFI	B cell	BAFF-R on IgD+ CD24-
ebi-a-GCST90001704	Osteonecrosis due to drugs|| id:finngen_R9_OSTEON_DRUGS	Osteonecrosis due to drugs	ebi-a-GCST90001704	Simple mode	222	0.0615496	0.105293	1.06348	0.865173	1.30725	0.559444	MFI	B cell	BAFF-R on IgD+ CD24-
ebi-a-GCST90001704	Osteonecrosis due to drugs|| id:finngen_R9_OSTEON_DRUGS	Osteonecrosis due to drugs	ebi-a-GCST90001704	Weighted mode	222	0.0834946	0.0732866	1.08708	0.941626	1.255	0.255816	MFI	B cell	BAFF-R on IgD+ CD24-
ebi-a-GCST90001705	Osteonecrosis due to drugs|| id:finngen_R9_OSTEON_DRUGS	Osteonecrosis due to drugs	ebi-a-GCST90001705	MR Egger	233	0.0595079	0.0551696	1.06131	0.952539	1.18251	0.281875	MFI	B cell	BAFF-R on IgD+ CD38-
ebi-a-GCST90001705	Osteonecrosis due to drugs|| id:finngen_R9_OSTEON_DRUGS	Osteonecrosis due to drugs	ebi-a-GCST90001705	Weighted median	233	0.0464893	0.0569942	1.04759	0.936862	1.1714	0.414681	MFI	B cell	BAFF-R on IgD+ CD38-
ebi-a-GCST90001705	Osteonecrosis due to drugs|| id:finngen_R9_OSTEON_DRUGS	Osteonecrosis due to drugs	ebi-a-GCST90001705	Inverse variance weighted	233	0.0579239	0.0324746	1.05963	0.99429	1.12927	0.0744774	MFI	B cell	BAFF-R on IgD+ CD38-
ebi-a-GCST90001705	Osteonecrosis due to drugs|| id:finngen_R9_OSTEON_DRUGS	Osteonecrosis due to drugs	ebi-a-GCST90001705	Simple mode	233	0.00686924	0.10777	1.00689	0.815169	1.24371	0.949232	MFI	B cell	BAFF-R on IgD+ CD38-
ebi-a-GCST90001705	Osteonecrosis due to drugs|| id:finngen_R9_OSTEON_DRUGS	Osteonecrosis due to drugs	ebi-a-GCST90001705	Weighted mode	233	0.0507774	0.0657509	1.05209	0.924877	1.1968	0.440741	MFI	B cell	BAFF-R on IgD+ CD38-
ebi-a-GCST90001706	Osteonecrosis due to drugs|| id:finngen_R9_OSTEON_DRUGS	Osteonecrosis due to drugs	ebi-a-GCST90001706	MR Egger	127	0.0501776	0.0630744	1.05146	0.929184	1.18982	0.427813	MFI	B cell	BAFF-R on IgD+ CD38- naive
ebi-a-GCST90001706	Osteonecrosis due to drugs|| id:finngen_R9_OSTEON_DRUGS	Osteonecrosis due to drugs	ebi-a-GCST90001706	Weighted median	127	0.0623627	0.0638907	1.06435	0.939072	1.20634	0.329023	MFI	B cell	BAFF-R on IgD+ CD38- naive
ebi-a-GCST90001706	Osteonecrosis due to drugs|| id:finngen_R9_OSTEON_DRUGS	Osteonecrosis due to drugs	ebi-a-GCST90001706	Inverse variance weighted	127	0.068427	0.0358149	1.07082	0.998231	1.14869	0.0560596	MFI	B cell	BAFF-R on IgD+ CD38- naive
ebi-a-GCST90001706	Osteonecrosis due to drugs|| id:finngen_R9_OSTEON_DRUGS	Osteonecrosis due to drugs	ebi-a-GCST90001706	Simple mode	127	0.222892	0.111041	1.24969	1.00527	1.55353	0.0468574	MFI	B cell	BAFF-R on IgD+ CD38- naive
ebi-a-GCST90001706	Osteonecrosis due to drugs|| id:finngen_R9_OSTEON_DRUGS	Osteonecrosis due to drugs	ebi-a-GCST90001706	Weighted mode	127	0.0896882	0.0674882	1.09383	0.958305	1.24853	0.186268	MFI	B cell	BAFF-R on IgD+ CD38- naive
ebi-a-GCST90001707	Osteonecrosis due to drugs|| id:finngen_R9_OSTEON_DRUGS	Osteonecrosis due to drugs	ebi-a-GCST90001707	Inverse variance weighted	133	0.0725588	0.0347232	1.07526	1.00451	1.15098	0.0366509	MFI	B cell	BAFF-R on IgD+ CD38- unsw mem
ebi-a-GCST90001707	Osteonecrosis due to drugs|| id:finngen_R9_OSTEON_DRUGS	Osteonecrosis due to drugs	ebi-a-GCST90001707	MR Egger	133	0.0210675	0.0634764	1.02129	0.901815	1.1566	0.740499	MFI	B cell	BAFF-R on IgD+ CD38- unsw mem
ebi-a-GCST90001707	Osteonecrosis due to drugs|| id:finngen_R9_OSTEON_DRUGS	Osteonecrosis due to drugs	ebi-a-GCST90001707	Simple mode	133	0.103943	0.107329	1.10954	0.899044	1.36931	0.334592	MFI	B cell	BAFF-R on IgD+ CD38- unsw mem
ebi-a-GCST90001707	Osteonecrosis due to drugs|| id:finngen_R9_OSTEON_DRUGS	Osteonecrosis due to drugs	ebi-a-GCST90001707	Weighted median	133	0.0418085	0.0597341	1.04269	0.927493	1.17221	0.483983	MFI	B cell	BAFF-R on IgD+ CD38- unsw mem
ebi-a-GCST90001707	Osteonecrosis due to drugs|| id:finngen_R9_OSTEON_DRUGS	Osteonecrosis due to drugs	ebi-a-GCST90001707	Weighted mode	133	0.0574122	0.0745407	1.05909	0.915131	1.2257	0.44255	MFI	B cell	BAFF-R on IgD+ CD38- unsw mem
ebi-a-GCST90001708	Osteonecrosis due to drugs|| id:finngen_R9_OSTEON_DRUGS	Osteonecrosis due to drugs	ebi-a-GCST90001708	MR Egger	207	0.0725804	0.0573961	1.07528	0.96087	1.20331	0.207467	MFI	B cell	BAFF-R on IgD+ CD38br
ebi-a-GCST90001708	Osteonecrosis due to drugs|| id:finngen_R9_OSTEON_DRUGS	Osteonecrosis due to drugs	ebi-a-GCST90001708	Weighted median	207	0.0432742	0.061503	1.04422	0.925638	1.178	0.481675	MFI	B cell	BAFF-R on IgD+ CD38br
ebi-a-GCST90001708	Osteonecrosis due to drugs|| id:finngen_R9_OSTEON_DRUGS	Osteonecrosis due to drugs	ebi-a-GCST90001708	Inverse variance weighted	207	0.0590674	0.0337197	1.06085	0.993001	1.13333	0.0798222	MFI	B cell	BAFF-R on IgD+ CD38br
ebi-a-GCST90001708	Osteonecrosis due to drugs|| id:finngen_R9_OSTEON_DRUGS	Osteonecrosis due to drugs	ebi-a-GCST90001708	Simple mode	207	0.0056744	0.109989	1.00569	0.810662	1.24764	0.958905	MFI	B cell	BAFF-R on IgD+ CD38br
ebi-a-GCST90001708	Osteonecrosis due to drugs|| id:finngen_R9_OSTEON_DRUGS	Osteonecrosis due to drugs	ebi-a-GCST90001708	Weighted mode	207	0.059253	0.0712302	1.06104	0.922786	1.22002	0.406455	MFI	B cell	BAFF-R on IgD+ CD38br
ebi-a-GCST90001709	Osteonecrosis due to drugs|| id:finngen_R9_OSTEON_DRUGS	Osteonecrosis due to drugs	ebi-a-GCST90001709	Inverse variance weighted	227	0.0611374	0.0309167	1.06304	1.00054	1.12945	0.0479866	MFI	B cell	BAFF-R on IgD+ CD38dim
ebi-a-GCST90001709	Osteonecrosis due to drugs|| id:finngen_R9_OSTEON_DRUGS	Osteonecrosis due to drugs	ebi-a-GCST90001709	MR Egger	227	0.0465527	0.0497841	1.04765	0.950256	1.15503	0.350743	MFI	B cell	BAFF-R on IgD+ CD38dim
ebi-a-GCST90001709	Osteonecrosis due to drugs|| id:finngen_R9_OSTEON_DRUGS	Osteonecrosis due to drugs	ebi-a-GCST90001709	Simple mode	227	0.0247061	0.102788	1.02501	0.837983	1.25379	0.810269	MFI	B cell	BAFF-R on IgD+ CD38dim
ebi-a-GCST90001709	Osteonecrosis due to drugs|| id:finngen_R9_OSTEON_DRUGS	Osteonecrosis due to drugs	ebi-a-GCST90001709	Weighted median	227	0.05297	0.052678	1.0544	0.950964	1.16908	0.314635	MFI	B cell	BAFF-R on IgD+ CD38dim
ebi-a-GCST90001709	Osteonecrosis due to drugs|| id:finngen_R9_OSTEON_DRUGS	Osteonecrosis due to drugs	ebi-a-GCST90001709	Weighted mode	227	0.0567721	0.0574725	1.05841	0.945658	1.18462	0.324301	MFI	B cell	BAFF-R on IgD+ CD38dim
ebi-a-GCST90001710	Osteonecrosis due to drugs|| id:finngen_R9_OSTEON_DRUGS	Osteonecrosis due to drugs	ebi-a-GCST90001710	MR Egger	211	0.0937296	0.0588359	1.09826	0.978643	1.2325	0.112656	MFI	B cell	BAFF-R on IgD- CD24-
ebi-a-GCST90001710	Osteonecrosis due to drugs|| id:finngen_R9_OSTEON_DRUGS	Osteonecrosis due to drugs	ebi-a-GCST90001710	Weighted median	211	0.0425648	0.0617674	1.04348	0.924503	1.17778	0.490751	MFI	B cell	BAFF-R on IgD- CD24-
ebi-a-GCST90001710	Osteonecrosis due to drugs|| id:finngen_R9_OSTEON_DRUGS	Osteonecrosis due to drugs	ebi-a-GCST90001710	Inverse variance weighted	211	0.0562876	0.0337316	1.0579	0.990222	1.13021	0.0951787	MFI	B cell	BAFF-R on IgD- CD24-
ebi-a-GCST90001710	Osteonecrosis due to drugs|| id:finngen_R9_OSTEON_DRUGS	Osteonecrosis due to drugs	ebi-a-GCST90001710	Simple mode	211	0.0181883	0.111271	1.01835	0.818811	1.26653	0.870314	MFI	B cell	BAFF-R on IgD- CD24-
ebi-a-GCST90001710	Osteonecrosis due to drugs|| id:finngen_R9_OSTEON_DRUGS	Osteonecrosis due to drugs	ebi-a-GCST90001710	Weighted mode	211	0.0408266	0.0725243	1.04167	0.903643	1.20078	0.574078	MFI	B cell	BAFF-R on IgD- CD24-
ebi-a-GCST90001711	Osteonecrosis due to drugs|| id:finngen_R9_OSTEON_DRUGS	Osteonecrosis due to drugs	ebi-a-GCST90001711	MR Egger	213	0.0912078	0.057939	1.0955	0.977895	1.22724	0.116938	MFI	B cell	BAFF-R on IgD- CD27-
ebi-a-GCST90001711	Osteonecrosis due to drugs|| id:finngen_R9_OSTEON_DRUGS	Osteonecrosis due to drugs	ebi-a-GCST90001711	Weighted median	213	0.0430617	0.0612425	1.044	0.925914	1.17715	0.481972	MFI	B cell	BAFF-R on IgD- CD27-
ebi-a-GCST90001711	Osteonecrosis due to drugs|| id:finngen_R9_OSTEON_DRUGS	Osteonecrosis due to drugs	ebi-a-GCST90001711	Inverse variance weighted	213	0.0490151	0.0335675	1.05024	0.983363	1.12166	0.144237	MFI	B cell	BAFF-R on IgD- CD27-
ebi-a-GCST90001711	Osteonecrosis due to drugs|| id:finngen_R9_OSTEON_DRUGS	Osteonecrosis due to drugs	ebi-a-GCST90001711	Simple mode	213	-0.0287671	0.114957	0.971643	0.775628	1.21719	0.802642	MFI	B cell	BAFF-R on IgD- CD27-
ebi-a-GCST90001711	Osteonecrosis due to drugs|| id:finngen_R9_OSTEON_DRUGS	Osteonecrosis due to drugs	ebi-a-GCST90001711	Weighted mode	213	0.0395206	0.0698195	1.04031	0.907261	1.19288	0.571965	MFI	B cell	BAFF-R on IgD- CD27-
ebi-a-GCST90001712	Osteonecrosis due to drugs|| id:finngen_R9_OSTEON_DRUGS	Osteonecrosis due to drugs	ebi-a-GCST90001712	MR Egger	229	0.0264597	0.0544095	1.02681	0.922947	1.14237	0.627219	MFI	B cell	BAFF-R on IgD- CD38-
ebi-a-GCST90001712	Osteonecrosis due to drugs|| id:finngen_R9_OSTEON_DRUGS	Osteonecrosis due to drugs	ebi-a-GCST90001712	Weighted median	229	0.0411166	0.0558119	1.04197	0.934004	1.16242	0.461305	MFI	B cell	BAFF-R on IgD- CD38-
ebi-a-GCST90001712	Osteonecrosis due to drugs|| id:finngen_R9_OSTEON_DRUGS	Osteonecrosis due to drugs	ebi-a-GCST90001712	Inverse variance weighted	229	0.0398106	0.0314203	1.04061	0.978462	1.10671	0.205143	MFI	B cell	BAFF-R on IgD- CD38-
ebi-a-GCST90001712	Osteonecrosis due to drugs|| id:finngen_R9_OSTEON_DRUGS	Osteonecrosis due to drugs	ebi-a-GCST90001712	Simple mode	229	0.03787	0.10826	1.0386	0.840028	1.2841	0.726808	MFI	B cell	BAFF-R on IgD- CD38-
ebi-a-GCST90001712	Osteonecrosis due to drugs|| id:finngen_R9_OSTEON_DRUGS	Osteonecrosis due to drugs	ebi-a-GCST90001712	Weighted mode	229	0.03787	0.0710373	1.0386	0.903605	1.19375	0.594484	MFI	B cell	BAFF-R on IgD- CD38-
ebi-a-GCST90001713	Osteonecrosis due to drugs|| id:finngen_R9_OSTEON_DRUGS	Osteonecrosis due to drugs	ebi-a-GCST90001713	MR Egger	34	0.349576	0.184947	1.41847	0.987162	2.03821	0.0678263	MFI	B cell	BAFF-R on IgD- CD38br
ebi-a-GCST90001713	Osteonecrosis due to drugs|| id:finngen_R9_OSTEON_DRUGS	Osteonecrosis due to drugs	ebi-a-GCST90001713	Weighted median	34	0.0959551	0.150885	1.10071	0.818911	1.47948	0.52481	MFI	B cell	BAFF-R on IgD- CD38br
ebi-a-GCST90001713	Osteonecrosis due to drugs|| id:finngen_R9_OSTEON_DRUGS	Osteonecrosis due to drugs	ebi-a-GCST90001713	Inverse variance weighted	34	0.160802	0.103309	1.17445	0.959174	1.43805	0.119585	MFI	B cell	BAFF-R on IgD- CD38br
ebi-a-GCST90001713	Osteonecrosis due to drugs|| id:finngen_R9_OSTEON_DRUGS	Osteonecrosis due to drugs	ebi-a-GCST90001713	Simple mode	34	0.0644607	0.255088	1.06658	0.646934	1.75845	0.802068	MFI	B cell	BAFF-R on IgD- CD38br
ebi-a-GCST90001713	Osteonecrosis due to drugs|| id:finngen_R9_OSTEON_DRUGS	Osteonecrosis due to drugs	ebi-a-GCST90001713	Weighted mode	34	0.0414425	0.166115	1.04231	0.75266	1.44344	0.804535	MFI	B cell	BAFF-R on IgD- CD38br
ebi-a-GCST90001714	Osteonecrosis due to drugs|| id:finngen_R9_OSTEON_DRUGS	Osteonecrosis due to drugs	ebi-a-GCST90001714	MR Egger	217	0.0323516	0.05678	1.03288	0.924098	1.15447	0.569427	MFI	B cell	BAFF-R on IgD- CD38dim
ebi-a-GCST90001714	Osteonecrosis due to drugs|| id:finngen_R9_OSTEON_DRUGS	Osteonecrosis due to drugs	ebi-a-GCST90001714	Weighted median	217	0.0419484	0.0607508	1.04284	0.925776	1.17471	0.48988	MFI	B cell	BAFF-R on IgD- CD38dim
ebi-a-GCST90001714	Osteonecrosis due to drugs|| id:finngen_R9_OSTEON_DRUGS	Osteonecrosis due to drugs	ebi-a-GCST90001714	Inverse variance weighted	217	0.0581222	0.0326896	1.05984	0.994068	1.12997	0.0754035	MFI	B cell	BAFF-R on IgD- CD38dim
ebi-a-GCST90001714	Osteonecrosis due to drugs|| id:finngen_R9_OSTEON_DRUGS	Osteonecrosis due to drugs	ebi-a-GCST90001714	Simple mode	217	0.0172749	0.102467	1.01743	0.832301	1.24372	0.866277	MFI	B cell	BAFF-R on IgD- CD38dim
ebi-a-GCST90001714	Osteonecrosis due to drugs|| id:finngen_R9_OSTEON_DRUGS	Osteonecrosis due to drugs	ebi-a-GCST90001714	Weighted mode	217	0.0598305	0.0657853	1.06166	0.933225	1.20776	0.36411	MFI	B cell	BAFF-R on IgD- CD38dim
ebi-a-GCST90001715	Osteonecrosis due to drugs|| id:finngen_R9_OSTEON_DRUGS	Osteonecrosis due to drugs	ebi-a-GCST90001715	MR Egger	229	0.0408453	0.0554137	1.04169	0.93448	1.1612	0.461824	MFI	B cell	BAFF-R on memory B cell
ebi-a-GCST90001715	Osteonecrosis due to drugs|| id:finngen_R9_OSTEON_DRUGS	Osteonecrosis due to drugs	ebi-a-GCST90001715	Weighted median	229	0.041427	0.0562406	1.0423	0.933509	1.16376	0.461364	MFI	B cell	BAFF-R on memory B cell
ebi-a-GCST90001715	Osteonecrosis due to drugs|| id:finngen_R9_OSTEON_DRUGS	Osteonecrosis due to drugs	ebi-a-GCST90001715	Inverse variance weighted	229	0.0487354	0.0319165	1.04994	0.986274	1.11772	0.126769	MFI	B cell	BAFF-R on memory B cell
ebi-a-GCST90001715	Osteonecrosis due to drugs|| id:finngen_R9_OSTEON_DRUGS	Osteonecrosis due to drugs	ebi-a-GCST90001715	Simple mode	229	0.0253305	0.104668	1.02565	0.835422	1.2592	0.808991	MFI	B cell	BAFF-R on memory B cell
ebi-a-GCST90001715	Osteonecrosis due to drugs|| id:finngen_R9_OSTEON_DRUGS	Osteonecrosis due to drugs	ebi-a-GCST90001715	Weighted mode	229	0.0466903	0.0677321	1.0478	0.917535	1.19655	0.491311	MFI	B cell	BAFF-R on memory B cell
ebi-a-GCST90001716	Osteonecrosis due to drugs|| id:finngen_R9_OSTEON_DRUGS	Osteonecrosis due to drugs	ebi-a-GCST90001716	MR Egger	225	0.0896224	0.0556039	1.09376	0.980825	1.2197	0.10842	MFI	B cell	BAFF-R on naive-mature B cell
ebi-a-GCST90001716	Osteonecrosis due to drugs|| id:finngen_R9_OSTEON_DRUGS	Osteonecrosis due to drugs	ebi-a-GCST90001716	Weighted median	225	0.0464127	0.0585279	1.04751	0.933978	1.17483	0.427777	MFI	B cell	BAFF-R on naive-mature B cell
ebi-a-GCST90001716	Osteonecrosis due to drugs|| id:finngen_R9_OSTEON_DRUGS	Osteonecrosis due to drugs	ebi-a-GCST90001716	Inverse variance weighted	225	0.0561546	0.0327221	1.05776	0.992051	1.12782	0.0861422	MFI	B cell	BAFF-R on naive-mature B cell
ebi-a-GCST90001716	Osteonecrosis due to drugs|| id:finngen_R9_OSTEON_DRUGS	Osteonecrosis due to drugs	ebi-a-GCST90001716	Simple mode	225	0.041114	0.10865	1.04197	0.842113	1.28926	0.705487	MFI	B cell	BAFF-R on naive-mature B cell
ebi-a-GCST90001716	Osteonecrosis due to drugs|| id:finngen_R9_OSTEON_DRUGS	Osteonecrosis due to drugs	ebi-a-GCST90001716	Weighted mode	225	0.0636539	0.065998	1.06572	0.93641	1.21289	0.335844	MFI	B cell	BAFF-R on naive-mature B cell
ebi-a-GCST90001717	Osteonecrosis due to drugs|| id:finngen_R9_OSTEON_DRUGS	Osteonecrosis due to drugs	ebi-a-GCST90001717	MR Egger	235	0.053497	0.0516694	1.05495	0.953348	1.16739	0.301568	MFI	B cell	BAFF-R on unsw mem
ebi-a-GCST90001717	Osteonecrosis due to drugs|| id:finngen_R9_OSTEON_DRUGS	Osteonecrosis due to drugs	ebi-a-GCST90001717	Weighted median	235	0.0503455	0.0549015	1.05163	0.944347	1.17111	0.359135	MFI	B cell	BAFF-R on unsw mem
ebi-a-GCST90001717	Osteonecrosis due to drugs|| id:finngen_R9_OSTEON_DRUGS	Osteonecrosis due to drugs	ebi-a-GCST90001717	Inverse variance weighted	235	0.0526486	0.03109	1.05406	0.991746	1.12029	0.0903746	MFI	B cell	BAFF-R on unsw mem
ebi-a-GCST90001717	Osteonecrosis due to drugs|| id:finngen_R9_OSTEON_DRUGS	Osteonecrosis due to drugs	ebi-a-GCST90001717	Simple mode	235	0.0254851	0.101587	1.02581	0.840611	1.25182	0.802136	MFI	B cell	BAFF-R on unsw mem
ebi-a-GCST90001717	Osteonecrosis due to drugs|| id:finngen_R9_OSTEON_DRUGS	Osteonecrosis due to drugs	ebi-a-GCST90001717	Weighted mode	235	0.0674588	0.0662367	1.06979	0.93954	1.21809	0.309515	MFI	B cell	BAFF-R on unsw mem
ebi-a-GCST90001718	Osteonecrosis due to drugs|| id:finngen_R9_OSTEON_DRUGS	Osteonecrosis due to drugs	ebi-a-GCST90001718	MR Egger	219	0.0442146	0.0548361	1.04521	0.938695	1.1638	0.42095	MFI	B cell	BAFF-R on sw mem
ebi-a-GCST90001718	Osteonecrosis due to drugs|| id:finngen_R9_OSTEON_DRUGS	Osteonecrosis due to drugs	ebi-a-GCST90001718	Weighted median	219	0.0414884	0.0572904	1.04236	0.931648	1.16623	0.468957	MFI	B cell	BAFF-R on sw mem
ebi-a-GCST90001718	Osteonecrosis due to drugs|| id:finngen_R9_OSTEON_DRUGS	Osteonecrosis due to drugs	ebi-a-GCST90001718	Inverse variance weighted	219	0.0518233	0.031783	1.05319	0.989583	1.12088	0.102988	MFI	B cell	BAFF-R on sw mem
ebi-a-GCST90001718	Osteonecrosis due to drugs|| id:finngen_R9_OSTEON_DRUGS	Osteonecrosis due to drugs	ebi-a-GCST90001718	Simple mode	219	0.0231063	0.0991801	1.02338	0.84258	1.24296	0.816001	MFI	B cell	BAFF-R on sw mem
ebi-a-GCST90001718	Osteonecrosis due to drugs|| id:finngen_R9_OSTEON_DRUGS	Osteonecrosis due to drugs	ebi-a-GCST90001718	Weighted mode	219	0.04431	0.0664835	1.04531	0.917596	1.19079	0.505808	MFI	B cell	BAFF-R on sw mem
ebi-a-GCST90001719	Osteonecrosis due to drugs|| id:finngen_R9_OSTEON_DRUGS	Osteonecrosis due to drugs	ebi-a-GCST90001719	Inverse variance weighted	233	0.0657035	0.0323593	1.06791	1.00228	1.13784	0.0423121	MFI	B cell	BAFF-R on IgD+
ebi-a-GCST90001719	Osteonecrosis due to drugs|| id:finngen_R9_OSTEON_DRUGS	Osteonecrosis due to drugs	ebi-a-GCST90001719	MR Egger	233	0.0860387	0.0545929	1.08985	0.979255	1.21293	0.116393	MFI	B cell	BAFF-R on IgD+
ebi-a-GCST90001719	Osteonecrosis due to drugs|| id:finngen_R9_OSTEON_DRUGS	Osteonecrosis due to drugs	ebi-a-GCST90001719	Simple mode	233	0.0399342	0.113426	1.04074	0.833283	1.29985	0.725104	MFI	B cell	BAFF-R on IgD+
ebi-a-GCST90001719	Osteonecrosis due to drugs|| id:finngen_R9_OSTEON_DRUGS	Osteonecrosis due to drugs	ebi-a-GCST90001719	Weighted median	233	0.0469165	0.0595869	1.04803	0.932511	1.17787	0.43107	MFI	B cell	BAFF-R on IgD+
ebi-a-GCST90001719	Osteonecrosis due to drugs|| id:finngen_R9_OSTEON_DRUGS	Osteonecrosis due to drugs	ebi-a-GCST90001719	Weighted mode	233	0.0620987	0.0681294	1.06407	0.931057	1.21608	0.362987	MFI	B cell	BAFF-R on IgD+
ebi-a-GCST90001720	Osteonecrosis due to drugs|| id:finngen_R9_OSTEON_DRUGS	Osteonecrosis due to drugs	ebi-a-GCST90001720	Inverse variance weighted	179	0.0742143	0.0363643	1.07704	1.00294	1.1566	0.0412649	MFI	B cell	BAFF-R on transitional
ebi-a-GCST90001720	Osteonecrosis due to drugs|| id:finngen_R9_OSTEON_DRUGS	Osteonecrosis due to drugs	ebi-a-GCST90001720	MR Egger	179	0.0494095	0.0617292	1.05065	0.930922	1.18578	0.424539	MFI	B cell	BAFF-R on transitional
ebi-a-GCST90001720	Osteonecrosis due to drugs|| id:finngen_R9_OSTEON_DRUGS	Osteonecrosis due to drugs	ebi-a-GCST90001720	Simple mode	179	-0.0169852	0.113897	0.983158	0.786452	1.22906	0.881622	MFI	B cell	BAFF-R on transitional
ebi-a-GCST90001720	Osteonecrosis due to drugs|| id:finngen_R9_OSTEON_DRUGS	Osteonecrosis due to drugs	ebi-a-GCST90001720	Weighted median	179	0.0425514	0.0668819	1.04347	0.915269	1.18963	0.524635	MFI	B cell	BAFF-R on transitional
ebi-a-GCST90001720	Osteonecrosis due to drugs|| id:finngen_R9_OSTEON_DRUGS	Osteonecrosis due to drugs	ebi-a-GCST90001720	Weighted mode	179	0.0295318	0.0739561	1.02997	0.89099	1.19063	0.69014	MFI	B cell	BAFF-R on transitional
ebi-a-GCST90001721	Osteonecrosis due to drugs|| id:finngen_R9_OSTEON_DRUGS	Osteonecrosis due to drugs	ebi-a-GCST90001721	MR Egger	21	0.282821	0.179973	1.32687	0.932462	1.8881	0.13258	MFI	B cell	CD19 on CD20-
ebi-a-GCST90001721	Osteonecrosis due to drugs|| id:finngen_R9_OSTEON_DRUGS	Osteonecrosis due to drugs	ebi-a-GCST90001721	Weighted median	21	0.0526929	0.179511	1.05411	0.74145	1.4986	0.769112	MFI	B cell	CD19 on CD20-
ebi-a-GCST90001721	Osteonecrosis due to drugs|| id:finngen_R9_OSTEON_DRUGS	Osteonecrosis due to drugs	ebi-a-GCST90001721	Inverse variance weighted	21	0.124575	0.13085	1.13267	0.876436	1.46381	0.341076	MFI	B cell	CD19 on CD20-
ebi-a-GCST90001721	Osteonecrosis due to drugs|| id:finngen_R9_OSTEON_DRUGS	Osteonecrosis due to drugs	ebi-a-GCST90001721	Simple mode	21	-0.251323	0.331194	0.777771	0.406381	1.48857	0.456799	MFI	B cell	CD19 on CD20-
ebi-a-GCST90001721	Osteonecrosis due to drugs|| id:finngen_R9_OSTEON_DRUGS	Osteonecrosis due to drugs	ebi-a-GCST90001721	Weighted mode	21	0.206867	0.181529	1.22982	0.86163	1.75534	0.267925	MFI	B cell	CD19 on CD20-
ebi-a-GCST90001722	Osteonecrosis due to drugs|| id:finngen_R9_OSTEON_DRUGS	Osteonecrosis due to drugs	ebi-a-GCST90001722	MR Egger	20	-0.115857	0.237457	0.890603	0.559186	1.41844	0.631507	MFI	B cell	CD19 on CD20- CD38-
ebi-a-GCST90001722	Osteonecrosis due to drugs|| id:finngen_R9_OSTEON_DRUGS	Osteonecrosis due to drugs	ebi-a-GCST90001722	Weighted median	20	-0.105991	0.190709	0.899433	0.618919	1.30708	0.578366	MFI	B cell	CD19 on CD20- CD38-
ebi-a-GCST90001722	Osteonecrosis due to drugs|| id:finngen_R9_OSTEON_DRUGS	Osteonecrosis due to drugs	ebi-a-GCST90001722	Inverse variance weighted	20	-0.179805	0.134573	0.835433	0.641742	1.08758	0.181513	MFI	B cell	CD19 on CD20- CD38-
ebi-a-GCST90001722	Osteonecrosis due to drugs|| id:finngen_R9_OSTEON_DRUGS	Osteonecrosis due to drugs	ebi-a-GCST90001722	Simple mode	20	-0.0717792	0.316278	0.930736	0.500733	1.73001	0.822887	MFI	B cell	CD19 on CD20- CD38-
ebi-a-GCST90001722	Osteonecrosis due to drugs|| id:finngen_R9_OSTEON_DRUGS	Osteonecrosis due to drugs	ebi-a-GCST90001722	Weighted mode	20	-0.135799	0.217298	0.873018	0.570237	1.33657	0.539443	MFI	B cell	CD19 on CD20- CD38-
ebi-a-GCST90001723	Osteonecrosis due to drugs|| id:finngen_R9_OSTEON_DRUGS	Osteonecrosis due to drugs	ebi-a-GCST90001723	MR Egger	39	-0.160906	0.108599	0.851372	0.688142	1.05332	0.1469	MFI	B cell	CD19 on CD24+ CD27+
ebi-a-GCST90001723	Osteonecrosis due to drugs|| id:finngen_R9_OSTEON_DRUGS	Osteonecrosis due to drugs	ebi-a-GCST90001723	Weighted median	39	-0.13361	0.103252	0.874931	0.714635	1.07118	0.195657	MFI	B cell	CD19 on CD24+ CD27+
ebi-a-GCST90001723	Osteonecrosis due to drugs|| id:finngen_R9_OSTEON_DRUGS	Osteonecrosis due to drugs	ebi-a-GCST90001723	Inverse variance weighted	39	-0.114276	0.0765391	0.892012	0.767749	1.03639	0.135427	MFI	B cell	CD19 on CD24+ CD27+
ebi-a-GCST90001723	Osteonecrosis due to drugs|| id:finngen_R9_OSTEON_DRUGS	Osteonecrosis due to drugs	ebi-a-GCST90001723	Simple mode	39	-0.223333	0.181644	0.799848	0.560259	1.1419	0.22644	MFI	B cell	CD19 on CD24+ CD27+
ebi-a-GCST90001723	Osteonecrosis due to drugs|| id:finngen_R9_OSTEON_DRUGS	Osteonecrosis due to drugs	ebi-a-GCST90001723	Weighted mode	39	-0.164128	0.0936212	0.848633	0.706363	1.01956	0.0876483	MFI	B cell	CD19 on CD24+ CD27+
ebi-a-GCST90001724	Osteonecrosis due to drugs|| id:finngen_R9_OSTEON_DRUGS	Osteonecrosis due to drugs	ebi-a-GCST90001724	MR Egger	43	-0.0177455	0.0659679	0.982411	0.863257	1.11801	0.789278	MFI	B cell	CD19 on IgD+ CD24+
ebi-a-GCST90001724	Osteonecrosis due to drugs|| id:finngen_R9_OSTEON_DRUGS	Osteonecrosis due to drugs	ebi-a-GCST90001724	Weighted median	43	0.0592545	0.0778841	1.06105	0.910831	1.23603	0.446774	MFI	B cell	CD19 on IgD+ CD24+
ebi-a-GCST90001724	Osteonecrosis due to drugs|| id:finngen_R9_OSTEON_DRUGS	Osteonecrosis due to drugs	ebi-a-GCST90001724	Inverse variance weighted	43	-0.0265567	0.0520616	0.973793	0.879328	1.07841	0.60998	MFI	B cell	CD19 on IgD+ CD24+
ebi-a-GCST90001724	Osteonecrosis due to drugs|| id:finngen_R9_OSTEON_DRUGS	Osteonecrosis due to drugs	ebi-a-GCST90001724	Simple mode	43	0.0456171	0.11372	1.04667	0.83755	1.30801	0.690354	MFI	B cell	CD19 on IgD+ CD24+
[truncated: 1,986 more rows]
