# Supplementary material for: Identifying the causal relationship between immune factors and osteonecrosis: a two-sample Mendelian randomization study
Source: Sci Rep. 2024 Apr 23;14:9371. doi: 10.1038/s41598-024-59810-0 (PMC11039661; doi:10.1038/s41598-024-59810-0)
Supplement: Supplementary file 3 — Supplementary Table S3. [file 41598_2024_59810_MOESM3_ESM.xlsx]

## Sheet: Absolute count
id.exposure	id.outcome	outcome	exposure	method	nsnp	b	se	or	or_lci95	or_uci95	pval	p_fdr	Trait.type	Panel	Trait
ebi-a-GCST90001579	Osteonecrosis|| id:finngen_R9_M13_OSTEONECROSIS	Osteonecrosis	ebi-a-GCST90001579	Inverse variance weighted	29	-0.0319308	0.0369826	0.968574	0.90085	1.04139	0.387918	0.762905	Absolute count	Monocyte	CD14- CD16+ monocyte AC
ebi-a-GCST90001540	Osteonecrosis|| id:finngen_R9_M13_OSTEONECROSIS	Osteonecrosis	ebi-a-GCST90001540	Inverse variance weighted	31	-0.0467882	0.0539231	0.95429	0.858578	1.06067	0.385568	0.771135	Absolute count	Maturation stages of T cell	Naive CD4+ AC
ebi-a-GCST90001498	Osteonecrosis|| id:finngen_R9_M13_OSTEONECROSIS	Osteonecrosis	ebi-a-GCST90001498	Inverse variance weighted	24	-0.0620717	0.0706103	0.939816	0.818348	1.07931	0.379361	0.771803	Absolute count	Treg	Activated & resting Treg AC
ebi-a-GCST90001603	Osteonecrosis|| id:finngen_R9_M13_OSTEONECROSIS	Osteonecrosis	ebi-a-GCST90001603	Inverse variance weighted	21	-0.0559867	0.0624065	0.945552	0.836689	1.06858	0.36965	0.778906	Absolute count	TBNK	T cell AC
ebi-a-GCST90001480	Osteonecrosis|| id:finngen_R9_M13_OSTEONECROSIS	Osteonecrosis	ebi-a-GCST90001480	Inverse variance weighted	48	-0.0299942	0.0340449	0.970451	0.907808	1.03742	0.378308	0.783164	Absolute count	Treg	Resting Treg AC
ebi-a-GCST90001663	Osteonecrosis|| id:finngen_R9_M13_OSTEONECROSIS	Osteonecrosis	ebi-a-GCST90001663	Inverse variance weighted	31	0.0353136	0.0386772	1.03594	0.960315	1.11753	0.361226	0.789345	Absolute count	Treg	CD28- CD8dim AC
ebi-a-GCST90001517	Osteonecrosis|| id:finngen_R9_M13_OSTEONECROSIS	Osteonecrosis	ebi-a-GCST90001517	Inverse variance weighted	36	0.0191487	0.0204138	1.01933	0.979354	1.06094	0.34823	0.790215	Absolute count	Myeloid cell	CD33br HLA DR+ AC
ebi-a-GCST90001551	Osteonecrosis|| id:finngen_R9_M13_OSTEONECROSIS	Osteonecrosis	ebi-a-GCST90001551	Inverse variance weighted	38	-0.0314331	0.0349675	0.969056	0.904865	1.0378	0.368694	0.791016	Absolute count	Maturation stages of T cell	Naive CD8br AC
ebi-a-GCST90001483	Osteonecrosis|| id:finngen_R9_M13_OSTEONECROSIS	Osteonecrosis	ebi-a-GCST90001483	Inverse variance weighted	155	-0.0148745	0.0156553	0.985236	0.955463	1.01594	0.342049	0.791408	Absolute count	Treg	CD39+ resting Treg AC
ebi-a-GCST90001672	Osteonecrosis|| id:finngen_R9_M13_OSTEONECROSIS	Osteonecrosis	ebi-a-GCST90001672	Inverse variance weighted	215	-0.0135792	0.0141029	0.986513	0.959617	1.01416	0.335613	0.792046	Absolute count	Treg	CD39+ CD8br AC
ebi-a-GCST90001569	Osteonecrosis|| id:finngen_R9_M13_OSTEONECROSIS	Osteonecrosis	ebi-a-GCST90001569	Inverse variance weighted	23	-0.0746398	0.0767243	0.928078	0.798501	1.07868	0.330637	0.796228	Absolute count	Maturation stages of T cell	EM DN (CD4-CD8-) AC
ebi-a-GCST90001394	Osteonecrosis|| id:finngen_R9_M13_OSTEONECROSIS	Osteonecrosis	ebi-a-GCST90001394	Inverse variance weighted	28	-0.0212356	0.0231365	0.978988	0.935585	1.0244	0.358703	0.798621	Absolute count	B cell	IgD+ CD38dim AC
ebi-a-GCST90001581	Osteonecrosis|| id:finngen_R9_M13_OSTEONECROSIS	Osteonecrosis	ebi-a-GCST90001581	Inverse variance weighted	29	0.0234498	0.0288062	1.02373	0.967528	1.08319	0.415615	0.803977	Absolute count	Monocyte	CD14- CD16- AC
ebi-a-GCST90001522	Osteonecrosis|| id:finngen_R9_M13_OSTEONECROSIS	Osteonecrosis	ebi-a-GCST90001522	Inverse variance weighted	22	0.045292	0.0464118	1.04633	0.955352	1.14598	0.329128	0.809105	Absolute count	Myeloid cell	CD33- HLA DR- AC
ebi-a-GCST90001582	Osteonecrosis|| id:finngen_R9_M13_OSTEONECROSIS	Osteonecrosis	ebi-a-GCST90001582	Inverse variance weighted	27	-0.0393381	0.0302586	0.961426	0.906064	1.02017	0.193578	0.815794	Absolute count	Monocyte	CD14+ CD16- monocyte AC
ebi-a-GCST90001609	Osteonecrosis|| id:finngen_R9_M13_OSTEONECROSIS	Osteonecrosis	ebi-a-GCST90001609	Inverse variance weighted	35	-0.0430258	0.0431326	0.957887	0.880236	1.04239	0.318511	0.817051	Absolute count	TBNK	CD4+ CD8dim AC
ebi-a-GCST90001456	Osteonecrosis|| id:finngen_R9_M13_OSTEONECROSIS	Osteonecrosis	ebi-a-GCST90001456	Inverse variance weighted	16	0.0848708	0.070488	1.08858	0.948109	1.24985	0.228572	0.817318	Absolute count	cDC	CD11c+ HLA DR++ monocyte AC
ebi-a-GCST90001666	Osteonecrosis|| id:finngen_R9_M13_OSTEONECROSIS	Osteonecrosis	ebi-a-GCST90001666	Inverse variance weighted	62	0.00760544	0.00777878	1.00763	0.992388	1.02311	0.328214	0.824027	Absolute count	Treg	CD28+ CD45RA+ CD8dim AC
ebi-a-GCST90001513	Osteonecrosis|| id:finngen_R9_M13_OSTEONECROSIS	Osteonecrosis	ebi-a-GCST90001513	Inverse variance weighted	23	-0.0609391	0.0610193	0.940881	0.834822	1.06041	0.317947	0.833727	Absolute count	Treg	CD4 Treg AC
ebi-a-GCST90001654	Osteonecrosis|| id:finngen_R9_M13_OSTEONECROSIS	Osteonecrosis	ebi-a-GCST90001654	Inverse variance weighted	37	0.0627252	0.0519732	1.06473	0.961614	1.17891	0.22748	0.838833	Absolute count	Treg	CD28- DN (CD4-CD8-) AC
ebi-a-GCST90001446	Osteonecrosis|| id:finngen_R9_M13_OSTEONECROSIS	Osteonecrosis	ebi-a-GCST90001446	Inverse variance weighted	15	-0.068562	0.0526932	0.933736	0.842113	1.03533	0.193205	0.844379	Absolute count	B cell	IgD- CD38- AC
ebi-a-GCST90001531	Osteonecrosis|| id:finngen_R9_M13_OSTEONECROSIS	Osteonecrosis	ebi-a-GCST90001531	Inverse variance weighted	33	-0.0214646	0.0184236	0.978764	0.944051	1.01475	0.243997	0.846813	Absolute count	Myeloid cell	CD33dim HLA DR- AC
ebi-a-GCST90001627	Osteonecrosis|| id:finngen_R9_M13_OSTEONECROSIS	Osteonecrosis	ebi-a-GCST90001627	Inverse variance weighted	58	0.0385534	0.0316267	1.03931	0.976838	1.10577	0.222838	0.848223	Absolute count	TBNK	HLA DR+ CD8br AC
ebi-a-GCST90001396	Osteonecrosis|| id:finngen_R9_M13_OSTEONECROSIS	Osteonecrosis	ebi-a-GCST90001396	Inverse variance weighted	18	0.0938901	0.0711998	1.09844	0.955365	1.26294	0.187275	0.849939	Absolute count	B cell	IgD+ CD38- AC
ebi-a-GCST90001542	Osteonecrosis|| id:finngen_R9_M13_OSTEONECROSIS	Osteonecrosis	ebi-a-GCST90001542	Inverse variance weighted	26	0.0252618	0.0252475	1.02558	0.976068	1.07761	0.317036	0.850233	Absolute count	Maturation stages of T cell	EM CD4+ AC
ebi-a-GCST90001403	Osteonecrosis|| id:finngen_R9_M13_OSTEONECROSIS	Osteonecrosis	ebi-a-GCST90001403	Inverse variance weighted	25	-0.0539052	0.0472744	0.947522	0.863671	1.03951	0.254178	0.856941	Absolute count	B cell	Sw mem AC
ebi-a-GCST90001592	Osteonecrosis|| id:finngen_R9_M13_OSTEONECROSIS	Osteonecrosis	ebi-a-GCST90001592	Inverse variance weighted	44	0.0342091	0.0273535	1.0348	0.980783	1.09179	0.211071	0.858839	Absolute count	TBNK	CD8br AC
ebi-a-GCST90001532	Osteonecrosis|| id:finngen_R9_M13_OSTEONECROSIS	Osteonecrosis	ebi-a-GCST90001532	Inverse variance weighted	31	-0.0188257	0.0188047	0.98135	0.945839	1.0182	0.316771	0.869278	Absolute count	Myeloid cell	Basophil AC
ebi-a-GCST90001566	Osteonecrosis|| id:finngen_R9_M13_OSTEONECROSIS	Osteonecrosis	ebi-a-GCST90001566	Inverse variance weighted	20	0.0862725	0.0650554	1.0901	0.959603	1.23835	0.184793	0.872225	Absolute count	Maturation stages of T cell	Naive DN (CD4-CD8-) AC
ebi-a-GCST90001392	Osteonecrosis|| id:finngen_R9_M13_OSTEONECROSIS	Osteonecrosis	ebi-a-GCST90001392	Inverse variance weighted	30	0.0290494	0.02381	1.02948	0.982536	1.07866	0.222446	0.874953	Absolute count	B cell	IgD+ CD38br AC
ebi-a-GCST90001438	Osteonecrosis|| id:finngen_R9_M13_OSTEONECROSIS	Osteonecrosis	ebi-a-GCST90001438	Inverse variance weighted	16	0.103685	0.0936319	1.10925	0.92327	1.3327	0.268134	0.878882	Absolute count	B cell	IgD- CD38dim AC
ebi-a-GCST90001675	Osteonecrosis|| id:finngen_R9_M13_OSTEONECROSIS	Osteonecrosis	ebi-a-GCST90001675	Inverse variance weighted	33	-0.0316165	0.0310286	0.968878	0.911711	1.02963	0.308229	0.887098	Absolute count	Treg	CD28- CD127- CD25++ CD8br AC
ebi-a-GCST90001448	Osteonecrosis|| id:finngen_R9_M13_OSTEONECROSIS	Osteonecrosis	ebi-a-GCST90001448	Inverse variance weighted	16	-0.0539845	0.0538351	0.947447	0.852569	1.05288	0.31597	0.887724	Absolute count	cDC	CD11c+ monocyte AC
ebi-a-GCST90001510	Osteonecrosis|| id:finngen_R9_M13_OSTEONECROSIS	Osteonecrosis	ebi-a-GCST90001510	Inverse variance weighted	25	0.0164392	0.0226427	1.01658	0.972446	1.06271	0.467823	0.890372	Absolute count	Treg	CD25hi CD45RA- CD4 not Treg AC
ebi-a-GCST90001583	Osteonecrosis|| id:finngen_R9_M13_OSTEONECROSIS	Osteonecrosis	ebi-a-GCST90001583	Inverse variance weighted	27	-0.0282885	0.0261624	0.972108	0.923516	1.02326	0.27958	0.891632	Absolute count	Monocyte	Monocyte AC
ebi-a-GCST90001529	Osteonecrosis|| id:finngen_R9_M13_OSTEONECROSIS	Osteonecrosis	ebi-a-GCST90001529	Inverse variance weighted	18	0.0576141	0.0544507	1.05931	0.952077	1.17861	0.290012	0.900562	Absolute count	Myeloid cell	CD66b++ myeloid cell AC
ebi-a-GCST90001657	Osteonecrosis|| id:finngen_R9_M13_OSTEONECROSIS	Osteonecrosis	ebi-a-GCST90001657	Inverse variance weighted	11	0.096348	0.0941694	1.10114	0.915556	1.32435	0.306244	0.903419	Absolute count	Treg	CD28+ DN (CD4-CD8-) AC
ebi-a-GCST90001401	Osteonecrosis|| id:finngen_R9_M13_OSTEONECROSIS	Osteonecrosis	ebi-a-GCST90001401	Inverse variance weighted	32	-0.0714948	0.0538062	0.931001	0.837817	1.03455	0.183932	0.904333	Absolute count	B cell	IgD- CD27- AC
ebi-a-GCST90001454	Osteonecrosis|| id:finngen_R9_M13_OSTEONECROSIS	Osteonecrosis	ebi-a-GCST90001454	Inverse variance weighted	18	-0.0780857	0.0757484	0.924885	0.797277	1.07292	0.302608	0.915584	Absolute count	cDC	CD62L- HLA DR++ monocyte AC
ebi-a-GCST90001598	Osteonecrosis|| id:finngen_R9_M13_OSTEONECROSIS	Osteonecrosis	ebi-a-GCST90001598	Inverse variance weighted	26	-0.0495684	0.0720959	0.95164	0.826235	1.09608	0.491746	0.921048	Absolute count	TBNK	DN (CD4-CD8-) AC
ebi-a-GCST90001489	Osteonecrosis|| id:finngen_R9_M13_OSTEONECROSIS	Osteonecrosis	ebi-a-GCST90001489	Inverse variance weighted	169	-0.0129383	0.0195878	0.987145	0.949965	1.02578	0.508917	0.92388	Absolute count	Treg	CD39+ activated Treg AC
ebi-a-GCST90001693	Osteonecrosis|| id:finngen_R9_M13_OSTEONECROSIS	Osteonecrosis	ebi-a-GCST90001693	Inverse variance weighted	41	-0.0107422	0.0165936	0.989315	0.957657	1.02202	0.517393	0.925037	Absolute count	Treg	CD28+ CD45RA- CD8br AC
ebi-a-GCST90001495	Osteonecrosis|| id:finngen_R9_M13_OSTEONECROSIS	Osteonecrosis	ebi-a-GCST90001495	Inverse variance weighted	193	-0.0105385	0.0157469	0.989517	0.959443	1.02053	0.50334	0.928033	Absolute count	Treg	CD39+ secreting Treg AC
ebi-a-GCST90001695	Osteonecrosis|| id:finngen_R9_M13_OSTEONECROSIS	Osteonecrosis	ebi-a-GCST90001695	Inverse variance weighted	587	-1.19855e-05	2.15628e-05	0.999988	0.999946	1.00003	0.578318	0.934815	Absolute count	Treg	CD45RA- CD28- CD8br AC
ebi-a-GCST90001660	Osteonecrosis|| id:finngen_R9_M13_OSTEONECROSIS	Osteonecrosis	ebi-a-GCST90001660	Inverse variance weighted	219	-0.00839555	0.0143349	0.99164	0.964166	1.0199	0.558097	0.940792	Absolute count	Treg	CD39+ CD4+ AC
ebi-a-GCST90001520	Osteonecrosis|| id:finngen_R9_M13_OSTEONECROSIS	Osteonecrosis	ebi-a-GCST90001520	Inverse variance weighted	35	0.0161426	0.0265184	1.01627	0.964801	1.07049	0.542703	0.941749	Absolute count	Myeloid cell	CD33br HLA DR+ CD14dim AC
ebi-a-GCST90001642	Osteonecrosis|| id:finngen_R9_M13_OSTEONECROSIS	Osteonecrosis	ebi-a-GCST90001642	Inverse variance weighted	32	0.0918345	0.0691003	1.09618	0.957335	1.25517	0.183847	0.943213	Absolute count	TBNK	B cell AC
ebi-a-GCST90001400	Osteonecrosis|| id:finngen_R9_M13_OSTEONECROSIS	Osteonecrosis	ebi-a-GCST90001400	Inverse variance weighted	15	-0.0164538	0.0294455	0.983681	0.928517	1.04212	0.576307	0.944503	Absolute count	B cell	IgD+ AC
ebi-a-GCST90001630	Osteonecrosis|| id:finngen_R9_M13_OSTEONECROSIS	Osteonecrosis	ebi-a-GCST90001630	Inverse variance weighted	29	0.0371546	0.0694556	1.03785	0.905762	1.18921	0.592691	0.945103	Absolute count	TBNK	CD8br NKT AC
ebi-a-GCST90001651	Osteonecrosis|| id:finngen_R9_M13_OSTEONECROSIS	Osteonecrosis	ebi-a-GCST90001651	Inverse variance weighted	28	0.0346415	0.0610325	1.03525	0.918529	1.1668	0.570313	0.947844	Absolute count	TBNK	Granulocyte AC
ebi-a-GCST90001398	Osteonecrosis|| id:finngen_R9_M13_OSTEONECROSIS	Osteonecrosis	ebi-a-GCST90001398	Inverse variance weighted	20	0.0435914	0.0708936	1.04456	0.909046	1.20027	0.538631	0.948633	Absolute count	B cell	Unsw mem AC
ebi-a-GCST90001639	Osteonecrosis|| id:finngen_R9_M13_OSTEONECROSIS	Osteonecrosis	ebi-a-GCST90001639	Inverse variance weighted	18	-0.0385968	0.0655735	0.962139	0.846097	1.09409	0.556128	0.951059	Absolute count	TBNK	CD3- lymphocyte AC
ebi-a-GCST90001492	Osteonecrosis|| id:finngen_R9_M13_OSTEONECROSIS	Osteonecrosis	ebi-a-GCST90001492	Inverse variance weighted	29	-0.00854064	0.0170006	0.991496	0.959002	1.02509	0.615405	0.968237	Absolute count	Treg	Secreting Treg AC
ebi-a-GCST90001590	Osteonecrosis|| id:finngen_R9_M13_OSTEONECROSIS	Osteonecrosis	ebi-a-GCST90001590	Inverse variance weighted	24	-0.072285	0.0542732	0.930266	0.83639	1.03468	0.182902	0.981019	Absolute count	TBNK	CD4+ AC
ebi-a-GCST90001580	Osteonecrosis|| id:finngen_R9_M13_OSTEONECROSIS	Osteonecrosis	ebi-a-GCST90001580	Inverse variance weighted	56	-0.017246	0.0360212	0.982902	0.915901	1.0548	0.632099	0.981418	Absolute count	Monocyte	CD14+ CD16+ monocyte AC
ebi-a-GCST90001678	Osteonecrosis|| id:finngen_R9_M13_OSTEONECROSIS	Osteonecrosis	ebi-a-GCST90001678	Inverse variance weighted	26	-0.00155894	0.0361646	0.998442	0.93012	1.07178	0.965616	0.990806	Absolute count	Treg	CD28- CD25++ CD8br AC
ebi-a-GCST90001409	Osteonecrosis|| id:finngen_R9_M13_OSTEONECROSIS	Osteonecrosis	ebi-a-GCST90001409	Inverse variance weighted	21	-0.00189991	0.0359836	0.998102	0.930133	1.07104	0.957892	0.991502	Absolute count	B cell	Naive-mature B cell AC
ebi-a-GCST90001477	Osteonecrosis|| id:finngen_R9_M13_OSTEONECROSIS	Osteonecrosis	ebi-a-GCST90001477	Inverse variance weighted	44	0.000294928	0.032782	1.00029	0.938045	1.06668	0.992822	0.992822	Absolute count	TBNK	HLA DR++ monocyte AC
ebi-a-GCST90001504	Osteonecrosis|| id:finngen_R9_M13_OSTEONECROSIS	Osteonecrosis	ebi-a-GCST90001504	Inverse variance weighted	23	-0.00271666	0.0394038	0.997287	0.923164	1.07736	0.945034	0.995661	Absolute count	Treg	CD25hi AC
ebi-a-GCST90001621	Osteonecrosis|| id:finngen_R9_M13_OSTEONECROSIS	Osteonecrosis	ebi-a-GCST90001621	Inverse variance weighted	43	-0.0179447	0.0453007	0.982215	0.898765	1.07341	0.692013	0.995823	Absolute count	TBNK	NKT AC
ebi-a-GCST90001560	Osteonecrosis|| id:finngen_R9_M13_OSTEONECROSIS	Osteonecrosis	ebi-a-GCST90001560	Inverse variance weighted	36	0.000838576	0.0153606	1.00084	0.971156	1.03143	0.956463	0.998784	Absolute count	Maturation stages of T cell	CD45RA+ CD8br AC
ebi-a-GCST90001633	Osteonecrosis|| id:finngen_R9_M13_OSTEONECROSIS	Osteonecrosis	ebi-a-GCST90001633	Inverse variance weighted	49	-0.000407823	0.0429993	0.999592	0.9188	1.08749	0.992433	1.00091	Absolute count	TBNK	CD8dim NKT AC
ebi-a-GCST90001645	Osteonecrosis|| id:finngen_R9_M13_OSTEONECROSIS	Osteonecrosis	ebi-a-GCST90001645	Inverse variance weighted	26	-0.00241354	0.0330055	0.997589	0.935098	1.06426	0.941706	1.00109	Absolute count	TBNK	NK AC
ebi-a-GCST90001534	Osteonecrosis|| id:finngen_R9_M13_OSTEONECROSIS	Osteonecrosis	ebi-a-GCST90001534	Inverse variance weighted	15	0.0115763	0.0273838	1.01164	0.958778	1.06742	0.672482	1.00447	Absolute count	Maturation stages of T cell	CD45RA- CD4+ AC
ebi-a-GCST90001514	Osteonecrosis|| id:finngen_R9_M13_OSTEONECROSIS	Osteonecrosis	ebi-a-GCST90001514	Inverse variance weighted	27	-0.0487412	0.0312795	0.952428	0.89579	1.01265	0.119175	1.00447	Absolute count	Myeloid cell	HSC AC
ebi-a-GCST90001684	Osteonecrosis|| id:finngen_R9_M13_OSTEONECROSIS	Osteonecrosis	ebi-a-GCST90001684	Inverse variance weighted	38	0.0178682	0.0435849	1.01803	0.934673	1.10882	0.681833	1.0057	Absolute count	Treg	CD127- CD8br AC
ebi-a-GCST90001460	Osteonecrosis|| id:finngen_R9_M13_OSTEONECROSIS	Osteonecrosis	ebi-a-GCST90001460	Inverse variance weighted	30	-0.000362388	0.0282722	0.999638	0.945751	1.05659	0.989773	1.00684	Absolute count	cDC	Plasmacytoid DC AC
ebi-a-GCST90001421	Osteonecrosis|| id:finngen_R9_M13_OSTEONECROSIS	Osteonecrosis	ebi-a-GCST90001421	Inverse variance weighted	25	-0.0119399	0.0301391	0.988131	0.93145	1.04826	0.691986	1.00808	Absolute count	B cell	CD20- AC
ebi-a-GCST90001423	Osteonecrosis|| id:finngen_R9_M13_OSTEONECROSIS	Osteonecrosis	ebi-a-GCST90001423	Inverse variance weighted	14	-0.00699029	0.0942471	0.993034	0.825542	1.19451	0.940875	1.0093	Absolute count	B cell	CD20- CD38- AC
ebi-a-GCST90001594	Osteonecrosis|| id:finngen_R9_M13_OSTEONECROSIS	Osteonecrosis	ebi-a-GCST90001594	Inverse variance weighted	20	-0.0266883	0.0621663	0.973665	0.861971	1.09983	0.667701	1.01011	Absolute count	TBNK	DP (CD4+CD8+) AC
ebi-a-GCST90001466	Osteonecrosis|| id:finngen_R9_M13_OSTEONECROSIS	Osteonecrosis	ebi-a-GCST90001466	Inverse variance weighted	21	0.0049955	0.0608234	1.00501	0.892063	1.13225	0.934542	1.01171	Absolute count	cDC	CD86+ plasmacytoid DC AC
ebi-a-GCST90001601	Osteonecrosis|| id:finngen_R9_M13_OSTEONECROSIS	Osteonecrosis	ebi-a-GCST90001601	Inverse variance weighted	19	-0.0258021	0.0594545	0.974528	0.867332	1.09497	0.664303	1.01802	Absolute count	TBNK	Lymphocyte AC
ebi-a-GCST90001470	Osteonecrosis|| id:finngen_R9_M13_OSTEONECROSIS	Osteonecrosis	ebi-a-GCST90001470	Inverse variance weighted	32	-0.00395746	0.0470051	0.99605	0.908385	1.09218	0.932904	1.01928	Absolute count	cDC	CD62L- plasmacytoid DC AC
ebi-a-GCST90001530	Osteonecrosis|| id:finngen_R9_M13_OSTEONECROSIS	Osteonecrosis	ebi-a-GCST90001530	Inverse variance weighted	56	-0.00487168	0.0270762	0.99514	0.943706	1.04938	0.857211	1.02173	Absolute count	Myeloid cell	Mo MDSC AC
ebi-a-GCST90001472	Osteonecrosis|| id:finngen_R9_M13_OSTEONECROSIS	Osteonecrosis	ebi-a-GCST90001472	Inverse variance weighted	85	0.0322555	0.0241669	1.03278	0.985002	1.08288	0.181975	1.02253	Absolute count	cDC	CD62L- CD86+ myeloid DC AC
ebi-a-GCST90001418	Osteonecrosis|| id:finngen_R9_M13_OSTEONECROSIS	Osteonecrosis	ebi-a-GCST90001418	Inverse variance weighted	27	-0.00301396	0.0334263	0.996991	0.933766	1.0645	0.928154	1.02357	Absolute count	B cell	CD24+ CD27+ AC
ebi-a-GCST90001527	Osteonecrosis|| id:finngen_R9_M13_OSTEONECROSIS	Osteonecrosis	ebi-a-GCST90001527	Inverse variance weighted	28	-0.00451542	0.0273682	0.995495	0.943502	1.05035	0.868954	1.02537	Absolute count	Myeloid cell	CD33dim HLA DR+ CD11b- AC
ebi-a-GCST90001537	Osteonecrosis|| id:finngen_R9_M13_OSTEONECROSIS	Osteonecrosis	ebi-a-GCST90001537	Inverse variance weighted	29	0.00623631	0.0413052	1.00626	0.928002	1.09111	0.87999	1.02811	Absolute count	Maturation stages of T cell	CM CD4+ AC
ebi-a-GCST90001412	Osteonecrosis|| id:finngen_R9_M13_OSTEONECROSIS	Osteonecrosis	ebi-a-GCST90001412	Inverse variance weighted	28	-0.0077137	0.0659654	0.992316	0.871965	1.12928	0.906911	1.029	Absolute count	B cell	IgD+ CD24+ AC
ebi-a-GCST90001681	Osteonecrosis|| id:finngen_R9_M13_OSTEONECROSIS	Osteonecrosis	ebi-a-GCST90001681	Inverse variance weighted	32	0.0129208	0.0438833	1.013	0.929517	1.10399	0.768425	1.03039	Absolute count	Treg	CD25++ CD8br AC
ebi-a-GCST90001405	Osteonecrosis|| id:finngen_R9_M13_OSTEONECROSIS	Osteonecrosis	ebi-a-GCST90001405	Inverse variance weighted	24	-0.00277397	0.0302137	0.99723	0.93989	1.05807	0.926848	1.03177	Absolute count	B cell	PB/PC AC
ebi-a-GCST90001416	Osteonecrosis|| id:finngen_R9_M13_OSTEONECROSIS	Osteonecrosis	ebi-a-GCST90001416	Inverse variance weighted	22	0.0041085	0.0228142	1.00412	0.960206	1.05004	0.857086	1.032	Absolute count	B cell	IgD+ CD24- AC
ebi-a-GCST90001501	Osteonecrosis|| id:finngen_R9_M13_OSTEONECROSIS	Osteonecrosis	ebi-a-GCST90001501	Inverse variance weighted	27	0.00231062	0.0185938	1.00231	0.966443	1.03952	0.901103	1.03233	Absolute count	Treg	Activated & secreting Treg AC
ebi-a-GCST90001557	Osteonecrosis|| id:finngen_R9_M13_OSTEONECROSIS	Osteonecrosis	ebi-a-GCST90001557	Inverse variance weighted	30	0.00513271	0.051627	1.00515	0.908413	1.11218	0.920806	1.03481	Absolute count	Maturation stages of T cell	TD CD8br AC
ebi-a-GCST90001618	Osteonecrosis|| id:finngen_R9_M13_OSTEONECROSIS	Osteonecrosis	ebi-a-GCST90001618	Inverse variance weighted	51	0.0101481	0.0337265	1.0102	0.945581	1.07923	0.763496	1.03555	Absolute count	TBNK	HLA DR+ T cell AC
ebi-a-GCST90001600	Osteonecrosis|| id:finngen_R9_M13_OSTEONECROSIS	Osteonecrosis	ebi-a-GCST90001600	Inverse variance weighted	31	0.00374103	0.0202747	1.00375	0.964643	1.04444	0.853608	1.03841	Absolute count	TBNK	Leukocyte AC
ebi-a-GCST90001615	Osteonecrosis|| id:finngen_R9_M13_OSTEONECROSIS	Osteonecrosis	ebi-a-GCST90001615	Inverse variance weighted	32	0.00585315	0.0466055	1.00587	0.918059	1.10208	0.900057	1.04124	Absolute count	TBNK	TCRgd AC
ebi-a-GCST90001461	Osteonecrosis|| id:finngen_R9_M13_OSTEONECROSIS	Osteonecrosis	ebi-a-GCST90001461	Inverse variance weighted	44	0.00978939	0.0464202	1.00984	0.922015	1.10603	0.832976	1.04565	Absolute count	cDC	DC AC
ebi-a-GCST90001690	Osteonecrosis|| id:finngen_R9_M13_OSTEONECROSIS	Osteonecrosis	ebi-a-GCST90001690	Inverse variance weighted	64	-0.00282053	0.00932309	0.997183	0.979127	1.01557	0.762247	1.04587	Absolute count	Treg	CD28+ CD45RA+ CD8br AC
ebi-a-GCST90001596	Osteonecrosis|| id:finngen_R9_M13_OSTEONECROSIS	Osteonecrosis	ebi-a-GCST90001596	Inverse variance weighted	33	0.0147818	0.0472874	1.01489	0.925056	1.11345	0.754588	1.04755	Absolute count	TBNK	CD8dim AC
ebi-a-GCST90001572	Osteonecrosis|| id:finngen_R9_M13_OSTEONECROSIS	Osteonecrosis	ebi-a-GCST90001572	Inverse variance weighted	36	-0.0115312	0.0453256	0.988535	0.904503	1.08037	0.79918	1.04781	Absolute count	Maturation stages of T cell	TD DN (CD4-CD8-) AC
ebi-a-GCST90001523	Osteonecrosis|| id:finngen_R9_M13_OSTEONECROSIS	Osteonecrosis	ebi-a-GCST90001523	Inverse variance weighted	51	0.0346173	0.0246302	1.03522	0.986435	1.08642	0.159877	1.04808	Absolute count	Myeloid cell	CD33- HLA DR+ AC
ebi-a-GCST90001407	Osteonecrosis|| id:finngen_R9_M13_OSTEONECROSIS	Osteonecrosis	ebi-a-GCST90001407	Inverse variance weighted	17	-0.00557121	0.0301396	0.994444	0.9374	1.05496	0.853349	1.04891	Absolute count	B cell	Memory B cell AC
ebi-a-GCST90001515	Osteonecrosis|| id:finngen_R9_M13_OSTEONECROSIS	Osteonecrosis	ebi-a-GCST90001515	Inverse variance weighted	26	-0.00970558	0.0403083	0.990341	0.915111	1.07176	0.809723	1.04997	Absolute count	Myeloid cell	Im MDSC AC
ebi-a-GCST90001545	Osteonecrosis|| id:finngen_R9_M13_OSTEONECROSIS	Osteonecrosis	ebi-a-GCST90001545	Inverse variance weighted	18	-0.091556	0.0624295	0.91251	0.807415	1.03129	0.142499	1.05093	Absolute count	Maturation stages of T cell	TD CD4+ AC
ebi-a-GCST90001636	Osteonecrosis|| id:finngen_R9_M13_OSTEONECROSIS	Osteonecrosis	ebi-a-GCST90001636	Inverse variance weighted	50	0.0112837	0.0526733	1.01135	0.912145	1.12134	0.830375	1.05359	Absolute count	TBNK	DN (CD4-CD8-) NKT AC
ebi-a-GCST90001624	Osteonecrosis|| id:finngen_R9_M13_OSTEONECROSIS	Osteonecrosis	ebi-a-GCST90001624	Inverse variance weighted	28	0.00875171	0.0275919	1.00879	0.955684	1.06485	0.751104	1.05512	Absolute count	TBNK	HLA DR+ CD4+ AC
ebi-a-GCST90001462	Osteonecrosis|| id:finngen_R9_M13_OSTEONECROSIS	Osteonecrosis	ebi-a-GCST90001462	Inverse variance weighted	57	0.0062819	0.0244017	1.0063	0.959306	1.0556	0.796842	1.05649	Absolute count	cDC	CD62L- DC AC
ebi-a-GCST90001669	Osteonecrosis|| id:finngen_R9_M13_OSTEONECROSIS	Osteonecrosis	ebi-a-GCST90001669	Inverse variance weighted	41	-0.0124708	0.0090936	0.987607	0.97016	1.00537	0.170256	1.05738	Absolute count	Treg	CD28+ CD45RA- CD8dim AC
ebi-a-GCST90001420	Osteonecrosis|| id:finngen_R9_M13_OSTEONECROSIS	Osteonecrosis	ebi-a-GCST90001420	Inverse variance weighted	18	0.00795077	0.0427008	1.00798	0.927055	1.09597	0.85229	1.05863	Absolute count	B cell	IgD- CD38br AC
ebi-a-GCST90001464	Osteonecrosis|| id:finngen_R9_M13_OSTEONECROSIS	Osteonecrosis	ebi-a-GCST90001464	Inverse variance weighted	68	0.00873646	0.0268308	1.00877	0.957096	1.06324	0.744717	1.05875	Absolute count	cDC	CD86+ myeloid DC AC
ebi-a-GCST90001468	Osteonecrosis|| id:finngen_R9_M13_OSTEONECROSIS	Osteonecrosis	ebi-a-GCST90001468	Inverse variance weighted	61	-0.00650457	0.0300797	0.993517	0.936636	1.05385	0.828797	1.06302	Absolute count	cDC	CD62L- myeloid DC AC
ebi-a-GCST90001486	Osteonecrosis|| id:finngen_R9_M13_OSTEONECROSIS	Osteonecrosis	ebi-a-GCST90001486	Inverse variance weighted	18	0.0455612	0.0341229	1.04662	0.978906	1.11901	0.181809	1.07267	Absolute count	Treg	Activated Treg AC
ebi-a-GCST90001548	Osteonecrosis|| id:finngen_R9_M13_OSTEONECROSIS	Osteonecrosis	ebi-a-GCST90001548	Inverse variance weighted	29	0.0914346	0.0585294	1.09575	0.976986	1.22894	0.118241	1.07326	Absolute count	Maturation stages of T cell	CM CD8br AC
ebi-a-GCST90001698	Osteonecrosis|| id:finngen_R9_M13_OSTEONECROSIS	Osteonecrosis	ebi-a-GCST90001698	Inverse variance weighted	1647	-1.35927e-05	9.61046e-06	0.999986	0.999968	1.00001	0.157254	1.09153	Absolute count	Treg	CD45RA+ CD28- CD8br AC
ebi-a-GCST90001525	Osteonecrosis|| id:finngen_R9_M13_OSTEONECROSIS	Osteonecrosis	ebi-a-GCST90001525	Inverse variance weighted	28	-0.0537551	0.0363275	0.947664	0.882535	1.0176	0.138944	1.09302	Absolute count	Myeloid cell	CD33dim HLA DR+ CD11b+ AC
ebi-a-GCST90001518	Osteonecrosis|| id:finngen_R9_M13_OSTEONECROSIS	Osteonecrosis	ebi-a-GCST90001518	Inverse variance weighted	37	0.0262231	0.016664	1.02657	0.993582	1.06065	0.115571	1.13645	Absolute count	Myeloid cell	CD33br HLA DR+ CD14- AC
ebi-a-GCST90001414	Osteonecrosis|| id:finngen_R9_M13_OSTEONECROSIS	Osteonecrosis	ebi-a-GCST90001414	Inverse variance weighted	19	-0.0971486	0.0610129	0.907421	0.805144	1.02269	0.111325	1.19422	Absolute count	B cell	IgD- CD24- AC
ebi-a-GCST90001648	Osteonecrosis|| id:finngen_R9_M13_OSTEONECROSIS	Osteonecrosis	ebi-a-GCST90001648	Inverse variance weighted	58	-0.0588654	0.0367299	0.942834	0.877344	1.01321	0.109011	1.28633	Absolute count	TBNK	HLA DR+ NK AC
ebi-a-GCST90001577	Osteonecrosis|| id:finngen_R9_M13_OSTEONECROSIS	Osteonecrosis	ebi-a-GCST90001577	Inverse variance weighted	36	0.0888567	0.0552031	1.09292	0.980845	1.21781	0.107478	1.40915	Absolute count	B cell	Transitional AC
ebi-a-GCST90001554	Osteonecrosis|| id:finngen_R9_M13_OSTEONECROSIS	Osteonecrosis	ebi-a-GCST90001554	Inverse variance weighted	40	0.042442	0.0248496	1.04336	0.993756	1.09543	0.0876443	1.47743	Absolute count	Maturation stages of T cell	EM CD8br AC
ebi-a-GCST90001458	Osteonecrosis|| id:finngen_R9_M13_OSTEONECROSIS	Osteonecrosis	ebi-a-GCST90001458	Inverse variance weighted	54	0.0483372	0.0295556	1.04952	0.990454	1.11212	0.10195	1.50377	Absolute count	cDC	Myeloid DC AC
ebi-a-GCST90001507	Osteonecrosis|| id:finngen_R9_M13_OSTEONECROSIS	Osteonecrosis	ebi-a-GCST90001507	Inverse variance weighted	45	-0.0403924	0.0230143	0.960412	0.918053	1.00473	0.0792416	1.55842	Absolute count	Treg	CD25hi CD45RA+ CD4 not Treg AC
ebi-a-GCST90001524	Osteonecrosis|| id:finngen_R9_M13_OSTEONECROSIS	Osteonecrosis	ebi-a-GCST90001524	Inverse variance weighted	27	0.0834142	0.0435495	1.08699	0.998059	1.18385	0.0554433	1.63558	Absolute count	Myeloid cell	Gr MDSC AC
ebi-a-GCST90001563	Osteonecrosis|| id:finngen_R9_M13_OSTEONECROSIS	Osteonecrosis	ebi-a-GCST90001563	Inverse variance weighted	5	-0.1109	0.0509777	0.895028	0.809923	0.989076	0.0295955	1.74614	Absolute count	Maturation stages of T cell	CM DN (CD4-CD8-) AC
ebi-a-GCST90001687	Osteonecrosis|| id:finngen_R9_M13_OSTEONECROSIS	Osteonecrosis	ebi-a-GCST90001687	Inverse variance weighted	32	0.106694	0.0607589	1.11259	0.987683	1.2533	0.0790838	1.86638	Absolute count	Treg	CD28- CD8br AC
ebi-a-GCST90001450	Osteonecrosis|| id:finngen_R9_M13_OSTEONECROSIS	Osteonecrosis	ebi-a-GCST90001450	Inverse variance weighted	21	0.0705568	0.0361517	1.07311	0.9997	1.1519	0.0509751	2.00502	Absolute count	cDC	CD62L- monocyte AC
ebi-a-GCST90001452	Osteonecrosis|| id:finngen_R9_M13_OSTEONECROSIS	Osteonecrosis	ebi-a-GCST90001452	Inverse variance weighted	24	-0.0840293	0.0384763	0.919404	0.852619	0.991421	0.028968	3.41822	Absolute count	cDC	CD11c+ CD62L- monocyte AC

## Sheet: MFI
id.exposure	id.outcome	outcome	exposure	method	nsnp	b	se	or	or_lci95	or_uci95	pval	p_fdr	Trait.type	Panel	Trait
ebi-a-GCST90001727	Osteonecrosis|| id:finngen_R9_M13_OSTEONECROSIS	Osteonecrosis	ebi-a-GCST90001727	Inverse variance weighted	19	-0.049731	0.0240048	0.951485	0.907755	0.997322	0.0382923	0.993046	MFI	B cell	CD19 on IgD+ CD38- naive
ebi-a-GCST90001775	Osteonecrosis|| id:finngen_R9_M13_OSTEONECROSIS	Osteonecrosis	ebi-a-GCST90001775	Inverse variance weighted	37	0.0681791	0.0345859	1.07056	1.00039	1.14564	0.0486899	1.05224	MFI	B cell	CD25 on B cell
ebi-a-GCST90001789	Osteonecrosis|| id:finngen_R9_M13_OSTEONECROSIS	Osteonecrosis	ebi-a-GCST90001789	Inverse variance weighted	32	0.0490705	0.0370375	1.05029	0.976752	1.12937	0.185208	0.791714	MFI	B cell	CD25 on IgD- CD38dim
ebi-a-GCST90001883	Osteonecrosis|| id:finngen_R9_M13_OSTEONECROSIS	Osteonecrosis	ebi-a-GCST90001883	Inverse variance weighted	65	-0.0480503	0.0336821	0.953086	0.892198	1.01813	0.153701	0.797194	MFI	TBNK	CD16-CD56 on NKT
ebi-a-GCST90001929	Osteonecrosis|| id:finngen_R9_M13_OSTEONECROSIS	Osteonecrosis	ebi-a-GCST90001929	Inverse variance weighted	31	-0.0751143	0.0523999	0.927637	0.837095	1.02797	0.15172	0.797556	MFI	Treg	CD127 on CD28+ CD45RA+ CD8br
ebi-a-GCST90001919	Osteonecrosis|| id:finngen_R9_M13_OSTEONECROSIS	Osteonecrosis	ebi-a-GCST90001919	Inverse variance weighted	24	0.051154	0.0385652	1.05248	0.975862	1.13512	0.184698	0.798305	MFI	TBNK	CD45 on NKT
ebi-a-GCST90001854	Osteonecrosis|| id:finngen_R9_M13_OSTEONECROSIS	Osteonecrosis	ebi-a-GCST90001854	Inverse variance weighted	71	-0.0358056	0.0267681	0.964828	0.915513	1.0168	0.181019	0.800186	MFI	Treg	CD3 on CD39+ activated Treg
ebi-a-GCST90001853	Osteonecrosis|| id:finngen_R9_M13_OSTEONECROSIS	Osteonecrosis	ebi-a-GCST90001853	Inverse variance weighted	72	-0.036488	0.0274137	0.96417	0.913731	1.01739	0.183184	0.800658	MFI	Treg	CD3 on activated Treg
ebi-a-GCST90001713	Osteonecrosis|| id:finngen_R9_M13_OSTEONECROSIS	Osteonecrosis	ebi-a-GCST90001713	Inverse variance weighted	34	0.0644331	0.0454748	1.06655	0.975605	1.16598	0.156513	0.801101	MFI	B cell	BAFF-R on IgD- CD38br
ebi-a-GCST90001762	Osteonecrosis|| id:finngen_R9_M13_OSTEONECROSIS	Osteonecrosis	ebi-a-GCST90001762	Inverse variance weighted	35	-0.0418733	0.0311993	0.958991	0.902105	1.01946	0.179557	0.802847	MFI	B cell	CD20 on IgD+
ebi-a-GCST90001906	Osteonecrosis|| id:finngen_R9_M13_OSTEONECROSIS	Osteonecrosis	ebi-a-GCST90001906	Inverse variance weighted	23	-0.0833545	0.0603432	0.920025	0.8174	1.03554	0.167175	0.802851	MFI	cDC	CD86 on granulocyte
ebi-a-GCST90001881	Osteonecrosis|| id:finngen_R9_M13_OSTEONECROSIS	Osteonecrosis	ebi-a-GCST90001881	Inverse variance weighted	19	-0.0785365	0.0565863	0.924468	0.827418	1.0329	0.165166	0.803118	MFI	Maturation stages of T cell	HVEM on CD8br
ebi-a-GCST90001857	Osteonecrosis|| id:finngen_R9_M13_OSTEONECROSIS	Osteonecrosis	ebi-a-GCST90001857	Inverse variance weighted	79	-0.0373001	0.0259622	0.963387	0.915591	1.01368	0.1508	0.803577	MFI	Treg	CD3 on activated & secreting Treg
ebi-a-GCST90001914	Osteonecrosis|| id:finngen_R9_M13_OSTEONECROSIS	Osteonecrosis	ebi-a-GCST90001914	Inverse variance weighted	23	0.0664455	0.0493797	1.0687	0.970117	1.17731	0.178431	0.807087	MFI	TBNK	CD45 on lymphocyte
ebi-a-GCST90001707	Osteonecrosis|| id:finngen_R9_M13_OSTEONECROSIS	Osteonecrosis	ebi-a-GCST90001707	Inverse variance weighted	133	0.0220215	0.0162111	1.02227	0.990295	1.05527	0.174332	0.807322	MFI	B cell	BAFF-R on IgD+ CD38- unsw mem
ebi-a-GCST90001711	Osteonecrosis|| id:finngen_R9_M13_OSTEONECROSIS	Osteonecrosis	ebi-a-GCST90001711	Inverse variance weighted	213	0.0216685	0.0158829	1.0219	0.990583	1.05422	0.172484	0.808388	MFI	B cell	BAFF-R on IgD- CD27-
ebi-a-GCST90001885	Osteonecrosis|| id:finngen_R9_M13_OSTEONECROSIS	Osteonecrosis	ebi-a-GCST90001885	Inverse variance weighted	28	0.0382897	0.027531	1.03903	0.984451	1.09664	0.164292	0.80898	MFI	TBNK	CD16-CD56 on HLA DR+ NK
ebi-a-GCST90001769	Osteonecrosis|| id:finngen_R9_M13_OSTEONECROSIS	Osteonecrosis	ebi-a-GCST90001769	Inverse variance weighted	36	0.0415389	0.0307606	1.04241	0.981423	1.10719	0.176889	0.809528	MFI	B cell	CD24 on IgD- CD38-
ebi-a-GCST90001894	Osteonecrosis|| id:finngen_R9_M13_OSTEONECROSIS	Osteonecrosis	ebi-a-GCST90001894	Inverse variance weighted	41	-0.0513227	0.0356802	0.949972	0.885807	1.01878	0.150319	0.812139	MFI	Treg	CD28 on CD28+ CD4+
ebi-a-GCST90001989	Osteonecrosis|| id:finngen_R9_M13_OSTEONECROSIS	Osteonecrosis	ebi-a-GCST90001989	Inverse variance weighted	94	0.0306875	0.0224271	1.03116	0.986818	1.0775	0.171212	0.812212	MFI	Monocyte	CD40 on CD14- CD16+ monocyte
ebi-a-GCST90001705	Osteonecrosis|| id:finngen_R9_M13_OSTEONECROSIS	Osteonecrosis	ebi-a-GCST90001705	Inverse variance weighted	233	0.0214327	0.0152827	1.02166	0.991515	1.05273	0.160792	0.812311	MFI	B cell	BAFF-R on IgD+ CD38-
ebi-a-GCST90001770	Osteonecrosis|| id:finngen_R9_M13_OSTEONECROSIS	Osteonecrosis	ebi-a-GCST90001770	Inverse variance weighted	41	0.0395212	0.028378	1.04031	0.984029	1.09981	0.163719	0.816498	MFI	B cell	CD24 on IgD- CD38dim
ebi-a-GCST90001750	Osteonecrosis|| id:finngen_R9_M13_OSTEONECROSIS	Osteonecrosis	ebi-a-GCST90001750	Inverse variance weighted	25	-0.0699199	0.0537589	0.932469	0.839216	1.03608	0.193389	0.817699	MFI	B cell	CD20 on IgD+ CD38- unsw mem
ebi-a-GCST90002005	Osteonecrosis|| id:finngen_R9_M13_OSTEONECROSIS	Osteonecrosis	ebi-a-GCST90002005	Inverse variance weighted	75	-0.0396474	0.0275261	0.961128	0.910648	1.01441	0.149766	0.820551	MFI	Monocyte	CD16 on CD14+ CD16+ monocyte
ebi-a-GCST90001752	Osteonecrosis|| id:finngen_R9_M13_OSTEONECROSIS	Osteonecrosis	ebi-a-GCST90001752	Inverse variance weighted	63	-0.0444142	0.0344637	0.956558	0.894077	1.0234	0.197494	0.826075	MFI	B cell	CD20 on IgD+ CD38dim
ebi-a-GCST90001760	Osteonecrosis|| id:finngen_R9_M13_OSTEONECROSIS	Osteonecrosis	ebi-a-GCST90001760	Inverse variance weighted	53	-0.0509548	0.0353162	0.950322	0.886766	1.01843	0.149072	0.828415	MFI	B cell	CD20 on unsw mem
ebi-a-GCST90002040	Osteonecrosis|| id:finngen_R9_M13_OSTEONECROSIS	Osteonecrosis	ebi-a-GCST90002040	Inverse variance weighted	38	0.0454849	0.0363562	1.04654	0.974556	1.12383	0.210902	0.83715	MFI	cDC	CD80 on granulocyte
ebi-a-GCST90002010	Osteonecrosis|| id:finngen_R9_M13_OSTEONECROSIS	Osteonecrosis	ebi-a-GCST90002010	Inverse variance weighted	107	-0.0234003	0.021364	0.976871	0.936811	1.01864	0.273378	0.837354	MFI	Monocyte	HLA DR on monocyte
ebi-a-GCST90001709	Osteonecrosis|| id:finngen_R9_M13_OSTEONECROSIS	Osteonecrosis	ebi-a-GCST90001709	Inverse variance weighted	227	0.0295082	0.0142127	1.02995	1.00165	1.05904	0.0378772	1.05244	MFI	B cell	BAFF-R on IgD+ CD38dim
ebi-a-GCST90002004	Osteonecrosis|| id:finngen_R9_M13_OSTEONECROSIS	Osteonecrosis	ebi-a-GCST90002004	Inverse variance weighted	40	0.0267856	0.0185581	1.02715	0.990458	1.0652	0.148925	0.839589	MFI	Monocyte	CCR2 on CD14+ CD16- monocyte
ebi-a-GCST90002108	Osteonecrosis|| id:finngen_R9_M13_OSTEONECROSIS	Osteonecrosis	ebi-a-GCST90002108	Inverse variance weighted	122	-0.0185663	0.0147963	0.981605	0.953547	1.01049	0.209553	0.840371	MFI	Myeloid cell	HLA DR on CD33br HLA DR+ CD14-
ebi-a-GCST90001714	Osteonecrosis|| id:finngen_R9_M13_OSTEONECROSIS	Osteonecrosis	ebi-a-GCST90001714	Inverse variance weighted	217	0.0219354	0.0151241	1.02218	0.992322	1.05293	0.146957	0.840683	MFI	B cell	BAFF-R on IgD- CD38dim
ebi-a-GCST90002096	Osteonecrosis|| id:finngen_R9_M13_OSTEONECROSIS	Osteonecrosis	ebi-a-GCST90002096	Inverse variance weighted	22	0.0733982	0.0503757	1.07616	0.97498	1.18784	0.145112	0.842517	MFI	Myeloid cell	CD11b on basophil
ebi-a-GCST90001715	Osteonecrosis|| id:finngen_R9_M13_OSTEONECROSIS	Osteonecrosis	ebi-a-GCST90001715	Inverse variance weighted	229	0.0161852	0.0147703	1.01632	0.987316	1.04617	0.27317	0.843359	MFI	B cell	BAFF-R on memory B cell
ebi-a-GCST90002112	Osteonecrosis|| id:finngen_R9_M13_OSTEONECROSIS	Osteonecrosis	ebi-a-GCST90002112	Inverse variance weighted	89	-0.0236442	0.0186212	0.976633	0.941631	1.01294	0.204177	0.844943	MFI	Myeloid cell	HLA DR on CD33- HLA DR+
ebi-a-GCST90001784	Osteonecrosis|| id:finngen_R9_M13_OSTEONECROSIS	Osteonecrosis	ebi-a-GCST90001784	Inverse variance weighted	39	0.0359507	0.0314225	1.0366	0.974688	1.10245	0.252579	0.847012	MFI	B cell	CD25 on IgD+ CD38dim
ebi-a-GCST90001777	Osteonecrosis|| id:finngen_R9_M13_OSTEONECROSIS	Osteonecrosis	ebi-a-GCST90001777	Inverse variance weighted	39	0.0186787	0.0148757	1.01885	0.989577	1.049	0.209241	0.847863	MFI	B cell	CD25 on CD24+ CD27+
ebi-a-GCST90002002	Osteonecrosis|| id:finngen_R9_M13_OSTEONECROSIS	Osteonecrosis	ebi-a-GCST90002002	Inverse variance weighted	19	0.0790439	0.0626779	1.08225	0.957141	1.22372	0.207268	0.848709	MFI	Monocyte	PDL-1 on monocyte
ebi-a-GCST90002121	Osteonecrosis|| id:finngen_R9_M13_OSTEONECROSIS	Osteonecrosis	ebi-a-GCST90002121	Inverse variance weighted	61	-0.0428559	0.0390786	0.958049	0.887408	1.03431	0.272791	0.848926	MFI	Treg	CD8 on CD39+ CD8br
ebi-a-GCST90001712	Osteonecrosis|| id:finngen_R9_M13_OSTEONECROSIS	Osteonecrosis	ebi-a-GCST90001712	Inverse variance weighted	229	0.0178414	0.014425	1.018	0.989623	1.04719	0.216146	0.8493	MFI	B cell	BAFF-R on IgD- CD38-
ebi-a-GCST90002104	Osteonecrosis|| id:finngen_R9_M13_OSTEONECROSIS	Osteonecrosis	ebi-a-GCST90002104	Inverse variance weighted	123	-0.0250161	0.0171492	0.975294	0.943057	1.00863	0.144637	0.852484	MFI	cDC	HLA DR on myeloid DC
ebi-a-GCST90002057	Osteonecrosis|| id:finngen_R9_M13_OSTEONECROSIS	Osteonecrosis	ebi-a-GCST90002057	Inverse variance weighted	28	0.0518219	0.0452487	1.05319	0.963806	1.15086	0.252097	0.852747	MFI	Maturation stages of T cell	CD8 on TD CD8br
ebi-a-GCST90002009	Osteonecrosis|| id:finngen_R9_M13_OSTEONECROSIS	Osteonecrosis	ebi-a-GCST90002009	Inverse variance weighted	144	-0.0187635	0.0170827	0.981411	0.949096	1.01483	0.272033	0.853392	MFI	Monocyte	HLA DR on CD14- CD16-
ebi-a-GCST90001702	Osteonecrosis|| id:finngen_R9_M13_OSTEONECROSIS	Osteonecrosis	ebi-a-GCST90001702	Inverse variance weighted	234	0.0165249	0.0144069	1.01666	0.988356	1.04578	0.251378	0.857771	MFI	B cell	BAFF-R on CD24+ CD27+
ebi-a-GCST90002012	Osteonecrosis|| id:finngen_R9_M13_OSTEONECROSIS	Osteonecrosis	ebi-a-GCST90002012	Inverse variance weighted	24	-0.0484503	0.0450818	0.952705	0.872135	1.04072	0.282501	0.858537	MFI	Monocyte	CX3CR1 on CD14- CD16+ monocyte
ebi-a-GCST90001829	Osteonecrosis|| id:finngen_R9_M13_OSTEONECROSIS	Osteonecrosis	ebi-a-GCST90001829	Inverse variance weighted	226	0.0299774	0.0151817	1.03043	1.00022	1.06155	0.0483168	1.1056	MFI	B cell	BAFF-R on B cell
ebi-a-GCST90001898	Osteonecrosis|| id:finngen_R9_M13_OSTEONECROSIS	Osteonecrosis	ebi-a-GCST90001898	Inverse variance weighted	40	-0.0453491	0.0412713	0.955664	0.881403	1.03618	0.271854	0.859766	MFI	Treg	CD28 on CD4+
ebi-a-GCST90001843	Osteonecrosis|| id:finngen_R9_M13_OSTEONECROSIS	Osteonecrosis	ebi-a-GCST90001843	Inverse variance weighted	45	-0.0348291	0.033881	0.96577	0.90372	1.03208	0.303957	0.86306	MFI	Maturation stages of T cell	CD3 on EM CD4+
ebi-a-GCST90001758	Osteonecrosis|| id:finngen_R9_M13_OSTEONECROSIS	Osteonecrosis	ebi-a-GCST90001758	Inverse variance weighted	60	-0.0387325	0.03945	0.962008	0.890427	1.03934	0.326193	0.863192	MFI	B cell	CD20 on memory B cell
ebi-a-GCST90001930	Osteonecrosis|| id:finngen_R9_M13_OSTEONECROSIS	Osteonecrosis	ebi-a-GCST90001930	Inverse variance weighted	18	0.0569385	0.0551503	1.05859	0.95013	1.17943	0.301873	0.863446	MFI	Treg	CD127 on CD28- CD8br
ebi-a-GCST90002041	Osteonecrosis|| id:finngen_R9_M13_OSTEONECROSIS	Osteonecrosis	ebi-a-GCST90002041	Inverse variance weighted	21	0.0327388	0.0290537	1.03328	0.976084	1.09383	0.259812	0.863818	MFI	Myeloid cell	CD45 on lymphocyte
ebi-a-GCST90001735	Osteonecrosis|| id:finngen_R9_M13_OSTEONECROSIS	Osteonecrosis	ebi-a-GCST90001735	Inverse variance weighted	36	-0.036177	0.0328809	0.96447	0.904273	1.02867	0.271227	0.864813	MFI	B cell	CD19 on IgD- CD38dim
ebi-a-GCST90002047	Osteonecrosis|| id:finngen_R9_M13_OSTEONECROSIS	Osteonecrosis	ebi-a-GCST90002047	Inverse variance weighted	20	-0.0401532	0.0407673	0.960642	0.88687	1.04055	0.324655	0.865006	MFI	Myeloid cell	CD45 on Gr MDSC
ebi-a-GCST90001961	Osteonecrosis|| id:finngen_R9_M13_OSTEONECROSIS	Osteonecrosis	ebi-a-GCST90001961	Inverse variance weighted	105	0.0233706	0.0203725	1.02365	0.983577	1.06535	0.251315	0.865145	MFI	Treg	CD25 on CD39+ CD4+
ebi-a-GCST90001836	Osteonecrosis|| id:finngen_R9_M13_OSTEONECROSIS	Osteonecrosis	ebi-a-GCST90001836	Inverse variance weighted	27	0.027508	0.0353135	1.02789	0.959151	1.10155	0.435999	0.865325	MFI	Myeloid cell	CD66b on CD66b++ myeloid cell
ebi-a-GCST90001744	Osteonecrosis|| id:finngen_R9_M13_OSTEONECROSIS	Osteonecrosis	ebi-a-GCST90001744	Inverse variance weighted	21	-0.0853484	0.0585077	0.918192	0.818712	1.02976	0.144633	0.865572	MFI	B cell	CD20 on CD20- CD38-
ebi-a-GCST90001771	Osteonecrosis|| id:finngen_R9_M13_OSTEONECROSIS	Osteonecrosis	ebi-a-GCST90001771	Inverse variance weighted	38	-0.0224609	0.0291742	0.977789	0.923447	1.03533	0.441366	0.867129	MFI	B cell	CD24 on memory B cell
ebi-a-GCST90001959	Osteonecrosis|| id:finngen_R9_M13_OSTEONECROSIS	Osteonecrosis	ebi-a-GCST90001959	Inverse variance weighted	38	-0.0533395	0.0516042	0.948058	0.856857	1.04897	0.301311	0.868222	MFI	TBNK	CD4 on HLA DR+ CD4+
ebi-a-GCST90001734	Osteonecrosis|| id:finngen_R9_M13_OSTEONECROSIS	Osteonecrosis	ebi-a-GCST90001734	Inverse variance weighted	16	0.0773388	0.0794508	1.08041	0.924609	1.26246	0.330346	0.868274	MFI	B cell	CD19 on IgD- CD38br
ebi-a-GCST90001804	Osteonecrosis|| id:finngen_R9_M13_OSTEONECROSIS	Osteonecrosis	ebi-a-GCST90001804	Inverse variance weighted	86	0.0242935	0.0218236	1.02459	0.981689	1.06937	0.265632	0.868326	MFI	B cell	CD27 on IgD- CD38dim
ebi-a-GCST90002051	Osteonecrosis|| id:finngen_R9_M13_OSTEONECROSIS	Osteonecrosis	ebi-a-GCST90002051	Inverse variance weighted	17	-0.051109	0.0481052	0.950175	0.864681	1.04412	0.288034	0.868568	MFI	Myeloid cell	CD45 on basophil
ebi-a-GCST90002034	Osteonecrosis|| id:finngen_R9_M13_OSTEONECROSIS	Osteonecrosis	ebi-a-GCST90002034	Inverse variance weighted	25	-0.0250614	0.02273	0.97525	0.932755	1.01968	0.270214	0.868704	MFI	Treg	CD39 on monocyte
ebi-a-GCST90001722	Osteonecrosis|| id:finngen_R9_M13_OSTEONECROSIS	Osteonecrosis	ebi-a-GCST90001722	Inverse variance weighted	20	-0.0567967	0.0591961	0.944786	0.841288	1.06102	0.337323	0.868999	MFI	B cell	CD19 on CD20- CD38-
ebi-a-GCST90001800	Osteonecrosis|| id:finngen_R9_M13_OSTEONECROSIS	Osteonecrosis	ebi-a-GCST90001800	Inverse variance weighted	74	-0.0262717	0.0266451	0.97407	0.924506	1.02629	0.324139	0.869587	MFI	B cell	CD27 on IgD+ CD24+
ebi-a-GCST90001817	Osteonecrosis|| id:finngen_R9_M13_OSTEONECROSIS	Osteonecrosis	ebi-a-GCST90001817	Inverse variance weighted	16	0.048841	0.0626928	1.05005	0.928637	1.18734	0.435948	0.869661	MFI	B cell	CD38 on PB/PC
ebi-a-GCST90002092	Osteonecrosis|| id:finngen_R9_M13_OSTEONECROSIS	Osteonecrosis	ebi-a-GCST90002092	Inverse variance weighted	15	-0.0388624	0.0338118	0.961883	0.900204	1.02779	0.250402	0.869698	MFI	Myeloid cell	CD11b on Gr MDSC
ebi-a-GCST90001913	Osteonecrosis|| id:finngen_R9_M13_OSTEONECROSIS	Osteonecrosis	ebi-a-GCST90001913	Inverse variance weighted	18	-0.0344045	0.0450504	0.966181	0.884526	1.05537	0.445052	0.869976	MFI	TBNK	CD45 on granulocyte
ebi-a-GCST90001932	Osteonecrosis|| id:finngen_R9_M13_OSTEONECROSIS	Osteonecrosis	ebi-a-GCST90001932	Inverse variance weighted	46	0.033781	0.0438059	1.03436	0.949254	1.12709	0.440617	0.870051	MFI	Treg	CD127 on CD45RA+ CD4+
ebi-a-GCST90001899	Osteonecrosis|| id:finngen_R9_M13_OSTEONECROSIS	Osteonecrosis	ebi-a-GCST90001899	Inverse variance weighted	33	-0.0345546	0.0309306	0.966036	0.90921	1.02641	0.263925	0.870057	MFI	Treg	CD28 on CD4 Treg
ebi-a-GCST90001996	Osteonecrosis|| id:finngen_R9_M13_OSTEONECROSIS	Osteonecrosis	ebi-a-GCST90001996	Inverse variance weighted	56	-0.0333414	0.0286182	0.967208	0.914449	1.02301	0.244001	0.870794	MFI	Monocyte	CX3CR1 on CD14+ CD16+ monocyte
ebi-a-GCST90001725	Osteonecrosis|| id:finngen_R9_M13_OSTEONECROSIS	Osteonecrosis	ebi-a-GCST90001725	Inverse variance weighted	34	-0.0314235	0.0213521	0.969065	0.929347	1.01048	0.141107	0.871277	MFI	B cell	CD19 on IgD+ CD24-
ebi-a-GCST90001795	Osteonecrosis|| id:finngen_R9_M13_OSTEONECROSIS	Osteonecrosis	ebi-a-GCST90001795	Inverse variance weighted	26	0.0509291	0.0515269	1.05225	0.951169	1.16407	0.322958	0.872436	MFI	B cell	CD25 on transitional
ebi-a-GCST90001807	Osteonecrosis|| id:finngen_R9_M13_OSTEONECROSIS	Osteonecrosis	ebi-a-GCST90001807	Inverse variance weighted	22	-0.0365798	0.0468677	0.964081	0.879466	1.05684	0.435102	0.872447	MFI	B cell	CD27 on PB/PC
ebi-a-GCST90001837	Osteonecrosis|| id:finngen_R9_M13_OSTEONECROSIS	Osteonecrosis	ebi-a-GCST90001837	Inverse variance weighted	21	0.0410644	0.0389387	1.04192	0.965359	1.12455	0.291613	0.872596	MFI	Myeloid cell	CD66b on Gr MDSC
ebi-a-GCST90002023	Osteonecrosis|| id:finngen_R9_M13_OSTEONECROSIS	Osteonecrosis	ebi-a-GCST90002023	Inverse variance weighted	24	-0.0354076	0.0472065	0.965212	0.879913	1.05878	0.45322	0.872785	MFI	Maturation stages of T cell	CD4 on CM CD4 +
ebi-a-GCST90001868	Osteonecrosis|| id:finngen_R9_M13_OSTEONECROSIS	Osteonecrosis	ebi-a-GCST90001868	Inverse variance weighted	84	-0.0267885	0.0242479	0.973567	0.92838	1.02095	0.269256	0.872838	MFI	Treg	CD3 on CD4 Treg
ebi-a-GCST90002054	Osteonecrosis|| id:finngen_R9_M13_OSTEONECROSIS	Osteonecrosis	ebi-a-GCST90002054	Inverse variance weighted	50	-0.0356526	0.0371116	0.964975	0.897276	1.03778	0.33671	0.873201	MFI	Maturation stages of T cell	CD8 on CM CD8br
ebi-a-GCST90001751	Osteonecrosis|| id:finngen_R9_M13_OSTEONECROSIS	Osteonecrosis	ebi-a-GCST90001751	Inverse variance weighted	37	-0.031998	0.0378061	0.968509	0.899337	1.043	0.397346	0.873264	MFI	B cell	CD20 on IgD+ CD38br
ebi-a-GCST90001884	Osteonecrosis|| id:finngen_R9_M13_OSTEONECROSIS	Osteonecrosis	ebi-a-GCST90001884	Inverse variance weighted	86	0.0240981	0.023297	1.02439	0.978667	1.07225	0.300955	0.873668	MFI	TBNK	CD16-CD56 on NK
ebi-a-GCST90002033	Osteonecrosis|| id:finngen_R9_M13_OSTEONECROSIS	Osteonecrosis	ebi-a-GCST90002033	Inverse variance weighted	30	-0.0308708	0.0414263	0.969601	0.893985	1.05161	0.456152	0.874104	MFI	Treg	CD39 on granulocyte
ebi-a-GCST90001746	Osteonecrosis|| id:finngen_R9_M13_OSTEONECROSIS	Osteonecrosis	ebi-a-GCST90001746	Inverse variance weighted	41	-0.0414607	0.0414224	0.959387	0.884575	1.04053	0.316863	0.874182	MFI	B cell	CD20 on IgD+ CD24+
ebi-a-GCST90001960	Osteonecrosis|| id:finngen_R9_M13_OSTEONECROSIS	Osteonecrosis	ebi-a-GCST90001960	Inverse variance weighted	18	-0.0288522	0.027652	0.97156	0.920305	1.02567	0.296762	0.874548	MFI	Treg	CD25 on CD4+
ebi-a-GCST90001753	Osteonecrosis|| id:finngen_R9_M13_OSTEONECROSIS	Osteonecrosis	ebi-a-GCST90001753	Inverse variance weighted	39	-0.0627342	0.0369967	0.939193	0.873499	1.00983	0.0899488	0.874752	MFI	B cell	CD20 on IgD- CD24-
ebi-a-GCST90001935	Osteonecrosis|| id:finngen_R9_M13_OSTEONECROSIS	Osteonecrosis	ebi-a-GCST90001935	Inverse variance weighted	23	0.039721	0.0528404	1.04052	0.938149	1.15406	0.452221	0.875194	MFI	Treg	CD25 on CD39+ CD4 Treg
ebi-a-GCST90001755	Osteonecrosis|| id:finngen_R9_M13_OSTEONECROSIS	Osteonecrosis	ebi-a-GCST90001755	Inverse variance weighted	54	-0.0513496	0.0446147	0.949947	0.870407	1.03675	0.249751	0.875252	MFI	B cell	CD20 on IgD- CD38-
ebi-a-GCST90002026	Osteonecrosis|| id:finngen_R9_M13_OSTEONECROSIS	Osteonecrosis	ebi-a-GCST90002026	Inverse variance weighted	26	-0.0457595	0.0461926	0.955272	0.872584	1.0458	0.321869	0.875574	MFI	Maturation stages of T cell	CD4 on TD CD4+
ebi-a-GCST90002038	Osteonecrosis|| id:finngen_R9_M13_OSTEONECROSIS	Osteonecrosis	ebi-a-GCST90002038	Inverse variance weighted	23	0.0306269	0.0305068	1.0311	0.971255	1.09463	0.315409	0.876388	MFI	cDC	CD80 on CD62L+ plasmacytoid DC
ebi-a-GCST90001845	Osteonecrosis|| id:finngen_R9_M13_OSTEONECROSIS	Osteonecrosis	ebi-a-GCST90001845	Inverse variance weighted	65	-0.0322728	0.0279272	0.968242	0.916668	1.02272	0.247843	0.876464	MFI	Maturation stages of T cell	CD3 on CD45RA- CD4+
ebi-a-GCST90001984	Osteonecrosis|| id:finngen_R9_M13_OSTEONECROSIS	Osteonecrosis	ebi-a-GCST90001984	Inverse variance weighted	109	0.025677	0.025459	1.02601	0.976068	1.07851	0.313185	0.876468	MFI	Monocyte	HLA DR on CD14- CD16+ monocyte
ebi-a-GCST90001875	Osteonecrosis|| id:finngen_R9_M13_OSTEONECROSIS	Osteonecrosis	ebi-a-GCST90001875	Inverse variance weighted	19	0.0340857	0.0362498	1.03467	0.963711	1.11086	0.347063	0.876673	MFI	Maturation stages of T cell	HVEM on CD4+
ebi-a-GCST90001933	Osteonecrosis|| id:finngen_R9_M13_OSTEONECROSIS	Osteonecrosis	ebi-a-GCST90001933	Inverse variance weighted	30	0.0369063	0.0316382	1.0376	0.975208	1.10397	0.243407	0.876717	MFI	Treg	CD25 on CD45RA- CD4 not Treg
ebi-a-GCST90002095	Osteonecrosis|| id:finngen_R9_M13_OSTEONECROSIS	Osteonecrosis	ebi-a-GCST90002095	Inverse variance weighted	25	-0.0293036	0.0375377	0.971122	0.902237	1.04526	0.435013	0.876787	MFI	Myeloid cell	CD11b on CD33dim HLA DR-
ebi-a-GCST90001827	Osteonecrosis|| id:finngen_R9_M13_OSTEONECROSIS	Osteonecrosis	ebi-a-GCST90001827	Inverse variance weighted	40	0.031039	0.0364507	1.03153	0.960401	1.10792	0.394472	0.876856	MFI	B cell	IgD on IgD+
ebi-a-GCST90001731	Osteonecrosis|| id:finngen_R9_M13_OSTEONECROSIS	Osteonecrosis	ebi-a-GCST90001731	Inverse variance weighted	25	-0.0512588	0.0494512	0.950033	0.862273	1.04672	0.299944	0.87728	MFI	B cell	CD19 on IgD- CD24-
ebi-a-GCST90002042	Osteonecrosis|| id:finngen_R9_M13_OSTEONECROSIS	Osteonecrosis	ebi-a-GCST90002042	Inverse variance weighted	19	0.0689214	0.0568677	1.07135	0.958353	1.19767	0.225527	0.877302	MFI	Myeloid cell	CD45 on CD33br HLA DR+ CD14-
ebi-a-GCST90001920	Osteonecrosis|| id:finngen_R9_M13_OSTEONECROSIS	Osteonecrosis	ebi-a-GCST90001920	Inverse variance weighted	25	-0.0445793	0.0448562	0.9564	0.875905	1.04429	0.320307	0.877461	MFI	TBNK	CD45 on HLA DR+ CD4+
ebi-a-GCST90001849	Osteonecrosis|| id:finngen_R9_M13_OSTEONECROSIS	Osteonecrosis	ebi-a-GCST90001849	Inverse variance weighted	39	-0.0321737	0.0379893	0.968338	0.898856	1.04319	0.397043	0.877554	MFI	TBNK	CD3 on HLA DR+ CD4+
ebi-a-GCST90001718	Osteonecrosis|| id:finngen_R9_M13_OSTEONECROSIS	Osteonecrosis	ebi-a-GCST90001718	Inverse variance weighted	219	0.02125	0.0145605	1.02148	0.992738	1.05105	0.144448	0.877972	MFI	B cell	BAFF-R on sw mem
ebi-a-GCST90001909	Osteonecrosis|| id:finngen_R9_M13_OSTEONECROSIS	Osteonecrosis	ebi-a-GCST90001909	Inverse variance weighted	19	0.0523476	0.0544465	1.05374	0.947084	1.17241	0.336325	0.878057	MFI	TBNK	CD45 on CD14+ monocyte
ebi-a-GCST90002063	Osteonecrosis|| id:finngen_R9_M13_OSTEONECROSIS	Osteonecrosis	ebi-a-GCST90002063	Inverse variance weighted	34	-0.0397167	0.0329511	0.961062	0.900954	1.02518	0.22808	0.878447	MFI	Treg	CD4 on CD4 Treg
ebi-a-GCST90002070	Osteonecrosis|| id:finngen_R9_M13_OSTEONECROSIS	Osteonecrosis	ebi-a-GCST90002070	Inverse variance weighted	40	-0.0255594	0.0269763	0.974764	0.924564	1.02769	0.343397	0.878824	MFI	Treg	CD4 on activated & secreting Treg
ebi-a-GCST90002001	Osteonecrosis|| id:finngen_R9_M13_OSTEONECROSIS	Osteonecrosis	ebi-a-GCST90002001	Inverse variance weighted	17	-0.0550148	0.06568	0.946471	0.832146	1.0765	0.402245	0.879064	MFI	Monocyte	CD64 on CD14- CD16-
ebi-a-GCST90001878	Osteonecrosis|| id:finngen_R9_M13_OSTEONECROSIS	Osteonecrosis	ebi-a-GCST90001878	Inverse variance weighted	22	0.0345161	0.0404339	1.03512	0.956251	1.12049	0.393303	0.879282	MFI	Maturation stages of T cell	HVEM on EM CD4+
ebi-a-GCST90002098	Osteonecrosis|| id:finngen_R9_M13_OSTEONECROSIS	Osteonecrosis	ebi-a-GCST90002098	Inverse variance weighted	131	-0.013072	0.0173857	0.987013	0.953946	1.02123	0.452121	0.879376	MFI	Maturation stages of T cell	CD45RA on naive CD4+
ebi-a-GCST90001703	Osteonecrosis|| id:finngen_R9_M13_OSTEONECROSIS	Osteonecrosis	ebi-a-GCST90001703	Inverse variance weighted	226	0.0155601	0.0148943	1.01568	0.98646	1.04577	0.29616	0.879438	MFI	B cell	BAFF-R on IgD+ CD24+
ebi-a-GCST90001940	Osteonecrosis|| id:finngen_R9_M13_OSTEONECROSIS	Osteonecrosis	ebi-a-GCST90001940	Inverse variance weighted	14	0.0633157	0.054126	1.06536	0.958131	1.1846	0.242088	0.880114	MFI	Treg	CD25 on CD39+ activated Treg
ebi-a-GCST90001980	Osteonecrosis|| id:finngen_R9_M13_OSTEONECROSIS	Osteonecrosis	ebi-a-GCST90001980	Inverse variance weighted	53	0.0247236	0.0313301	1.02503	0.963981	1.08995	0.430035	0.88044	MFI	Monocyte	CD40 on CD14+ CD16- monocyte
ebi-a-GCST90001826	Osteonecrosis|| id:finngen_R9_M13_OSTEONECROSIS	Osteonecrosis	ebi-a-GCST90001826	Inverse variance weighted	76	0.0343463	0.0339959	1.03494	0.96823	1.10625	0.312348	0.880458	MFI	B cell	IgD on unsw mem
ebi-a-GCST90001835	Osteonecrosis|| id:finngen_R9_M13_OSTEONECROSIS	Osteonecrosis	ebi-a-GCST90001835	Inverse variance weighted	16	-0.0545197	0.0697891	0.94694	0.82588	1.08575	0.434681	0.880681	MFI	cDC	CD62L on granulocyte
ebi-a-GCST90001873	Osteonecrosis|| id:finngen_R9_M13_OSTEONECROSIS	Osteonecrosis	ebi-a-GCST90001873	Inverse variance weighted	21	-0.0534528	0.0362547	0.947951	0.882928	1.01776	0.140382	0.880782	MFI	Maturation stages of T cell	HVEM on EM CD8br
ebi-a-GCST90002027	Osteonecrosis|| id:finngen_R9_M13_OSTEONECROSIS	Osteonecrosis	ebi-a-GCST90002027	Inverse variance weighted	33	-0.0496549	0.0422614	0.951558	0.875914	1.03373	0.240015	0.880811	MFI	Maturation stages of T cell	CD4 on CD45RA+ CD4+
ebi-a-GCST90001723	Osteonecrosis|| id:finngen_R9_M13_OSTEONECROSIS	Osteonecrosis	ebi-a-GCST90001723	Inverse variance weighted	39	-0.025238	0.031842	0.975078	0.916083	1.03787	0.42801	0.880931	MFI	B cell	CD19 on CD24+ CD27+
ebi-a-GCST90001765	Osteonecrosis|| id:finngen_R9_M13_OSTEONECROSIS	Osteonecrosis	ebi-a-GCST90001765	Inverse variance weighted	37	0.0295609	0.0246797	1.03	0.981365	1.08105	0.231001	0.880975	MFI	B cell	CD24 on IgD+ CD24+
ebi-a-GCST90001992	Osteonecrosis|| id:finngen_R9_M13_OSTEONECROSIS	Osteonecrosis	ebi-a-GCST90001992	Inverse variance weighted	45	-0.0265858	0.0225224	0.973765	0.931714	1.01771	0.237836	0.881126	MFI	Monocyte	CCR2 on CD14+ CD16+ monocyte
ebi-a-GCST90002091	Osteonecrosis|| id:finngen_R9_M13_OSTEONECROSIS	Osteonecrosis	ebi-a-GCST90002091	Inverse variance weighted	30	0.0290258	0.0308413	1.02945	0.969065	1.0936	0.346636	0.881317	MFI	Myeloid cell	CD11b on CD14+ monocyte
ebi-a-GCST90001740	Osteonecrosis|| id:finngen_R9_M13_OSTEONECROSIS	Osteonecrosis	ebi-a-GCST90001740	Inverse variance weighted	35	-0.0349055	0.0374441	0.965697	0.897362	1.03923	0.351231	0.881476	MFI	B cell	CD19 on sw mem
ebi-a-GCST90002055	Osteonecrosis|| id:finngen_R9_M13_OSTEONECROSIS	Osteonecrosis	ebi-a-GCST90002055	Inverse variance weighted	56	-0.0431851	0.0364279	0.957734	0.891737	1.02862	0.235822	0.882064	MFI	Maturation stages of T cell	CD8 on naive CD8br
ebi-a-GCST90001841	Osteonecrosis|| id:finngen_R9_M13_OSTEONECROSIS	Osteonecrosis	ebi-a-GCST90001841	Inverse variance weighted	62	-0.0244712	0.0286619	0.975826	0.922518	1.03221	0.393223	0.884184	MFI	Maturation stages of T cell	CD3 on CM CD4+

## Sheet: Relative count
id.exposure	id.outcome	outcome	exposure	method	nsnp	b	se	or	or_lci95	or_uci95	pval	p_fdr	Trait.type	Panel	Trait
ebi-a-GCST90001451	Osteonecrosis|| id:finngen_R9_M13_OSTEONECROSIS	Osteonecrosis	ebi-a-GCST90001451	Inverse variance weighted	28	0.143542	0.042939	1.15435	1.06118	1.25571	0.000829004	0.159169	Relative count	cDC	CD62L- monocyte %monocyte
ebi-a-GCST90001441	Osteonecrosis|| id:finngen_R9_M13_OSTEONECROSIS	Osteonecrosis	ebi-a-GCST90001441	Inverse variance weighted	25	0.0547788	0.0637369	1.05631	0.932258	1.19686	0.390091	0.90238	Relative count	B cell	IgD+ CD24- %lymphocyte
ebi-a-GCST90001555	Osteonecrosis|| id:finngen_R9_M13_OSTEONECROSIS	Osteonecrosis	ebi-a-GCST90001555	Inverse variance weighted	40	0.0200402	0.0232206	1.02024	0.974849	1.06775	0.388119	0.908767	Relative count	Maturation stages of T cell	EM CD8br %CD8br
ebi-a-GCST90001476	Osteonecrosis|| id:finngen_R9_M13_OSTEONECROSIS	Osteonecrosis	ebi-a-GCST90001476	Inverse variance weighted	21	-0.052029	0.0632167	0.949301	0.838674	1.07452	0.410493	0.916449	Relative count	TBNK	HLA DR++ monocyte %leukocyte
ebi-a-GCST90001471	Osteonecrosis|| id:finngen_R9_M13_OSTEONECROSIS	Osteonecrosis	ebi-a-GCST90001471	Inverse variance weighted	34	-0.0335731	0.0400573	0.966984	0.893968	1.04596	0.401959	0.918763	Relative count	cDC	CD62L- plasmacytoid DC %DC
ebi-a-GCST90001697	Osteonecrosis|| id:finngen_R9_M13_OSTEONECROSIS	Osteonecrosis	ebi-a-GCST90001697	Inverse variance weighted	259	-0.000586205	0.000678642	0.999414	0.998085	1.00074	0.387703	0.918999	Relative count	Treg	CD45RA- CD28- CD8br %T cell
ebi-a-GCST90001565	Osteonecrosis|| id:finngen_R9_M13_OSTEONECROSIS	Osteonecrosis	ebi-a-GCST90001565	Inverse variance weighted	16	0.0473938	0.0575115	1.04853	0.936759	1.17365	0.409897	0.925884	Relative count	Maturation stages of T cell	CM DN (CD4-CD8-) %T cell
ebi-a-GCST90001610	Osteonecrosis|| id:finngen_R9_M13_OSTEONECROSIS	Osteonecrosis	ebi-a-GCST90001610	Inverse variance weighted	52	-0.0350145	0.0405345	0.965591	0.891846	1.04544	0.387687	0.930448	Relative count	TBNK	CD4+ CD8dim %lymphocyte
ebi-a-GCST90001433	Osteonecrosis|| id:finngen_R9_M13_OSTEONECROSIS	Osteonecrosis	ebi-a-GCST90001433	Inverse variance weighted	21	-0.0524324	0.0601174	0.948918	0.843443	1.06758	0.383117	0.93112	Relative count	B cell	IgD- CD27- %lymphocyte
ebi-a-GCST90001533	Osteonecrosis|| id:finngen_R9_M13_OSTEONECROSIS	Osteonecrosis	ebi-a-GCST90001533	Inverse variance weighted	30	-0.0298082	0.0371841	0.970632	0.902407	1.04401	0.422763	0.932994	Relative count	Myeloid cell	Basophil %CD33dim HLA DR- CD66b-
ebi-a-GCST90001453	Osteonecrosis|| id:finngen_R9_M13_OSTEONECROSIS	Osteonecrosis	ebi-a-GCST90001453	Inverse variance weighted	19	-0.0596619	0.0654942	0.942083	0.828589	1.07112	0.362322	0.940078	Relative count	cDC	CD11c+ CD62L- monocyte %monocyte
ebi-a-GCST90001445	Osteonecrosis|| id:finngen_R9_M13_OSTEONECROSIS	Osteonecrosis	ebi-a-GCST90001445	Inverse variance weighted	13	0.0651514	0.0836517	1.06732	0.905918	1.25748	0.436073	0.940742	Relative count	B cell	IgD- CD38- %B cell
ebi-a-GCST90001391	Osteonecrosis|| id:finngen_R9_M13_OSTEONECROSIS	Osteonecrosis	ebi-a-GCST90001391	Inverse variance weighted	19	-0.0536295	0.0614613	0.947783	0.840218	1.06912	0.382896	0.942513	Relative count	B cell	IgD+ %B cell
ebi-a-GCST90001674	Osteonecrosis|| id:finngen_R9_M13_OSTEONECROSIS	Osteonecrosis	ebi-a-GCST90001674	Inverse variance weighted	20	-0.05311	0.0476983	0.948276	0.863641	1.0412	0.265513	0.944045	Relative count	Treg	CD28- CD127- CD25++ CD8br %CD8br
ebi-a-GCST90001497	Osteonecrosis|| id:finngen_R9_M13_OSTEONECROSIS	Osteonecrosis	ebi-a-GCST90001497	Inverse variance weighted	195	0.0118138	0.0150726	1.01188	0.982428	1.04222	0.433161	0.945078	Relative count	Treg	CD39+ secreting Treg %CD4 Treg
ebi-a-GCST90001694	Osteonecrosis|| id:finngen_R9_M13_OSTEONECROSIS	Osteonecrosis	ebi-a-GCST90001694	Inverse variance weighted	26	0.0590246	0.0633371	1.0608	0.936959	1.20101	0.351382	0.950216	Relative count	Treg	CD28- DN (CD4-CD8-) %T cell
ebi-a-GCST90001573	Osteonecrosis|| id:finngen_R9_M13_OSTEONECROSIS	Osteonecrosis	ebi-a-GCST90001573	Inverse variance weighted	34	-0.0316789	0.0347194	0.968818	0.905083	1.03704	0.361545	0.950913	Relative count	Maturation stages of T cell	TD DN (CD4-CD8-) %DN
ebi-a-GCST90001561	Osteonecrosis|| id:finngen_R9_M13_OSTEONECROSIS	Osteonecrosis	ebi-a-GCST90001561	Inverse variance weighted	46	-0.0226423	0.0217468	0.977612	0.936818	1.02018	0.297794	0.952941	Relative count	Maturation stages of T cell	CD45RA+ CD8br %CD8br
ebi-a-GCST90001575	Osteonecrosis|| id:finngen_R9_M13_OSTEONECROSIS	Osteonecrosis	ebi-a-GCST90001575	Inverse variance weighted	42	-0.0320676	0.0366962	0.968441	0.901232	1.04066	0.382191	0.952995	Relative count	Maturation stages of T cell	Naive CD4+ %T cell
ebi-a-GCST90001528	Osteonecrosis|| id:finngen_R9_M13_OSTEONECROSIS	Osteonecrosis	ebi-a-GCST90001528	Inverse variance weighted	28	0.0190228	0.0215508	1.0192	0.977051	1.06318	0.377401	0.953435	Relative count	Myeloid cell	CD33dim HLA DR+ CD11b- %CD33dim HLA DR+
ebi-a-GCST90001658	Osteonecrosis|| id:finngen_R9_M13_OSTEONECROSIS	Osteonecrosis	ebi-a-GCST90001658	Inverse variance weighted	223	0.0107136	0.0140955	1.01077	0.983229	1.03909	0.44721	0.954047	Relative count	Treg	CD39+ CD4+ %T cell
ebi-a-GCST90001502	Osteonecrosis|| id:finngen_R9_M13_OSTEONECROSIS	Osteonecrosis	ebi-a-GCST90001502	Inverse variance weighted	98	0.0123145	0.0123553	1.01239	0.988169	1.03721	0.31891	0.956731	Relative count	Treg	Activated & secreting Treg %CD4 Treg
ebi-a-GCST90001668	Osteonecrosis|| id:finngen_R9_M13_OSTEONECROSIS	Osteonecrosis	ebi-a-GCST90001668	Inverse variance weighted	35	0.0245903	0.0220203	1.0249	0.981602	1.0701	0.264117	0.9568	Relative count	Treg	CD28+ CD45RA- CD8dim %CD8dim
ebi-a-GCST90001549	Osteonecrosis|| id:finngen_R9_M13_OSTEONECROSIS	Osteonecrosis	ebi-a-GCST90001549	Inverse variance weighted	29	0.0606651	0.0579268	1.06254	0.948502	1.1903	0.294974	0.959915	Relative count	Maturation stages of T cell	CM CD8br %CD8br
ebi-a-GCST90001526	Osteonecrosis|| id:finngen_R9_M13_OSTEONECROSIS	Osteonecrosis	ebi-a-GCST90001526	Inverse variance weighted	28	0.0183799	0.0246184	1.01855	0.97057	1.0689	0.45531	0.960653	Relative count	Myeloid cell	CD33dim HLA DR+ CD11b+ %CD33dim HLA DR+
ebi-a-GCST90001393	Osteonecrosis|| id:finngen_R9_M13_OSTEONECROSIS	Osteonecrosis	ebi-a-GCST90001393	Inverse variance weighted	14	0.0753769	0.079879	1.07829	0.922022	1.26104	0.345354	0.960985	Relative count	B cell	IgD+ CD38dim %B cell
ebi-a-GCST90001553	Osteonecrosis|| id:finngen_R9_M13_OSTEONECROSIS	Osteonecrosis	ebi-a-GCST90001553	Inverse variance weighted	34	-0.0285665	0.0312391	0.971838	0.914118	1.0332	0.360483	0.961289	Relative count	Maturation stages of T cell	Naive CD8br %T cell
ebi-a-GCST90001584	Osteonecrosis|| id:finngen_R9_M13_OSTEONECROSIS	Osteonecrosis	ebi-a-GCST90001584	Inverse variance weighted	32	-0.0454626	0.0487191	0.955555	0.868531	1.0513	0.350739	0.962027	Relative count	Monocyte	CD14- CD16+ monocyte %monocyte
ebi-a-GCST90001543	Osteonecrosis|| id:finngen_R9_M13_OSTEONECROSIS	Osteonecrosis	ebi-a-GCST90001543	Inverse variance weighted	38	0.0306283	0.0346119	1.0311	0.963473	1.10348	0.376207	0.96309	Relative count	Maturation stages of T cell	EM CD4+ %CD4+
ebi-a-GCST90001619	Osteonecrosis|| id:finngen_R9_M13_OSTEONECROSIS	Osteonecrosis	ebi-a-GCST90001619	Inverse variance weighted	51	-0.0228445	0.0328823	0.977414	0.916408	1.04248	0.487221	0.964396	Relative count	TBNK	HLA DR+ T cell%T cell
ebi-a-GCST90001559	Osteonecrosis|| id:finngen_R9_M13_OSTEONECROSIS	Osteonecrosis	ebi-a-GCST90001559	Inverse variance weighted	32	0.0379208	0.0398789	1.03865	0.960557	1.12309	0.341656	0.964675	Relative count	Maturation stages of T cell	TD CD8br %T cell
ebi-a-GCST90001395	Osteonecrosis|| id:finngen_R9_M13_OSTEONECROSIS	Osteonecrosis	ebi-a-GCST90001395	Inverse variance weighted	25	-0.0304153	0.028567	0.970043	0.917221	1.02591	0.287011	0.966775	Relative count	B cell	IgD+ CD38- %B cell
ebi-a-GCST90001587	Osteonecrosis|| id:finngen_R9_M13_OSTEONECROSIS	Osteonecrosis	ebi-a-GCST90001587	Inverse variance weighted	38	-0.0557574	0.0497203	0.945769	0.85795	1.04258	0.262108	0.967784	Relative count	Monocyte	CD16+ monocyte %monocyte
ebi-a-GCST90001689	Osteonecrosis|| id:finngen_R9_M13_OSTEONECROSIS	Osteonecrosis	ebi-a-GCST90001689	Inverse variance weighted	42	0.0132629	0.0126055	1.01335	0.988621	1.0387	0.292733	0.969047	Relative count	Treg	CD28+ CD45RA+ CD8br %CD8br
ebi-a-GCST90001459	Osteonecrosis|| id:finngen_R9_M13_OSTEONECROSIS	Osteonecrosis	ebi-a-GCST90001459	Inverse variance weighted	49	-0.0428402	0.0398881	0.958064	0.886016	1.03597	0.282818	0.969663	Relative count	cDC	Myeloid DC %DC
ebi-a-GCST90001437	Osteonecrosis|| id:finngen_R9_M13_OSTEONECROSIS	Osteonecrosis	ebi-a-GCST90001437	Inverse variance weighted	25	-0.0709197	0.0710951	0.931537	0.810369	1.07082	0.318506	0.970684	Relative count	B cell	Naive-mature B cell %lymphocyte
ebi-a-GCST90001436	Osteonecrosis|| id:finngen_R9_M13_OSTEONECROSIS	Osteonecrosis	ebi-a-GCST90001436	Inverse variance weighted	32	-0.018936	0.0271753	0.981242	0.930345	1.03492	0.485924	0.971847	Relative count	B cell	Memory B cell %lymphocyte
ebi-a-GCST90001511	Osteonecrosis|| id:finngen_R9_M13_OSTEONECROSIS	Osteonecrosis	ebi-a-GCST90001511	Inverse variance weighted	37	0.0226763	0.023735	1.02294	0.976438	1.07165	0.339377	0.972544	Relative count	Treg	CD25hi CD45RA- CD4 not Treg %CD4+
ebi-a-GCST90001431	Osteonecrosis|| id:finngen_R9_M13_OSTEONECROSIS	Osteonecrosis	ebi-a-GCST90001431	Inverse variance weighted	22	0.0430328	0.0441593	1.04397	0.957414	1.13836	0.329814	0.974218	Relative count	B cell	IgD+ CD38- %lymphocyte
ebi-a-GCST90001641	Osteonecrosis|| id:finngen_R9_M13_OSTEONECROSIS	Osteonecrosis	ebi-a-GCST90001641	Inverse variance weighted	21	-0.0473083	0.049087	0.953793	0.866304	1.05012	0.335164	0.975024	Relative count	TBNK	CD3- lymphocyte %leukocyte
ebi-a-GCST90001673	Osteonecrosis|| id:finngen_R9_M13_OSTEONECROSIS	Osteonecrosis	ebi-a-GCST90001673	Inverse variance weighted	17	-0.046599	0.0464662	0.95447	0.871384	1.04548	0.31593	0.978363	Relative count	Treg	CD28- CD127- CD25++ CD8br %T cell
ebi-a-GCST90001413	Osteonecrosis|| id:finngen_R9_M13_OSTEONECROSIS	Osteonecrosis	ebi-a-GCST90001413	Inverse variance weighted	16	0.0321991	0.0455031	1.03272	0.944606	1.12906	0.479178	0.978746	Relative count	B cell	IgD- CD24- %B cell
ebi-a-GCST90001644	Osteonecrosis|| id:finngen_R9_M13_OSTEONECROSIS	Osteonecrosis	ebi-a-GCST90001644	Inverse variance weighted	38	0.0302822	0.0433207	1.03075	0.946839	1.12209	0.484537	0.979276	Relative count	TBNK	B cell %lymphocyte
ebi-a-GCST90001538	Osteonecrosis|| id:finngen_R9_M13_OSTEONECROSIS	Osteonecrosis	ebi-a-GCST90001538	Inverse variance weighted	37	0.0110106	0.0152242	1.01107	0.981347	1.0417	0.46954	0.979911	Relative count	Maturation stages of T cell	CM CD4+ %CD4+
ebi-a-GCST90001404	Osteonecrosis|| id:finngen_R9_M13_OSTEONECROSIS	Osteonecrosis	ebi-a-GCST90001404	Inverse variance weighted	27	0.0289219	0.040468	1.02934	0.950853	1.11431	0.474804	0.98024	Relative count	B cell	PB/PC %B cell
ebi-a-GCST90001679	Osteonecrosis|| id:finngen_R9_M13_OSTEONECROSIS	Osteonecrosis	ebi-a-GCST90001679	Inverse variance weighted	18	0.066493	0.0616938	1.06875	0.947028	1.20613	0.281127	0.981389	Relative count	Treg	CD25++ CD8br %T cell
ebi-a-GCST90001419	Osteonecrosis|| id:finngen_R9_M13_OSTEONECROSIS	Osteonecrosis	ebi-a-GCST90001419	Inverse variance weighted	19	0.0325411	0.0490793	1.03308	0.938329	1.13739	0.50731	0.983874	Relative count	B cell	CD20- %B cell
ebi-a-GCST90001463	Osteonecrosis|| id:finngen_R9_M13_OSTEONECROSIS	Osteonecrosis	ebi-a-GCST90001463	Inverse variance weighted	59	0.0314629	0.028025	1.03196	0.976807	1.09023	0.261577	0.98476	Relative count	cDC	CD62L- DC %DC
ebi-a-GCST90001617	Osteonecrosis|| id:finngen_R9_M13_OSTEONECROSIS	Osteonecrosis	ebi-a-GCST90001617	Inverse variance weighted	19	-0.0321006	0.0318113	0.968409	0.909872	1.03071	0.31293	0.984959	Relative count	TBNK	TCRgd %lymphocyte
ebi-a-GCST90001602	Osteonecrosis|| id:finngen_R9_M13_OSTEONECROSIS	Osteonecrosis	ebi-a-GCST90001602	Inverse variance weighted	24	-0.0273167	0.0422855	0.973053	0.895658	1.05714	0.518274	0.985235	Relative count	TBNK	Lymphocyte %leukocyte
ebi-a-GCST90001519	Osteonecrosis|| id:finngen_R9_M13_OSTEONECROSIS	Osteonecrosis	ebi-a-GCST90001519	Inverse variance weighted	20	0.00234164	0.0353657	1.00234	0.935218	1.07429	0.947209	0.988392	Relative count	Myeloid cell	CD33br HLA DR+ CD14- %CD33br HLA DR+
ebi-a-GCST90001597	Osteonecrosis|| id:finngen_R9_M13_OSTEONECROSIS	Osteonecrosis	ebi-a-GCST90001597	Inverse variance weighted	31	0.0432569	0.0649123	1.04421	0.919458	1.18588	0.505161	0.989704	Relative count	TBNK	CD8dim %T cell
ebi-a-GCST90001622	Osteonecrosis|| id:finngen_R9_M13_OSTEONECROSIS	Osteonecrosis	ebi-a-GCST90001622	Inverse variance weighted	52	-0.024748	0.0380572	0.975556	0.905435	1.05111	0.515508	0.989776	Relative count	TBNK	NKT %T cell
ebi-a-GCST90001634	Osteonecrosis|| id:finngen_R9_M13_OSTEONECROSIS	Osteonecrosis	ebi-a-GCST90001634	Inverse variance weighted	47	0.00314552	0.0468195	1.00315	0.915193	1.09956	0.946435	0.992981	Relative count	TBNK	CD8dim NKT %T cell
ebi-a-GCST90001440	Osteonecrosis|| id:finngen_R9_M13_OSTEONECROSIS	Osteonecrosis	ebi-a-GCST90001440	Inverse variance weighted	24	-0.0679273	0.0601772	0.934328	0.830378	1.05129	0.258987	0.99451	Relative count	B cell	IgD- CD24- %lymphocyte
ebi-a-GCST90001661	Osteonecrosis|| id:finngen_R9_M13_OSTEONECROSIS	Osteonecrosis	ebi-a-GCST90001661	Inverse variance weighted	34	-0.00311248	0.0376665	0.996892	0.925946	1.07327	0.934144	0.99642	Relative count	Treg	CD28- CD8dim %T cell
ebi-a-GCST90001558	Osteonecrosis|| id:finngen_R9_M13_OSTEONECROSIS	Osteonecrosis	ebi-a-GCST90001558	Inverse variance weighted	54	-0.00204197	0.0295701	0.99796	0.941765	1.05751	0.944946	0.996866	Relative count	Maturation stages of T cell	TD CD8br %CD8br
ebi-a-GCST90001671	Osteonecrosis|| id:finngen_R9_M13_OSTEONECROSIS	Osteonecrosis	ebi-a-GCST90001671	Inverse variance weighted	197	0.00046988	0.0157503	1.00047	0.970057	1.03184	0.9762	0.99697	Relative count	Treg	CD39+ CD8br %CD8br
ebi-a-GCST90001500	Osteonecrosis|| id:finngen_R9_M13_OSTEONECROSIS	Osteonecrosis	ebi-a-GCST90001500	Inverse variance weighted	49	0.000448294	0.027543	1.00045	0.947872	1.05594	0.987014	0.997404	Relative count	Treg	Activated & resting Treg %CD4+
ebi-a-GCST90001646	Osteonecrosis|| id:finngen_R9_M13_OSTEONECROSIS	Osteonecrosis	ebi-a-GCST90001646	Inverse variance weighted	32	-0.001247	0.0261494	0.998754	0.948855	1.05128	0.961965	0.998364	Relative count	TBNK	NK %CD3- lymphocyte
ebi-a-GCST90001544	Osteonecrosis|| id:finngen_R9_M13_OSTEONECROSIS	Osteonecrosis	ebi-a-GCST90001544	Inverse variance weighted	35	-2.84409e-05	0.0385512	0.999972	0.927197	1.07846	0.999411	0.999411	Relative count	Maturation stages of T cell	EM CD4+ %T cell
ebi-a-GCST90001516	Osteonecrosis|| id:finngen_R9_M13_OSTEONECROSIS	Osteonecrosis	ebi-a-GCST90001516	Inverse variance weighted	20	-0.00145775	0.0373921	0.998543	0.927979	1.07447	0.968902	1.00016	Relative count	Myeloid cell	Im MDSC %CD33dim HLA DR- CD66b-
ebi-a-GCST90001667	Osteonecrosis|| id:finngen_R9_M13_OSTEONECROSIS	Osteonecrosis	ebi-a-GCST90001667	Inverse variance weighted	36	0.00127706	0.015261	1.00128	0.971772	1.03168	0.933309	1.00109	Relative count	Treg	CD28+ CD45RA- CD8dim %T cell
ebi-a-GCST90001568	Osteonecrosis|| id:finngen_R9_M13_OSTEONECROSIS	Osteonecrosis	ebi-a-GCST90001568	Inverse variance weighted	31	0.000999525	0.0548981	1.001	0.898884	1.11472	0.985474	1.00112	Relative count	Maturation stages of T cell	Naive DN (CD4-CD8-) %T cell
ebi-a-GCST90001686	Osteonecrosis|| id:finngen_R9_M13_OSTEONECROSIS	Osteonecrosis	ebi-a-GCST90001686	Inverse variance weighted	34	0.041087	0.065729	1.04194	0.915997	1.18521	0.531907	1.00124	Relative count	Treg	CD28- CD8br %CD8br
ebi-a-GCST90001397	Osteonecrosis|| id:finngen_R9_M13_OSTEONECROSIS	Osteonecrosis	ebi-a-GCST90001397	Inverse variance weighted	34	0.00113653	0.0366083	1.00114	0.93182	1.07561	0.975233	1.00131	Relative count	B cell	Unsw mem %B cell
ebi-a-GCST90001635	Osteonecrosis|| id:finngen_R9_M13_OSTEONECROSIS	Osteonecrosis	ebi-a-GCST90001635	Inverse variance weighted	53	0.00321247	0.046072	1.00322	0.916596	1.09803	0.944411	1.00181	Relative count	TBNK	CD8dim NKT %lymphocyte
ebi-a-GCST90001430	Osteonecrosis|| id:finngen_R9_M13_OSTEONECROSIS	Osteonecrosis	ebi-a-GCST90001430	Inverse variance weighted	40	-0.00201357	0.0225645	0.997988	0.954813	1.04312	0.928894	1.00195	Relative count	B cell	IgD+ CD38dim %lymphocyte
ebi-a-GCST90001512	Osteonecrosis|| id:finngen_R9_M13_OSTEONECROSIS	Osteonecrosis	ebi-a-GCST90001512	Inverse variance weighted	38	-9.02176e-05	0.0236965	0.99991	0.954531	1.04745	0.996962	1.00218	Relative count	Treg	CD25hi CD45RA- CD4 not Treg %T cell
ebi-a-GCST90001547	Osteonecrosis|| id:finngen_R9_M13_OSTEONECROSIS	Osteonecrosis	ebi-a-GCST90001547	Inverse variance weighted	55	0.0314882	0.0277231	1.03199	0.97741	1.08962	0.256036	1.00324	Relative count	Maturation stages of T cell	TD CD4+ %T cell
ebi-a-GCST90001442	Osteonecrosis|| id:finngen_R9_M13_OSTEONECROSIS	Osteonecrosis	ebi-a-GCST90001442	Inverse variance weighted	33	-0.00251197	0.0255317	0.997491	0.948803	1.04868	0.921626	1.00541	Relative count	B cell	CD24+ CD27+ %lymphocyte
ebi-a-GCST90001631	Osteonecrosis|| id:finngen_R9_M13_OSTEONECROSIS	Osteonecrosis	ebi-a-GCST90001631	Inverse variance weighted	29	-0.00577097	0.0631697	0.994246	0.878461	1.12529	0.927209	1.00579	Relative count	TBNK	CD8br NKT %T cell
ebi-a-GCST90001688	Osteonecrosis|| id:finngen_R9_M13_OSTEONECROSIS	Osteonecrosis	ebi-a-GCST90001688	Inverse variance weighted	107	0.00634017	0.00553216	1.00636	0.995507	1.01733	0.251772	1.00709	Relative count	Treg	CD28+ CD45RA+ CD8br %T cell
ebi-a-GCST90001632	Osteonecrosis|| id:finngen_R9_M13_OSTEONECROSIS	Osteonecrosis	ebi-a-GCST90001632	Inverse variance weighted	31	0.00573565	0.057773	1.00575	0.898077	1.12634	0.920917	1.01038	Relative count	TBNK	CD8br NKT %lymphocyte
ebi-a-GCST90001605	Osteonecrosis|| id:finngen_R9_M13_OSTEONECROSIS	Osteonecrosis	ebi-a-GCST90001605	Inverse variance weighted	20	-0.00420888	0.0417987	0.9958	0.917471	1.08082	0.919793	1.01494	Relative count	TBNK	T cell %leukocyte
ebi-a-GCST90001491	Osteonecrosis|| id:finngen_R9_M13_OSTEONECROSIS	Osteonecrosis	ebi-a-GCST90001491	Inverse variance weighted	161	-0.00176874	0.0162764	0.998233	0.96689	1.03059	0.913465	1.01968	Relative count	Treg	CD39+ activated Treg %CD4 Treg
ebi-a-GCST90001410	Osteonecrosis|| id:finngen_R9_M13_OSTEONECROSIS	Osteonecrosis	ebi-a-GCST90001410	Inverse variance weighted	18	0.0821288	0.0713528	1.0856	0.943912	1.24855	0.249722	1.02014	Relative count	B cell	IgD- CD38br %B cell
ebi-a-GCST90001606	Osteonecrosis|| id:finngen_R9_M13_OSTEONECROSIS	Osteonecrosis	ebi-a-GCST90001606	Inverse variance weighted	15	0.0169182	0.139215	1.01706	0.774186	1.33613	0.903274	1.02017	Relative count	TBNK	CD4+ %leukocyte
ebi-a-GCST90001509	Osteonecrosis|| id:finngen_R9_M13_OSTEONECROSIS	Osteonecrosis	ebi-a-GCST90001509	Inverse variance weighted	52	-0.00186294	0.0184658	0.998139	0.962659	1.03493	0.919641	1.02064	Relative count	Treg	CD25hi CD45RA+ CD4 not Treg %T cell
ebi-a-GCST90001546	Osteonecrosis|| id:finngen_R9_M13_OSTEONECROSIS	Osteonecrosis	ebi-a-GCST90001546	Inverse variance weighted	46	0.00514308	0.0452334	1.00516	0.919878	1.09834	0.909475	1.02116	Relative count	Maturation stages of T cell	TD CD4+ %CD4+
ebi-a-GCST90001700	Osteonecrosis|| id:finngen_R9_M13_OSTEONECROSIS	Osteonecrosis	ebi-a-GCST90001700	Inverse variance weighted	292	5.84206e-05	0.000465079	1.00006	0.999147	1.00097	0.900037	1.02253	Relative count	Treg	CD45RA+ CD28- CD8br %T cell
ebi-a-GCST90001447	Osteonecrosis|| id:finngen_R9_M13_OSTEONECROSIS	Osteonecrosis	ebi-a-GCST90001447	Inverse variance weighted	25	-0.0512923	0.0407518	0.950001	0.877072	1.02899	0.208156	1.02477	Relative count	B cell	IgD+ CD38br %B cell
ebi-a-GCST90001484	Osteonecrosis|| id:finngen_R9_M13_OSTEONECROSIS	Osteonecrosis	ebi-a-GCST90001484	Inverse variance weighted	161	-0.00494063	0.0160795	0.995072	0.9642	1.02693	0.758644	1.02577	Relative count	Treg	CD39+ resting Treg %resting Treg
ebi-a-GCST90001677	Osteonecrosis|| id:finngen_R9_M13_OSTEONECROSIS	Osteonecrosis	ebi-a-GCST90001677	Inverse variance weighted	26	0.0217372	0.0663623	1.02198	0.897329	1.16394	0.743249	1.02665	Relative count	Treg	CD28- CD25++ CD8br %CD8br
ebi-a-GCST90001521	Osteonecrosis|| id:finngen_R9_M13_OSTEONECROSIS	Osteonecrosis	ebi-a-GCST90001521	Inverse variance weighted	26	-0.00500965	0.0392031	0.995003	0.921412	1.07447	0.898317	1.02665	Relative count	Myeloid cell	CD33br HLA DR+ CD14dim %CD33br HLA DR+
ebi-a-GCST90001455	Osteonecrosis|| id:finngen_R9_M13_OSTEONECROSIS	Osteonecrosis	ebi-a-GCST90001455	Inverse variance weighted	13	0.0157869	0.080943	1.01591	0.866874	1.19057	0.845364	1.02728	Relative count	cDC	CD62L- HLA DR++ monocyte %monocyte
ebi-a-GCST90001429	Osteonecrosis|| id:finngen_R9_M13_OSTEONECROSIS	Osteonecrosis	ebi-a-GCST90001429	Inverse variance weighted	24	0.00855205	0.047471	1.00859	0.91898	1.10694	0.857032	1.02844	Relative count	B cell	IgD+ CD38br %lymphocyte
ebi-a-GCST90001535	Osteonecrosis|| id:finngen_R9_M13_OSTEONECROSIS	Osteonecrosis	ebi-a-GCST90001535	Inverse variance weighted	37	0.013451	0.0453315	1.01354	0.927374	1.10772	0.766677	1.02938	Relative count	Maturation stages of T cell	CD45RA- CD4+ %CD4+
ebi-a-GCST90001628	Osteonecrosis|| id:finngen_R9_M13_OSTEONECROSIS	Osteonecrosis	ebi-a-GCST90001628	Inverse variance weighted	53	-0.00665158	0.0302923	0.99337	0.936108	1.05414	0.826198	1.03007	Relative count	TBNK	HLA DR+ CD8br %T cell
ebi-a-GCST90001432	Osteonecrosis|| id:finngen_R9_M13_OSTEONECROSIS	Osteonecrosis	ebi-a-GCST90001432	Inverse variance weighted	27	0.0121101	0.0654879	1.01218	0.890256	1.15081	0.853291	1.03039	Relative count	B cell	Unsw Mem %lymphocyte
ebi-a-GCST90001637	Osteonecrosis|| id:finngen_R9_M13_OSTEONECROSIS	Osteonecrosis	ebi-a-GCST90001637	Inverse variance weighted	56	-0.0693608	0.0546057	0.93299	0.838293	1.03838	0.204009	1.03078	Relative count	TBNK	DN (CD4-CD8-) NKT %T cell
ebi-a-GCST90001562	Osteonecrosis|| id:finngen_R9_M13_OSTEONECROSIS	Osteonecrosis	ebi-a-GCST90001562	Inverse variance weighted	44	-0.00615019	0.0199028	0.993869	0.955845	1.03341	0.757313	1.03123	Relative count	Maturation stages of T cell	CD45RA+ CD8br %T cell
ebi-a-GCST90001595	Osteonecrosis|| id:finngen_R9_M13_OSTEONECROSIS	Osteonecrosis	ebi-a-GCST90001595	Inverse variance weighted	33	0.0160947	0.0510099	1.01622	0.919537	1.12308	0.752366	1.03182	Relative count	TBNK	DP (CD4+CD8+) %T cell
ebi-a-GCST90001570	Osteonecrosis|| id:finngen_R9_M13_OSTEONECROSIS	Osteonecrosis	ebi-a-GCST90001570	Inverse variance weighted	33	0.00407767	0.0319031	1.00409	0.943223	1.06888	0.898296	1.03277	Relative count	Maturation stages of T cell	EM DN (CD4-CD8-) %DN
ebi-a-GCST90001465	Osteonecrosis|| id:finngen_R9_M13_OSTEONECROSIS	Osteonecrosis	ebi-a-GCST90001465	Inverse variance weighted	72	0.00603813	0.0183794	1.00606	0.97046	1.04296	0.742512	1.03306	Relative count	cDC	CD86+ myeloid DC %DC
ebi-a-GCST90001574	Osteonecrosis|| id:finngen_R9_M13_OSTEONECROSIS	Osteonecrosis	ebi-a-GCST90001574	Inverse variance weighted	34	-0.0203979	0.0375141	0.979809	0.91035	1.05457	0.58662	1.03331	Relative count	Maturation stages of T cell	TD DN (CD4-CD8-) %T cell
ebi-a-GCST90001426	Osteonecrosis|| id:finngen_R9_M13_OSTEONECROSIS	Osteonecrosis	ebi-a-GCST90001426	Inverse variance weighted	30	0.00687427	0.0352119	1.0069	0.93975	1.07884	0.845216	1.03364	Relative count	B cell	IgD- CD38dim %lymphocyte
ebi-a-GCST90001490	Osteonecrosis|| id:finngen_R9_M13_OSTEONECROSIS	Osteonecrosis	ebi-a-GCST90001490	Inverse variance weighted	253	-0.00781201	0.0141961	0.992218	0.964991	1.02021	0.582119	1.03488	Relative count	Treg	CD39+ activated Treg %activated Treg
ebi-a-GCST90001417	Osteonecrosis|| id:finngen_R9_M13_OSTEONECROSIS	Osteonecrosis	ebi-a-GCST90001417	Inverse variance weighted	30	-0.00908811	0.0397938	0.990953	0.9166	1.07134	0.819351	1.03497	Relative count	B cell	CD24+ CD27+ %B cell
ebi-a-GCST90001662	Osteonecrosis|| id:finngen_R9_M13_OSTEONECROSIS	Osteonecrosis	ebi-a-GCST90001662	Inverse variance weighted	17	-0.00403524	0.0142135	0.995973	0.96861	1.02411	0.776485	1.03531	Relative count	Treg	CD28- CD8dim %CD8dim
ebi-a-GCST90001496	Osteonecrosis|| id:finngen_R9_M13_OSTEONECROSIS	Osteonecrosis	ebi-a-GCST90001496	Inverse variance weighted	211	0.00319673	0.0144836	1.0032	0.975124	1.03209	0.825315	1.03569	Relative count	Treg	CD39+ secreting Treg %secreting Treg
ebi-a-GCST90001696	Osteonecrosis|| id:finngen_R9_M13_OSTEONECROSIS	Osteonecrosis	ebi-a-GCST90001696	Inverse variance weighted	93	-0.00015883	0.000794366	0.999841	0.998286	1.0014	0.841523	1.03572	Relative count	Treg	CD45RA- CD28- CD8br %CD8br
ebi-a-GCST90001508	Osteonecrosis|| id:finngen_R9_M13_OSTEONECROSIS	Osteonecrosis	ebi-a-GCST90001508	Inverse variance weighted	59	0.00513997	0.0185968	1.00515	0.969175	1.04247	0.782248	1.0358	Relative count	Treg	CD25hi CD45RA+ CD4 not Treg %CD4+
ebi-a-GCST90001439	Osteonecrosis|| id:finngen_R9_M13_OSTEONECROSIS	Osteonecrosis	ebi-a-GCST90001439	Inverse variance weighted	25	-0.0879828	0.066159	0.915777	0.804403	1.04257	0.183562	1.03658	Relative count	B cell	IgD+ CD24+ %lymphocyte
ebi-a-GCST90001567	Osteonecrosis|| id:finngen_R9_M13_OSTEONECROSIS	Osteonecrosis	ebi-a-GCST90001567	Inverse variance weighted	22	0.0118037	0.0574552	1.01187	0.904106	1.13249	0.837227	1.03708	Relative count	Maturation stages of T cell	Naive DN (CD4-CD8-) %DN
ebi-a-GCST90001474	Osteonecrosis|| id:finngen_R9_M13_OSTEONECROSIS	Osteonecrosis	ebi-a-GCST90001474	Inverse variance weighted	42	0.00569946	0.0347521	1.00572	0.939493	1.07661	0.869729	1.03719	Relative count	cDC	Plasmacytoid DC %DC
ebi-a-GCST90001629	Osteonecrosis|| id:finngen_R9_M13_OSTEONECROSIS	Osteonecrosis	ebi-a-GCST90001629	Inverse variance weighted	55	-0.0246373	0.0418921	0.975664	0.898754	1.05915	0.556455	1.03728	Relative count	TBNK	HLA DR+ CD8br %lymphocyte
ebi-a-GCST90001665	Osteonecrosis|| id:finngen_R9_M13_OSTEONECROSIS	Osteonecrosis	ebi-a-GCST90001665	Inverse variance weighted	41	0.00264664	0.0205567	1.00265	0.963055	1.04387	0.897556	1.03814	Relative count	Treg	CD28+ CD45RA+ CD8dim %CD8dim
ebi-a-GCST90001428	Osteonecrosis|| id:finngen_R9_M13_OSTEONECROSIS	Osteonecrosis	ebi-a-GCST90001428	Inverse variance weighted	26	0.0165338	0.0285467	1.01667	0.961349	1.07518	0.562464	1.03839	Relative count	B cell	IgD- CD38dim %B cell
ebi-a-GCST90001475	Osteonecrosis|| id:finngen_R9_M13_OSTEONECROSIS	Osteonecrosis	ebi-a-GCST90001475	Inverse variance weighted	49	-0.0209346	0.037703	0.979283	0.909525	1.05439	0.578723	1.03846	Relative count	TBNK	HLA DR++ monocyte %monocyte
ebi-a-GCST90001506	Osteonecrosis|| id:finngen_R9_M13_OSTEONECROSIS	Osteonecrosis	ebi-a-GCST90001506	Inverse variance weighted	23	0.0153177	0.0463407	1.01544	0.92727	1.11198	0.740988	1.03846	Relative count	Treg	CD25hi %T cell
ebi-a-GCST90001638	Osteonecrosis|| id:finngen_R9_M13_OSTEONECROSIS	Osteonecrosis	ebi-a-GCST90001638	Inverse variance weighted	56	-0.0284565	0.0535526	0.971945	0.875098	1.07951	0.595159	1.03882	Relative count	TBNK	DN (CD4-CD8-) NKT %lymphocyte
ebi-a-GCST90001611	Osteonecrosis|| id:finngen_R9_M13_OSTEONECROSIS	Osteonecrosis	ebi-a-GCST90001611	Inverse variance weighted	46	-0.0569306	0.0444482	0.94466	0.865845	1.03065	0.200253	1.03915	Relative count	TBNK	CD4+ CD8dim %leukocyte
ebi-a-GCST90001608	Osteonecrosis|| id:finngen_R9_M13_OSTEONECROSIS	Osteonecrosis	ebi-a-GCST90001608	Inverse variance weighted	24	0.0215532	0.0626997	1.02179	0.903627	1.1554	0.731032	1.03969	Relative count	TBNK	DP (CD4+CD8+) %leukocyte
ebi-a-GCST90001613	Osteonecrosis|| id:finngen_R9_M13_OSTEONECROSIS	Osteonecrosis	ebi-a-GCST90001613	Inverse variance weighted	29	0.0089104	0.0375173	1.00895	0.93742	1.08594	0.812268	1.0397	Relative count	TBNK	DN (CD4-CD8-) %leukocyte
ebi-a-GCST90001449	Osteonecrosis|| id:finngen_R9_M13_OSTEONECROSIS	Osteonecrosis	ebi-a-GCST90001449	Inverse variance weighted	24	-0.00785487	0.0511172	0.992176	0.897588	1.09673	0.877875	1.04044	Relative count	cDC	CD11c+ monocyte %monocyte
ebi-a-GCST90001571	Osteonecrosis|| id:finngen_R9_M13_OSTEONECROSIS	Osteonecrosis	ebi-a-GCST90001571	Inverse variance weighted	30	-0.0301192	0.0536684	0.97033	0.873446	1.07796	0.574655	1.04088	Relative count	Maturation stages of T cell	EM DN (CD4-CD8-) %T cell
ebi-a-GCST90001578	Osteonecrosis|| id:finngen_R9_M13_OSTEONECROSIS	Osteonecrosis	ebi-a-GCST90001578	Inverse variance weighted	26	0.016235	0.0614727	1.01637	0.900999	1.14651	0.791703	1.04114	Relative count	B cell	Transitional %lymphocyte

## Sheet: Morphological parameter
id.exposure	id.outcome	outcome	exposure	method	nsnp	b	se	or	or_lci95	or_uci95	pval	p_fdr	Trait.type	Panel	Trait
ebi-a-GCST90002083	Osteonecrosis|| id:finngen_R9_M13_OSTEONECROSIS	Osteonecrosis	ebi-a-GCST90002083	Inverse variance weighted	28	-0.112857	0.0495503	0.893278	0.810604	0.984384	0.0227484	0.727948	Morphological parameter	TBNK	SSC-A on HLA DR+ T cell
ebi-a-GCST90002082	Osteonecrosis|| id:finngen_R9_M13_OSTEONECROSIS	Osteonecrosis	ebi-a-GCST90002082	Inverse variance weighted	23	-0.00844716	0.0488876	0.991588	0.900985	1.0913	0.862818	0.92034	Morphological parameter	TBNK	SSC-A on CD8br
ebi-a-GCST90001973	Osteonecrosis|| id:finngen_R9_M13_OSTEONECROSIS	Osteonecrosis	ebi-a-GCST90001973	Inverse variance weighted	35	0.0135843	0.0313046	1.01368	0.95335	1.07782	0.664332	0.924288	Morphological parameter	TBNK	FSC-A on CD4+
ebi-a-GCST90001963	Osteonecrosis|| id:finngen_R9_M13_OSTEONECROSIS	Osteonecrosis	ebi-a-GCST90001963	Inverse variance weighted	25	0.00231313	0.0265043	1.00232	0.951576	1.05576	0.930454	0.930454	Morphological parameter	cDC	FSC-A on myeloid DC
ebi-a-GCST90001972	Osteonecrosis|| id:finngen_R9_M13_OSTEONECROSIS	Osteonecrosis	ebi-a-GCST90001972	Inverse variance weighted	23	-0.00623243	0.0347199	0.993787	0.928409	1.06377	0.85754	0.946251	Morphological parameter	TBNK	FSC-A on T cell
ebi-a-GCST90001978	Osteonecrosis|| id:finngen_R9_M13_OSTEONECROSIS	Osteonecrosis	ebi-a-GCST90001978	Inverse variance weighted	17	0.0115078	0.0314836	1.01157	0.951039	1.07596	0.714724	0.952965	Morphological parameter	TBNK	FSC-A on HLA DR+ CD8br
ebi-a-GCST90002071	Osteonecrosis|| id:finngen_R9_M13_OSTEONECROSIS	Osteonecrosis	ebi-a-GCST90002071	Inverse variance weighted	39	-0.00961555	0.0217047	0.990431	0.94918	1.03347	0.657754	0.956732	Morphological parameter	cDC	SSC-A on myeloid DC
ebi-a-GCST90001970	Osteonecrosis|| id:finngen_R9_M13_OSTEONECROSIS	Osteonecrosis	ebi-a-GCST90001970	Inverse variance weighted	45	-0.00248671	0.0283615	0.997516	0.943579	1.05454	0.930132	0.960136	Morphological parameter	TBNK	FSC-A on HLA DR+ NK
ebi-a-GCST90002085	Osteonecrosis|| id:finngen_R9_M13_OSTEONECROSIS	Osteonecrosis	ebi-a-GCST90002085	Inverse variance weighted	30	0.0076114	0.0414141	1.00764	0.92908	1.09284	0.85418	0.976206	Morphological parameter	TBNK	SSC-A on HLA DR+ CD4+
ebi-a-GCST90002081	Osteonecrosis|| id:finngen_R9_M13_OSTEONECROSIS	Osteonecrosis	ebi-a-GCST90002081	Inverse variance weighted	47	-0.0228017	0.0489285	0.977456	0.888073	1.07584	0.641201	0.977068	Morphological parameter	TBNK	SSC-A on CD4+
ebi-a-GCST90001971	Osteonecrosis|| id:finngen_R9_M13_OSTEONECROSIS	Osteonecrosis	ebi-a-GCST90001971	Inverse variance weighted	16	-0.0133143	0.044566	0.986774	0.904237	1.07684	0.765126	0.979362	Morphological parameter	TBNK	FSC-A on lymphocyte
ebi-a-GCST90001966	Osteonecrosis|| id:finngen_R9_M13_OSTEONECROSIS	Osteonecrosis	ebi-a-GCST90001966	Inverse variance weighted	30	-0.00805547	0.040057	0.991977	0.917074	1.073	0.84062	0.996291	Morphological parameter	cDC	FSC-A on granulocyte
ebi-a-GCST90002074	Osteonecrosis|| id:finngen_R9_M13_OSTEONECROSIS	Osteonecrosis	ebi-a-GCST90002074	Inverse variance weighted	64	0.00671173	0.0308148	1.00673	0.94773	1.06941	0.827578	1.01856	Morphological parameter	TBNK	SSC-A on CD14+ monocyte
ebi-a-GCST90002086	Osteonecrosis|| id:finngen_R9_M13_OSTEONECROSIS	Osteonecrosis	ebi-a-GCST90002086	Inverse variance weighted	25	0.0238741	0.0505395	1.02416	0.927573	1.13081	0.636653	1.01864	Morphological parameter	TBNK	SSC-A on HLA DR+ CD8br
ebi-a-GCST90002072	Osteonecrosis|| id:finngen_R9_M13_OSTEONECROSIS	Osteonecrosis	ebi-a-GCST90002072	Inverse variance weighted	35	-0.0199246	0.040176	0.980273	0.906042	1.06058	0.619943	1.04411	Morphological parameter	cDC	SSC-A on plasmacytoid DC
ebi-a-GCST90001965	Osteonecrosis|| id:finngen_R9_M13_OSTEONECROSIS	Osteonecrosis	ebi-a-GCST90001965	Inverse variance weighted	19	0.0654138	0.0356924	1.0676	0.995467	1.14496	0.0668459	1.06953	Morphological parameter	cDC	FSC-A on monocyte
ebi-a-GCST90001974	Osteonecrosis|| id:finngen_R9_M13_OSTEONECROSIS	Osteonecrosis	ebi-a-GCST90001974	Inverse variance weighted	18	-0.0313564	0.0609207	0.96913	0.860053	1.09204	0.606756	1.07868	Morphological parameter	TBNK	FSC-A on CD8br
ebi-a-GCST90002073	Osteonecrosis|| id:finngen_R9_M13_OSTEONECROSIS	Osteonecrosis	ebi-a-GCST90002073	Inverse variance weighted	92	-0.011946	0.0219812	0.988125	0.946458	1.03163	0.586809	1.10458	Morphological parameter	cDC	SSC-A on monocyte
ebi-a-GCST90002080	Osteonecrosis|| id:finngen_R9_M13_OSTEONECROSIS	Osteonecrosis	ebi-a-GCST90002080	Inverse variance weighted	30	0.0316494	0.0537138	1.03216	0.929016	1.14675	0.555712	1.11142	Morphological parameter	TBNK	SSC-A on T cell
ebi-a-GCST90001975	Osteonecrosis|| id:finngen_R9_M13_OSTEONECROSIS	Osteonecrosis	ebi-a-GCST90001975	Inverse variance weighted	21	-0.0190439	0.025774	0.981136	0.932803	1.03197	0.45998	1.13226	Morphological parameter	TBNK	FSC-A on HLA DR+ T cell
ebi-a-GCST90002084	Osteonecrosis|| id:finngen_R9_M13_OSTEONECROSIS	Osteonecrosis	ebi-a-GCST90002084	Inverse variance weighted	19	-0.0158281	0.0265106	0.984297	0.934458	1.03679	0.550476	1.17435	Morphological parameter	TBNK	SSC-A on NKT
ebi-a-GCST90002078	Osteonecrosis|| id:finngen_R9_M13_OSTEONECROSIS	Osteonecrosis	ebi-a-GCST90002078	Inverse variance weighted	43	-0.0230403	0.0359261	0.977223	0.910779	1.04851	0.521311	1.19157	Morphological parameter	TBNK	SSC-A on granulocyte
ebi-a-GCST90002076	Osteonecrosis|| id:finngen_R9_M13_OSTEONECROSIS	Osteonecrosis	ebi-a-GCST90002076	Inverse variance weighted	26	-0.0358463	0.0476465	0.964789	0.878769	1.05923	0.451848	1.20493	Morphological parameter	TBNK	SSC-A on NK
ebi-a-GCST90002077	Osteonecrosis|| id:finngen_R9_M13_OSTEONECROSIS	Osteonecrosis	ebi-a-GCST90002077	Inverse variance weighted	54	-0.0227292	0.027941	0.977527	0.925433	1.03255	0.415948	1.21003	Morphological parameter	TBNK	SSC-A on HLA DR+ NK
ebi-a-GCST90001967	Osteonecrosis|| id:finngen_R9_M13_OSTEONECROSIS	Osteonecrosis	ebi-a-GCST90001967	Inverse variance weighted	23	0.0411404	0.0436277	1.042	0.9566	1.13502	0.345687	1.22911	Morphological parameter	TBNK	FSC-A on CD14+ monocyte
ebi-a-GCST90002075	Osteonecrosis|| id:finngen_R9_M13_OSTEONECROSIS	Osteonecrosis	ebi-a-GCST90002075	Inverse variance weighted	15	-0.0620146	0.0609327	0.939869	0.834066	1.05909	0.308794	1.23518	Morphological parameter	TBNK	SSC-A on B cell
ebi-a-GCST90001964	Osteonecrosis|| id:finngen_R9_M13_OSTEONECROSIS	Osteonecrosis	ebi-a-GCST90001964	Inverse variance weighted	31	0.0256778	0.0241197	1.02601	0.978635	1.07568	0.287057	1.31226	Morphological parameter	cDC	FSC-A on plasmacytoid DC
ebi-a-GCST90002079	Osteonecrosis|| id:finngen_R9_M13_OSTEONECROSIS	Osteonecrosis	ebi-a-GCST90002079	Inverse variance weighted	27	0.058518	0.0712445	1.06026	0.922082	1.21915	0.411437	1.3166	Morphological parameter	TBNK	SSC-A on lymphocyte
ebi-a-GCST90001968	Osteonecrosis|| id:finngen_R9_M13_OSTEONECROSIS	Osteonecrosis	ebi-a-GCST90001968	Inverse variance weighted	22	0.0647748	0.0564538	1.06692	0.955162	1.19175	0.251219	1.33983	Morphological parameter	TBNK	FSC-A on B cell
ebi-a-GCST90001977	Osteonecrosis|| id:finngen_R9_M13_OSTEONECROSIS	Osteonecrosis	ebi-a-GCST90001977	Inverse variance weighted	20	0.0513016	0.0443596	1.05264	0.964985	1.14826	0.247479	1.58387	Morphological parameter	TBNK	FSC-A on HLA DR+ CD4+
ebi-a-GCST90001969	Osteonecrosis|| id:finngen_R9_M13_OSTEONECROSIS	Osteonecrosis	ebi-a-GCST90001969	Inverse variance weighted	23	0.0575571	0.0467514	1.05925	0.966498	1.16089	0.218274	1.74619	Morphological parameter	TBNK	FSC-A on NK
ebi-a-GCST90001976	Osteonecrosis|| id:finngen_R9_M13_OSTEONECROSIS	Osteonecrosis	ebi-a-GCST90001976	Inverse variance weighted	22	-0.1006	0.0725098	0.904295	0.784492	1.04239	0.165322	1.76343	Morphological parameter	TBNK	FSC-A on NKT
