# Supplementary material for: Identifying the causal relationship between immune factors and osteonecrosis: a two-sample Mendelian randomization study
Source: Sci Rep. 2024 Apr 23;14:9371. doi: 10.1038/s41598-024-59810-0 (PMC11039661; doi:10.1038/s41598-024-59810-0)
Supplement: Supplementary file 4 — Supplementary Table S4. [file 41598_2024_59810_MOESM4_ESM.xlsx]

## Sheet: Absolute count
id.exposure	id.outcome	outcome	exposure	method	nsnp	b	se	or	or_lci95	or_uci95	pval	p_fdr	Trait.type	Panel	Trait
ebi-a-GCST90001468	Osteonecrosis due to drugs|| id:finngen_R9_OSTEON_DRUGS	Osteonecrosis due to drugs	ebi-a-GCST90001468	Inverse variance weighted	61	-0.286528	0.0685792	0.750866	0.656427	0.858891	2.93998e-05	0.00346918	Absolute count	cDC	CD62L- myeloid DC AC
ebi-a-GCST90001579	Osteonecrosis due to drugs|| id:finngen_R9_OSTEON_DRUGS	Osteonecrosis due to drugs	ebi-a-GCST90001579	Inverse variance weighted	29	0.260529	0.084267	1.29762	1.10006	1.53065	0.00199007	0.117414	Absolute count	Monocyte	CD14- CD16+ monocyte AC
ebi-a-GCST90001648	Osteonecrosis due to drugs|| id:finngen_R9_OSTEON_DRUGS	Osteonecrosis due to drugs	ebi-a-GCST90001648	Inverse variance weighted	58	0.274644	0.0892123	1.31606	1.10494	1.56753	0.00208012	0.0818182	Absolute count	TBNK	HLA DR+ NK AC
ebi-a-GCST90001580	Osteonecrosis due to drugs|| id:finngen_R9_OSTEON_DRUGS	Osteonecrosis due to drugs	ebi-a-GCST90001580	Inverse variance weighted	56	0.240849	0.0829802	1.27233	1.08135	1.49704	0.0037021	0.109212	Absolute count	Monocyte	CD14+ CD16+ monocyte AC
ebi-a-GCST90001472	Osteonecrosis due to drugs|| id:finngen_R9_OSTEON_DRUGS	Osteonecrosis due to drugs	ebi-a-GCST90001472	Inverse variance weighted	85	-0.144285	0.0550941	0.865641	0.777035	0.96435	0.00882183	0.208195	Absolute count	cDC	CD62L- CD86+ myeloid DC AC
ebi-a-GCST90001572	Osteonecrosis due to drugs|| id:finngen_R9_OSTEON_DRUGS	Osteonecrosis due to drugs	ebi-a-GCST90001572	Inverse variance weighted	36	-0.266066	0.104103	0.766388	0.624935	0.939859	0.0105943	0.208354	Absolute count	Maturation stages of T cell	TD DN (CD4-CD8-) AC
ebi-a-GCST90001462	Osteonecrosis due to drugs|| id:finngen_R9_OSTEON_DRUGS	Osteonecrosis due to drugs	ebi-a-GCST90001462	Inverse variance weighted	57	-0.128471	0.050846	0.879439	0.796021	0.971598	0.011515	0.19411	Absolute count	cDC	CD62L- DC AC
ebi-a-GCST90001529	Osteonecrosis due to drugs|| id:finngen_R9_OSTEON_DRUGS	Osteonecrosis due to drugs	ebi-a-GCST90001529	Inverse variance weighted	18	0.278996	0.123201	1.3218	1.03823	1.68282	0.02354	0.347216	Absolute count	Myeloid cell	CD66b++ myeloid cell AC
ebi-a-GCST90001524	Osteonecrosis due to drugs|| id:finngen_R9_OSTEON_DRUGS	Osteonecrosis due to drugs	ebi-a-GCST90001524	Inverse variance weighted	27	0.229088	0.102305	1.25745	1.02898	1.53665	0.0251386	0.329595	Absolute count	Myeloid cell	Gr MDSC AC
ebi-a-GCST90001548	Osteonecrosis due to drugs|| id:finngen_R9_OSTEON_DRUGS	Osteonecrosis due to drugs	ebi-a-GCST90001548	Inverse variance weighted	29	0.296065	0.133989	1.34456	1.03401	1.74837	0.0271317	0.320154	Absolute count	Maturation stages of T cell	CM CD8br AC
ebi-a-GCST90001669	Osteonecrosis due to drugs|| id:finngen_R9_OSTEON_DRUGS	Osteonecrosis due to drugs	ebi-a-GCST90001669	Inverse variance weighted	41	-0.0421694	0.0210422	0.958707	0.919972	0.999074	0.045066	0.483435	Absolute count	Treg	CD28+ CD45RA- CD8dim AC
ebi-a-GCST90001461	Osteonecrosis due to drugs|| id:finngen_R9_OSTEON_DRUGS	Osteonecrosis due to drugs	ebi-a-GCST90001461	Inverse variance weighted	44	-0.220109	0.110652	0.802432	0.64598	0.996775	0.0466797	0.459018	Absolute count	cDC	DC AC
ebi-a-GCST90001464	Osteonecrosis due to drugs|| id:finngen_R9_OSTEON_DRUGS	Osteonecrosis due to drugs	ebi-a-GCST90001464	Inverse variance weighted	68	-0.104809	0.0591709	0.900497	0.80189	1.01123	0.0765133	0.694505	Absolute count	cDC	CD86+ myeloid DC AC
ebi-a-GCST90001492	Osteonecrosis due to drugs|| id:finngen_R9_OSTEON_DRUGS	Osteonecrosis due to drugs	ebi-a-GCST90001492	Inverse variance weighted	29	-0.0646675	0.0379352	0.937379	0.87021	1.00973	0.0882531	0.743847	Absolute count	Treg	Secreting Treg AC
ebi-a-GCST90001598	Osteonecrosis due to drugs|| id:finngen_R9_OSTEON_DRUGS	Osteonecrosis due to drugs	ebi-a-GCST90001598	Inverse variance weighted	26	-0.232959	0.137172	0.792186	0.605431	1.03655	0.0894505	0.703677	Absolute count	TBNK	DN (CD4-CD8-) AC
ebi-a-GCST90001438	Osteonecrosis due to drugs|| id:finngen_R9_OSTEON_DRUGS	Osteonecrosis due to drugs	ebi-a-GCST90001438	Inverse variance weighted	16	0.297556	0.176741	1.34656	0.952318	1.90402	0.0922646	0.680451	Absolute count	B cell	IgD- CD38dim AC
ebi-a-GCST90001513	Osteonecrosis due to drugs|| id:finngen_R9_OSTEON_DRUGS	Osteonecrosis due to drugs	ebi-a-GCST90001513	Inverse variance weighted	23	-0.167008	0.105111	0.846193	0.688648	1.03978	0.112089	0.77803	Absolute count	Treg	CD4 Treg AC
ebi-a-GCST90001531	Osteonecrosis due to drugs|| id:finngen_R9_OSTEON_DRUGS	Osteonecrosis due to drugs	ebi-a-GCST90001531	Inverse variance weighted	33	0.0664428	0.0419155	1.0687	0.984411	1.16021	0.11293	0.740318	Absolute count	Myeloid cell	CD33dim HLA DR- AC
ebi-a-GCST90001675	Osteonecrosis due to drugs|| id:finngen_R9_OSTEON_DRUGS	Osteonecrosis due to drugs	ebi-a-GCST90001675	Inverse variance weighted	33	-0.126995	0.0825097	0.880738	0.749226	1.03533	0.123766	0.768651	Absolute count	Treg	CD28- CD127- CD25++ CD8br AC
ebi-a-GCST90001409	Osteonecrosis due to drugs|| id:finngen_R9_OSTEON_DRUGS	Osteonecrosis due to drugs	ebi-a-GCST90001409	Inverse variance weighted	21	0.130212	0.0853594	1.13907	0.963587	1.34651	0.127146	0.75016	Absolute count	B cell	Naive-mature B cell AC
ebi-a-GCST90001532	Osteonecrosis due to drugs|| id:finngen_R9_OSTEON_DRUGS	Osteonecrosis due to drugs	ebi-a-GCST90001532	Inverse variance weighted	31	0.0639602	0.042763	1.06605	0.980341	1.15925	0.134734	0.757077	Absolute count	Myeloid cell	Basophil AC
ebi-a-GCST90001645	Osteonecrosis due to drugs|| id:finngen_R9_OSTEON_DRUGS	Osteonecrosis due to drugs	ebi-a-GCST90001645	Inverse variance weighted	26	0.106205	0.0743867	1.11205	0.961181	1.2866	0.153366	0.8226	Absolute count	TBNK	NK AC
ebi-a-GCST90001405	Osteonecrosis due to drugs|| id:finngen_R9_OSTEON_DRUGS	Osteonecrosis due to drugs	ebi-a-GCST90001405	Inverse variance weighted	24	-0.0926446	0.0690897	0.911517	0.796076	1.0437	0.179942	0.923181	Absolute count	B cell	PB/PC AC
ebi-a-GCST90001483	Osteonecrosis due to drugs|| id:finngen_R9_OSTEON_DRUGS	Osteonecrosis due to drugs	ebi-a-GCST90001483	Inverse variance weighted	155	0.0481584	0.0359972	1.04934	0.977853	1.12605	0.180949	0.889667	Absolute count	Treg	CD39+ resting Treg AC
ebi-a-GCST90001498	Osteonecrosis due to drugs|| id:finngen_R9_OSTEON_DRUGS	Osteonecrosis due to drugs	ebi-a-GCST90001498	Inverse variance weighted	24	-0.191132	0.145778	0.826023	0.620731	1.09921	0.189818	0.895939	Absolute count	Treg	Activated & resting Treg AC
ebi-a-GCST90001554	Osteonecrosis due to drugs|| id:finngen_R9_OSTEON_DRUGS	Osteonecrosis due to drugs	ebi-a-GCST90001554	Inverse variance weighted	40	0.0699252	0.0544141	1.07243	0.96394	1.19313	0.198773	0.902122	Absolute count	Maturation stages of T cell	EM CD8br AC
ebi-a-GCST90001633	Osteonecrosis due to drugs|| id:finngen_R9_OSTEON_DRUGS	Osteonecrosis due to drugs	ebi-a-GCST90001633	Inverse variance weighted	49	-0.120314	0.0943964	0.886642	0.736879	1.06684	0.202463	0.88484	Absolute count	TBNK	CD8dim NKT AC
ebi-a-GCST90001624	Osteonecrosis due to drugs|| id:finngen_R9_OSTEON_DRUGS	Osteonecrosis due to drugs	ebi-a-GCST90001624	Inverse variance weighted	28	0.0775712	0.0629557	1.08066	0.955212	1.22258	0.21789	0.918253	Absolute count	TBNK	HLA DR+ CD4+ AC
ebi-a-GCST90001693	Osteonecrosis due to drugs|| id:finngen_R9_OSTEON_DRUGS	Osteonecrosis due to drugs	ebi-a-GCST90001693	Inverse variance weighted	41	-0.0453975	0.037945	0.955618	0.887125	1.0294	0.23154	0.942129	Absolute count	Treg	CD28+ CD45RA- CD8br AC
ebi-a-GCST90001460	Osteonecrosis due to drugs|| id:finngen_R9_OSTEON_DRUGS	Osteonecrosis due to drugs	ebi-a-GCST90001460	Inverse variance weighted	30	0.0829392	0.0698513	1.08648	0.947461	1.24589	0.235082	0.924657	Absolute count	cDC	Plasmacytoid DC AC
ebi-a-GCST90001489	Osteonecrosis due to drugs|| id:finngen_R9_OSTEON_DRUGS	Osteonecrosis due to drugs	ebi-a-GCST90001489	Inverse variance weighted	169	0.0528126	0.0447571	1.05423	0.965691	1.15089	0.238007	0.905962	Absolute count	Treg	CD39+ activated Treg AC
ebi-a-GCST90001414	Osteonecrosis due to drugs|| id:finngen_R9_OSTEON_DRUGS	Osteonecrosis due to drugs	ebi-a-GCST90001414	Inverse variance weighted	19	-0.175316	0.150591	0.839192	0.624706	1.12732	0.244347	0.901031	Absolute count	B cell	IgD- CD24- AC
ebi-a-GCST90001609	Osteonecrosis due to drugs|| id:finngen_R9_OSTEON_DRUGS	Osteonecrosis due to drugs	ebi-a-GCST90001609	Inverse variance weighted	35	0.114087	0.0993366	1.12085	0.922551	1.36177	0.250766	0.896678	Absolute count	TBNK	CD4+ CD8dim AC
ebi-a-GCST90001530	Osteonecrosis due to drugs|| id:finngen_R9_OSTEON_DRUGS	Osteonecrosis due to drugs	ebi-a-GCST90001530	Inverse variance weighted	56	0.0653641	0.0569929	1.06755	0.954715	1.19371	0.251431	0.872612	Absolute count	Myeloid cell	Mo MDSC AC
ebi-a-GCST90001501	Osteonecrosis due to drugs|| id:finngen_R9_OSTEON_DRUGS	Osteonecrosis due to drugs	ebi-a-GCST90001501	Inverse variance weighted	27	-0.0451764	0.040132	0.955829	0.883525	1.03405	0.260295	0.877565	Absolute count	Treg	Activated & secreting Treg AC
ebi-a-GCST90001596	Osteonecrosis due to drugs|| id:finngen_R9_OSTEON_DRUGS	Osteonecrosis due to drugs	ebi-a-GCST90001596	Inverse variance weighted	33	-0.103404	0.0935935	0.901763	0.750627	1.08333	0.269238	0.882504	Absolute count	TBNK	CD8dim AC
ebi-a-GCST90001418	Osteonecrosis due to drugs|| id:finngen_R9_OSTEON_DRUGS	Osteonecrosis due to drugs	ebi-a-GCST90001418	Inverse variance weighted	27	-0.0779822	0.0719061	0.924981	0.803387	1.06498	0.278143	0.88705	Absolute count	B cell	CD24+ CD27+ AC
ebi-a-GCST90001495	Osteonecrosis due to drugs|| id:finngen_R9_OSTEON_DRUGS	Osteonecrosis due to drugs	ebi-a-GCST90001495	Inverse variance weighted	193	0.0380015	0.03597	1.03873	0.968023	1.11461	0.29075	0.902856	Absolute count	Treg	CD39+ secreting Treg AC
ebi-a-GCST90001678	Osteonecrosis due to drugs|| id:finngen_R9_OSTEON_DRUGS	Osteonecrosis due to drugs	ebi-a-GCST90001678	Inverse variance weighted	26	-0.0854257	0.0838419	0.918121	0.778991	1.0821	0.308255	0.932668	Absolute count	Treg	CD28- CD25++ CD8br AC
ebi-a-GCST90001534	Osteonecrosis due to drugs|| id:finngen_R9_OSTEON_DRUGS	Osteonecrosis due to drugs	ebi-a-GCST90001534	Inverse variance weighted	15	0.0622453	0.0619984	1.06422	0.942451	1.20173	0.315387	0.930392	Absolute count	Maturation stages of T cell	CD45RA- CD4+ AC
ebi-a-GCST90001582	Osteonecrosis due to drugs|| id:finngen_R9_OSTEON_DRUGS	Osteonecrosis due to drugs	ebi-a-GCST90001582	Inverse variance weighted	27	-0.0726124	0.0747261	0.929961	0.803261	1.07665	0.331193	0.953189	Absolute count	Monocyte	CD14+ CD16- monocyte AC
ebi-a-GCST90001466	Osteonecrosis due to drugs|| id:finngen_R9_OSTEON_DRUGS	Osteonecrosis due to drugs	ebi-a-GCST90001466	Inverse variance weighted	21	0.128265	0.134805	1.13685	0.872884	1.48065	0.341358	0.959053	Absolute count	cDC	CD86+ plasmacytoid DC AC
ebi-a-GCST90001563	Osteonecrosis due to drugs|| id:finngen_R9_OSTEON_DRUGS	Osteonecrosis due to drugs	ebi-a-GCST90001563	Inverse variance weighted	5	-0.11316	0.120632	0.893008	0.704971	1.1312	0.348214	0.955563	Absolute count	Maturation stages of T cell	CM DN (CD4-CD8-) AC
ebi-a-GCST90001545	Osteonecrosis due to drugs|| id:finngen_R9_OSTEON_DRUGS	Osteonecrosis due to drugs	ebi-a-GCST90001545	Inverse variance weighted	18	-0.133098	0.142382	0.87538	0.662214	1.15716	0.349894	0.938353	Absolute count	Maturation stages of T cell	TD CD4+ AC
ebi-a-GCST90001392	Osteonecrosis due to drugs|| id:finngen_R9_OSTEON_DRUGS	Osteonecrosis due to drugs	ebi-a-GCST90001392	Inverse variance weighted	30	0.0521293	0.0559702	1.05351	0.944054	1.17566	0.351659	0.922127	Absolute count	B cell	IgD+ CD38br AC
ebi-a-GCST90001687	Osteonecrosis due to drugs|| id:finngen_R9_OSTEON_DRUGS	Osteonecrosis due to drugs	ebi-a-GCST90001687	Inverse variance weighted	32	0.119454	0.12838	1.12688	0.876191	1.4493	0.352127	0.903281	Absolute count	Treg	CD28- CD8br AC
ebi-a-GCST90001407	Osteonecrosis due to drugs|| id:finngen_R9_OSTEON_DRUGS	Osteonecrosis due to drugs	ebi-a-GCST90001407	Inverse variance weighted	17	-0.0614629	0.0676402	0.940388	0.823627	1.0737	0.363522	0.912672	Absolute count	B cell	Memory B cell AC
ebi-a-GCST90001518	Osteonecrosis due to drugs|| id:finngen_R9_OSTEON_DRUGS	Osteonecrosis due to drugs	ebi-a-GCST90001518	Inverse variance weighted	37	0.0336199	0.0372759	1.03419	0.961327	1.11258	0.367099	0.902452	Absolute count	Myeloid cell	CD33br HLA DR+ CD14- AC
ebi-a-GCST90001394	Osteonecrosis due to drugs|| id:finngen_R9_OSTEON_DRUGS	Osteonecrosis due to drugs	ebi-a-GCST90001394	Inverse variance weighted	28	-0.047306	0.0532253	0.953796	0.859308	1.05867	0.374117	0.900935	Absolute count	B cell	IgD+ CD38dim AC
ebi-a-GCST90001654	Osteonecrosis due to drugs|| id:finngen_R9_OSTEON_DRUGS	Osteonecrosis due to drugs	ebi-a-GCST90001654	Inverse variance weighted	37	0.0840313	0.0948096	1.08766	0.903214	1.30978	0.375447	0.886054	Absolute count	Treg	CD28- DN (CD4-CD8-) AC
ebi-a-GCST90001681	Osteonecrosis due to drugs|| id:finngen_R9_OSTEON_DRUGS	Osteonecrosis due to drugs	ebi-a-GCST90001681	Inverse variance weighted	32	0.0892236	0.101145	1.09333	0.896712	1.33305	0.377703	0.873901	Absolute count	Treg	CD25++ CD8br AC
ebi-a-GCST90001450	Osteonecrosis due to drugs|| id:finngen_R9_OSTEON_DRUGS	Osteonecrosis due to drugs	ebi-a-GCST90001450	Inverse variance weighted	21	0.0690411	0.0825173	1.07148	0.911473	1.25958	0.402769	0.913976	Absolute count	cDC	CD62L- monocyte AC
ebi-a-GCST90001456	Osteonecrosis due to drugs|| id:finngen_R9_OSTEON_DRUGS	Osteonecrosis due to drugs	ebi-a-GCST90001456	Inverse variance weighted	16	0.130837	0.158738	1.13978	0.835029	1.55576	0.409807	0.912401	Absolute count	cDC	CD11c+ HLA DR++ monocyte AC
ebi-a-GCST90001416	Osteonecrosis due to drugs|| id:finngen_R9_OSTEON_DRUGS	Osteonecrosis due to drugs	ebi-a-GCST90001416	Inverse variance weighted	22	0.0428188	0.0519538	1.04375	0.942697	1.15563	0.409843	0.895583	Absolute count	B cell	IgD+ CD24- AC
ebi-a-GCST90001396	Osteonecrosis due to drugs|| id:finngen_R9_OSTEON_DRUGS	Osteonecrosis due to drugs	ebi-a-GCST90001396	Inverse variance weighted	18	0.118474	0.146182	1.12578	0.845318	1.49929	0.417678	0.896109	Absolute count	B cell	IgD+ CD38- AC
ebi-a-GCST90001684	Osteonecrosis due to drugs|| id:finngen_R9_OSTEON_DRUGS	Osteonecrosis due to drugs	ebi-a-GCST90001684	Inverse variance weighted	38	0.0796105	0.0992482	1.08287	0.891441	1.31539	0.422475	0.890215	Absolute count	Treg	CD127- CD8br AC
ebi-a-GCST90001542	Osteonecrosis due to drugs|| id:finngen_R9_OSTEON_DRUGS	Osteonecrosis due to drugs	ebi-a-GCST90001542	Inverse variance weighted	26	0.0447463	0.057343	1.04576	0.934591	1.17016	0.435198	0.900937	Absolute count	Maturation stages of T cell	EM CD4+ AC
ebi-a-GCST90001663	Osteonecrosis due to drugs|| id:finngen_R9_OSTEON_DRUGS	Osteonecrosis due to drugs	ebi-a-GCST90001663	Inverse variance weighted	31	-0.0663585	0.0872397	0.935795	0.788717	1.1103	0.446869	0.909146	Absolute count	Treg	CD28- CD8dim AC
ebi-a-GCST90001642	Osteonecrosis due to drugs|| id:finngen_R9_OSTEON_DRUGS	Osteonecrosis due to drugs	ebi-a-GCST90001642	Inverse variance weighted	32	0.0963613	0.135676	1.10116	0.844033	1.43661	0.477562	0.955123	Absolute count	TBNK	B cell AC
ebi-a-GCST90001517	Osteonecrosis due to drugs|| id:finngen_R9_OSTEON_DRUGS	Osteonecrosis due to drugs	ebi-a-GCST90001517	Inverse variance weighted	36	0.0320467	0.0464917	1.03257	0.942634	1.13108	0.490635	0.964916	Absolute count	Myeloid cell	CD33br HLA DR+ AC
ebi-a-GCST90001600	Osteonecrosis due to drugs|| id:finngen_R9_OSTEON_DRUGS	Osteonecrosis due to drugs	ebi-a-GCST90001600	Inverse variance weighted	31	0.0309746	0.0454065	1.03146	0.943629	1.12746	0.495136	0.957804	Absolute count	TBNK	Leukocyte AC
ebi-a-GCST90001592	Osteonecrosis due to drugs|| id:finngen_R9_OSTEON_DRUGS	Osteonecrosis due to drugs	ebi-a-GCST90001592	Inverse variance weighted	44	0.0397135	0.0584787	1.04051	0.927832	1.16688	0.497067	0.946031	Absolute count	TBNK	CD8br AC
ebi-a-GCST90001514	Osteonecrosis due to drugs|| id:finngen_R9_OSTEON_DRUGS	Osteonecrosis due to drugs	ebi-a-GCST90001514	Inverse variance weighted	27	-0.0478185	0.0707903	0.953307	0.829803	1.09519	0.499361	0.935311	Absolute count	Myeloid cell	HSC AC
ebi-a-GCST90001470	Osteonecrosis due to drugs|| id:finngen_R9_OSTEON_DRUGS	Osteonecrosis due to drugs	ebi-a-GCST90001470	Inverse variance weighted	32	-0.0689929	0.107894	0.933333	0.755433	1.15313	0.522529	0.963413	Absolute count	cDC	CD62L- plasmacytoid DC AC
ebi-a-GCST90001537	Osteonecrosis due to drugs|| id:finngen_R9_OSTEON_DRUGS	Osteonecrosis due to drugs	ebi-a-GCST90001537	Inverse variance weighted	29	0.0610834	0.0956102	1.06299	0.881339	1.28207	0.522901	0.949266	Absolute count	Maturation stages of T cell	CM CD4+ AC
ebi-a-GCST90001630	Osteonecrosis due to drugs|| id:finngen_R9_OSTEON_DRUGS	Osteonecrosis due to drugs	ebi-a-GCST90001630	Inverse variance weighted	29	-0.0891002	0.139738	0.914754	0.695596	1.20296	0.523718	0.936344	Absolute count	TBNK	CD8br NKT AC
ebi-a-GCST90001522	Osteonecrosis due to drugs|| id:finngen_R9_OSTEON_DRUGS	Osteonecrosis due to drugs	ebi-a-GCST90001522	Inverse variance weighted	22	0.0635612	0.0997858	1.06562	0.876324	1.29582	0.52414	0.923113	Absolute count	Myeloid cell	CD33- HLA DR- AC
ebi-a-GCST90001594	Osteonecrosis due to drugs|| id:finngen_R9_OSTEON_DRUGS	Osteonecrosis due to drugs	ebi-a-GCST90001594	Inverse variance weighted	20	-0.0869192	0.141851	0.916751	0.694233	1.21059	0.540043	0.937133	Absolute count	TBNK	DP (CD4+CD8+) AC
ebi-a-GCST90001510	Osteonecrosis due to drugs|| id:finngen_R9_OSTEON_DRUGS	Osteonecrosis due to drugs	ebi-a-GCST90001510	Inverse variance weighted	25	0.0334077	0.0573311	1.03397	0.924076	1.15694	0.560085	0.957827	Absolute count	Treg	CD25hi CD45RA- CD4 not Treg AC
ebi-a-GCST90001400	Osteonecrosis due to drugs|| id:finngen_R9_OSTEON_DRUGS	Osteonecrosis due to drugs	ebi-a-GCST90001400	Inverse variance weighted	15	-0.0401717	0.0722736	0.960624	0.833745	1.10681	0.578328	0.974896	Absolute count	B cell	IgD+ AC
ebi-a-GCST90001583	Osteonecrosis due to drugs|| id:finngen_R9_OSTEON_DRUGS	Osteonecrosis due to drugs	ebi-a-GCST90001583	Inverse variance weighted	27	-0.0323433	0.0599156	0.968174	0.860899	1.08882	0.589326	0.979442	Absolute count	Monocyte	Monocyte AC
ebi-a-GCST90001412	Osteonecrosis due to drugs|| id:finngen_R9_OSTEON_DRUGS	Osteonecrosis due to drugs	ebi-a-GCST90001412	Inverse variance weighted	28	-0.0796893	0.150604	0.923403	0.687377	1.24047	0.596714	0.977948	Absolute count	B cell	IgD+ CD24+ AC
ebi-a-GCST90001477	Osteonecrosis due to drugs|| id:finngen_R9_OSTEON_DRUGS	Osteonecrosis due to drugs	ebi-a-GCST90001477	Inverse variance weighted	44	0.0377098	0.0745666	1.03843	0.897232	1.20185	0.613053	0.990963	Absolute count	TBNK	HLA DR++ monocyte AC
ebi-a-GCST90001639	Osteonecrosis due to drugs|| id:finngen_R9_OSTEON_DRUGS	Osteonecrosis due to drugs	ebi-a-GCST90001639	Inverse variance weighted	18	0.0752146	0.149319	1.07812	0.804568	1.44467	0.61446	0.979814	Absolute count	TBNK	CD3- lymphocyte AC
ebi-a-GCST90001423	Osteonecrosis due to drugs|| id:finngen_R9_OSTEON_DRUGS	Osteonecrosis due to drugs	ebi-a-GCST90001423	Inverse variance weighted	14	-0.102486	0.206024	0.902591	0.602726	1.35164	0.618874	0.973694	Absolute count	B cell	CD20- CD38- AC
ebi-a-GCST90001452	Osteonecrosis due to drugs|| id:finngen_R9_OSTEON_DRUGS	Osteonecrosis due to drugs	ebi-a-GCST90001452	Inverse variance weighted	24	-0.0439408	0.0884315	0.957011	0.804715	1.13813	0.619266	0.961492	Absolute count	cDC	CD11c+ CD62L- monocyte AC
ebi-a-GCST90001603	Osteonecrosis due to drugs|| id:finngen_R9_OSTEON_DRUGS	Osteonecrosis due to drugs	ebi-a-GCST90001603	Inverse variance weighted	21	-0.0590451	0.126692	0.942664	0.735385	1.20837	0.641178	0.982584	Absolute count	TBNK	T cell AC
ebi-a-GCST90001398	Osteonecrosis due to drugs|| id:finngen_R9_OSTEON_DRUGS	Osteonecrosis due to drugs	ebi-a-GCST90001398	Inverse variance weighted	20	-0.0681381	0.159975	0.934131	0.682707	1.27815	0.670159	1.01383	Absolute count	B cell	Unsw mem AC
ebi-a-GCST90001618	Osteonecrosis due to drugs|| id:finngen_R9_OSTEON_DRUGS	Osteonecrosis due to drugs	ebi-a-GCST90001618	Inverse variance weighted	51	-0.0264076	0.0620139	0.973938	0.86247	1.09981	0.670229	1.0011	Absolute count	TBNK	HLA DR+ T cell AC
ebi-a-GCST90001557	Osteonecrosis due to drugs|| id:finngen_R9_OSTEON_DRUGS	Osteonecrosis due to drugs	ebi-a-GCST90001557	Inverse variance weighted	30	0.049897	0.118628	1.05116	0.833089	1.32632	0.674035	0.994202	Absolute count	Maturation stages of T cell	TD CD8br AC
ebi-a-GCST90001601	Osteonecrosis due to drugs|| id:finngen_R9_OSTEON_DRUGS	Osteonecrosis due to drugs	ebi-a-GCST90001601	Inverse variance weighted	19	-0.0558158	0.133627	0.945713	0.727803	1.22887	0.676168	0.985034	Absolute count	TBNK	Lymphocyte AC
ebi-a-GCST90001448	Osteonecrosis due to drugs|| id:finngen_R9_OSTEON_DRUGS	Osteonecrosis due to drugs	ebi-a-GCST90001448	Inverse variance weighted	16	-0.0526401	0.127651	0.948721	0.73872	1.21842	0.680065	0.978631	Absolute count	cDC	CD11c+ monocyte AC
ebi-a-GCST90001420	Osteonecrosis due to drugs|| id:finngen_R9_OSTEON_DRUGS	Osteonecrosis due to drugs	ebi-a-GCST90001420	Inverse variance weighted	18	-0.0380099	0.0979084	0.962703	0.794605	1.16636	0.697854	0.99213	Absolute count	B cell	IgD- CD38br AC
ebi-a-GCST90001540	Osteonecrosis due to drugs|| id:finngen_R9_OSTEON_DRUGS	Osteonecrosis due to drugs	ebi-a-GCST90001540	Inverse variance weighted	31	-0.046615	0.122434	0.954455	0.750823	1.21331	0.703399	0.988108	Absolute count	Maturation stages of T cell	Naive CD4+ AC
ebi-a-GCST90001458	Osteonecrosis due to drugs|| id:finngen_R9_OSTEON_DRUGS	Osteonecrosis due to drugs	ebi-a-GCST90001458	Inverse variance weighted	54	-0.0298796	0.0789442	0.970562	0.831428	1.13298	0.705067	0.978799	Absolute count	cDC	Myeloid DC AC
ebi-a-GCST90001504	Osteonecrosis due to drugs|| id:finngen_R9_OSTEON_DRUGS	Osteonecrosis due to drugs	ebi-a-GCST90001504	Inverse variance weighted	23	0.0310633	0.099484	1.03155	0.848805	1.25364	0.754855	1.03573	Absolute count	Treg	CD25hi AC
ebi-a-GCST90001651	Osteonecrosis due to drugs|| id:finngen_R9_OSTEON_DRUGS	Osteonecrosis due to drugs	ebi-a-GCST90001651	Inverse variance weighted	28	0.0373915	0.119945	1.0381	0.820615	1.31322	0.75524	1.02435	Absolute count	TBNK	Granulocyte AC
ebi-a-GCST90001566	Osteonecrosis due to drugs|| id:finngen_R9_OSTEON_DRUGS	Osteonecrosis due to drugs	ebi-a-GCST90001566	Inverse variance weighted	20	-0.0478512	0.154851	0.953276	0.703731	1.29131	0.757311	1.01549	Absolute count	Maturation stages of T cell	Naive DN (CD4-CD8-) AC
ebi-a-GCST90001401	Osteonecrosis due to drugs|| id:finngen_R9_OSTEON_DRUGS	Osteonecrosis due to drugs	ebi-a-GCST90001401	Inverse variance weighted	32	-0.0351204	0.123018	0.965489	0.758634	1.22875	0.775268	1.02788	Absolute count	B cell	IgD- CD27- AC
ebi-a-GCST90001480	Osteonecrosis due to drugs|| id:finngen_R9_OSTEON_DRUGS	Osteonecrosis due to drugs	ebi-a-GCST90001480	Inverse variance weighted	48	-0.0191176	0.0674652	0.981064	0.859547	1.11976	0.776894	1.01859	Absolute count	Treg	Resting Treg AC
ebi-a-GCST90001615	Osteonecrosis due to drugs|| id:finngen_R9_OSTEON_DRUGS	Osteonecrosis due to drugs	ebi-a-GCST90001615	Inverse variance weighted	32	0.025411	0.106995	1.02574	0.831687	1.26506	0.812271	1.05327	Absolute count	TBNK	TCRgd AC
ebi-a-GCST90001690	Osteonecrosis due to drugs|| id:finngen_R9_OSTEON_DRUGS	Osteonecrosis due to drugs	ebi-a-GCST90001690	Inverse variance weighted	64	-0.0048532	0.0206415	0.995159	0.955701	1.03625	0.814117	1.04419	Absolute count	Treg	CD28+ CD45RA+ CD8br AC
ebi-a-GCST90001672	Osteonecrosis due to drugs|| id:finngen_R9_OSTEON_DRUGS	Osteonecrosis due to drugs	ebi-a-GCST90001672	Inverse variance weighted	215	-0.00752544	0.0322153	0.992503	0.931772	1.05719	0.815297	1.03446	Absolute count	Treg	CD39+ CD8br AC
ebi-a-GCST90001551	Osteonecrosis due to drugs|| id:finngen_R9_OSTEON_DRUGS	Osteonecrosis due to drugs	ebi-a-GCST90001551	Inverse variance weighted	38	0.0237843	0.103325	1.02407	0.836329	1.25395	0.817946	1.02678	Absolute count	Maturation stages of T cell	Naive CD8br AC
ebi-a-GCST90001577	Osteonecrosis due to drugs|| id:finngen_R9_OSTEON_DRUGS	Osteonecrosis due to drugs	ebi-a-GCST90001577	Inverse variance weighted	36	0.0270982	0.118495	1.02747	0.814524	1.29608	0.819112	1.01742	Absolute count	B cell	Transitional AC
ebi-a-GCST90001695	Osteonecrosis due to drugs|| id:finngen_R9_OSTEON_DRUGS	Osteonecrosis due to drugs	ebi-a-GCST90001695	Inverse variance weighted	587	-1.06735e-05	4.69722e-05	0.999989	0.999897	1.00008	0.820245	1.00822	Absolute count	Treg	CD45RA- CD28- CD8br AC
ebi-a-GCST90001527	Osteonecrosis due to drugs|| id:finngen_R9_OSTEON_DRUGS	Osteonecrosis due to drugs	ebi-a-GCST90001527	Inverse variance weighted	28	0.0128324	0.0614577	1.01292	0.897964	1.14258	0.834604	1.01529	Absolute count	Myeloid cell	CD33dim HLA DR+ CD11b- AC
ebi-a-GCST90001560	Osteonecrosis due to drugs|| id:finngen_R9_OSTEON_DRUGS	Osteonecrosis due to drugs	ebi-a-GCST90001560	Inverse variance weighted	36	-0.00692382	0.033705	0.9931	0.929614	1.06092	0.837241	1.00811	Absolute count	Maturation stages of T cell	CD45RA+ CD8br AC
ebi-a-GCST90001569	Osteonecrosis due to drugs|| id:finngen_R9_OSTEON_DRUGS	Osteonecrosis due to drugs	ebi-a-GCST90001569	Inverse variance weighted	23	-0.0306136	0.150195	0.96985	0.722531	1.30183	0.83849	0.999412	Absolute count	Maturation stages of T cell	EM DN (CD4-CD8-) AC
ebi-a-GCST90001627	Osteonecrosis due to drugs|| id:finngen_R9_OSTEON_DRUGS	Osteonecrosis due to drugs	ebi-a-GCST90001627	Inverse variance weighted	58	0.0124845	0.061765	1.01256	0.897112	1.14287	0.839816	0.990983	Absolute count	TBNK	HLA DR+ CD8br AC
ebi-a-GCST90001698	Osteonecrosis due to drugs|| id:finngen_R9_OSTEON_DRUGS	Osteonecrosis due to drugs	ebi-a-GCST90001698	Inverse variance weighted	1647	4.31491e-06	2.19336e-05	1	0.999961	1.00005	0.844042	0.986108	Absolute count	Treg	CD45RA+ CD28- CD8br AC
ebi-a-GCST90001446	Osteonecrosis due to drugs|| id:finngen_R9_OSTEON_DRUGS	Osteonecrosis due to drugs	ebi-a-GCST90001446	Inverse variance weighted	15	0.0213176	0.115478	1.02155	0.814631	1.28102	0.85354	0.987429	Absolute count	B cell	IgD- CD38- AC
ebi-a-GCST90001657	Osteonecrosis due to drugs|| id:finngen_R9_OSTEON_DRUGS	Osteonecrosis due to drugs	ebi-a-GCST90001657	Inverse variance weighted	11	-0.0386433	0.213759	0.962094	0.632794	1.46276	0.856541	0.981279	Absolute count	Treg	CD28+ DN (CD4-CD8-) AC
ebi-a-GCST90001621	Osteonecrosis due to drugs|| id:finngen_R9_OSTEON_DRUGS	Osteonecrosis due to drugs	ebi-a-GCST90001621	Inverse variance weighted	43	0.0184825	0.108199	1.01865	0.823998	1.2593	0.864365	0.980722	Absolute count	TBNK	NKT AC
ebi-a-GCST90001525	Osteonecrosis due to drugs|| id:finngen_R9_OSTEON_DRUGS	Osteonecrosis due to drugs	ebi-a-GCST90001525	Inverse variance weighted	28	-0.0166018	0.100776	0.983535	0.807249	1.19832	0.869149	0.976758	Absolute count	Myeloid cell	CD33dim HLA DR+ CD11b+ AC
ebi-a-GCST90001454	Osteonecrosis due to drugs|| id:finngen_R9_OSTEON_DRUGS	Osteonecrosis due to drugs	ebi-a-GCST90001454	Inverse variance weighted	18	0.024969	0.172562	1.02528	0.731065	1.43791	0.884951	0.985134	Absolute count	cDC	CD62L- HLA DR++ monocyte AC
ebi-a-GCST90001581	Osteonecrosis due to drugs|| id:finngen_R9_OSTEON_DRUGS	Osteonecrosis due to drugs	ebi-a-GCST90001581	Inverse variance weighted	29	0.00812586	0.0576621	1.00816	0.900422	1.12879	0.887931	0.979214	Absolute count	Monocyte	CD14- CD16- AC
ebi-a-GCST90001507	Osteonecrosis due to drugs|| id:finngen_R9_OSTEON_DRUGS	Osteonecrosis due to drugs	ebi-a-GCST90001507	Inverse variance weighted	45	-0.00740357	0.0526154	0.992624	0.89536	1.10045	0.888098	0.97033	Absolute count	Treg	CD25hi CD45RA+ CD4 not Treg AC
ebi-a-GCST90001486	Osteonecrosis due to drugs|| id:finngen_R9_OSTEON_DRUGS	Osteonecrosis due to drugs	ebi-a-GCST90001486	Inverse variance weighted	18	-0.0108993	0.0778764	0.98916	0.849135	1.15228	0.888695	0.962073	Absolute count	Treg	Activated Treg AC
ebi-a-GCST90001403	Osteonecrosis due to drugs|| id:finngen_R9_OSTEON_DRUGS	Osteonecrosis due to drugs	ebi-a-GCST90001403	Inverse variance weighted	25	0.0133249	0.103121	1.01341	0.827958	1.24041	0.897187	0.962437	Absolute count	B cell	Sw mem AC
ebi-a-GCST90001515	Osteonecrosis due to drugs|| id:finngen_R9_OSTEON_DRUGS	Osteonecrosis due to drugs	ebi-a-GCST90001515	Inverse variance weighted	26	0.009511	0.0878609	1.00956	0.849849	1.19928	0.913797	0.971424	Absolute count	Myeloid cell	Im MDSC AC
ebi-a-GCST90001421	Osteonecrosis due to drugs|| id:finngen_R9_OSTEON_DRUGS	Osteonecrosis due to drugs	ebi-a-GCST90001421	Inverse variance weighted	25	-0.00714652	0.0694939	0.992879	0.866447	1.13776	0.918093	0.967276	Absolute count	B cell	CD20- AC
ebi-a-GCST90001636	Osteonecrosis due to drugs|| id:finngen_R9_OSTEON_DRUGS	Osteonecrosis due to drugs	ebi-a-GCST90001636	Inverse variance weighted	50	0.00905974	0.108234	1.0091	0.816214	1.24757	0.933291	0.974587	Absolute count	TBNK	DN (CD4-CD8-) NKT AC
ebi-a-GCST90001523	Osteonecrosis due to drugs|| id:finngen_R9_OSTEON_DRUGS	Osteonecrosis due to drugs	ebi-a-GCST90001523	Inverse variance weighted	51	-0.00359833	0.0558294	0.996408	0.893129	1.11163	0.94861	0.981895	Absolute count	Myeloid cell	CD33- HLA DR+ AC
ebi-a-GCST90001520	Osteonecrosis due to drugs|| id:finngen_R9_OSTEON_DRUGS	Osteonecrosis due to drugs	ebi-a-GCST90001520	Inverse variance weighted	35	0.00196719	0.0571259	1.00197	0.895834	1.12068	0.972529	0.9979	Absolute count	Myeloid cell	CD33br HLA DR+ CD14dim AC
ebi-a-GCST90001590	Osteonecrosis due to drugs|| id:finngen_R9_OSTEON_DRUGS	Osteonecrosis due to drugs	ebi-a-GCST90001590	Inverse variance weighted	24	0.00317315	0.0957403	1.00318	0.831538	1.21025	0.97356	0.990346	Absolute count	TBNK	CD4+ AC
ebi-a-GCST90001660	Osteonecrosis due to drugs|| id:finngen_R9_OSTEON_DRUGS	Osteonecrosis due to drugs	ebi-a-GCST90001660	Inverse variance weighted	219	-0.000424734	0.0328258	0.999575	0.937289	1.066	0.989676	0.998135	Absolute count	Treg	CD39+ CD4+ AC
ebi-a-GCST90001666	Osteonecrosis due to drugs|| id:finngen_R9_OSTEON_DRUGS	Osteonecrosis due to drugs	ebi-a-GCST90001666	Inverse variance weighted	62	4.12042e-05	0.0173283	1.00004	0.966647	1.03459	0.998103	0.998103	Absolute count	Treg	CD28+ CD45RA+ CD8dim AC

## Sheet: MFI
id.exposure	id.outcome	outcome	exposure	method	nsnp	b	se	or	or_lci95	or_uci95	pval	p_fdr	Trait.type	Panel	Trait
ebi-a-GCST90001829	Osteonecrosis due to drugs|| id:finngen_R9_OSTEON_DRUGS	Osteonecrosis due to drugs	ebi-a-GCST90001829	Inverse variance weighted	226	0.0658162	0.0325764	1.06803	1.00197	1.13845	0.0433454	0.674454	MFI	B cell	BAFF-R on B cell
ebi-a-GCST90001719	Osteonecrosis due to drugs|| id:finngen_R9_OSTEON_DRUGS	Osteonecrosis due to drugs	ebi-a-GCST90001719	Inverse variance weighted	233	0.0657035	0.0323593	1.06791	1.00228	1.13784	0.0423121	0.715626	MFI	B cell	BAFF-R on IgD+
ebi-a-GCST90001707	Osteonecrosis due to drugs|| id:finngen_R9_OSTEON_DRUGS	Osteonecrosis due to drugs	ebi-a-GCST90001707	Inverse variance weighted	133	0.0725588	0.0347232	1.07526	1.00451	1.15098	0.0366509	0.891074	MFI	B cell	BAFF-R on IgD+ CD38- unsw mem
ebi-a-GCST90001709	Osteonecrosis due to drugs|| id:finngen_R9_OSTEON_DRUGS	Osteonecrosis due to drugs	ebi-a-GCST90001709	Inverse variance weighted	227	0.0611374	0.0309167	1.06304	1.00054	1.12945	0.0479866	0.717953	MFI	B cell	BAFF-R on IgD+ CD38dim
ebi-a-GCST90001720	Osteonecrosis due to drugs|| id:finngen_R9_OSTEON_DRUGS	Osteonecrosis due to drugs	ebi-a-GCST90001720	Inverse variance weighted	179	0.0742143	0.0363643	1.07704	1.00294	1.1566	0.0412649	0.729639	MFI	B cell	BAFF-R on transitional
ebi-a-GCST90001731	Osteonecrosis due to drugs|| id:finngen_R9_OSTEON_DRUGS	Osteonecrosis due to drugs	ebi-a-GCST90001731	Inverse variance weighted	25	-0.301741	0.105281	0.73953	0.601643	0.909018	0.00415619	0.40419	MFI	B cell	CD19 on IgD- CD24-
ebi-a-GCST90001732	Osteonecrosis due to drugs|| id:finngen_R9_OSTEON_DRUGS	Osteonecrosis due to drugs	ebi-a-GCST90001732	Inverse variance weighted	26	-0.265199	0.100385	0.767053	0.630051	0.933846	0.00824628	0.356422	MFI	B cell	CD19 on IgD- CD27-
ebi-a-GCST90001734	Osteonecrosis due to drugs|| id:finngen_R9_OSTEON_DRUGS	Osteonecrosis due to drugs	ebi-a-GCST90001734	Inverse variance weighted	16	0.297503	0.150888	1.34649	1.00176	1.80985	0.0486465	0.70087	MFI	B cell	CD19 on IgD- CD38br
ebi-a-GCST90001805	Osteonecrosis due to drugs|| id:finngen_R9_OSTEON_DRUGS	Osteonecrosis due to drugs	ebi-a-GCST90001805	Inverse variance weighted	58	0.107988	0.0532146	1.11403	1.00369	1.2365	0.0424282	0.68769	MFI	B cell	CD27 on memory B cell
ebi-a-GCST90001815	Osteonecrosis due to drugs|| id:finngen_R9_OSTEON_DRUGS	Osteonecrosis due to drugs	ebi-a-GCST90001815	Inverse variance weighted	32	-0.11367	0.0553869	0.892553	0.800733	0.994902	0.0401423	0.821861	MFI	B cell	CD38 on IgD- CD38dim
ebi-a-GCST90001827	Osteonecrosis due to drugs|| id:finngen_R9_OSTEON_DRUGS	Osteonecrosis due to drugs	ebi-a-GCST90001827	Inverse variance weighted	40	0.264432	0.0900743	1.30269	1.09186	1.55423	0.00332781	0.64726	MFI	B cell	IgD on IgD+
ebi-a-GCST90001821	Osteonecrosis due to drugs|| id:finngen_R9_OSTEON_DRUGS	Osteonecrosis due to drugs	ebi-a-GCST90001821	Inverse variance weighted	60	0.198465	0.0738281	1.21953	1.05523	1.40941	0.00718364	0.399205	MFI	B cell	IgD on IgD+ CD24-
ebi-a-GCST90001820	Osteonecrosis due to drugs|| id:finngen_R9_OSTEON_DRUGS	Osteonecrosis due to drugs	ebi-a-GCST90001820	Inverse variance weighted	82	0.121034	0.0588776	1.12866	1.00565	1.26672	0.039812	0.860381	MFI	B cell	IgD on IgD+ CD24+
ebi-a-GCST90001824	Osteonecrosis due to drugs|| id:finngen_R9_OSTEON_DRUGS	Osteonecrosis due to drugs	ebi-a-GCST90001824	Inverse variance weighted	65	0.144959	0.06258	1.15599	1.02255	1.30684	0.0205377	0.614551	MFI	B cell	IgD on IgD+ CD38br
ebi-a-GCST90001825	Osteonecrosis due to drugs|| id:finngen_R9_OSTEON_DRUGS	Osteonecrosis due to drugs	ebi-a-GCST90001825	Inverse variance weighted	41	0.216121	0.0723824	1.24125	1.07708	1.43045	0.00282818	1.10016	MFI	B cell	IgD on IgD+ CD38dim
ebi-a-GCST90001828	Osteonecrosis due to drugs|| id:finngen_R9_OSTEON_DRUGS	Osteonecrosis due to drugs	ebi-a-GCST90001828	Inverse variance weighted	43	0.255076	0.0901963	1.29056	1.08144	1.54012	0.00468389	0.364407	MFI	B cell	IgD on transitional
ebi-a-GCST90001826	Osteonecrosis due to drugs|| id:finngen_R9_OSTEON_DRUGS	Osteonecrosis due to drugs	ebi-a-GCST90001826	Inverse variance weighted	76	0.190059	0.0696829	1.20932	1.05494	1.3863	0.00638205	0.41377	MFI	B cell	IgD on unsw mem
ebi-a-GCST90001834	Osteonecrosis due to drugs|| id:finngen_R9_OSTEON_DRUGS	Osteonecrosis due to drugs	ebi-a-GCST90001834	Inverse variance weighted	39	0.13182	0.0642547	1.1409	1.0059	1.29403	0.0402159	0.782199	MFI	cDC	CD62L on monocyte
ebi-a-GCST90001983	Osteonecrosis due to drugs|| id:finngen_R9_OSTEON_DRUGS	Osteonecrosis due to drugs	ebi-a-GCST90001983	Inverse variance weighted	17	-0.378317	0.161476	0.685013	0.499169	0.940048	0.0191362	0.620331	MFI	Monocyte	CD14 on CD14+ CD16+ monocyte
ebi-a-GCST90001979	Osteonecrosis due to drugs|| id:finngen_R9_OSTEON_DRUGS	Osteonecrosis due to drugs	ebi-a-GCST90001979	Inverse variance weighted	173	0.0824144	0.0378035	1.08591	1.00835	1.16942	0.0292519	0.758599	MFI	Monocyte	CD16 on CD14- CD16+ monocyte
ebi-a-GCST90002005	Osteonecrosis due to drugs|| id:finngen_R9_OSTEON_DRUGS	Osteonecrosis due to drugs	ebi-a-GCST90002005	Inverse variance weighted	75	0.167321	0.0628262	1.18213	1.04517	1.33704	0.0077395	0.376333	MFI	Monocyte	CD16 on CD14+ CD16+ monocyte
ebi-a-GCST90002095	Osteonecrosis due to drugs|| id:finngen_R9_OSTEON_DRUGS	Osteonecrosis due to drugs	ebi-a-GCST90002095	Inverse variance weighted	25	-0.202455	0.0853026	0.816723	0.690978	0.965353	0.0176266	0.623339	MFI	Myeloid cell	CD11b on CD33dim HLA DR-
ebi-a-GCST90002109	Osteonecrosis due to drugs|| id:finngen_R9_OSTEON_DRUGS	Osteonecrosis due to drugs	ebi-a-GCST90002109	Inverse variance weighted	68	-0.119241	0.0522165	0.887594	0.801248	0.983246	0.022396	0.622288	MFI	Myeloid cell	HLA DR on CD33br HLA DR+ CD14dim
ebi-a-GCST90001921	Osteonecrosis due to drugs|| id:finngen_R9_OSTEON_DRUGS	Osteonecrosis due to drugs	ebi-a-GCST90001921	Inverse variance weighted	18	0.203155	0.0800773	1.22526	1.04729	1.43348	0.0111812	0.43495	MFI	TBNK	CD45 on HLA DR+ CD8br
ebi-a-GCST90001923	Osteonecrosis due to drugs|| id:finngen_R9_OSTEON_DRUGS	Osteonecrosis due to drugs	ebi-a-GCST90001923	Inverse variance weighted	16	0.279546	0.0954021	1.32253	1.09698	1.59446	0.00338754	0.43925	MFI	Treg	CD127 on CD45RA- CD4 not Treg
ebi-a-GCST90001962	Osteonecrosis due to drugs|| id:finngen_R9_OSTEON_DRUGS	Osteonecrosis due to drugs	ebi-a-GCST90001962	Inverse variance weighted	26	0.274955	0.133637	1.31647	1.01311	1.71067	0.0396404	0.907065	MFI	Treg	CD25 on CD28+ CD4+
ebi-a-GCST90002065	Osteonecrosis due to drugs|| id:finngen_R9_OSTEON_DRUGS	Osteonecrosis due to drugs	ebi-a-GCST90002065	Inverse variance weighted	14	-0.227339	0.110914	0.796651	0.640998	0.990102	0.0403948	0.748266	MFI	Treg	CD4 on CD39+ resting Treg
ebi-a-GCST90001948	Osteonecrosis due to drugs|| id:finngen_R9_OSTEON_DRUGS	Osteonecrosis due to drugs	ebi-a-GCST90001948	Inverse variance weighted	98	0.0739428	0.0378978	1.07675	0.999663	1.15977	0.0510437	0.709143	MFI	Myeloid cell	CD33 on CD33dim HLA DR+ CD11b+
ebi-a-GCST90001875	Osteonecrosis due to drugs|| id:finngen_R9_OSTEON_DRUGS	Osteonecrosis due to drugs	ebi-a-GCST90001875	Inverse variance weighted	19	0.159406	0.082542	1.17281	0.997626	1.37876	0.0534573	0.717065	MFI	Maturation stages of T cell	HVEM on CD4+
ebi-a-GCST90001822	Osteonecrosis due to drugs|| id:finngen_R9_OSTEON_DRUGS	Osteonecrosis due to drugs	ebi-a-GCST90001822	Inverse variance weighted	44	0.161924	0.0847211	1.17577	0.995879	1.38816	0.0559716	0.725765	MFI	B cell	IgD on IgD+ CD38-
ebi-a-GCST90001706	Osteonecrosis due to drugs|| id:finngen_R9_OSTEON_DRUGS	Osteonecrosis due to drugs	ebi-a-GCST90001706	Inverse variance weighted	127	0.068427	0.0358149	1.07082	0.998231	1.14869	0.0560596	0.703457	MFI	B cell	BAFF-R on IgD+ CD38- naive
ebi-a-GCST90002025	Osteonecrosis due to drugs|| id:finngen_R9_OSTEON_DRUGS	Osteonecrosis due to drugs	ebi-a-GCST90002025	Inverse variance weighted	30	0.169903	0.0901335	1.18519	0.993264	1.4142	0.0594273	0.722414	MFI	Maturation stages of T cell	CD4 on EM CD4+
ebi-a-GCST90002035	Osteonecrosis due to drugs|| id:finngen_R9_OSTEON_DRUGS	Osteonecrosis due to drugs	ebi-a-GCST90002035	Inverse variance weighted	36	0.156235	0.0840107	1.1691	0.99161	1.37836	0.062927	0.741776	MFI	cDC	CD80 on myeloid DC
ebi-a-GCST90001704	Osteonecrosis due to drugs|| id:finngen_R9_OSTEON_DRUGS	Osteonecrosis due to drugs	ebi-a-GCST90001704	Inverse variance weighted	222	0.0598759	0.0323671	1.0617	0.996443	1.13124	0.0643278	0.735985	MFI	B cell	BAFF-R on IgD+ CD24-
ebi-a-GCST90001927	Osteonecrosis due to drugs|| id:finngen_R9_OSTEON_DRUGS	Osteonecrosis due to drugs	ebi-a-GCST90001927	Inverse variance weighted	26	-0.226284	0.122878	0.797492	0.626802	1.01466	0.0655439	0.728474	MFI	Treg	CD127 on CD8br
ebi-a-GCST90001949	Osteonecrosis due to drugs|| id:finngen_R9_OSTEON_DRUGS	Osteonecrosis due to drugs	ebi-a-GCST90001949	Inverse variance weighted	93	0.0762583	0.0423384	1.07924	0.993298	1.17262	0.0716775	0.774516	MFI	Myeloid cell	CD33 on CD33dim HLA DR+ CD11b-
ebi-a-GCST90001705	Osteonecrosis due to drugs|| id:finngen_R9_OSTEON_DRUGS	Osteonecrosis due to drugs	ebi-a-GCST90001705	Inverse variance weighted	233	0.0579239	0.0324746	1.05963	0.99429	1.12927	0.0744774	0.783019	MFI	B cell	BAFF-R on IgD+ CD38-
ebi-a-GCST90001846	Osteonecrosis due to drugs|| id:finngen_R9_OSTEON_DRUGS	Osteonecrosis due to drugs	ebi-a-GCST90001846	Inverse variance weighted	47	0.143173	0.0803525	1.15393	0.985784	1.35076	0.0747796	0.765507	MFI	Maturation stages of T cell	CD3 on CM CD8br
ebi-a-GCST90001714	Osteonecrosis due to drugs|| id:finngen_R9_OSTEON_DRUGS	Osteonecrosis due to drugs	ebi-a-GCST90001714	Inverse variance weighted	217	0.0581222	0.0326896	1.05984	0.994068	1.12997	0.0754035	0.752101	MFI	B cell	BAFF-R on IgD- CD38dim
ebi-a-GCST90001936	Osteonecrosis due to drugs|| id:finngen_R9_OSTEON_DRUGS	Osteonecrosis due to drugs	ebi-a-GCST90001936	Inverse variance weighted	25	0.130353	0.0736745	1.13923	0.98605	1.31621	0.0768412	0.74728	MFI	Treg	CD25 on CD4 Treg
ebi-a-GCST90001701	Osteonecrosis due to drugs|| id:finngen_R9_OSTEON_DRUGS	Osteonecrosis due to drugs	ebi-a-GCST90001701	Inverse variance weighted	32	0.142301	0.0804945	1.15292	0.984651	1.34995	0.0770889	0.731404	MFI	B cell	BAFF-R on CD20- CD38-
ebi-a-GCST90001901	Osteonecrosis due to drugs|| id:finngen_R9_OSTEON_DRUGS	Osteonecrosis due to drugs	ebi-a-GCST90001901	Inverse variance weighted	24	0.104683	0.0595773	1.11036	0.987985	1.24789	0.0789006	0.73077	MFI	Treg	CD28 on CD39+ resting Treg
ebi-a-GCST90001708	Osteonecrosis due to drugs|| id:finngen_R9_OSTEON_DRUGS	Osteonecrosis due to drugs	ebi-a-GCST90001708	Inverse variance weighted	207	0.0590674	0.0337197	1.06085	0.993001	1.13333	0.0798222	0.722113	MFI	B cell	BAFF-R on IgD+ CD38br
ebi-a-GCST90001783	Osteonecrosis due to drugs|| id:finngen_R9_OSTEON_DRUGS	Osteonecrosis due to drugs	ebi-a-GCST90001783	Inverse variance weighted	21	0.259253	0.148837	1.29596	0.968053	1.73494	0.081534	0.720835	MFI	B cell	CD25 on IgD+ CD38br
ebi-a-GCST90001865	Osteonecrosis due to drugs|| id:finngen_R9_OSTEON_DRUGS	Osteonecrosis due to drugs	ebi-a-GCST90001865	Inverse variance weighted	24	0.219963	0.126474	1.24603	0.972461	1.59656	0.0819997	0.708842	MFI	Treg	CD3 on CD28- CD8br
ebi-a-GCST90002048	Osteonecrosis due to drugs|| id:finngen_R9_OSTEON_DRUGS	Osteonecrosis due to drugs	ebi-a-GCST90002048	Inverse variance weighted	15	-0.179473	0.103818	0.835711	0.681843	1.0243	0.0838568	0.709137	MFI	Myeloid cell	CD45 on CD66b++ myelod cell
ebi-a-GCST90002011	Osteonecrosis due to drugs|| id:finngen_R9_OSTEON_DRUGS	Osteonecrosis due to drugs	ebi-a-GCST90002011	Inverse variance weighted	13	0.363539	0.211284	1.43841	0.950679	2.17636	0.085321	0.706167	MFI	Monocyte	CD64 on CD14+ CD16+ monocyte
ebi-a-GCST90001716	Osteonecrosis due to drugs|| id:finngen_R9_OSTEON_DRUGS	Osteonecrosis due to drugs	ebi-a-GCST90001716	Inverse variance weighted	225	0.0561546	0.0327221	1.05776	0.992051	1.12782	0.0861422	0.698111	MFI	B cell	BAFF-R on naive-mature B cell
ebi-a-GCST90002104	Osteonecrosis due to drugs|| id:finngen_R9_OSTEON_DRUGS	Osteonecrosis due to drugs	ebi-a-GCST90002104	Inverse variance weighted	123	-0.0644028	0.0377994	0.937627	0.870672	1.00973	0.088417	0.701923	MFI	cDC	HLA DR on myeloid DC
ebi-a-GCST90001717	Osteonecrosis due to drugs|| id:finngen_R9_OSTEON_DRUGS	Osteonecrosis due to drugs	ebi-a-GCST90001717	Inverse variance weighted	235	0.0526486	0.03109	1.05406	0.991746	1.12029	0.0903746	0.703114	MFI	B cell	BAFF-R on unsw mem
ebi-a-GCST90002017	Osteonecrosis due to drugs|| id:finngen_R9_OSTEON_DRUGS	Osteonecrosis due to drugs	ebi-a-GCST90002017	Inverse variance weighted	42	-0.127742	0.0759799	0.88008	0.75831	1.0214	0.0927121	0.707157	MFI	cDC	CCR2 on monocyte
ebi-a-GCST90002027	Osteonecrosis due to drugs|| id:finngen_R9_OSTEON_DRUGS	Osteonecrosis due to drugs	ebi-a-GCST90002027	Inverse variance weighted	33	0.161618	0.0961637	1.17541	0.973494	1.41921	0.0928306	0.694444	MFI	Maturation stages of T cell	CD4 on CD45RA+ CD4+
ebi-a-GCST90001710	Osteonecrosis due to drugs|| id:finngen_R9_OSTEON_DRUGS	Osteonecrosis due to drugs	ebi-a-GCST90001710	Inverse variance weighted	211	0.0562876	0.0337316	1.0579	0.990222	1.13021	0.0951787	0.698576	MFI	B cell	BAFF-R on IgD- CD24-
ebi-a-GCST90001904	Osteonecrosis due to drugs|| id:finngen_R9_OSTEON_DRUGS	Osteonecrosis due to drugs	ebi-a-GCST90001904	Inverse variance weighted	22	0.16337	0.0992475	1.17747	0.969325	1.43031	0.0997467	0.718546	MFI	cDC	CD86 on CD62L+ myeloid DC
ebi-a-GCST90001718	Osteonecrosis due to drugs|| id:finngen_R9_OSTEON_DRUGS	Osteonecrosis due to drugs	ebi-a-GCST90001718	Inverse variance weighted	219	0.0518233	0.031783	1.05319	0.989583	1.12088	0.102988	0.728407	MFI	B cell	BAFF-R on sw mem
ebi-a-GCST90001931	Osteonecrosis due to drugs|| id:finngen_R9_OSTEON_DRUGS	Osteonecrosis due to drugs	ebi-a-GCST90001931	Inverse variance weighted	20	-0.162006	0.0998409	0.850436	0.699287	1.03426	0.104666	0.727053	MFI	Treg	CD127 on CD4+
ebi-a-GCST90002108	Osteonecrosis due to drugs|| id:finngen_R9_OSTEON_DRUGS	Osteonecrosis due to drugs	ebi-a-GCST90002108	Inverse variance weighted	122	-0.0501661	0.0311033	0.951071	0.894824	1.01085	0.10677	0.728656	MFI	Myeloid cell	HLA DR on CD33br HLA DR+ CD14-
ebi-a-GCST90001703	Osteonecrosis due to drugs|| id:finngen_R9_OSTEON_DRUGS	Osteonecrosis due to drugs	ebi-a-GCST90001703	Inverse variance weighted	226	0.0509376	0.0319537	1.05226	0.988376	1.12027	0.110913	0.743879	MFI	B cell	BAFF-R on IgD+ CD24+
ebi-a-GCST90001784	Osteonecrosis due to drugs|| id:finngen_R9_OSTEON_DRUGS	Osteonecrosis due to drugs	ebi-a-GCST90001784	Inverse variance weighted	39	0.126128	0.0796431	1.13443	0.970472	1.32608	0.113269	0.746809	MFI	B cell	CD25 on IgD+ CD38dim
ebi-a-GCST90001993	Osteonecrosis due to drugs|| id:finngen_R9_OSTEON_DRUGS	Osteonecrosis due to drugs	ebi-a-GCST90001993	Inverse variance weighted	18	-0.260029	0.164496	0.771029	0.558534	1.06437	0.113932	0.738662	MFI	Monocyte	PDL-1 on CD14+ CD16- monocyte
ebi-a-GCST90001713	Osteonecrosis due to drugs|| id:finngen_R9_OSTEON_DRUGS	Osteonecrosis due to drugs	ebi-a-GCST90001713	Inverse variance weighted	34	0.160802	0.103309	1.17445	0.959174	1.43805	0.119585	0.762599	MFI	B cell	BAFF-R on IgD- CD38br
ebi-a-GCST90001702	Osteonecrosis due to drugs|| id:finngen_R9_OSTEON_DRUGS	Osteonecrosis due to drugs	ebi-a-GCST90001702	Inverse variance weighted	234	0.0484881	0.0312145	1.04968	0.987388	1.11591	0.120332	0.754983	MFI	B cell	BAFF-R on CD24+ CD27+
ebi-a-GCST90001871	Osteonecrosis due to drugs|| id:finngen_R9_OSTEON_DRUGS	Osteonecrosis due to drugs	ebi-a-GCST90001871	Inverse variance weighted	24	0.139116	0.0904721	1.14926	0.962512	1.37224	0.124129	0.766448	MFI	Maturation stages of T cell	HVEM on T cell
ebi-a-GCST90001715	Osteonecrosis due to drugs|| id:finngen_R9_OSTEON_DRUGS	Osteonecrosis due to drugs	ebi-a-GCST90001715	Inverse variance weighted	229	0.0487354	0.0319165	1.04994	0.986274	1.11772	0.126769	0.77052	MFI	B cell	BAFF-R on memory B cell
ebi-a-GCST90001803	Osteonecrosis due to drugs|| id:finngen_R9_OSTEON_DRUGS	Osteonecrosis due to drugs	ebi-a-GCST90001803	Inverse variance weighted	19	0.285788	0.187567	1.33081	0.921416	1.9221	0.127594	0.763604	MFI	B cell	CD27 on IgD- CD38br
ebi-a-GCST90001793	Osteonecrosis due to drugs|| id:finngen_R9_OSTEON_DRUGS	Osteonecrosis due to drugs	ebi-a-GCST90001793	Inverse variance weighted	32	0.121791	0.080226	1.12952	0.965169	1.32185	0.128991	0.760262	MFI	B cell	CD25 on sw mem
ebi-a-GCST90001791	Osteonecrosis due to drugs|| id:finngen_R9_OSTEON_DRUGS	Osteonecrosis due to drugs	ebi-a-GCST90001791	Inverse variance weighted	41	0.169925	0.112264	1.18522	0.951122	1.47692	0.130122	0.755487	MFI	B cell	CD25 on naive-mature B cell
ebi-a-GCST90002054	Osteonecrosis due to drugs|| id:finngen_R9_OSTEON_DRUGS	Osteonecrosis due to drugs	ebi-a-GCST90002054	Inverse variance weighted	50	-0.122801	0.0815461	0.88444	0.753798	1.03772	0.13209	0.755632	MFI	Maturation stages of T cell	CD8 on CM CD8br
ebi-a-GCST90002105	Osteonecrosis due to drugs|| id:finngen_R9_OSTEON_DRUGS	Osteonecrosis due to drugs	ebi-a-GCST90002105	Inverse variance weighted	171	-0.0468973	0.0311516	0.954185	0.897669	1.01426	0.132207	0.74534	MFI	cDC	HLA DR on plasmacytoid DC
ebi-a-GCST90001946	Osteonecrosis due to drugs|| id:finngen_R9_OSTEON_DRUGS	Osteonecrosis due to drugs	ebi-a-GCST90001946	Inverse variance weighted	103	0.0536451	0.0358408	1.05511	0.983534	1.13189	0.134456	0.747191	MFI	Myeloid cell	CD33 on CD14+ monocyte
ebi-a-GCST90001723	Osteonecrosis due to drugs|| id:finngen_R9_OSTEON_DRUGS	Osteonecrosis due to drugs	ebi-a-GCST90001723	Inverse variance weighted	39	-0.114276	0.0765391	0.892012	0.767749	1.03639	0.135427	0.741987	MFI	B cell	CD19 on CD24+ CD27+
ebi-a-GCST90002092	Osteonecrosis due to drugs|| id:finngen_R9_OSTEON_DRUGS	Osteonecrosis due to drugs	ebi-a-GCST90002092	Inverse variance weighted	15	0.101747	0.0686585	1.1071	0.96771	1.26658	0.138358	0.747516	MFI	Myeloid cell	CD11b on Gr MDSC
ebi-a-GCST90001802	Osteonecrosis due to drugs|| id:finngen_R9_OSTEON_DRUGS	Osteonecrosis due to drugs	ebi-a-GCST90001802	Inverse variance weighted	62	0.104999	0.0711097	1.11071	0.966208	1.27682	0.139788	0.744897	MFI	B cell	CD27 on IgD- CD38-
ebi-a-GCST90001804	Osteonecrosis due to drugs|| id:finngen_R9_OSTEON_DRUGS	Osteonecrosis due to drugs	ebi-a-GCST90001804	Inverse variance weighted	86	0.0737968	0.050061	1.07659	0.975971	1.18758	0.140445	0.738283	MFI	B cell	CD27 on IgD- CD38dim
ebi-a-GCST90001711	Osteonecrosis due to drugs|| id:finngen_R9_OSTEON_DRUGS	Osteonecrosis due to drugs	ebi-a-GCST90001711	Inverse variance weighted	213	0.0490151	0.0335675	1.05024	0.983363	1.12166	0.144237	0.748109	MFI	B cell	BAFF-R on IgD- CD27-
ebi-a-GCST90001798	Osteonecrosis due to drugs|| id:finngen_R9_OSTEON_DRUGS	Osteonecrosis due to drugs	ebi-a-GCST90001798	Inverse variance weighted	94	0.087044	0.0596254	1.09094	0.970619	1.22619	0.144332	0.73875	MFI	B cell	CD27 on CD24+ CD27+
ebi-a-GCST90001955	Osteonecrosis due to drugs|| id:finngen_R9_OSTEON_DRUGS	Osteonecrosis due to drugs	ebi-a-GCST90001955	Inverse variance weighted	77	0.0613906	0.0421375	1.06331	0.979024	1.15486	0.145141	0.733244	MFI	Myeloid cell	CD33 on Im MDSC
ebi-a-GCST90001740	Osteonecrosis due to drugs|| id:finngen_R9_OSTEON_DRUGS	Osteonecrosis due to drugs	ebi-a-GCST90001740	Inverse variance weighted	35	-0.123243	0.0849901	0.884049	0.748395	1.04429	0.147033	0.733282	MFI	B cell	CD19 on sw mem
ebi-a-GCST90001957	Osteonecrosis due to drugs|| id:finngen_R9_OSTEON_DRUGS	Osteonecrosis due to drugs	ebi-a-GCST90001957	Inverse variance weighted	81	0.0584236	0.0407164	1.06016	0.978846	1.14824	0.151319	0.745101	MFI	Myeloid cell	CD33 on CD33br HLA DR+ CD14-
ebi-a-GCST90002090	Osteonecrosis due to drugs|| id:finngen_R9_OSTEON_DRUGS	Osteonecrosis due to drugs	ebi-a-GCST90002090	Inverse variance weighted	35	0.134274	0.0938404	1.14371	0.951559	1.37465	0.152465	0.741363	MFI	cDC	CD11c on granulocyte
ebi-a-GCST90001750	Osteonecrosis due to drugs|| id:finngen_R9_OSTEON_DRUGS	Osteonecrosis due to drugs	ebi-a-GCST90001750	Inverse variance weighted	25	0.178366	0.125169	1.19526	0.935227	1.5276	0.154158	0.740338	MFI	B cell	CD20 on IgD+ CD38- unsw mem
ebi-a-GCST90002039	Osteonecrosis due to drugs|| id:finngen_R9_OSTEON_DRUGS	Osteonecrosis due to drugs	ebi-a-GCST90002039	Inverse variance weighted	54	0.105802	0.0746074	1.1116	0.960377	1.28664	0.156159	0.740802	MFI	cDC	CD80 on monocyte
ebi-a-GCST90001836	Osteonecrosis due to drugs|| id:finngen_R9_OSTEON_DRUGS	Osteonecrosis due to drugs	ebi-a-GCST90001836	Inverse variance weighted	27	0.114643	0.0812279	1.12147	0.956414	1.31502	0.158135	0.741139	MFI	Myeloid cell	CD66b on CD66b++ myeloid cell
ebi-a-GCST90001953	Osteonecrosis due to drugs|| id:finngen_R9_OSTEON_DRUGS	Osteonecrosis due to drugs	ebi-a-GCST90001953	Inverse variance weighted	78	0.0573692	0.0408328	1.05905	0.977592	1.14729	0.160027	0.741079	MFI	Myeloid cell	CD33 on CD33dim HLA DR-
ebi-a-GCST90002112	Osteonecrosis due to drugs|| id:finngen_R9_OSTEON_DRUGS	Osteonecrosis due to drugs	ebi-a-GCST90002112	Inverse variance weighted	89	-0.0515376	0.0367054	0.949768	0.883839	1.02061	0.160292	0.733573	MFI	Myeloid cell	HLA DR on CD33- HLA DR+
ebi-a-GCST90001992	Osteonecrosis due to drugs|| id:finngen_R9_OSTEON_DRUGS	Osteonecrosis due to drugs	ebi-a-GCST90001992	Inverse variance weighted	45	-0.0736265	0.0528243	0.929019	0.837644	1.03036	0.163378	0.739001	MFI	Monocyte	CCR2 on CD14+ CD16+ monocyte
ebi-a-GCST90001766	Osteonecrosis due to drugs|| id:finngen_R9_OSTEON_DRUGS	Osteonecrosis due to drugs	ebi-a-GCST90001766	Inverse variance weighted	25	-0.0992208	0.0715729	0.905543	0.787018	1.04192	0.165658	0.740701	MFI	B cell	CD24 on IgD+ CD38-
ebi-a-GCST90001986	Osteonecrosis due to drugs|| id:finngen_R9_OSTEON_DRUGS	Osteonecrosis due to drugs	ebi-a-GCST90001986	Inverse variance weighted	19	-0.234105	0.169823	0.791279	0.567248	1.10379	0.168042	0.742824	MFI	Monocyte	CD14 on CD14+ CD16- monocyte
ebi-a-GCST90001899	Osteonecrosis due to drugs|| id:finngen_R9_OSTEON_DRUGS	Osteonecrosis due to drugs	ebi-a-GCST90001899	Inverse variance weighted	33	-0.0818474	0.0601532	0.921413	0.818937	1.03671	0.173624	0.758874	MFI	Treg	CD28 on CD4 Treg
ebi-a-GCST90001737	Osteonecrosis due to drugs|| id:finngen_R9_OSTEON_DRUGS	Osteonecrosis due to drugs	ebi-a-GCST90001737	Inverse variance weighted	34	0.0707783	0.052702	1.07334	0.968005	1.19014	0.179275	0.774866	MFI	B cell	CD19 on naive-mature B cell
ebi-a-GCST90001991	Osteonecrosis due to drugs|| id:finngen_R9_OSTEON_DRUGS	Osteonecrosis due to drugs	ebi-a-GCST90001991	Inverse variance weighted	106	-0.062455	0.046655	0.939455	0.857359	1.02941	0.180683	0.772368	MFI	Monocyte	HLA DR on CD14+ monocyte
ebi-a-GCST90001722	Osteonecrosis due to drugs|| id:finngen_R9_OSTEON_DRUGS	Osteonecrosis due to drugs	ebi-a-GCST90001722	Inverse variance weighted	20	-0.179805	0.134573	0.835433	0.641742	1.08758	0.181513	0.767483	MFI	B cell	CD19 on CD20- CD38-
ebi-a-GCST90001924	Osteonecrosis due to drugs|| id:finngen_R9_OSTEON_DRUGS	Osteonecrosis due to drugs	ebi-a-GCST90001924	Inverse variance weighted	22	-0.125199	0.0946293	0.882321	0.732954	1.06213	0.185819	0.777244	MFI	Treg	CD127 on CD28+ CD4+
ebi-a-GCST90001838	Osteonecrosis due to drugs|| id:finngen_R9_OSTEON_DRUGS	Osteonecrosis due to drugs	ebi-a-GCST90001838	Inverse variance weighted	81	0.0693154	0.0534054	1.07177	0.965259	1.19004	0.194318	0.804145	MFI	Maturation stages of T cell	CD3 on naive CD8br
ebi-a-GCST90001988	Osteonecrosis due to drugs|| id:finngen_R9_OSTEON_DRUGS	Osteonecrosis due to drugs	ebi-a-GCST90001988	Inverse variance weighted	118	-0.0582392	0.0448825	0.943424	0.863977	1.03018	0.194427	0.796129	MFI	Monocyte	HLA DR on CD14+ CD16- monocyte
ebi-a-GCST90001848	Osteonecrosis due to drugs|| id:finngen_R9_OSTEON_DRUGS	Osteonecrosis due to drugs	ebi-a-GCST90001848	Inverse variance weighted	20	0.199297	0.153737	1.22055	0.903006	1.64975	0.194853	0.78956	MFI	TBNK	CD3 on NKT
ebi-a-GCST90001738	Osteonecrosis due to drugs|| id:finngen_R9_OSTEON_DRUGS	Osteonecrosis due to drugs	ebi-a-GCST90001738	Inverse variance weighted	30	-0.102894	0.0800752	0.902222	0.771174	1.05554	0.198803	0.79726	MFI	B cell	CD19 on unsw mem
ebi-a-GCST90001736	Osteonecrosis due to drugs|| id:finngen_R9_OSTEON_DRUGS	Osteonecrosis due to drugs	ebi-a-GCST90001736	Inverse variance weighted	31	-0.129965	0.10241	0.878127	0.718429	1.07332	0.204419	0.811418	MFI	B cell	CD19 on memory B cell
ebi-a-GCST90001712	Osteonecrosis due to drugs|| id:finngen_R9_OSTEON_DRUGS	Osteonecrosis due to drugs	ebi-a-GCST90001712	Inverse variance weighted	229	0.0398106	0.0314203	1.04061	0.978462	1.10671	0.205143	0.806067	MFI	B cell	BAFF-R on IgD- CD38-
ebi-a-GCST90001729	Osteonecrosis due to drugs|| id:finngen_R9_OSTEON_DRUGS	Osteonecrosis due to drugs	ebi-a-GCST90001729	Inverse variance weighted	30	-0.0941055	0.0744752	0.910187	0.786567	1.05323	0.20638	0.802819	MFI	B cell	CD19 on IgD+ CD38br
ebi-a-GCST90002003	Osteonecrosis due to drugs|| id:finngen_R9_OSTEON_DRUGS	Osteonecrosis due to drugs	ebi-a-GCST90002003	Inverse variance weighted	15	0.153858	0.123251	1.16633	0.916023	1.48502	0.211909	0.816164	MFI	Monocyte	CCR2 on CD14- CD16-
ebi-a-GCST90001916	Osteonecrosis due to drugs|| id:finngen_R9_OSTEON_DRUGS	Osteonecrosis due to drugs	ebi-a-GCST90001916	Inverse variance weighted	18	0.245069	0.19666	1.27771	0.869023	1.87859	0.212708	0.81121	MFI	TBNK	CD45 on CD4+
ebi-a-GCST90002089	Osteonecrosis due to drugs|| id:finngen_R9_OSTEON_DRUGS	Osteonecrosis due to drugs	ebi-a-GCST90002089	Inverse variance weighted	23	-0.110862	0.0894151	0.895062	0.751176	1.06651	0.215029	0.812099	MFI	cDC	CD11c on monocyte
ebi-a-GCST90001947	Osteonecrosis due to drugs|| id:finngen_R9_OSTEON_DRUGS	Osteonecrosis due to drugs	ebi-a-GCST90001947	Inverse variance weighted	85	0.047197	0.0392912	1.04833	0.970626	1.13225	0.229671	0.859056	MFI	Myeloid cell	CD33 on CD33br HLA DR+ CD14dim
ebi-a-GCST90001938	Osteonecrosis due to drugs|| id:finngen_R9_OSTEON_DRUGS	Osteonecrosis due to drugs	ebi-a-GCST90001938	Inverse variance weighted	16	-0.24952	0.207983	0.779174	0.518318	1.17131	0.230249	0.853019	MFI	Treg	CD25 on CD39+ resting Treg
ebi-a-GCST90001928	Osteonecrosis due to drugs|| id:finngen_R9_OSTEON_DRUGS	Osteonecrosis due to drugs	ebi-a-GCST90001928	Inverse variance weighted	19	0.113879	0.0952852	1.12062	0.929712	1.35072	0.232033	0.851517	MFI	Treg	CD127 on CD28+ CD45RA- CD8br
ebi-a-GCST90002043	Osteonecrosis due to drugs|| id:finngen_R9_OSTEON_DRUGS	Osteonecrosis due to drugs	ebi-a-GCST90002043	Inverse variance weighted	16	-0.118034	0.099251	0.888666	0.731568	1.0795	0.234344	0.851961	MFI	Myeloid cell	CD45 on CD33br HLA DR+ CD14dim
ebi-a-GCST90001939	Osteonecrosis due to drugs|| id:finngen_R9_OSTEON_DRUGS	Osteonecrosis due to drugs	ebi-a-GCST90001939	Inverse variance weighted	20	0.191407	0.161749	1.21095	0.881949	1.66269	0.236667	0.852439	MFI	Treg	CD25 on activated Treg
ebi-a-GCST90001864	Osteonecrosis due to drugs|| id:finngen_R9_OSTEON_DRUGS	Osteonecrosis due to drugs	ebi-a-GCST90001864	Inverse variance weighted	78	0.0739966	0.0632197	1.0768	0.951311	1.21885	0.241813	0.862985	MFI	Treg	CD3 on CD28+ CD45RA+ CD8br
ebi-a-GCST90001987	Osteonecrosis due to drugs|| id:finngen_R9_OSTEON_DRUGS	Osteonecrosis due to drugs	ebi-a-GCST90001987	Inverse variance weighted	107	-0.0382151	0.0326504	0.962506	0.90284	1.02611	0.241828	0.85519	MFI	Monocyte	CD64 on CD14+ CD16- monocyte
ebi-a-GCST90001756	Osteonecrosis due to drugs|| id:finngen_R9_OSTEON_DRUGS	Osteonecrosis due to drugs	ebi-a-GCST90001756	Inverse variance weighted	14	-0.0887051	0.0766198	0.915115	0.787509	1.0634	0.246974	0.865521	MFI	B cell	CD20 on IgD- CD38br
ebi-a-GCST90001807	Osteonecrosis due to drugs|| id:finngen_R9_OSTEON_DRUGS	Osteonecrosis due to drugs	ebi-a-GCST90001807	Inverse variance weighted	22	0.125465	0.108522	1.13368	0.916459	1.40238	0.24763	0.860073	MFI	B cell	CD27 on PB/PC
ebi-a-GCST90001769	Osteonecrosis due to drugs|| id:finngen_R9_OSTEON_DRUGS	Osteonecrosis due to drugs	ebi-a-GCST90001769	Inverse variance weighted	36	0.079308	0.0695097	1.08254	0.944659	1.24054	0.253885	0.873994	MFI	B cell	CD24 on IgD- CD38-
ebi-a-GCST90002007	Osteonecrosis due to drugs|| id:finngen_R9_OSTEON_DRUGS	Osteonecrosis due to drugs	ebi-a-GCST90002007	Inverse variance weighted	109	0.0464482	0.040743	1.04754	0.967144	1.13463	0.254273	0.867652	MFI	Monocyte	HLA DR on CD14+ CD16+ monocyte
ebi-a-GCST90002022	Osteonecrosis due to drugs|| id:finngen_R9_OSTEON_DRUGS	Osteonecrosis due to drugs	ebi-a-GCST90002022	Inverse variance weighted	32	0.107794	0.0949451	1.11382	0.924689	1.34163	0.256237	0.866748	MFI	Maturation stages of T cell	CD4 on CD4+
ebi-a-GCST90001788	Osteonecrosis due to drugs|| id:finngen_R9_OSTEON_DRUGS	Osteonecrosis due to drugs	ebi-a-GCST90001788	Inverse variance weighted	19	0.201565	0.179238	1.22332	0.860931	1.73824	0.260772	0.874486	MFI	B cell	CD25 on IgD- CD38br
ebi-a-GCST90001817	Osteonecrosis due to drugs|| id:finngen_R9_OSTEON_DRUGS	Osteonecrosis due to drugs	ebi-a-GCST90001817	Inverse variance weighted	16	0.212769	0.190664	1.2371	0.851349	1.79763	0.264449	0.879237	MFI	B cell	CD38 on PB/PC
ebi-a-GCST90001742	Osteonecrosis due to drugs|| id:finngen_R9_OSTEON_DRUGS	Osteonecrosis due to drugs	ebi-a-GCST90001742	Inverse variance weighted	34	-0.0765321	0.0689453	0.926323	0.809236	1.06035	0.266982	0.880134	MFI	B cell	CD19 on transitional

## Sheet: Relative count
id.exposure	id.outcome	outcome	exposure	method	nsnp	b	se	or	or_lci95	or_uci95	pval	p_fdr	Trait.type	Panel	Trait
ebi-a-GCST90001650	Osteonecrosis due to drugs|| id:finngen_R9_OSTEON_DRUGS	Osteonecrosis due to drugs	ebi-a-GCST90001650	Inverse variance weighted	64	0.231643	0.0724609	1.26067	1.09376	1.45305	0.00138963	0.266808	Relative count	TBNK	HLA DR+ NK %CD3- lymphocyte
ebi-a-GCST90001459	Osteonecrosis due to drugs|| id:finngen_R9_OSTEON_DRUGS	Osteonecrosis due to drugs	ebi-a-GCST90001459	Inverse variance weighted	49	-0.284181	0.0897198	0.75263	0.631263	0.897331	0.00153792	0.14764	Relative count	cDC	Myeloid DC %DC
ebi-a-GCST90001469	Osteonecrosis due to drugs|| id:finngen_R9_OSTEON_DRUGS	Osteonecrosis due to drugs	ebi-a-GCST90001469	Inverse variance weighted	77	-0.149848	0.0546425	0.860839	0.773409	0.958152	0.00610049	0.390431	Relative count	cDC	CD62L- myeloid DC %DC
ebi-a-GCST90001661	Osteonecrosis due to drugs|| id:finngen_R9_OSTEON_DRUGS	Osteonecrosis due to drugs	ebi-a-GCST90001661	Inverse variance weighted	34	-0.236696	0.0910653	0.789231	0.660219	0.943454	0.00934451	0.448537	Relative count	Treg	CD28- CD8dim %T cell
ebi-a-GCST90001455	Osteonecrosis due to drugs|| id:finngen_R9_OSTEON_DRUGS	Osteonecrosis due to drugs	ebi-a-GCST90001455	Inverse variance weighted	13	0.510204	0.206753	1.66563	1.11068	2.49787	0.0135985	0.522183	Relative count	cDC	CD62L- HLA DR++ monocyte %monocyte
ebi-a-GCST90001605	Osteonecrosis due to drugs|| id:finngen_R9_OSTEON_DRUGS	Osteonecrosis due to drugs	ebi-a-GCST90001605	Inverse variance weighted	20	0.235289	0.096914	1.26527	1.04638	1.52996	0.0151904	0.486092	Relative count	TBNK	T cell %leukocyte
ebi-a-GCST90001585	Osteonecrosis due to drugs|| id:finngen_R9_OSTEON_DRUGS	Osteonecrosis due to drugs	ebi-a-GCST90001585	Inverse variance weighted	64	0.182349	0.0755188	1.20003	1.03493	1.39148	0.0157516	0.432044	Relative count	Monocyte	CD14+ CD16+ monocyte %monocyte
ebi-a-GCST90001463	Osteonecrosis due to drugs|| id:finngen_R9_OSTEON_DRUGS	Osteonecrosis due to drugs	ebi-a-GCST90001463	Inverse variance weighted	59	-0.146834	0.0623193	0.863438	0.764159	0.975614	0.0184654	0.443169	Relative count	cDC	CD62L- DC %DC
ebi-a-GCST90001602	Osteonecrosis due to drugs|| id:finngen_R9_OSTEON_DRUGS	Osteonecrosis due to drugs	ebi-a-GCST90001602	Inverse variance weighted	24	0.209275	0.0898389	1.23278	1.03375	1.47014	0.0198356	0.423159	Relative count	TBNK	Lymphocyte %leukocyte
ebi-a-GCST90001497	Osteonecrosis due to drugs|| id:finngen_R9_OSTEON_DRUGS	Osteonecrosis due to drugs	ebi-a-GCST90001497	Inverse variance weighted	195	0.0803371	0.0344926	1.08365	1.01281	1.15945	0.0198531	0.381179	Relative count	Treg	CD39+ secreting Treg %CD4 Treg
ebi-a-GCST90001552	Osteonecrosis due to drugs|| id:finngen_R9_OSTEON_DRUGS	Osteonecrosis due to drugs	ebi-a-GCST90001552	Inverse variance weighted	38	0.102286	0.0460285	1.1077	1.01214	1.21228	0.0262681	0.458498	Relative count	Maturation stages of T cell	Naive CD8br %CD8br
ebi-a-GCST90001649	Osteonecrosis due to drugs|| id:finngen_R9_OSTEON_DRUGS	Osteonecrosis due to drugs	ebi-a-GCST90001649	Inverse variance weighted	64	0.166848	0.0763663	1.18157	1.01732	1.37235	0.0289004	0.462407	Relative count	TBNK	HLA DR+ NK %NK
ebi-a-GCST90001474	Osteonecrosis due to drugs|| id:finngen_R9_OSTEON_DRUGS	Osteonecrosis due to drugs	ebi-a-GCST90001474	Inverse variance weighted	42	0.172354	0.0794518	1.1881	1.01677	1.3883	0.0300604	0.443969	Relative count	cDC	Plasmacytoid DC %DC
ebi-a-GCST90001484	Osteonecrosis due to drugs|| id:finngen_R9_OSTEON_DRUGS	Osteonecrosis due to drugs	ebi-a-GCST90001484	Inverse variance weighted	161	0.0794195	0.036719	1.08266	1.00748	1.16345	0.0305491	0.418959	Relative count	Treg	CD39+ resting Treg %resting Treg
ebi-a-GCST90001473	Osteonecrosis due to drugs|| id:finngen_R9_OSTEON_DRUGS	Osteonecrosis due to drugs	ebi-a-GCST90001473	Inverse variance weighted	87	-0.118536	0.0576679	0.88822	0.793291	0.994508	0.0398311	0.509838	Relative count	cDC	CD62L- CD86+ myeloid DC %DC
ebi-a-GCST90001496	Osteonecrosis due to drugs|| id:finngen_R9_OSTEON_DRUGS	Osteonecrosis due to drugs	ebi-a-GCST90001496	Inverse variance weighted	211	0.0688877	0.0335957	1.07132	1.00304	1.14423	0.0403165	0.483798	Relative count	Treg	CD39+ secreting Treg %secreting Treg
ebi-a-GCST90001549	Osteonecrosis due to drugs|| id:finngen_R9_OSTEON_DRUGS	Osteonecrosis due to drugs	ebi-a-GCST90001549	Inverse variance weighted	29	0.264856	0.13207	1.30324	1.00602	1.68828	0.0449173	0.507302	Relative count	Maturation stages of T cell	CM CD8br %CD8br
ebi-a-GCST90001587	Osteonecrosis due to drugs|| id:finngen_R9_OSTEON_DRUGS	Osteonecrosis due to drugs	ebi-a-GCST90001587	Inverse variance weighted	38	0.217921	0.111279	1.24349	0.999815	1.54655	0.0501899	0.535359	Relative count	Monocyte	CD16+ monocyte %monocyte
ebi-a-GCST90001608	Osteonecrosis due to drugs|| id:finngen_R9_OSTEON_DRUGS	Osteonecrosis due to drugs	ebi-a-GCST90001608	Inverse variance weighted	24	-0.267933	0.137144	0.764959	0.584653	1.00087	0.050742	0.512762	Relative count	TBNK	DP (CD4+CD8+) %leukocyte
ebi-a-GCST90001397	Osteonecrosis due to drugs|| id:finngen_R9_OSTEON_DRUGS	Osteonecrosis due to drugs	ebi-a-GCST90001397	Inverse variance weighted	34	-0.162991	0.0846988	0.849599	0.719643	1.00302	0.0543099	0.521375	Relative count	B cell	Unsw mem %B cell
ebi-a-GCST90001643	Osteonecrosis due to drugs|| id:finngen_R9_OSTEON_DRUGS	Osteonecrosis due to drugs	ebi-a-GCST90001643	Inverse variance weighted	32	0.118593	0.0622887	1.12591	0.996513	1.27211	0.0569207	0.520418	Relative count	TBNK	B cell % CD3- lymphocyte
ebi-a-GCST90001413	Osteonecrosis due to drugs|| id:finngen_R9_OSTEON_DRUGS	Osteonecrosis due to drugs	ebi-a-GCST90001413	Inverse variance weighted	16	-0.190175	0.100058	0.826814	0.679574	1.00596	0.0573478	0.50049	Relative count	B cell	IgD- CD24- %B cell
ebi-a-GCST90001457	Osteonecrosis due to drugs|| id:finngen_R9_OSTEON_DRUGS	Osteonecrosis due to drugs	ebi-a-GCST90001457	Inverse variance weighted	18	0.163906	0.0891249	1.1781	0.989279	1.40297	0.0659058	0.55017	Relative count	cDC	CD11c+ HLA DR++ monocyte %monocyte
ebi-a-GCST90001465	Osteonecrosis due to drugs|| id:finngen_R9_OSTEON_DRUGS	Osteonecrosis due to drugs	ebi-a-GCST90001465	Inverse variance weighted	72	-0.0765853	0.0416929	0.926274	0.853591	1.00515	0.0662257	0.529806	Relative count	cDC	CD86+ myeloid DC %DC
ebi-a-GCST90001637	Osteonecrosis due to drugs|| id:finngen_R9_OSTEON_DRUGS	Osteonecrosis due to drugs	ebi-a-GCST90001637	Inverse variance weighted	56	-0.188065	0.103386	0.828561	0.676582	1.01468	0.0689022	0.529169	Relative count	TBNK	DN (CD4-CD8-) NKT %T cell
ebi-a-GCST90001607	Osteonecrosis due to drugs|| id:finngen_R9_OSTEON_DRUGS	Osteonecrosis due to drugs	ebi-a-GCST90001607	Inverse variance weighted	36	0.215718	0.120924	1.24075	0.978932	1.5726	0.0744381	0.549697	Relative count	TBNK	CD8br %leukocyte
ebi-a-GCST90001604	Osteonecrosis due to drugs|| id:finngen_R9_OSTEON_DRUGS	Osteonecrosis due to drugs	ebi-a-GCST90001604	Inverse variance weighted	18	-0.288765	0.162421	0.749188	0.544923	1.03002	0.0754239	0.536348	Relative count	TBNK	T cell %lymphocyte
ebi-a-GCST90001640	Osteonecrosis due to drugs|| id:finngen_R9_OSTEON_DRUGS	Osteonecrosis due to drugs	ebi-a-GCST90001640	Inverse variance weighted	18	0.288765	0.162421	1.33478	0.970853	1.83512	0.0754239	0.517192	Relative count	TBNK	CD3- lymphocyte %lymphocyte
ebi-a-GCST90001440	Osteonecrosis due to drugs|| id:finngen_R9_OSTEON_DRUGS	Osteonecrosis due to drugs	ebi-a-GCST90001440	Inverse variance weighted	24	-0.21374	0.120665	0.807558	0.637473	1.02302	0.0765019	0.506496	Relative count	B cell	IgD- CD24- %lymphocyte
ebi-a-GCST90001700	Osteonecrosis due to drugs|| id:finngen_R9_OSTEON_DRUGS	Osteonecrosis due to drugs	ebi-a-GCST90001700	Inverse variance weighted	292	0.00188153	0.00107235	1.00188	0.99978	1.00399	0.0793298	0.507711	Relative count	Treg	CD45RA+ CD28- CD8br %T cell
ebi-a-GCST90001610	Osteonecrosis due to drugs|| id:finngen_R9_OSTEON_DRUGS	Osteonecrosis due to drugs	ebi-a-GCST90001610	Inverse variance weighted	52	0.170628	0.0978865	1.18605	0.978994	1.4369	0.0813125	0.503613	Relative count	TBNK	CD4+ CD8dim %lymphocyte
ebi-a-GCST90001491	Osteonecrosis due to drugs|| id:finngen_R9_OSTEON_DRUGS	Osteonecrosis due to drugs	ebi-a-GCST90001491	Inverse variance weighted	161	0.0655302	0.0377365	1.06772	0.991602	1.14969	0.0824722	0.494833	Relative count	Treg	CD39+ activated Treg %CD4 Treg
ebi-a-GCST90001659	Osteonecrosis due to drugs|| id:finngen_R9_OSTEON_DRUGS	Osteonecrosis due to drugs	ebi-a-GCST90001659	Inverse variance weighted	231	0.0575311	0.0335935	1.05922	0.991722	1.13131	0.0867923	0.504973	Relative count	Treg	CD39+ CD4+ %CD4+
ebi-a-GCST90001539	Osteonecrosis due to drugs|| id:finngen_R9_OSTEON_DRUGS	Osteonecrosis due to drugs	ebi-a-GCST90001539	Inverse variance weighted	25	0.197776	0.118062	1.21869	0.966934	1.53599	0.0938965	0.530239	Relative count	Maturation stages of T cell	CM CD4+ %T cell
ebi-a-GCST90001655	Osteonecrosis due to drugs|| id:finngen_R9_OSTEON_DRUGS	Osteonecrosis due to drugs	ebi-a-GCST90001655	Inverse variance weighted	24	-0.253642	0.15263	0.77597	0.575339	1.04656	0.0965511	0.529652	Relative count	Treg	CD28+ DN (CD4-CD8-) %T cell
ebi-a-GCST90001638	Osteonecrosis due to drugs|| id:finngen_R9_OSTEON_DRUGS	Osteonecrosis due to drugs	ebi-a-GCST90001638	Inverse variance weighted	56	-0.169278	0.102606	0.844274	0.690468	1.03234	0.0989865	0.527928	Relative count	TBNK	DN (CD4-CD8-) NKT %lymphocyte
ebi-a-GCST90001673	Osteonecrosis due to drugs|| id:finngen_R9_OSTEON_DRUGS	Osteonecrosis due to drugs	ebi-a-GCST90001673	Inverse variance weighted	17	-0.213294	0.132746	0.807919	0.622834	1.048	0.108101	0.560955	Relative count	Treg	CD28- CD127- CD25++ CD8br %T cell
ebi-a-GCST90001485	Osteonecrosis due to drugs|| id:finngen_R9_OSTEON_DRUGS	Osteonecrosis due to drugs	ebi-a-GCST90001485	Inverse variance weighted	174	0.0480594	0.0310699	1.04923	0.987245	1.11511	0.121907	0.615951	Relative count	Treg	CD39+ resting Treg % CD4 Treg
ebi-a-GCST90001411	Osteonecrosis due to drugs|| id:finngen_R9_OSTEON_DRUGS	Osteonecrosis due to drugs	ebi-a-GCST90001411	Inverse variance weighted	21	-0.256	0.165781	0.774142	0.559377	1.07136	0.12254	0.603275	Relative count	B cell	IgD+ CD24+ %B cell
ebi-a-GCST90001689	Osteonecrosis due to drugs|| id:finngen_R9_OSTEON_DRUGS	Osteonecrosis due to drugs	ebi-a-GCST90001689	Inverse variance weighted	42	0.0478455	0.0310326	1.04901	0.987105	1.11479	0.123127	0.59101	Relative count	Treg	CD28+ CD45RA+ CD8br %CD8br
ebi-a-GCST90001424	Osteonecrosis due to drugs|| id:finngen_R9_OSTEON_DRUGS	Osteonecrosis due to drugs	ebi-a-GCST90001424	Inverse variance weighted	21	-0.113687	0.0753032	0.892538	0.770065	1.03449	0.131115	0.614003	Relative count	B cell	IgD+ %Lymphocyte
ebi-a-GCST90001614	Osteonecrosis due to drugs|| id:finngen_R9_OSTEON_DRUGS	Osteonecrosis due to drugs	ebi-a-GCST90001614	Inverse variance weighted	32	0.207828	0.138388	1.231	0.938556	1.61457	0.133155	0.608707	Relative count	TBNK	CD8br and CD8dim %leukocyte
ebi-a-GCST90001430	Osteonecrosis due to drugs|| id:finngen_R9_OSTEON_DRUGS	Osteonecrosis due to drugs	ebi-a-GCST90001430	Inverse variance weighted	40	-0.0818057	0.0547384	0.921451	0.82771	1.02581	0.135049	0.603011	Relative count	B cell	IgD+ CD38dim %lymphocyte
ebi-a-GCST90001442	Osteonecrosis due to drugs|| id:finngen_R9_OSTEON_DRUGS	Osteonecrosis due to drugs	ebi-a-GCST90001442	Inverse variance weighted	33	-0.0810508	0.0551769	0.922147	0.827623	1.02747	0.141853	0.618995	Relative count	B cell	CD24+ CD27+ %lymphocyte
ebi-a-GCST90001634	Osteonecrosis due to drugs|| id:finngen_R9_OSTEON_DRUGS	Osteonecrosis due to drugs	ebi-a-GCST90001634	Inverse variance weighted	47	-0.140987	0.0971045	0.8685	0.717981	1.05057	0.146526	0.625176	Relative count	TBNK	CD8dim NKT %T cell
ebi-a-GCST90001439	Osteonecrosis due to drugs|| id:finngen_R9_OSTEON_DRUGS	Osteonecrosis due to drugs	ebi-a-GCST90001439	Inverse variance weighted	25	-0.212906	0.151593	0.808232	0.600478	1.08786	0.160182	0.668586	Relative count	B cell	IgD+ CD24+ %lymphocyte
ebi-a-GCST90001677	Osteonecrosis due to drugs|| id:finngen_R9_OSTEON_DRUGS	Osteonecrosis due to drugs	ebi-a-GCST90001677	Inverse variance weighted	26	0.177989	0.12786	1.19481	0.929958	1.5351	0.163902	0.669555	Relative count	Treg	CD28- CD25++ CD8br %CD8br
ebi-a-GCST90001635	Osteonecrosis due to drugs|| id:finngen_R9_OSTEON_DRUGS	Osteonecrosis due to drugs	ebi-a-GCST90001635	Inverse variance weighted	53	-0.121398	0.0906673	0.885681	0.741481	1.05793	0.18059	0.72236	Relative count	TBNK	CD8dim NKT %lymphocyte
ebi-a-GCST90001538	Osteonecrosis due to drugs|| id:finngen_R9_OSTEON_DRUGS	Osteonecrosis due to drugs	ebi-a-GCST90001538	Inverse variance weighted	37	-0.0478869	0.0359266	0.953242	0.888427	1.02278	0.182562	0.715345	Relative count	Maturation stages of T cell	CM CD4+ %CD4+
ebi-a-GCST90001658	Osteonecrosis due to drugs|| id:finngen_R9_OSTEON_DRUGS	Osteonecrosis due to drugs	ebi-a-GCST90001658	Inverse variance weighted	223	0.0429218	0.0322223	1.04386	0.979969	1.11191	0.182842	0.702115	Relative count	Treg	CD39+ CD4+ %T cell
ebi-a-GCST90001564	Osteonecrosis due to drugs|| id:finngen_R9_OSTEON_DRUGS	Osteonecrosis due to drugs	ebi-a-GCST90001564	Inverse variance weighted	19	0.135943	0.105344	1.14562	0.931897	1.40835	0.196891	0.741238	Relative count	Maturation stages of T cell	CM DN (CD4-CD8-) %DN
ebi-a-GCST90001481	Osteonecrosis due to drugs|| id:finngen_R9_OSTEON_DRUGS	Osteonecrosis due to drugs	ebi-a-GCST90001481	Inverse variance weighted	90	-0.0462601	0.0360997	0.954794	0.889571	1.0248	0.200034	0.738588	Relative count	Treg	Resting Treg % CD4 Treg
ebi-a-GCST90001428	Osteonecrosis due to drugs|| id:finngen_R9_OSTEON_DRUGS	Osteonecrosis due to drugs	ebi-a-GCST90001428	Inverse variance weighted	26	0.0899571	0.070773	1.09413	0.952412	1.25693	0.203706	0.737953	Relative count	B cell	IgD- CD38dim %B cell
ebi-a-GCST90001586	Osteonecrosis due to drugs|| id:finngen_R9_OSTEON_DRUGS	Osteonecrosis due to drugs	ebi-a-GCST90001586	Inverse variance weighted	39	-0.0668624	0.0531817	0.935324	0.842738	1.03808	0.208666	0.741922	Relative count	Monocyte	CD14+ CD16- monocyte %monocyte
ebi-a-GCST90001691	Osteonecrosis due to drugs|| id:finngen_R9_OSTEON_DRUGS	Osteonecrosis due to drugs	ebi-a-GCST90001691	Inverse variance weighted	42	-0.0487756	0.0388135	0.952395	0.882629	1.02767	0.208875	0.729164	Relative count	Treg	CD28+ CD45RA- CD8br %T cell
ebi-a-GCST90001467	Osteonecrosis due to drugs|| id:finngen_R9_OSTEON_DRUGS	Osteonecrosis due to drugs	ebi-a-GCST90001467	Inverse variance weighted	34	0.136883	0.111314	1.14669	0.921924	1.42626	0.218809	0.750203	Relative count	cDC	CD86+ plasmacytoid DC %DC
ebi-a-GCST90001613	Osteonecrosis due to drugs|| id:finngen_R9_OSTEON_DRUGS	Osteonecrosis due to drugs	ebi-a-GCST90001613	Inverse variance weighted	29	-0.098074	0.0816452	0.906582	0.772519	1.06391	0.229665	0.773609	Relative count	TBNK	DN (CD4-CD8-) %leukocyte
ebi-a-GCST90001426	Osteonecrosis due to drugs|| id:finngen_R9_OSTEON_DRUGS	Osteonecrosis due to drugs	ebi-a-GCST90001426	Inverse variance weighted	30	-0.0999241	0.0845743	0.904906	0.766677	1.06806	0.237406	0.785897	Relative count	B cell	IgD- CD38dim %lymphocyte
ebi-a-GCST90001521	Osteonecrosis due to drugs|| id:finngen_R9_OSTEON_DRUGS	Osteonecrosis due to drugs	ebi-a-GCST90001521	Inverse variance weighted	26	0.105252	0.0896075	1.11099	0.932041	1.3243	0.240157	0.781529	Relative count	Myeloid cell	CD33br HLA DR+ CD14dim %CD33br HLA DR+
ebi-a-GCST90001417	Osteonecrosis due to drugs|| id:finngen_R9_OSTEON_DRUGS	Osteonecrosis due to drugs	ebi-a-GCST90001417	Inverse variance weighted	30	-0.111306	0.096265	0.894665	0.740829	1.08045	0.247582	0.792263	Relative count	B cell	CD24+ CD27+ %B cell
ebi-a-GCST90001434	Osteonecrosis due to drugs|| id:finngen_R9_OSTEON_DRUGS	Osteonecrosis due to drugs	ebi-a-GCST90001434	Inverse variance weighted	22	0.138843	0.120961	1.14894	0.906431	1.45634	0.251036	0.790148	Relative count	B cell	Sw mem %lymphocyte
ebi-a-GCST90001559	Osteonecrosis due to drugs|| id:finngen_R9_OSTEON_DRUGS	Osteonecrosis due to drugs	ebi-a-GCST90001559	Inverse variance weighted	32	0.103998	0.0910729	1.1096	0.928203	1.32644	0.253486	0.784989	Relative count	Maturation stages of T cell	TD CD8br %T cell
ebi-a-GCST90001683	Osteonecrosis due to drugs|| id:finngen_R9_OSTEON_DRUGS	Osteonecrosis due to drugs	ebi-a-GCST90001683	Inverse variance weighted	13	0.129874	0.11406	1.13868	0.91057	1.42395	0.254853	0.776693	Relative count	Treg	CD127- CD8br %CD8br
ebi-a-GCST90001588	Osteonecrosis due to drugs|| id:finngen_R9_OSTEON_DRUGS	Osteonecrosis due to drugs	ebi-a-GCST90001588	Inverse variance weighted	35	-0.113676	0.100469	0.892547	0.733011	1.08681	0.257863	0.773588	Relative count	TBNK	T/B
ebi-a-GCST90001652	Osteonecrosis due to drugs|| id:finngen_R9_OSTEON_DRUGS	Osteonecrosis due to drugs	ebi-a-GCST90001652	Inverse variance weighted	25	0.117395	0.103958	1.12456	0.917261	1.37872	0.258793	0.764434	Relative count	TBNK	Granulocyte %leukocyte
ebi-a-GCST90001699	Osteonecrosis due to drugs|| id:finngen_R9_OSTEON_DRUGS	Osteonecrosis due to drugs	ebi-a-GCST90001699	Inverse variance weighted	35	0.00327043	0.0029359	1.00328	0.997519	1.00907	0.265302	0.771787	Relative count	Treg	CD45RA+ CD28- CD8br %CD8br
ebi-a-GCST90001445	Osteonecrosis due to drugs|| id:finngen_R9_OSTEON_DRUGS	Osteonecrosis due to drugs	ebi-a-GCST90001445	Inverse variance weighted	13	0.212539	0.191727	1.23681	0.849381	1.80097	0.267626	0.766929	Relative count	B cell	IgD- CD38- %B cell
ebi-a-GCST90001644	Osteonecrosis due to drugs|| id:finngen_R9_OSTEON_DRUGS	Osteonecrosis due to drugs	ebi-a-GCST90001644	Inverse variance weighted	38	0.106614	0.0963644	1.1125	0.921032	1.34378	0.268572	0.75832	Relative count	TBNK	B cell %lymphocyte
ebi-a-GCST90001679	Osteonecrosis due to drugs|| id:finngen_R9_OSTEON_DRUGS	Osteonecrosis due to drugs	ebi-a-GCST90001679	Inverse variance weighted	18	0.152046	0.139781	1.16421	0.885214	1.53115	0.276709	0.769973	Relative count	Treg	CD25++ CD8br %T cell
ebi-a-GCST90001676	Osteonecrosis due to drugs|| id:finngen_R9_OSTEON_DRUGS	Osteonecrosis due to drugs	ebi-a-GCST90001676	Inverse variance weighted	31	-0.184196	0.169834	0.831773	0.596265	1.1603	0.278115	0.76283	Relative count	Treg	CD28- CD25++ CD8br %T cell
ebi-a-GCST90001475	Osteonecrosis due to drugs|| id:finngen_R9_OSTEON_DRUGS	Osteonecrosis due to drugs	ebi-a-GCST90001475	Inverse variance weighted	49	-0.0835162	0.0795188	0.919876	0.787121	1.07502	0.293594	0.793943	Relative count	TBNK	HLA DR++ monocyte %monocyte
ebi-a-GCST90001415	Osteonecrosis due to drugs|| id:finngen_R9_OSTEON_DRUGS	Osteonecrosis due to drugs	ebi-a-GCST90001415	Inverse variance weighted	18	0.0960828	0.0937139	1.10085	0.91613	1.32281	0.305232	0.813952	Relative count	B cell	IgD+ CD24- %B cell
ebi-a-GCST90001578	Osteonecrosis due to drugs|| id:finngen_R9_OSTEON_DRUGS	Osteonecrosis due to drugs	ebi-a-GCST90001578	Inverse variance weighted	26	-0.14141	0.140291	0.868133	0.65943	1.14289	0.313464	0.824454	Relative count	B cell	Transitional %lymphocyte
ebi-a-GCST90001611	Osteonecrosis due to drugs|| id:finngen_R9_OSTEON_DRUGS	Osteonecrosis due to drugs	ebi-a-GCST90001611	Inverse variance weighted	46	0.110996	0.110299	1.11739	0.900153	1.38705	0.314263	0.815385	Relative count	TBNK	CD4+ CD8dim %leukocyte
ebi-a-GCST90001535	Osteonecrosis due to drugs|| id:finngen_R9_OSTEON_DRUGS	Osteonecrosis due to drugs	ebi-a-GCST90001535	Inverse variance weighted	37	0.0844044	0.0849734	1.08807	0.92114	1.28525	0.320562	0.820638	Relative count	Maturation stages of T cell	CD45RA- CD4+ %CD4+
ebi-a-GCST90001599	Osteonecrosis due to drugs|| id:finngen_R9_OSTEON_DRUGS	Osteonecrosis due to drugs	ebi-a-GCST90001599	Inverse variance weighted	21	-0.170301	0.171893	0.843411	0.602173	1.18129	0.321813	0.813002	Relative count	TBNK	DN (CD4-CD8-) %T cell
ebi-a-GCST90001674	Osteonecrosis due to drugs|| id:finngen_R9_OSTEON_DRUGS	Osteonecrosis due to drugs	ebi-a-GCST90001674	Inverse variance weighted	20	-0.103973	0.106599	0.90125	0.731318	1.11067	0.32938	0.821312	Relative count	Treg	CD28- CD127- CD25++ CD8br %CD8br
ebi-a-GCST90001519	Osteonecrosis due to drugs|| id:finngen_R9_OSTEON_DRUGS	Osteonecrosis due to drugs	ebi-a-GCST90001519	Inverse variance weighted	20	0.0784455	0.0809358	1.0816	0.922942	1.26754	0.33243	0.81829	Relative count	Myeloid cell	CD33br HLA DR+ CD14- %CD33br HLA DR+
ebi-a-GCST90001435	Osteonecrosis due to drugs|| id:finngen_R9_OSTEON_DRUGS	Osteonecrosis due to drugs	ebi-a-GCST90001435	Inverse variance weighted	19	-0.0527498	0.0554727	0.948617	0.850887	1.05757	0.341647	0.830333	Relative count	B cell	PB/PC %lymphocyte
ebi-a-GCST90001393	Osteonecrosis due to drugs|| id:finngen_R9_OSTEON_DRUGS	Osteonecrosis due to drugs	ebi-a-GCST90001393	Inverse variance weighted	14	0.137718	0.147308	1.14765	0.859843	1.5318	0.349839	0.839614	Relative count	B cell	IgD+ CD38dim %B cell
ebi-a-GCST90001561	Osteonecrosis due to drugs|| id:finngen_R9_OSTEON_DRUGS	Osteonecrosis due to drugs	ebi-a-GCST90001561	Inverse variance weighted	46	-0.0416728	0.0447425	0.959184	0.878651	1.0471	0.351651	0.833543	Relative count	Maturation stages of T cell	CD45RA+ CD8br %CD8br
ebi-a-GCST90001425	Osteonecrosis due to drugs|| id:finngen_R9_OSTEON_DRUGS	Osteonecrosis due to drugs	ebi-a-GCST90001425	Inverse variance weighted	30	-0.0751786	0.0812141	0.927578	0.791078	1.08763	0.35461	0.830306	Relative count	B cell	IgD- CD38br %lymphocyte
ebi-a-GCST90001449	Osteonecrosis due to drugs|| id:finngen_R9_OSTEON_DRUGS	Osteonecrosis due to drugs	ebi-a-GCST90001449	Inverse variance weighted	24	0.107589	0.117324	1.11359	0.884825	1.4015	0.359127	0.830751	Relative count	cDC	CD11c+ monocyte %monocyte
ebi-a-GCST90001584	Osteonecrosis due to drugs|| id:finngen_R9_OSTEON_DRUGS	Osteonecrosis due to drugs	ebi-a-GCST90001584	Inverse variance weighted	32	0.0986875	0.110223	1.10372	0.889274	1.36988	0.370603	0.847093	Relative count	Monocyte	CD14- CD16+ monocyte %monocyte
ebi-a-GCST90001490	Osteonecrosis due to drugs|| id:finngen_R9_OSTEON_DRUGS	Osteonecrosis due to drugs	ebi-a-GCST90001490	Inverse variance weighted	253	0.0289187	0.0326203	1.02934	0.965589	1.0973	0.375334	0.847814	Relative count	Treg	CD39+ activated Treg %activated Treg
ebi-a-GCST90001553	Osteonecrosis due to drugs|| id:finngen_R9_OSTEON_DRUGS	Osteonecrosis due to drugs	ebi-a-GCST90001553	Inverse variance weighted	34	0.0623584	0.0713265	1.06434	0.925481	1.22404	0.381973	0.852778	Relative count	Maturation stages of T cell	Naive CD8br %T cell
ebi-a-GCST90001555	Osteonecrosis due to drugs|| id:finngen_R9_OSTEON_DRUGS	Osteonecrosis due to drugs	ebi-a-GCST90001555	Inverse variance weighted	40	0.0398632	0.0459591	1.04067	0.951023	1.13876	0.385743	0.851296	Relative count	Maturation stages of T cell	EM CD8br %CD8br
ebi-a-GCST90001502	Osteonecrosis due to drugs|| id:finngen_R9_OSTEON_DRUGS	Osteonecrosis due to drugs	ebi-a-GCST90001502	Inverse variance weighted	98	0.0241813	0.0281393	1.02448	0.969503	1.08257	0.390153	0.851242	Relative count	Treg	Activated & secreting Treg %CD4 Treg
ebi-a-GCST90001402	Osteonecrosis due to drugs|| id:finngen_R9_OSTEON_DRUGS	Osteonecrosis due to drugs	ebi-a-GCST90001402	Inverse variance weighted	17	0.120537	0.144883	1.1281	0.849223	1.49856	0.405432	0.87464	Relative count	B cell	Sw mem %B cell
ebi-a-GCST90001541	Osteonecrosis due to drugs|| id:finngen_R9_OSTEON_DRUGS	Osteonecrosis due to drugs	ebi-a-GCST90001541	Inverse variance weighted	51	-0.0761576	0.0915943	0.92667	0.774388	1.1089	0.40571	0.865515	Relative count	Maturation stages of T cell	Naive CD4+ %CD4+
ebi-a-GCST90001692	Osteonecrosis due to drugs|| id:finngen_R9_OSTEON_DRUGS	Osteonecrosis due to drugs	ebi-a-GCST90001692	Inverse variance weighted	55	-0.0272432	0.0331601	0.973125	0.911889	1.03847	0.411324	0.867848	Relative count	Treg	CD28+ CD45RA- CD8br %CD8br
ebi-a-GCST90001447	Osteonecrosis due to drugs|| id:finngen_R9_OSTEON_DRUGS	Osteonecrosis due to drugs	ebi-a-GCST90001447	Inverse variance weighted	25	-0.0782551	0.0983569	0.924729	0.76259	1.12134	0.426251	0.889567	Relative count	B cell	IgD+ CD38br %B cell
ebi-a-GCST90001444	Osteonecrosis due to drugs|| id:finngen_R9_OSTEON_DRUGS	Osteonecrosis due to drugs	ebi-a-GCST90001444	Inverse variance weighted	23	-0.0973336	0.122688	0.907253	0.713337	1.15388	0.427577	0.882739	Relative count	B cell	CD20- CD38- %lymphocyte
ebi-a-GCST90001620	Osteonecrosis due to drugs|| id:finngen_R9_OSTEON_DRUGS	Osteonecrosis due to drugs	ebi-a-GCST90001620	Inverse variance weighted	50	-0.0509258	0.0676725	0.950349	0.832299	1.08514	0.45173	0.922683	Relative count	TBNK	HLA DR+ T cell%lymphocyte
ebi-a-GCST90001493	Osteonecrosis due to drugs|| id:finngen_R9_OSTEON_DRUGS	Osteonecrosis due to drugs	ebi-a-GCST90001493	Inverse variance weighted	71	0.0364879	0.0489591	1.03716	0.942262	1.14162	0.456107	0.921816	Relative count	Treg	Secreting Treg % CD4 Treg
ebi-a-GCST90001544	Osteonecrosis due to drugs|| id:finngen_R9_OSTEON_DRUGS	Osteonecrosis due to drugs	ebi-a-GCST90001544	Inverse variance weighted	35	-0.068221	0.0915556	0.934054	0.780617	1.11765	0.456192	0.912384	Relative count	Maturation stages of T cell	EM CD4+ %T cell
ebi-a-GCST90001565	Osteonecrosis due to drugs|| id:finngen_R9_OSTEON_DRUGS	Osteonecrosis due to drugs	ebi-a-GCST90001565	Inverse variance weighted	16	0.0955443	0.129207	1.10026	0.854105	1.41735	0.459622	0.909768	Relative count	Maturation stages of T cell	CM DN (CD4-CD8-) %T cell
ebi-a-GCST90001391	Osteonecrosis due to drugs|| id:finngen_R9_OSTEON_DRUGS	Osteonecrosis due to drugs	ebi-a-GCST90001391	Inverse variance weighted	19	-0.096236	0.131419	0.90825	0.702003	1.17509	0.463996	0.909054	Relative count	B cell	IgD+ %B cell
ebi-a-GCST90001471	Osteonecrosis due to drugs|| id:finngen_R9_OSTEON_DRUGS	Osteonecrosis due to drugs	ebi-a-GCST90001471	Inverse variance weighted	34	0.0647202	0.0886603	1.06686	0.896682	1.26934	0.465403	0.9026	Relative count	cDC	CD62L- plasmacytoid DC %DC
ebi-a-GCST90001567	Osteonecrosis due to drugs|| id:finngen_R9_OSTEON_DRUGS	Osteonecrosis due to drugs	ebi-a-GCST90001567	Inverse variance weighted	22	0.0909038	0.130809	1.09516	0.847486	1.41523	0.487095	0.935222	Relative count	Maturation stages of T cell	Naive DN (CD4-CD8-) %DN
ebi-a-GCST90001641	Osteonecrosis due to drugs|| id:finngen_R9_OSTEON_DRUGS	Osteonecrosis due to drugs	ebi-a-GCST90001641	Inverse variance weighted	21	-0.077393	0.111506	0.925526	0.743828	1.15161	0.487639	0.926997	Relative count	TBNK	CD3- lymphocyte %leukocyte
ebi-a-GCST90001575	Osteonecrosis due to drugs|| id:finngen_R9_OSTEON_DRUGS	Osteonecrosis due to drugs	ebi-a-GCST90001575	Inverse variance weighted	42	-0.0588177	0.0848263	0.942879	0.798455	1.11343	0.488065	0.918711	Relative count	Maturation stages of T cell	Naive CD4+ %T cell
ebi-a-GCST90001427	Osteonecrosis due to drugs|| id:finngen_R9_OSTEON_DRUGS	Osteonecrosis due to drugs	ebi-a-GCST90001427	Inverse variance weighted	30	0.0874683	0.126667	1.09141	0.851463	1.39897	0.489857	0.913131	Relative count	B cell	IgD- CD38- %lymphocyte
ebi-a-GCST90001556	Osteonecrosis due to drugs|| id:finngen_R9_OSTEON_DRUGS	Osteonecrosis due to drugs	ebi-a-GCST90001556	Inverse variance weighted	25	-0.0571774	0.0839863	0.944426	0.801083	1.11342	0.496001	0.915695	Relative count	Maturation stages of T cell	EM CD8br %T cell
ebi-a-GCST90001443	Osteonecrosis due to drugs|| id:finngen_R9_OSTEON_DRUGS	Osteonecrosis due to drugs	ebi-a-GCST90001443	Inverse variance weighted	17	-0.0575127	0.0866632	0.94411	0.796624	1.1189	0.506924	0.926948	Relative count	B cell	CD20- %lymphocyte
ebi-a-GCST90001573	Osteonecrosis due to drugs|| id:finngen_R9_OSTEON_DRUGS	Osteonecrosis due to drugs	ebi-a-GCST90001573	Inverse variance weighted	34	0.0465451	0.0715525	1.04765	0.910558	1.20537	0.515367	0.933495	Relative count	Maturation stages of T cell	TD DN (CD4-CD8-) %DN
ebi-a-GCST90001646	Osteonecrosis due to drugs|| id:finngen_R9_OSTEON_DRUGS	Osteonecrosis due to drugs	ebi-a-GCST90001646	Inverse variance weighted	32	-0.0382972	0.0596203	0.962427	0.856284	1.08173	0.520645	0.934242	Relative count	TBNK	NK %CD3- lymphocyte
ebi-a-GCST90001550	Osteonecrosis due to drugs|| id:finngen_R9_OSTEON_DRUGS	Osteonecrosis due to drugs	ebi-a-GCST90001550	Inverse variance weighted	25	0.084894	0.137283	1.0886	0.831786	1.42471	0.53632	0.953457	Relative count	Maturation stages of T cell	CM CD8br %T cell
ebi-a-GCST90001625	Osteonecrosis due to drugs|| id:finngen_R9_OSTEON_DRUGS	Osteonecrosis due to drugs	ebi-a-GCST90001625	Inverse variance weighted	27	0.0857618	0.139199	1.08955	0.829387	1.43131	0.537823	0.947357	Relative count	TBNK	HLA DR+ CD4+ %T cell
ebi-a-GCST90001680	Osteonecrosis due to drugs|| id:finngen_R9_OSTEON_DRUGS	Osteonecrosis due to drugs	ebi-a-GCST90001680	Inverse variance weighted	24	-0.0776207	0.126039	0.925315	0.722775	1.18461	0.537995	0.939046	Relative count	Treg	CD25++ CD8br %CD8br
ebi-a-GCST90001487	Osteonecrosis due to drugs|| id:finngen_R9_OSTEON_DRUGS	Osteonecrosis due to drugs	ebi-a-GCST90001487	Inverse variance weighted	34	0.0488133	0.0821339	1.05002	0.893893	1.23343	0.552303	0.955334	Relative count	Treg	Activated Treg %CD4 Treg
ebi-a-GCST90001616	Osteonecrosis due to drugs|| id:finngen_R9_OSTEON_DRUGS	Osteonecrosis due to drugs	ebi-a-GCST90001616	Inverse variance weighted	18	-0.0545199	0.0968997	0.94694	0.78314	1.145	0.573678	0.983448	Relative count	TBNK	TCRgd %T cell
ebi-a-GCST90001436	Osteonecrosis due to drugs|| id:finngen_R9_OSTEON_DRUGS	Osteonecrosis due to drugs	ebi-a-GCST90001436	Inverse variance weighted	32	-0.0374689	0.067248	0.963224	0.844277	1.09893	0.577408	0.981083	Relative count	B cell	Memory B cell %lymphocyte
ebi-a-GCST90001667	Osteonecrosis due to drugs|| id:finngen_R9_OSTEON_DRUGS	Osteonecrosis due to drugs	ebi-a-GCST90001667	Inverse variance weighted	36	-0.0185475	0.0338582	0.981623	0.918595	1.04898	0.583831	0.983294	Relative count	Treg	CD28+ CD45RA- CD8dim %T cell
ebi-a-GCST90001595	Osteonecrosis due to drugs|| id:finngen_R9_OSTEON_DRUGS	Osteonecrosis due to drugs	ebi-a-GCST90001595	Inverse variance weighted	33	-0.0634772	0.117194	0.938495	0.745889	1.18084	0.588066	0.981815	Relative count	TBNK	DP (CD4+CD8+) %T cell
ebi-a-GCST90001622	Osteonecrosis due to drugs|| id:finngen_R9_OSTEON_DRUGS	Osteonecrosis due to drugs	ebi-a-GCST90001622	Inverse variance weighted	52	0.0473531	0.0879315	1.04849	0.882503	1.2457	0.590216	0.976909	Relative count	TBNK	NKT %T cell
ebi-a-GCST90001558	Osteonecrosis due to drugs|| id:finngen_R9_OSTEON_DRUGS	Osteonecrosis due to drugs	ebi-a-GCST90001558	Inverse variance weighted	54	0.0362156	0.0675105	1.03688	0.908369	1.18357	0.591652	0.970915	Relative count	Maturation stages of T cell	TD CD8br %CD8br
ebi-a-GCST90001632	Osteonecrosis due to drugs|| id:finngen_R9_OSTEON_DRUGS	Osteonecrosis due to drugs	ebi-a-GCST90001632	Inverse variance weighted	31	-0.066815	0.131368	0.935368	0.723036	1.21006	0.611026	0.994213	Relative count	TBNK	CD8br NKT %lymphocyte

## Sheet: Morphological parameter
id.exposure	id.outcome	outcome	exposure	method	nsnp	b	se	or	or_lci95	or_uci95	pval	p_fdr	Trait.type	Panel	Trait
ebi-a-GCST90001970	Osteonecrosis due to drugs|| id:finngen_R9_OSTEON_DRUGS	Osteonecrosis due to drugs	ebi-a-GCST90001970	Inverse variance weighted	45	0.178959	0.0644694	1.19597	1.05401	1.35706	0.0055053	0.17617	Morphological parameter	TBNK	FSC-A on HLA DR+ NK
ebi-a-GCST90001965	Osteonecrosis due to drugs|| id:finngen_R9_OSTEON_DRUGS	Osteonecrosis due to drugs	ebi-a-GCST90001965	Inverse variance weighted	19	0.212771	0.0793564	1.2371	1.0589	1.44529	0.00733561	0.11737	Morphological parameter	cDC	FSC-A on monocyte
ebi-a-GCST90001973	Osteonecrosis due to drugs|| id:finngen_R9_OSTEON_DRUGS	Osteonecrosis due to drugs	ebi-a-GCST90001973	Inverse variance weighted	35	0.133348	0.0659022	1.14265	1.00419	1.3002	0.0430301	0.458988	Morphological parameter	TBNK	FSC-A on CD4+
ebi-a-GCST90002077	Osteonecrosis due to drugs|| id:finngen_R9_OSTEON_DRUGS	Osteonecrosis due to drugs	ebi-a-GCST90002077	Inverse variance weighted	54	0.125569	0.0638596	1.13379	1.0004	1.28497	0.0492599	0.394079	Morphological parameter	TBNK	SSC-A on HLA DR+ NK
ebi-a-GCST90001963	Osteonecrosis due to drugs|| id:finngen_R9_OSTEON_DRUGS	Osteonecrosis due to drugs	ebi-a-GCST90001963	Inverse variance weighted	25	0.108501	0.0585324	1.11461	0.993797	1.2501	0.0637837	0.408216	Morphological parameter	cDC	FSC-A on myeloid DC
ebi-a-GCST90002075	Osteonecrosis due to drugs|| id:finngen_R9_OSTEON_DRUGS	Osteonecrosis due to drugs	ebi-a-GCST90002075	Inverse variance weighted	15	-0.201926	0.139818	0.817155	0.621282	1.07478	0.148681	0.792968	Morphological parameter	TBNK	SSC-A on B cell
ebi-a-GCST90001971	Osteonecrosis due to drugs|| id:finngen_R9_OSTEON_DRUGS	Osteonecrosis due to drugs	ebi-a-GCST90001971	Inverse variance weighted	16	0.171972	0.121047	1.18764	0.936805	1.50565	0.155403	0.710413	Morphological parameter	TBNK	FSC-A on lymphocyte
ebi-a-GCST90002074	Osteonecrosis due to drugs|| id:finngen_R9_OSTEON_DRUGS	Osteonecrosis due to drugs	ebi-a-GCST90002074	Inverse variance weighted	64	-0.0960811	0.070078	0.90839	0.79181	1.04214	0.170357	0.681427	Morphological parameter	TBNK	SSC-A on CD14+ monocyte
ebi-a-GCST90001966	Osteonecrosis due to drugs|| id:finngen_R9_OSTEON_DRUGS	Osteonecrosis due to drugs	ebi-a-GCST90001966	Inverse variance weighted	30	0.116534	0.0922323	1.1236	0.937779	1.34623	0.206414	0.733917	Morphological parameter	cDC	FSC-A on granulocyte
ebi-a-GCST90002084	Osteonecrosis due to drugs|| id:finngen_R9_OSTEON_DRUGS	Osteonecrosis due to drugs	ebi-a-GCST90002084	Inverse variance weighted	19	0.0631526	0.0566354	1.06519	0.953274	1.19024	0.264819	0.84742	Morphological parameter	TBNK	SSC-A on NKT
ebi-a-GCST90001964	Osteonecrosis due to drugs|| id:finngen_R9_OSTEON_DRUGS	Osteonecrosis due to drugs	ebi-a-GCST90001964	Inverse variance weighted	31	-0.0646297	0.0629151	0.937414	0.828662	1.06044	0.304301	0.885241	Morphological parameter	cDC	FSC-A on plasmacytoid DC
ebi-a-GCST90002072	Osteonecrosis due to drugs|| id:finngen_R9_OSTEON_DRUGS	Osteonecrosis due to drugs	ebi-a-GCST90002072	Inverse variance weighted	35	-0.0930232	0.091562	0.911172	0.761485	1.09028	0.309649	0.825731	Morphological parameter	cDC	SSC-A on plasmacytoid DC
ebi-a-GCST90002073	Osteonecrosis due to drugs|| id:finngen_R9_OSTEON_DRUGS	Osteonecrosis due to drugs	ebi-a-GCST90002073	Inverse variance weighted	92	-0.0508309	0.0501272	0.950439	0.8615	1.04856	0.310565	0.764467	Morphological parameter	cDC	SSC-A on monocyte
ebi-a-GCST90001974	Osteonecrosis due to drugs|| id:finngen_R9_OSTEON_DRUGS	Osteonecrosis due to drugs	ebi-a-GCST90001974	Inverse variance weighted	18	0.139687	0.143082	1.14991	0.868703	1.52216	0.328931	0.751842	Morphological parameter	TBNK	FSC-A on CD8br
ebi-a-GCST90002086	Osteonecrosis due to drugs|| id:finngen_R9_OSTEON_DRUGS	Osteonecrosis due to drugs	ebi-a-GCST90002086	Inverse variance weighted	25	0.0953127	0.110953	1.1	0.885011	1.36722	0.39032	0.832682	Morphological parameter	TBNK	SSC-A on HLA DR+ CD8br
ebi-a-GCST90001978	Osteonecrosis due to drugs|| id:finngen_R9_OSTEON_DRUGS	Osteonecrosis due to drugs	ebi-a-GCST90001978	Inverse variance weighted	17	-0.0635337	0.0806526	0.938443	0.801226	1.09916	0.430846	0.861691	Morphological parameter	TBNK	FSC-A on HLA DR+ CD8br
ebi-a-GCST90001967	Osteonecrosis due to drugs|| id:finngen_R9_OSTEON_DRUGS	Osteonecrosis due to drugs	ebi-a-GCST90001967	Inverse variance weighted	23	0.0579495	0.100988	1.05966	0.86937	1.2916	0.566085	1.06557	Morphological parameter	TBNK	FSC-A on CD14+ monocyte
ebi-a-GCST90002083	Osteonecrosis due to drugs|| id:finngen_R9_OSTEON_DRUGS	Osteonecrosis due to drugs	ebi-a-GCST90002083	Inverse variance weighted	28	0.0639412	0.113973	1.06603	0.852615	1.33286	0.574785	1.02184	Morphological parameter	TBNK	SSC-A on HLA DR+ T cell
ebi-a-GCST90002078	Osteonecrosis due to drugs|| id:finngen_R9_OSTEON_DRUGS	Osteonecrosis due to drugs	ebi-a-GCST90002078	Inverse variance weighted	43	-0.0429482	0.0780146	0.957961	0.82213	1.11623	0.581967	0.980154	Morphological parameter	TBNK	SSC-A on granulocyte
ebi-a-GCST90002081	Osteonecrosis due to drugs|| id:finngen_R9_OSTEON_DRUGS	Osteonecrosis due to drugs	ebi-a-GCST90002081	Inverse variance weighted	47	0.0411803	0.102829	1.04204	0.851833	1.27472	0.688807	1.10209	Morphological parameter	TBNK	SSC-A on CD4+
ebi-a-GCST90002082	Osteonecrosis due to drugs|| id:finngen_R9_OSTEON_DRUGS	Osteonecrosis due to drugs	ebi-a-GCST90002082	Inverse variance weighted	23	0.0511634	0.130719	1.05249	0.81461	1.35985	0.695501	1.05981	Morphological parameter	TBNK	SSC-A on CD8br
ebi-a-GCST90001975	Osteonecrosis due to drugs|| id:finngen_R9_OSTEON_DRUGS	Osteonecrosis due to drugs	ebi-a-GCST90001975	Inverse variance weighted	21	0.0202507	0.0626328	1.02046	0.902569	1.15374	0.74645	1.08575	Morphological parameter	TBNK	FSC-A on HLA DR+ T cell
ebi-a-GCST90002079	Osteonecrosis due to drugs|| id:finngen_R9_OSTEON_DRUGS	Osteonecrosis due to drugs	ebi-a-GCST90002079	Inverse variance weighted	27	0.0602652	0.201343	1.06212	0.715792	1.57601	0.764698	1.06393	Morphological parameter	TBNK	SSC-A on lymphocyte
ebi-a-GCST90001969	Osteonecrosis due to drugs|| id:finngen_R9_OSTEON_DRUGS	Osteonecrosis due to drugs	ebi-a-GCST90001969	Inverse variance weighted	23	0.0299303	0.106199	1.03038	0.836758	1.26881	0.778073	1.03743	Morphological parameter	TBNK	FSC-A on NK
ebi-a-GCST90002076	Osteonecrosis due to drugs|| id:finngen_R9_OSTEON_DRUGS	Osteonecrosis due to drugs	ebi-a-GCST90002076	Inverse variance weighted	26	0.0231415	0.103291	1.02341	0.835847	1.25306	0.822725	1.05309	Morphological parameter	TBNK	SSC-A on NK
ebi-a-GCST90001977	Osteonecrosis due to drugs|| id:finngen_R9_OSTEON_DRUGS	Osteonecrosis due to drugs	ebi-a-GCST90001977	Inverse variance weighted	20	0.020669	0.100276	1.02088	0.838726	1.2426	0.836696	1.02978	Morphological parameter	TBNK	FSC-A on HLA DR+ CD4+
ebi-a-GCST90002085	Osteonecrosis due to drugs|| id:finngen_R9_OSTEON_DRUGS	Osteonecrosis due to drugs	ebi-a-GCST90002085	Inverse variance weighted	30	0.0186381	0.0942808	1.01881	0.846917	1.2256	0.84329	0.999454	Morphological parameter	TBNK	SSC-A on HLA DR+ CD4+
ebi-a-GCST90001976	Osteonecrosis due to drugs|| id:finngen_R9_OSTEON_DRUGS	Osteonecrosis due to drugs	ebi-a-GCST90001976	Inverse variance weighted	22	-0.0265437	0.142635	0.973805	0.736307	1.28791	0.85237	0.974137	Morphological parameter	TBNK	FSC-A on NKT
ebi-a-GCST90002080	Osteonecrosis due to drugs|| id:finngen_R9_OSTEON_DRUGS	Osteonecrosis due to drugs	ebi-a-GCST90002080	Inverse variance weighted	30	0.0231811	0.126174	1.02345	0.799219	1.3106	0.854231	0.9426	Morphological parameter	TBNK	SSC-A on T cell
ebi-a-GCST90001968	Osteonecrosis due to drugs|| id:finngen_R9_OSTEON_DRUGS	Osteonecrosis due to drugs	ebi-a-GCST90001968	Inverse variance weighted	22	0.0183093	0.121504	1.01848	0.802648	1.29234	0.880221	0.938903	Morphological parameter	TBNK	FSC-A on B cell
ebi-a-GCST90002071	Osteonecrosis due to drugs|| id:finngen_R9_OSTEON_DRUGS	Osteonecrosis due to drugs	ebi-a-GCST90002071	Inverse variance weighted	39	0.00282247	0.0504606	1.00283	0.908391	1.10708	0.955394	0.986213	Morphological parameter	cDC	SSC-A on myeloid DC
ebi-a-GCST90001972	Osteonecrosis due to drugs|| id:finngen_R9_OSTEON_DRUGS	Osteonecrosis due to drugs	ebi-a-GCST90001972	Inverse variance weighted	23	0.00150659	0.108955	1.00151	0.808928	1.23993	0.988968	0.988968	Morphological parameter	TBNK	FSC-A on T cell
