# Supplementary material for: Identifying the causal relationship between immune factors and osteonecrosis: a two-sample Mendelian randomization study
Source: Sci Rep. 2024 Apr 23;14:9371. doi: 10.1038/s41598-024-59810-0 (PMC11039661; doi:10.1038/s41598-024-59810-0)
Supplement: Supplementary file 5 — Supplementary Table S5. [file 41598_2024_59810_MOESM5_ESM.xlsx]

## Sheet: Osteonecrosis
Table S5 Results of the Cochran Q,MR-Egger-intercept and MR-PRESSO tests for detecting horizontal and directional pleiotropy and between SNP-heterogeneity in the forward Mendelian randomization of osteonecrosis.
Exporsure	Outcome	Cochrans			Egger			PRESSO			PRESSO Outliers corrected			PRESSO Global Test RSSobs	PRSSobs	PVE
		Q	Qdf	P	intercept	se	Pintercept	beta	sd	P	beta	sd	P
ebi-a-GCST90001451	Osteonecrosis	20.5919	27	0.805023	0.00476023	0.0247719	0.849108	0.143542	0.0374988	0.000696544	NA	NA	NA	22.0796	0.828	26.993%
ebi-a-GCST90001452	Osteonecrosis	17.1418	23	0.802238	-0.00336701	0.0191644	0.862144	-0.0840293	0.0332168	0.0187224	NA	NA	NA	17.824	0.87	17.326%
ebi-a-GCST90001481	Osteonecrosis	80.4668	89	0.729351	-0.0107323	0.00994398	0.283415	-0.034704	0.0150926	0.023822	NA	NA	NA	81.8626	0.755	101.874%
ebi-a-GCST90001488	Osteonecrosis	13.319	21	0.897039	0.00759335	0.0198063	0.705482	0.0976094	0.0332793	0.00794636	NA	NA	NA	14.5168	0.918	15.106%
ebi-a-GCST90001563	Osteonecrosis	0.910182	4	0.923096	-0.0177237	0.0403291	0.690047	-0.1109	0.0243172	0.0103345	NA	NA	NA	0.94267	0.972	3.072%
ebi-a-GCST90001676	Osteonecrosis	24.4488	30	0.751352	0.0300696	0.0224282	0.190426	-0.150507	0.0563772	0.0121379	NA	NA	NA	26.2197	0.779	21.843%
ebi-a-GCST90001709	Osteonecrosis	247.379	226	0.157053	-0.0080263	0.00707031	0.257495	0.0295082	0.0142127	0.0390081	NA	NA	NA	249.137	0.156	362.355%
ebi-a-GCST90001726	Osteonecrosis	30.7937	29	0.375213	0.0212904	0.016018	0.194527	-0.0516458	0.0260248	0.056736	NA	NA	NA	31.4634	0.484	17.41%
ebi-a-GCST90001727	Osteonecrosis	17.5677	18	0.484456	-0.0104009	0.0153929	0.508321	-0.049731	0.0237147	0.0503807	NA	NA	NA	18.3356	0.622	21.737%
ebi-a-GCST90001775	Osteonecrosis	48.6466	36	0.0776081	0.00870195	0.0157316	0.583676	0.0681791	0.0345859	0.0564141	NA	NA	NA	50.6496	0.099	36.586%
ebi-a-GCST90001791	Osteonecrosis	46.7004	40	0.216344	0.0166227	0.0158813	0.30169	0.0961585	0.0419039	0.0270737	NA	NA	NA	49.3866	0.252	42.197%
ebi-a-GCST90001829	Osteonecrosis	253.924	225	0.0900918	-0.00581008	0.0078091	0.457648	0.0299774	0.0151817	0.0495398	NA	NA	NA	255.853	0.08	359.92%
ebi-a-GCST90001860	Osteonecrosis	70.3569	74	0.598496	-0.00865001	0.0131157	0.51164	-0.0546387	0.0234823	0.0227154	NA	NA	NA	72.4963	0.615	102.516%
ebi-a-GCST90001887	Osteonecrosis	34.652	23	0.0562994	-0.032802	0.0179179	0.0807282	-0.0952558	0.03627	0.0150931	NA	NA	NA	37.7015	0.1	25.399%
ebi-a-GCST90001889	Osteonecrosis	40.0609	33	0.185472	-0.0211373	0.0162916	0.203758	-0.0747243	0.0343782	0.0370122	NA	NA	NA	42.4058	0.217	33.74%
ebi-a-GCST90001893	Osteonecrosis	32.846	32	0.425398	-0.0416886	0.0264225	0.12477	-0.162818	0.0551706	0.00588193	NA	NA	NA	35.0238	0.414	30.305%
ebi-a-GCST90001921	Osteonecrosis	6.56542	17	0.988509	0.0151452	0.0173428	0.395425	0.0891613	0.021802	0.000763712	NA	NA	NA	7.77025	0.986	14.087%
ebi-a-GCST90001926	Osteonecrosis	44.6329	50	0.687887	0.0127431	0.0142777	0.376478	-0.08145	0.0325205	0.0155658	NA	NA	NA	46.3432	0.7	51.014%
ebi-a-GCST90002008	Osteonecrosis	23.8173	33	0.879423	-0.0108727	0.0148991	0.47085	0.053345	0.0212499	0.0171412	NA	NA	NA	25.5135	0.904	23.464%
ebi-a-GCST90002035	Osteonecrosis	32.3156	35	0.598368	-0.00219531	0.0147643	0.882677	0.0838524	0.035274	0.0230434	NA	NA	NA	33.5811	0.623	37.017%
ebi-a-GCST90002083	Osteonecrosis	25.9412	27	0.521868	0.00942802	0.0209802	0.656884	-0.112857	0.048569	0.0279161	NA	NA	NA	28.3008	0.503	22.64%
ebi-a-GCST90002089	Osteonecrosis	17.6037	22	0.72921	-0.00105123	0.0199546	0.958484	-0.081937	0.0347131	0.0275364	NA	NA	NA	20.019	0.719	24.034%
ebi-a-GCST90002105	Osteonecrosis	189.826	170	0.141883	0.0112381	0.0101049	0.267656	-0.0302083	0.0144111	0.0375467	NA	NA	NA	192.359	0.153	315.064%
ebi-a-GCST90002109	Osteonecrosis	71.837	67	0.320788	-0.000862373	0.0158867	0.956874	-0.0695037	0.023632	0.00448657	NA	NA	NA	73.8717	0.316	129.928%
ebi-a-GCST90002119	Osteonecrosis	103.382	99	0.361598	-0.0047047	0.0127949	0.713888	-0.067598	0.0245738	0.00706943	NA	NA	NA	105.143	0.386	135.035%
