# Supplementary material for: Identifying the causal relationship between immune factors and osteonecrosis: a two-sample Mendelian randomization study
Source: Sci Rep. 2024 Apr 23;14:9371. doi: 10.1038/s41598-024-59810-0 (PMC11039661; doi:10.1038/s41598-024-59810-0)
Supplement: Supplementary file 6 — Supplementary Table S6. [file 41598_2024_59810_MOESM6_ESM.xlsx]

## Sheet: Osteonecrosis due to drugs
Table S6 Results of the Cochran Q,MR-Egger-intercept and MR-PRESSO tests for detecting horizontal and directional pleiotropy and between SNP-heterogeneity in the forward Mendelian randomization of drug induced osteonecrosis.
Exporsure	Outcome	Cochrans			Egger			PRESSO			PRESSO Outliers corrected			PRESSO Global Test RSSobs	PRSSobs	PVE
		Q	Qdf	P	intercept	se	Pintercept	beta	sd	P	beta	sd	P
ebi-a-GCST90001455	Osteonecrosis due to drugs	15.9412	12	0.193946	-0.22381	0.0839329	0.0219291	0.510204	0.206753	0.0296181	NA	NA	NA	19.0765	0.204	11.274%
ebi-a-GCST90001459	Osteonecrosis due to drugs	43.6982	48	0.649609	-0.0626481	0.0398167	0.122332	-0.284181	0.0856051	0.00172661	NA	NA	NA	45.9625	0.656	53.627%
ebi-a-GCST90001461	Osteonecrosis due to drugs	56.9439	43	0.0754364	-0.00742252	0.0465148	0.873982	-0.220109	0.110652	0.0530656	NA	NA	NA	59.1341	0.082	49.126%
ebi-a-GCST90001462	Osteonecrosis due to drugs	49.4712	56	0.718699	-0.0387388	0.0245352	0.120092	-0.128471	0.0477902	0.0094429	NA	NA	NA	53.0534	0.665	84.011%
ebi-a-GCST90001463	Osteonecrosis due to drugs	54.7703	58	0.596144	-0.0208251	0.0315637	0.512053	-0.146834	0.0605593	0.0184605	NA	NA	NA	56.6054	0.621	82.26%
ebi-a-GCST90001468	Osteonecrosis due to drugs	43.7895	60	0.942564	-0.021855	0.0360879	0.5471	-0.286528	0.058587	7.87629e-06	NA	NA	NA	44.9421	0.958	92.816%
ebi-a-GCST90001469	Osteonecrosis due to drugs	75.7174	76	0.487566	0.00745597	0.0274313	0.786518	-0.149848	0.0545408	0.00749691	NA	NA	NA	78.9316	0.485	109.261%
ebi-a-GCST90001472	Osteonecrosis due to drugs	76.0974	84	0.71839	0.0366283	0.0276757	0.18931	-0.144285	0.0524385	0.00726553	NA	NA	NA	77.7038	0.741	124.624%
ebi-a-GCST90001473	Osteonecrosis due to drugs	94.9582	86	0.238505	0.0642296	0.0270605	0.019872	-0.118536	0.0576679	0.0428644	NA	NA	NA	96.8477	0.257	124.941%
ebi-a-GCST90001474	Osteonecrosis due to drugs	39.128	41	0.55408	0.0202761	0.0335786	0.549361	0.172354	0.0776167	0.0319649	NA	NA	NA	41.0376	0.566	48.513%
ebi-a-GCST90001484	Osteonecrosis due to drugs	134.43	160	0.929993	0.00463816	0.019848	0.815531	0.0794195	0.0336573	0.0194987	NA	NA	NA	136.095	0.927	262.988%
ebi-a-GCST90001496	Osteonecrosis due to drugs	216.522	210	0.364121	-0.0244538	0.0191506	0.203047	0.0688877	0.0335957	0.0415585	NA	NA	NA	218.571	0.372	334.848%
ebi-a-GCST90001497	Osteonecrosis due to drugs	185.265	194	0.661412	-0.0110011	0.0193736	0.570804	0.0803371	0.0337071	0.0181192	NA	NA	NA	187.146	0.661	312.241%
ebi-a-GCST90001524	Osteonecrosis due to drugs	28.4002	26	0.339052	0.0831292	0.048382	0.0981257	0.229088	0.102305	0.0339119	NA	NA	NA	30.1539	0.395	33.005%
ebi-a-GCST90001529	Osteonecrosis due to drugs	19.7737	17	0.285969	-0.00246712	0.0646571	0.970035	0.278996	0.123202	0.0369018	NA	NA	NA	21.7549	0.321	21.7%
ebi-a-GCST90001548	Osteonecrosis due to drugs	25.8747	28	0.579933	0.0494725	0.0509224	0.33991	0.296065	0.128804	0.0292038	NA	NA	NA	27.2314	0.613	19.411%
ebi-a-GCST90001549	Osteonecrosis due to drugs	12.9494	28	0.993123	0.0386995	0.052892	0.470673	0.264856	0.0898148	0.00637164	NA	NA	NA	13.8088	0.993	18.192%
ebi-a-GCST90001552	Osteonecrosis due to drugs	47.5319	37	0.115031	-0.0244449	0.0304317	0.42709	0.102286	0.0460285	0.0324636	NA	NA	NA	51.7116	0.112	23.874%
ebi-a-GCST90001572	Osteonecrosis due to drugs	19.4669	35	0.984326	-0.0398068	0.0429147	0.360164	-0.266066	0.0776385	0.00157659	NA	NA	NA	20.29	0.981	27.137%
ebi-a-GCST90001579	Osteonecrosis due to drugs	26.5155	28	0.544732	0.0474798	0.0352191	0.188819	0.260529	0.0820028	0.00360823	NA	NA	NA	30.102	0.579	25.185%
ebi-a-GCST90001580	Osteonecrosis due to drugs	55.9084	55	0.440512	-0.0216016	0.0369508	0.561248	0.240849	0.0829802	0.0053171	NA	NA	NA	57.6913	0.445	63.009%
ebi-a-GCST90001585	Osteonecrosis due to drugs	55.1764	63	0.74795	0.00888895	0.0385875	0.818572	0.182349	0.0706742	0.0122195	NA	NA	NA	57.0361	0.74	74.585%
ebi-a-GCST90001602	Osteonecrosis due to drugs	15.4134	23	0.879209	-0.018881	0.0352239	0.597319	0.209275	0.0735444	0.00915684	NA	NA	NA	16.027	0.918	14.147%
ebi-a-GCST90001605	Osteonecrosis due to drugs	11.4839	19	0.906488	-0.00295668	0.0386772	0.939908	0.235289	0.0753449	0.00560255	NA	NA	NA	13.1452	0.904	13.094%
ebi-a-GCST90001648	Osteonecrosis due to drugs	64.6876	57	0.226089	0.0188274	0.0419032	0.654944	0.274644	0.0892123	0.00319666	NA	NA	NA	66.6315	0.235	69.735%
ebi-a-GCST90001649	Osteonecrosis due to drugs	67.5614	63	0.324182	-0.00042507	0.0340695	0.990085	0.166848	0.0763663	0.0326282	NA	NA	NA	69.5263	0.331	72.257%
ebi-a-GCST90001650	Osteonecrosis due to drugs	60.0366	63	0.582613	0.0122366	0.0324401	0.707309	0.231643	0.0707362	0.00172072	NA	NA	NA	61.7719	0.595	76.336%
ebi-a-GCST90001661	Osteonecrosis due to drugs	36.9432	33	0.291612	-0.0209545	0.0391445	0.596136	-0.236696	0.0910653	0.0138654	NA	NA	NA	38.9444	0.341	23.589%
ebi-a-GCST90001669	Osteonecrosis due to drugs	47.1483	40	0.203386	-0.0129201	0.0350415	0.71434	-0.0421694	0.0210422	0.0518702	NA	NA	NA	50.6975	0.172	33.503%
ebi-a-GCST90001707	Osteonecrosis due to drugs	106.882	132	0.946821	0.0219611	0.022663	0.334318	0.0725588	0.0312454	0.0217514	NA	NA	NA	108.513	0.942	343.993%
ebi-a-GCST90001709	Osteonecrosis due to drugs	192.017	226	0.950999	0.00575721	0.0154032	0.708929	0.0611374	0.0284977	0.0329913	NA	NA	NA	193.619	0.941	362.355%
ebi-a-GCST90001719	Osteonecrosis due to drugs	203.63	232	0.910468	-0.00731441	0.0158152	0.644163	0.0657035	0.0303162	0.0312323	NA	NA	NA	205.265	0.913	363.238%
ebi-a-GCST90001720	Osteonecrosis due to drugs	167.247	178	0.707558	0.00903732	0.0181735	0.61961	0.0742143	0.0352488	0.0366559	NA	NA	NA	168.945	0.708	283.066%
ebi-a-GCST90001731	Osteonecrosis due to drugs	13.2442	24	0.961924	0.0353762	0.0389633	0.373327	-0.301741	0.078209	0.000753507	NA	NA	NA	14.97	0.955	14.376%
ebi-a-GCST90001732	Osteonecrosis due to drugs	18.2488	25	0.831646	0.0535136	0.0356954	0.146869	-0.265199	0.0857664	0.00483422	NA	NA	NA	20.4579	0.802	15.53%
ebi-a-GCST90001734	Osteonecrosis due to drugs	12.1017	15	0.671314	-0.0457524	0.0594934	0.454653	0.297503	0.135529	0.0443064	NA	NA	NA	14.9629	0.629	9.421%
ebi-a-GCST90001805	Osteonecrosis due to drugs	43.8123	57	0.900075	-0.00614849	0.0241656	0.800094	0.107988	0.0466543	0.0242571	NA	NA	NA	44.4841	0.929	63.745%
ebi-a-GCST90001815	Osteonecrosis due to drugs	25.2916	31	0.754523	0.0151835	0.0352334	0.669593	-0.11367	0.0500282	0.0301681	NA	NA	NA	27.333	0.738	24.969%
ebi-a-GCST90001820	Osteonecrosis due to drugs	74.6932	81	0.675889	-0.0373164	0.0271388	0.172964	0.121034	0.056539	0.0353033	NA	NA	NA	78.9959	0.629	74.377%
ebi-a-GCST90001821	Osteonecrosis due to drugs	68.1055	59	0.19509	-0.0627901	0.035485	0.0820701	0.198465	0.0738281	0.0093221	NA	NA	NA	73.0556	0.161	54.232%
ebi-a-GCST90001824	Osteonecrosis due to drugs	61.3299	64	0.5715	-0.0471606	0.0339245	0.169371	0.144959	0.0612606	0.0210071	NA	NA	NA	66.9914	0.478	64.379%
ebi-a-GCST90001825	Osteonecrosis due to drugs	47.0935	40	0.204942	-0.0408577	0.0380838	0.289939	0.216121	0.0723823	0.00480871	NA	NA	NA	51.2072	0.212	40.346%
ebi-a-GCST90001826	Osteonecrosis due to drugs	71.2332	75	0.601859	-0.0556876	0.0349866	0.115719	0.190059	0.0679105	0.0065193	NA	NA	NA	75.5797	0.544	73.571%
ebi-a-GCST90001827	Osteonecrosis due to drugs	46.6751	39	0.186143	-0.092278	0.0437217	0.0414465	0.264432	0.0900743	0.00555542	NA	NA	NA	51.6618	0.152	37.368%
ebi-a-GCST90001828	Osteonecrosis due to drugs	49.4802	42	0.199337	-0.0769832	0.0380833	0.0497948	0.255076	0.0901963	0.00714767	NA	NA	NA	54.7072	0.19	39.173%
ebi-a-GCST90001829	Osteonecrosis due to drugs	203.136	225	0.849526	-0.00550194	0.0167486	0.74284	0.0658163	0.0309532	0.0345661	NA	NA	NA	204.774	0.841	359.92%
ebi-a-GCST90001834	Osteonecrosis due to drugs	36.9485	38	0.517946	-0.0358956	0.0306429	0.24892	0.13182	0.0633594	0.044272	NA	NA	NA	38.0879	0.581	43.02%
ebi-a-GCST90001921	Osteonecrosis due to drugs	13.1041	17	0.729188	0.0400249	0.0395902	0.327071	0.203155	0.0703055	0.0101845	NA	NA	NA	15.3465	0.723	14.087%
ebi-a-GCST90001923	Osteonecrosis due to drugs	7.1994	15	0.951878	0.0161419	0.0422004	0.707831	0.279546	0.0660938	0.000728158	NA	NA	NA	8.67226	0.947	11.863%
ebi-a-GCST90001962	Osteonecrosis due to drugs	21.8172	25	0.646276	-0.0507458	0.0646377	0.440088	0.274955	0.124841	0.037076	NA	NA	NA	23.3894	0.659	25.024%
ebi-a-GCST90001965	Osteonecrosis due to drugs	15.8369	18	0.603928	-0.00850912	0.0351057	0.811381	0.212771	0.0744357	0.0104399	NA	NA	NA	16.2445	0.74	16.23%
ebi-a-GCST90001970	Osteonecrosis due to drugs	41.2565	44	0.589884	0.0652528	0.0322084	0.0510022	0.178959	0.0624272	0.00634203	NA	NA	NA	43.5011	0.593	55.965%
ebi-a-GCST90001973	Osteonecrosis due to drugs	32.1751	34	0.557278	0.0313487	0.0306427	0.31373	0.133348	0.0641092	0.0451332	NA	NA	NA	33.1366	0.63	27.329%
ebi-a-GCST90001979	Osteonecrosis due to drugs	170.483	172	0.518359	-0.00704227	0.0192367	0.714754	0.0824144	0.0376364	0.0298885	NA	NA	NA	172.601	0.514	246.721%
ebi-a-GCST90001983	Osteonecrosis due to drugs	15.4927	16	0.488892	-0.0631388	0.0875188	0.481739	-0.378317	0.158895	0.0300374	NA	NA	NA	17.451	0.528	11.917%
ebi-a-GCST90002005	Osteonecrosis due to drugs	68.4965	74	0.658704	-0.0101214	0.0297983	0.735084	0.167321	0.0604449	0.00711914	NA	NA	NA	70.0672	0.66	103%
ebi-a-GCST90002065	Osteonecrosis due to drugs	6.45727	13	0.927918	0.0271013	0.0594206	0.656468	-0.227339	0.0781696	0.0122124	NA	NA	NA	7.28553	0.944	13.273%
ebi-a-GCST90002077	Osteonecrosis due to drugs	34.4996	53	0.977022	0.0554242	0.0283813	0.0562299	0.125569	0.0515223	0.0181918	NA	NA	NA	37.1188	0.969	62.061%
ebi-a-GCST90002095	Osteonecrosis due to drugs	12.5263	24	0.973303	-0.0445131	0.0556856	0.432257	-0.202455	0.0616266	0.00312274	NA	NA	NA	13.4889	0.978	41.414%
ebi-a-GCST90002109	Osteonecrosis due to drugs	42.3216	67	0.992032	-0.0205667	0.0348664	0.55729	-0.119241	0.0415003	0.0054374	NA	NA	NA	43.4714	0.994	129.928%
