# Supplementary material for: Identifying the causal relationship between immune factors and osteonecrosis: a two-sample Mendelian randomization study
Source: Sci Rep. 2024 Apr 23;14:9371. doi: 10.1038/s41598-024-59810-0 (PMC11039661; doi:10.1038/s41598-024-59810-0)
Supplement: Supplementary file 7 — Supplementary Table S7. [file 41598_2024_59810_MOESM7_ESM.xlsx]

## Sheet: MR
id.outcome	id.exposure	outcome	exposure	method	nsnp	b	se	or	or_lci95	or_uci95	pval	Trait.type	Panel	Trait
ebi-a-GCST90001391	Osteonecrosis|| id:finngen_R9_M13_OSTEONECROSIS	ebi-a-GCST90001391	Osteonecrosis	MR Egger	19	0.0474714	0.027778	1.04862	0.993051	1.10729	0.10565	Relative count	B cell	IgD+ %B cell
ebi-a-GCST90001391	Osteonecrosis|| id:finngen_R9_M13_OSTEONECROSIS	ebi-a-GCST90001391	Osteonecrosis	Weighted median	19	0.0353078	0.030197	1.03594	0.976404	1.0991	0.242304	Relative count	B cell	IgD+ %B cell
ebi-a-GCST90001391	Osteonecrosis|| id:finngen_R9_M13_OSTEONECROSIS	ebi-a-GCST90001391	Osteonecrosis	Simple mode	19	-0.0225056	0.0474043	0.977746	0.890994	1.07294	0.640669	Relative count	B cell	IgD+ %B cell
ebi-a-GCST90001391	Osteonecrosis|| id:finngen_R9_M13_OSTEONECROSIS	ebi-a-GCST90001391	Osteonecrosis	Weighted mode	19	0.0415486	0.0319458	1.04242	0.979155	1.10978	0.209802	Relative count	B cell	IgD+ %B cell
ebi-a-GCST90001391	Osteonecrosis|| id:finngen_R9_M13_OSTEONECROSIS	ebi-a-GCST90001391	Osteonecrosis	Inverse variance weighted	19	0.0333472	0.0207099	1.03391	0.992782	1.07674	0.107353	Relative count	B cell	IgD+ %B cell
ebi-a-GCST90001392	Osteonecrosis|| id:finngen_R9_M13_OSTEONECROSIS	ebi-a-GCST90001392	Osteonecrosis	MR Egger	19	0.0389998	0.0390904	1.03977	0.963081	1.12257	0.332424	Absolute count	B cell	IgD+ CD38br AC
ebi-a-GCST90001392	Osteonecrosis|| id:finngen_R9_M13_OSTEONECROSIS	ebi-a-GCST90001392	Osteonecrosis	Weighted median	19	0.00748926	0.0333648	1.00752	0.943739	1.07561	0.822395	Absolute count	B cell	IgD+ CD38br AC
ebi-a-GCST90001392	Osteonecrosis|| id:finngen_R9_M13_OSTEONECROSIS	ebi-a-GCST90001392	Osteonecrosis	Simple mode	19	-0.00659749	0.0622012	0.993424	0.879403	1.12223	0.916702	Absolute count	B cell	IgD+ CD38br AC
ebi-a-GCST90001392	Osteonecrosis|| id:finngen_R9_M13_OSTEONECROSIS	ebi-a-GCST90001392	Osteonecrosis	Weighted mode	19	-0.0208497	0.0476392	0.979366	0.892059	1.07522	0.66684	Absolute count	B cell	IgD+ CD38br AC
ebi-a-GCST90001392	Osteonecrosis|| id:finngen_R9_M13_OSTEONECROSIS	ebi-a-GCST90001392	Osteonecrosis	Inverse variance weighted	19	0.0387444	0.0283239	1.0395	0.983369	1.09884	0.171342	Absolute count	B cell	IgD+ CD38br AC
ebi-a-GCST90001393	Osteonecrosis|| id:finngen_R9_M13_OSTEONECROSIS	ebi-a-GCST90001393	Osteonecrosis	MR Egger	19	0.00285388	0.0276706	1.00286	0.949917	1.05875	0.919061	Relative count	B cell	IgD+ CD38dim %B cell
ebi-a-GCST90001393	Osteonecrosis|| id:finngen_R9_M13_OSTEONECROSIS	ebi-a-GCST90001393	Osteonecrosis	Weighted median	19	0.00256213	0.0294387	1.00257	0.946355	1.06211	0.930646	Relative count	B cell	IgD+ CD38dim %B cell
ebi-a-GCST90001393	Osteonecrosis|| id:finngen_R9_M13_OSTEONECROSIS	ebi-a-GCST90001393	Osteonecrosis	Simple mode	19	-0.00698982	0.0425056	0.993035	0.913656	1.07931	0.871214	Relative count	B cell	IgD+ CD38dim %B cell
ebi-a-GCST90001393	Osteonecrosis|| id:finngen_R9_M13_OSTEONECROSIS	ebi-a-GCST90001393	Osteonecrosis	Weighted mode	19	-0.0110314	0.027767	0.989029	0.936641	1.04435	0.695829	Relative count	B cell	IgD+ CD38dim %B cell
ebi-a-GCST90001393	Osteonecrosis|| id:finngen_R9_M13_OSTEONECROSIS	ebi-a-GCST90001393	Osteonecrosis	Inverse variance weighted	19	0.0132028	0.020628	1.01329	0.973139	1.0551	0.522146	Relative count	B cell	IgD+ CD38dim %B cell
ebi-a-GCST90001394	Osteonecrosis|| id:finngen_R9_M13_OSTEONECROSIS	ebi-a-GCST90001394	Osteonecrosis	MR Egger	19	0.0189726	0.0369472	1.01915	0.947959	1.0957	0.614207	Absolute count	B cell	IgD+ CD38dim AC
ebi-a-GCST90001394	Osteonecrosis|| id:finngen_R9_M13_OSTEONECROSIS	ebi-a-GCST90001394	Osteonecrosis	Weighted median	19	0.00922567	0.029857	1.00927	0.951901	1.07009	0.757325	Absolute count	B cell	IgD+ CD38dim AC
ebi-a-GCST90001394	Osteonecrosis|| id:finngen_R9_M13_OSTEONECROSIS	ebi-a-GCST90001394	Osteonecrosis	Simple mode	19	-0.0464747	0.0468687	0.954589	0.870805	1.04643	0.33454	Absolute count	B cell	IgD+ CD38dim AC
ebi-a-GCST90001394	Osteonecrosis|| id:finngen_R9_M13_OSTEONECROSIS	ebi-a-GCST90001394	Osteonecrosis	Weighted mode	19	0.0201573	0.0280601	1.02036	0.965759	1.07805	0.481756	Absolute count	B cell	IgD+ CD38dim AC
ebi-a-GCST90001394	Osteonecrosis|| id:finngen_R9_M13_OSTEONECROSIS	ebi-a-GCST90001394	Osteonecrosis	Inverse variance weighted	19	0.00797562	0.026929	1.00801	0.956184	1.06264	0.767098	Absolute count	B cell	IgD+ CD38dim AC
ebi-a-GCST90001395	Osteonecrosis|| id:finngen_R9_M13_OSTEONECROSIS	ebi-a-GCST90001395	Osteonecrosis	MR Egger	19	0.0228505	0.0274902	1.02311	0.969446	1.07975	0.41737	Relative count	B cell	IgD+ CD38- %B cell
ebi-a-GCST90001395	Osteonecrosis|| id:finngen_R9_M13_OSTEONECROSIS	ebi-a-GCST90001395	Osteonecrosis	Weighted median	19	0.0219668	0.026786	1.02221	0.969928	1.07731	0.412169	Relative count	B cell	IgD+ CD38- %B cell
ebi-a-GCST90001395	Osteonecrosis|| id:finngen_R9_M13_OSTEONECROSIS	ebi-a-GCST90001395	Osteonecrosis	Simple mode	19	-0.00773732	0.0455091	0.992293	0.907615	1.08487	0.866893	Relative count	B cell	IgD+ CD38- %B cell
ebi-a-GCST90001395	Osteonecrosis|| id:finngen_R9_M13_OSTEONECROSIS	ebi-a-GCST90001395	Osteonecrosis	Weighted mode	19	0.0245231	0.0271408	1.02483	0.971734	1.08082	0.378166	Relative count	B cell	IgD+ CD38- %B cell
ebi-a-GCST90001395	Osteonecrosis|| id:finngen_R9_M13_OSTEONECROSIS	ebi-a-GCST90001395	Osteonecrosis	Inverse variance weighted	19	-0.00632525	0.0204928	0.993695	0.954573	1.03442	0.757583	Relative count	B cell	IgD+ CD38- %B cell
ebi-a-GCST90001396	Osteonecrosis|| id:finngen_R9_M13_OSTEONECROSIS	ebi-a-GCST90001396	Osteonecrosis	MR Egger	19	0.0364915	0.0375474	1.03717	0.963578	1.11637	0.344737	Absolute count	B cell	IgD+ CD38- AC
ebi-a-GCST90001396	Osteonecrosis|| id:finngen_R9_M13_OSTEONECROSIS	ebi-a-GCST90001396	Osteonecrosis	Weighted median	19	0.00820704	0.0337509	1.00824	0.943702	1.07719	0.807878	Absolute count	B cell	IgD+ CD38- AC
ebi-a-GCST90001396	Osteonecrosis|| id:finngen_R9_M13_OSTEONECROSIS	ebi-a-GCST90001396	Osteonecrosis	Simple mode	19	-0.00706481	0.0504606	0.99296	0.899454	1.09619	0.89021	Absolute count	B cell	IgD+ CD38- AC
ebi-a-GCST90001396	Osteonecrosis|| id:finngen_R9_M13_OSTEONECROSIS	ebi-a-GCST90001396	Osteonecrosis	Weighted mode	19	0.016714	0.0348969	1.01685	0.949629	1.08884	0.637739	Absolute count	B cell	IgD+ CD38- AC
ebi-a-GCST90001396	Osteonecrosis|| id:finngen_R9_M13_OSTEONECROSIS	ebi-a-GCST90001396	Osteonecrosis	Inverse variance weighted	19	-0.00139592	0.0289852	0.998605	0.943455	1.05698	0.961589	Absolute count	B cell	IgD+ CD38- AC
ebi-a-GCST90001397	Osteonecrosis|| id:finngen_R9_M13_OSTEONECROSIS	ebi-a-GCST90001397	Osteonecrosis	MR Egger	19	0.0302838	0.0338012	1.03075	0.964673	1.10135	0.382798	Relative count	B cell	Unsw mem %B cell
ebi-a-GCST90001397	Osteonecrosis|| id:finngen_R9_M13_OSTEONECROSIS	ebi-a-GCST90001397	Osteonecrosis	Weighted median	19	0.0425796	0.031018	1.0435	0.981949	1.10891	0.169834	Relative count	B cell	Unsw mem %B cell
ebi-a-GCST90001397	Osteonecrosis|| id:finngen_R9_M13_OSTEONECROSIS	ebi-a-GCST90001397	Osteonecrosis	Simple mode	19	-0.148209	0.0769243	0.862251	0.741574	1.00257	0.0699573	Relative count	B cell	Unsw mem %B cell
ebi-a-GCST90001397	Osteonecrosis|| id:finngen_R9_M13_OSTEONECROSIS	ebi-a-GCST90001397	Osteonecrosis	Weighted mode	19	0.0366056	0.0279308	1.03728	0.982025	1.09565	0.206477	Relative count	B cell	Unsw mem %B cell
ebi-a-GCST90001397	Osteonecrosis|| id:finngen_R9_M13_OSTEONECROSIS	ebi-a-GCST90001397	Osteonecrosis	Inverse variance weighted	19	-0.0190292	0.0277384	0.981151	0.929232	1.03597	0.492699	Relative count	B cell	Unsw mem %B cell
ebi-a-GCST90001398	Osteonecrosis|| id:finngen_R9_M13_OSTEONECROSIS	ebi-a-GCST90001398	Osteonecrosis	MR Egger	19	0.0441926	0.0352003	1.04518	0.975505	1.11984	0.226295	Absolute count	B cell	Unsw mem AC
ebi-a-GCST90001398	Osteonecrosis|| id:finngen_R9_M13_OSTEONECROSIS	ebi-a-GCST90001398	Osteonecrosis	Weighted median	19	-0.0145602	0.0327833	0.985545	0.92421	1.05095	0.656945	Absolute count	B cell	Unsw mem AC
ebi-a-GCST90001398	Osteonecrosis|| id:finngen_R9_M13_OSTEONECROSIS	ebi-a-GCST90001398	Osteonecrosis	Simple mode	19	-0.0564502	0.0586926	0.945114	0.842411	1.06034	0.348896	Absolute count	B cell	Unsw mem AC
ebi-a-GCST90001398	Osteonecrosis|| id:finngen_R9_M13_OSTEONECROSIS	ebi-a-GCST90001398	Osteonecrosis	Weighted mode	19	0.00381114	0.0359163	1.00382	0.935584	1.07703	0.916667	Absolute count	B cell	Unsw mem AC
ebi-a-GCST90001398	Osteonecrosis|| id:finngen_R9_M13_OSTEONECROSIS	ebi-a-GCST90001398	Osteonecrosis	Inverse variance weighted	19	-0.0105394	0.0293185	0.989516	0.934257	1.04804	0.719236	Absolute count	B cell	Unsw mem AC
ebi-a-GCST90001399	Osteonecrosis|| id:finngen_R9_M13_OSTEONECROSIS	ebi-a-GCST90001399	Osteonecrosis	MR Egger	19	-0.0121091	0.0292551	0.987964	0.932908	1.04627	0.684111	Relative count	B cell	IgD- CD27- %B cell
ebi-a-GCST90001399	Osteonecrosis|| id:finngen_R9_M13_OSTEONECROSIS	ebi-a-GCST90001399	Osteonecrosis	Weighted median	19	-0.0309827	0.0319479	0.969492	0.910646	1.03214	0.332152	Relative count	B cell	IgD- CD27- %B cell
ebi-a-GCST90001399	Osteonecrosis|| id:finngen_R9_M13_OSTEONECROSIS	ebi-a-GCST90001399	Osteonecrosis	Simple mode	19	-0.0477028	0.0477899	0.953417	0.868167	1.04704	0.331424	Relative count	B cell	IgD- CD27- %B cell
ebi-a-GCST90001399	Osteonecrosis|| id:finngen_R9_M13_OSTEONECROSIS	ebi-a-GCST90001399	Osteonecrosis	Weighted mode	19	-0.0335001	0.0343362	0.967055	0.904115	1.03438	0.34217	Relative count	B cell	IgD- CD27- %B cell
ebi-a-GCST90001399	Osteonecrosis|| id:finngen_R9_M13_OSTEONECROSIS	ebi-a-GCST90001399	Osteonecrosis	Inverse variance weighted	19	-0.00347807	0.0213255	0.996528	0.955734	1.03906	0.870444	Relative count	B cell	IgD- CD27- %B cell
ebi-a-GCST90001400	Osteonecrosis|| id:finngen_R9_M13_OSTEONECROSIS	ebi-a-GCST90001400	Osteonecrosis	MR Egger	19	0.0430336	0.0405472	1.04397	0.964217	1.13033	0.30339	Absolute count	B cell	IgD+ AC
ebi-a-GCST90001400	Osteonecrosis|| id:finngen_R9_M13_OSTEONECROSIS	ebi-a-GCST90001400	Osteonecrosis	Weighted median	19	0.00724247	0.03369	1.00727	0.942905	1.07603	0.829788	Absolute count	B cell	IgD+ AC
ebi-a-GCST90001400	Osteonecrosis|| id:finngen_R9_M13_OSTEONECROSIS	ebi-a-GCST90001400	Osteonecrosis	Simple mode	19	-0.0249063	0.0555388	0.975401	0.874798	1.08757	0.659181	Absolute count	B cell	IgD+ AC
ebi-a-GCST90001400	Osteonecrosis|| id:finngen_R9_M13_OSTEONECROSIS	ebi-a-GCST90001400	Osteonecrosis	Weighted mode	19	0.0187655	0.0328809	1.01894	0.955347	1.08677	0.575253	Absolute count	B cell	IgD+ AC
ebi-a-GCST90001400	Osteonecrosis|| id:finngen_R9_M13_OSTEONECROSIS	ebi-a-GCST90001400	Osteonecrosis	Inverse variance weighted	19	0.00834611	0.0307784	1.00838	0.949348	1.07108	0.786262	Absolute count	B cell	IgD+ AC
ebi-a-GCST90001401	Osteonecrosis|| id:finngen_R9_M13_OSTEONECROSIS	ebi-a-GCST90001401	Osteonecrosis	MR Egger	19	0.0138913	0.0400943	1.01399	0.937355	1.09689	0.733245	Absolute count	B cell	IgD- CD27- AC
ebi-a-GCST90001401	Osteonecrosis|| id:finngen_R9_M13_OSTEONECROSIS	ebi-a-GCST90001401	Osteonecrosis	Weighted median	19	0.00219739	0.0296022	1.0022	0.945707	1.06207	0.940827	Absolute count	B cell	IgD- CD27- AC
ebi-a-GCST90001401	Osteonecrosis|| id:finngen_R9_M13_OSTEONECROSIS	ebi-a-GCST90001401	Osteonecrosis	Simple mode	19	-0.0409677	0.0441605	0.95986	0.880274	1.04664	0.365837	Absolute count	B cell	IgD- CD27- AC
ebi-a-GCST90001401	Osteonecrosis|| id:finngen_R9_M13_OSTEONECROSIS	ebi-a-GCST90001401	Osteonecrosis	Weighted mode	19	0.00205014	0.0252864	1.00205	0.9536	1.05297	0.936276	Absolute count	B cell	IgD- CD27- AC
ebi-a-GCST90001401	Osteonecrosis|| id:finngen_R9_M13_OSTEONECROSIS	ebi-a-GCST90001401	Osteonecrosis	Inverse variance weighted	19	-0.00665871	0.0295573	0.993363	0.937451	1.05261	0.821761	Absolute count	B cell	IgD- CD27- AC
ebi-a-GCST90001402	Osteonecrosis|| id:finngen_R9_M13_OSTEONECROSIS	ebi-a-GCST90001402	Osteonecrosis	MR Egger	19	-0.0568836	0.0281353	0.944704	0.894018	0.998263	0.0592284	Relative count	B cell	Sw mem %B cell
ebi-a-GCST90001402	Osteonecrosis|| id:finngen_R9_M13_OSTEONECROSIS	ebi-a-GCST90001402	Osteonecrosis	Weighted median	19	-0.0553126	0.0306199	0.946189	0.891074	1.00471	0.0708521	Relative count	B cell	Sw mem %B cell
ebi-a-GCST90001402	Osteonecrosis|| id:finngen_R9_M13_OSTEONECROSIS	ebi-a-GCST90001402	Osteonecrosis	Simple mode	19	-0.0322379	0.049923	0.968276	0.878019	1.06781	0.526587	Relative count	B cell	Sw mem %B cell
ebi-a-GCST90001402	Osteonecrosis|| id:finngen_R9_M13_OSTEONECROSIS	ebi-a-GCST90001402	Osteonecrosis	Weighted mode	19	-0.0391892	0.0285733	0.961569	0.909198	1.01696	0.187066	Relative count	B cell	Sw mem %B cell
ebi-a-GCST90001402	Osteonecrosis|| id:finngen_R9_M13_OSTEONECROSIS	ebi-a-GCST90001402	Osteonecrosis	Inverse variance weighted	19	-0.044383	0.0209792	0.956587	0.918051	0.996742	0.0343812	Relative count	B cell	Sw mem %B cell
ebi-a-GCST90001403	Osteonecrosis|| id:finngen_R9_M13_OSTEONECROSIS	ebi-a-GCST90001403	Osteonecrosis	MR Egger	19	-0.022303	0.0391594	0.977944	0.905692	1.05596	0.576436	Absolute count	B cell	Sw mem AC
ebi-a-GCST90001403	Osteonecrosis|| id:finngen_R9_M13_OSTEONECROSIS	ebi-a-GCST90001403	Osteonecrosis	Weighted median	19	0.0084454	0.031602	1.00848	0.947911	1.07292	0.789282	Absolute count	B cell	Sw mem AC
ebi-a-GCST90001403	Osteonecrosis|| id:finngen_R9_M13_OSTEONECROSIS	ebi-a-GCST90001403	Osteonecrosis	Simple mode	19	0.0250027	0.0448123	1.02532	0.939104	1.11945	0.583756	Absolute count	B cell	Sw mem AC
ebi-a-GCST90001403	Osteonecrosis|| id:finngen_R9_M13_OSTEONECROSIS	ebi-a-GCST90001403	Osteonecrosis	Weighted mode	19	0.00485831	0.0285582	1.00487	0.950169	1.06272	0.866814	Absolute count	B cell	Sw mem AC
ebi-a-GCST90001403	Osteonecrosis|| id:finngen_R9_M13_OSTEONECROSIS	ebi-a-GCST90001403	Osteonecrosis	Inverse variance weighted	19	-0.034274	0.0285474	0.966307	0.913724	1.02192	0.229908	Absolute count	B cell	Sw mem AC
ebi-a-GCST90001404	Osteonecrosis|| id:finngen_R9_M13_OSTEONECROSIS	ebi-a-GCST90001404	Osteonecrosis	MR Egger	19	-0.0421246	0.0356554	0.95875	0.894036	1.02815	0.253694	Relative count	B cell	PB/PC %B cell
ebi-a-GCST90001404	Osteonecrosis|| id:finngen_R9_M13_OSTEONECROSIS	ebi-a-GCST90001404	Osteonecrosis	Weighted median	19	-0.0294117	0.0314513	0.971017	0.912966	1.03276	0.349711	Relative count	B cell	PB/PC %B cell
ebi-a-GCST90001404	Osteonecrosis|| id:finngen_R9_M13_OSTEONECROSIS	ebi-a-GCST90001404	Osteonecrosis	Simple mode	19	0.0775327	0.0595379	1.08062	0.961595	1.21437	0.209252	Relative count	B cell	PB/PC %B cell
ebi-a-GCST90001404	Osteonecrosis|| id:finngen_R9_M13_OSTEONECROSIS	ebi-a-GCST90001404	Osteonecrosis	Weighted mode	19	-0.0317172	0.0300643	0.96878	0.913343	1.02758	0.30539	Relative count	B cell	PB/PC %B cell
ebi-a-GCST90001404	Osteonecrosis|| id:finngen_R9_M13_OSTEONECROSIS	ebi-a-GCST90001404	Osteonecrosis	Inverse variance weighted	19	-0.00593127	0.027527	0.994086	0.941874	1.04919	0.8294	Relative count	B cell	PB/PC %B cell
ebi-a-GCST90001405	Osteonecrosis|| id:finngen_R9_M13_OSTEONECROSIS	ebi-a-GCST90001405	Osteonecrosis	MR Egger	19	-0.0303575	0.0331919	0.970099	0.908997	1.03531	0.373189	Absolute count	B cell	PB/PC AC
ebi-a-GCST90001405	Osteonecrosis|| id:finngen_R9_M13_OSTEONECROSIS	ebi-a-GCST90001405	Osteonecrosis	Weighted median	19	-0.0163326	0.0301476	0.9838	0.927352	1.04368	0.587987	Absolute count	B cell	PB/PC AC
ebi-a-GCST90001405	Osteonecrosis|| id:finngen_R9_M13_OSTEONECROSIS	ebi-a-GCST90001405	Osteonecrosis	Simple mode	19	-0.0392526	0.0526014	0.961508	0.867317	1.06593	0.465165	Absolute count	B cell	PB/PC AC
ebi-a-GCST90001405	Osteonecrosis|| id:finngen_R9_M13_OSTEONECROSIS	ebi-a-GCST90001405	Osteonecrosis	Weighted mode	19	-0.0237415	0.026032	0.976538	0.927962	1.02766	0.373815	Absolute count	B cell	PB/PC AC
ebi-a-GCST90001405	Osteonecrosis|| id:finngen_R9_M13_OSTEONECROSIS	ebi-a-GCST90001405	Osteonecrosis	Inverse variance weighted	19	-0.0042642	0.0250019	0.995745	0.948126	1.04576	0.864574	Absolute count	B cell	PB/PC AC
ebi-a-GCST90001406	Osteonecrosis|| id:finngen_R9_M13_OSTEONECROSIS	ebi-a-GCST90001406	Osteonecrosis	MR Egger	19	0.00554379	0.0327885	1.00556	0.942969	1.0723	0.867731	Relative count	B cell	Memory B cell %B cell
ebi-a-GCST90001406	Osteonecrosis|| id:finngen_R9_M13_OSTEONECROSIS	ebi-a-GCST90001406	Osteonecrosis	Weighted median	19	0.0169077	0.0301365	1.01705	0.958716	1.07894	0.574773	Relative count	B cell	Memory B cell %B cell
ebi-a-GCST90001406	Osteonecrosis|| id:finngen_R9_M13_OSTEONECROSIS	ebi-a-GCST90001406	Osteonecrosis	Simple mode	19	-0.0498452	0.0520505	0.951377	0.859105	1.05356	0.350936	Relative count	B cell	Memory B cell %B cell
ebi-a-GCST90001406	Osteonecrosis|| id:finngen_R9_M13_OSTEONECROSIS	ebi-a-GCST90001406	Osteonecrosis	Weighted mode	19	0.0181351	0.0264731	1.0183	0.966811	1.07253	0.502045	Relative count	B cell	Memory B cell %B cell
ebi-a-GCST90001406	Osteonecrosis|| id:finngen_R9_M13_OSTEONECROSIS	ebi-a-GCST90001406	Osteonecrosis	Inverse variance weighted	19	-0.0256117	0.0251396	0.974714	0.92785	1.02394	0.308308	Relative count	B cell	Memory B cell %B cell
ebi-a-GCST90001407	Osteonecrosis|| id:finngen_R9_M13_OSTEONECROSIS	ebi-a-GCST90001407	Osteonecrosis	MR Egger	19	0.0282625	0.0400077	1.02867	0.951084	1.11258	0.489492	Absolute count	B cell	Memory B cell AC
ebi-a-GCST90001407	Osteonecrosis|| id:finngen_R9_M13_OSTEONECROSIS	ebi-a-GCST90001407	Osteonecrosis	Weighted median	19	0.00983441	0.0329826	1.00988	0.946664	1.07732	0.765573	Absolute count	B cell	Memory B cell AC
ebi-a-GCST90001407	Osteonecrosis|| id:finngen_R9_M13_OSTEONECROSIS	ebi-a-GCST90001407	Osteonecrosis	Simple mode	19	-0.0389728	0.0507421	0.961777	0.870727	1.06235	0.452412	Absolute count	B cell	Memory B cell AC
ebi-a-GCST90001407	Osteonecrosis|| id:finngen_R9_M13_OSTEONECROSIS	ebi-a-GCST90001407	Osteonecrosis	Weighted mode	19	0.0160111	0.0316635	1.01614	0.954995	1.0812	0.619229	Absolute count	B cell	Memory B cell AC
ebi-a-GCST90001407	Osteonecrosis|| id:finngen_R9_M13_OSTEONECROSIS	ebi-a-GCST90001407	Osteonecrosis	Inverse variance weighted	19	-0.0127462	0.0309467	0.987335	0.929227	1.04908	0.680432	Absolute count	B cell	Memory B cell AC
ebi-a-GCST90001408	Osteonecrosis|| id:finngen_R9_M13_OSTEONECROSIS	ebi-a-GCST90001408	Osteonecrosis	MR Egger	19	-0.0147007	0.0324059	0.985407	0.924764	1.05003	0.655823	Relative count	B cell	Naive-mature B cell %B cell
ebi-a-GCST90001408	Osteonecrosis|| id:finngen_R9_M13_OSTEONECROSIS	ebi-a-GCST90001408	Osteonecrosis	Weighted median	19	-0.0215674	0.0299065	0.978663	0.922946	1.03774	0.47081	Relative count	B cell	Naive-mature B cell %B cell
ebi-a-GCST90001408	Osteonecrosis|| id:finngen_R9_M13_OSTEONECROSIS	ebi-a-GCST90001408	Osteonecrosis	Simple mode	19	0.0523959	0.0528564	1.05379	0.950086	1.16882	0.334685	Relative count	B cell	Naive-mature B cell %B cell
ebi-a-GCST90001408	Osteonecrosis|| id:finngen_R9_M13_OSTEONECROSIS	ebi-a-GCST90001408	Osteonecrosis	Weighted mode	19	-0.0171179	0.0287277	0.983028	0.929207	1.03997	0.558682	Relative count	B cell	Naive-mature B cell %B cell
ebi-a-GCST90001408	Osteonecrosis|| id:finngen_R9_M13_OSTEONECROSIS	ebi-a-GCST90001408	Osteonecrosis	Inverse variance weighted	19	0.0218383	0.025383	1.02208	0.972474	1.07421	0.389596	Relative count	B cell	Naive-mature B cell %B cell
ebi-a-GCST90001409	Osteonecrosis|| id:finngen_R9_M13_OSTEONECROSIS	ebi-a-GCST90001409	Osteonecrosis	MR Egger	19	0.0169084	0.0446109	1.01705	0.931901	1.10998	0.709365	Absolute count	B cell	Naive-mature B cell AC
ebi-a-GCST90001409	Osteonecrosis|| id:finngen_R9_M13_OSTEONECROSIS	ebi-a-GCST90001409	Osteonecrosis	Weighted median	19	0.0200984	0.0316817	1.0203	0.958872	1.08567	0.52583	Absolute count	B cell	Naive-mature B cell AC
ebi-a-GCST90001409	Osteonecrosis|| id:finngen_R9_M13_OSTEONECROSIS	ebi-a-GCST90001409	Osteonecrosis	Simple mode	19	-0.032464	0.0506951	0.968057	0.876493	1.06919	0.529995	Absolute count	B cell	Naive-mature B cell AC
ebi-a-GCST90001409	Osteonecrosis|| id:finngen_R9_M13_OSTEONECROSIS	ebi-a-GCST90001409	Osteonecrosis	Weighted mode	19	0.0113103	0.0312501	1.01137	0.951287	1.07526	0.72162	Absolute count	B cell	Naive-mature B cell AC
ebi-a-GCST90001409	Osteonecrosis|| id:finngen_R9_M13_OSTEONECROSIS	ebi-a-GCST90001409	Osteonecrosis	Inverse variance weighted	19	0.0156965	0.0323341	1.01582	0.95344	1.08228	0.627359	Absolute count	B cell	Naive-mature B cell AC
ebi-a-GCST90001410	Osteonecrosis|| id:finngen_R9_M13_OSTEONECROSIS	ebi-a-GCST90001410	Osteonecrosis	MR Egger	19	-0.0118243	0.0337614	0.988245	0.924967	1.05585	0.730468	Relative count	B cell	IgD- CD38br %B cell
ebi-a-GCST90001410	Osteonecrosis|| id:finngen_R9_M13_OSTEONECROSIS	ebi-a-GCST90001410	Osteonecrosis	Weighted median	19	0.0216442	0.0316724	1.02188	0.960373	1.08733	0.494368	Relative count	B cell	IgD- CD38br %B cell
ebi-a-GCST90001410	Osteonecrosis|| id:finngen_R9_M13_OSTEONECROSIS	ebi-a-GCST90001410	Osteonecrosis	Simple mode	19	0.0351694	0.0527418	1.0358	0.934069	1.1486	0.513343	Relative count	B cell	IgD- CD38br %B cell
ebi-a-GCST90001410	Osteonecrosis|| id:finngen_R9_M13_OSTEONECROSIS	ebi-a-GCST90001410	Osteonecrosis	Weighted mode	19	-0.00594294	0.0304325	0.994075	0.936514	1.05517	0.847359	Relative count	B cell	IgD- CD38br %B cell
ebi-a-GCST90001410	Osteonecrosis|| id:finngen_R9_M13_OSTEONECROSIS	ebi-a-GCST90001410	Osteonecrosis	Inverse variance weighted	19	0.00754096	0.0249792	1.00757	0.959428	1.05813	0.762737	Relative count	B cell	IgD- CD38br %B cell
ebi-a-GCST90001411	Osteonecrosis|| id:finngen_R9_M13_OSTEONECROSIS	ebi-a-GCST90001411	Osteonecrosis	MR Egger	19	0.0272834	0.0337097	1.02766	0.961955	1.09785	0.42949	Relative count	B cell	IgD+ CD24+ %B cell
ebi-a-GCST90001411	Osteonecrosis|| id:finngen_R9_M13_OSTEONECROSIS	ebi-a-GCST90001411	Osteonecrosis	Weighted median	19	0.0231278	0.03142	1.0234	0.962275	1.0884	0.461679	Relative count	B cell	IgD+ CD24+ %B cell
ebi-a-GCST90001411	Osteonecrosis|| id:finngen_R9_M13_OSTEONECROSIS	ebi-a-GCST90001411	Osteonecrosis	Simple mode	19	0.00510537	0.0508512	1.00512	0.90977	1.11046	0.921138	Relative count	B cell	IgD+ CD24+ %B cell
ebi-a-GCST90001411	Osteonecrosis|| id:finngen_R9_M13_OSTEONECROSIS	ebi-a-GCST90001411	Osteonecrosis	Weighted mode	19	0.028588	0.029771	1.029	0.970675	1.09083	0.349646	Relative count	B cell	IgD+ CD24+ %B cell
ebi-a-GCST90001411	Osteonecrosis|| id:finngen_R9_M13_OSTEONECROSIS	ebi-a-GCST90001411	Osteonecrosis	Inverse variance weighted	19	-0.0162768	0.0270015	0.983855	0.93314	1.03733	0.546634	Relative count	B cell	IgD+ CD24+ %B cell
ebi-a-GCST90001412	Osteonecrosis|| id:finngen_R9_M13_OSTEONECROSIS	ebi-a-GCST90001412	Osteonecrosis	MR Egger	19	0.0381316	0.035834	1.03887	0.968407	1.11446	0.302158	Absolute count	B cell	IgD+ CD24+ AC
ebi-a-GCST90001412	Osteonecrosis|| id:finngen_R9_M13_OSTEONECROSIS	ebi-a-GCST90001412	Osteonecrosis	Weighted median	19	-0.00133958	0.0329473	0.998661	0.936209	1.06528	0.967568	Absolute count	B cell	IgD+ CD24+ AC
ebi-a-GCST90001412	Osteonecrosis|| id:finngen_R9_M13_OSTEONECROSIS	ebi-a-GCST90001412	Osteonecrosis	Simple mode	19	-0.0227965	0.0508556	0.977461	0.884729	1.07991	0.659315	Absolute count	B cell	IgD+ CD24+ AC
ebi-a-GCST90001412	Osteonecrosis|| id:finngen_R9_M13_OSTEONECROSIS	ebi-a-GCST90001412	Osteonecrosis	Weighted mode	19	-5.79678e-05	0.0318006	0.999942	0.939519	1.06425	0.998566	Absolute count	B cell	IgD+ CD24+ AC
ebi-a-GCST90001412	Osteonecrosis|| id:finngen_R9_M13_OSTEONECROSIS	ebi-a-GCST90001412	Osteonecrosis	Inverse variance weighted	19	-0.0112581	0.029052	0.988805	0.934074	1.04674	0.698376	Absolute count	B cell	IgD+ CD24+ AC
ebi-a-GCST90001413	Osteonecrosis|| id:finngen_R9_M13_OSTEONECROSIS	ebi-a-GCST90001413	Osteonecrosis	MR Egger	19	-0.0149728	0.0279045	0.985139	0.932706	1.04052	0.598516	Relative count	B cell	IgD- CD24- %B cell
ebi-a-GCST90001413	Osteonecrosis|| id:finngen_R9_M13_OSTEONECROSIS	ebi-a-GCST90001413	Osteonecrosis	Weighted median	19	-0.00781374	0.0275722	0.992217	0.940019	1.04731	0.776876	Relative count	B cell	IgD- CD24- %B cell
ebi-a-GCST90001413	Osteonecrosis|| id:finngen_R9_M13_OSTEONECROSIS	ebi-a-GCST90001413	Osteonecrosis	Simple mode	19	0.000257849	0.0422302	1.00026	0.920799	1.08657	0.995195	Relative count	B cell	IgD- CD24- %B cell
ebi-a-GCST90001413	Osteonecrosis|| id:finngen_R9_M13_OSTEONECROSIS	ebi-a-GCST90001413	Osteonecrosis	Weighted mode	19	-0.0101572	0.0261201	0.989894	0.940491	1.04189	0.701938	Relative count	B cell	IgD- CD24- %B cell
ebi-a-GCST90001413	Osteonecrosis|| id:finngen_R9_M13_OSTEONECROSIS	ebi-a-GCST90001413	Osteonecrosis	Inverse variance weighted	19	-0.0013276	0.020805	0.998673	0.958769	1.04024	0.94912	Relative count	B cell	IgD- CD24- %B cell
ebi-a-GCST90001414	Osteonecrosis|| id:finngen_R9_M13_OSTEONECROSIS	ebi-a-GCST90001414	Osteonecrosis	MR Egger	19	0.00812635	0.0379035	1.00816	0.935977	1.08591	0.832789	Absolute count	B cell	IgD- CD24- AC
ebi-a-GCST90001414	Osteonecrosis|| id:finngen_R9_M13_OSTEONECROSIS	ebi-a-GCST90001414	Osteonecrosis	Weighted median	19	0.0232176	0.0282956	1.02349	0.968272	1.08185	0.41191	Absolute count	B cell	IgD- CD24- AC
ebi-a-GCST90001414	Osteonecrosis|| id:finngen_R9_M13_OSTEONECROSIS	ebi-a-GCST90001414	Osteonecrosis	Simple mode	19	0.00490574	0.0451489	1.00492	0.919812	1.0979	0.914677	Absolute count	B cell	IgD- CD24- AC
ebi-a-GCST90001414	Osteonecrosis|| id:finngen_R9_M13_OSTEONECROSIS	ebi-a-GCST90001414	Osteonecrosis	Weighted mode	19	0.0088033	0.0278861	1.00884	0.955182	1.06552	0.755871	Absolute count	B cell	IgD- CD24- AC
ebi-a-GCST90001414	Osteonecrosis|| id:finngen_R9_M13_OSTEONECROSIS	ebi-a-GCST90001414	Osteonecrosis	Inverse variance weighted	19	-0.00411903	0.0276556	0.995889	0.943344	1.05136	0.881601	Absolute count	B cell	IgD- CD24- AC
ebi-a-GCST90001415	Osteonecrosis|| id:finngen_R9_M13_OSTEONECROSIS	ebi-a-GCST90001415	Osteonecrosis	MR Egger	19	0.00614187	0.0289993	1.00616	0.950567	1.06501	0.834787	Relative count	B cell	IgD+ CD24- %B cell
ebi-a-GCST90001415	Osteonecrosis|| id:finngen_R9_M13_OSTEONECROSIS	ebi-a-GCST90001415	Osteonecrosis	Weighted median	19	-0.00930537	0.0297896	0.990738	0.934547	1.05031	0.754759	Relative count	B cell	IgD+ CD24- %B cell
ebi-a-GCST90001415	Osteonecrosis|| id:finngen_R9_M13_OSTEONECROSIS	ebi-a-GCST90001415	Osteonecrosis	Simple mode	19	0.0117242	0.0447284	1.01179	0.926869	1.1045	0.796205	Relative count	B cell	IgD+ CD24- %B cell
ebi-a-GCST90001415	Osteonecrosis|| id:finngen_R9_M13_OSTEONECROSIS	ebi-a-GCST90001415	Osteonecrosis	Weighted mode	19	-0.00438883	0.0263059	0.995621	0.945588	1.0483	0.869358	Relative count	B cell	IgD+ CD24- %B cell
ebi-a-GCST90001415	Osteonecrosis|| id:finngen_R9_M13_OSTEONECROSIS	ebi-a-GCST90001415	Osteonecrosis	Inverse variance weighted	19	0.023618	0.0215156	1.0239	0.981618	1.068	0.27233	Relative count	B cell	IgD+ CD24- %B cell
ebi-a-GCST90001416	Osteonecrosis|| id:finngen_R9_M13_OSTEONECROSIS	ebi-a-GCST90001416	Osteonecrosis	MR Egger	19	0.0252719	0.0416507	1.02559	0.945195	1.11283	0.55203	Absolute count	B cell	IgD+ CD24- AC
ebi-a-GCST90001416	Osteonecrosis|| id:finngen_R9_M13_OSTEONECROSIS	ebi-a-GCST90001416	Osteonecrosis	Weighted median	19	-0.0188765	0.0315239	0.981301	0.922504	1.04384	0.549307	Absolute count	B cell	IgD+ CD24- AC
ebi-a-GCST90001416	Osteonecrosis|| id:finngen_R9_M13_OSTEONECROSIS	ebi-a-GCST90001416	Osteonecrosis	Simple mode	19	-0.0389363	0.0525265	0.961812	0.867718	1.06611	0.468092	Absolute count	B cell	IgD+ CD24- AC
ebi-a-GCST90001416	Osteonecrosis|| id:finngen_R9_M13_OSTEONECROSIS	ebi-a-GCST90001416	Osteonecrosis	Weighted mode	19	-0.00800804	0.0324804	0.992024	0.930838	1.05723	0.808046	Absolute count	B cell	IgD+ CD24- AC
ebi-a-GCST90001416	Osteonecrosis|| id:finngen_R9_M13_OSTEONECROSIS	ebi-a-GCST90001416	Osteonecrosis	Inverse variance weighted	19	0.0113676	0.0304093	1.01143	0.95291	1.07355	0.708538	Absolute count	B cell	IgD+ CD24- AC
ebi-a-GCST90001417	Osteonecrosis|| id:finngen_R9_M13_OSTEONECROSIS	ebi-a-GCST90001417	Osteonecrosis	MR Egger	19	-0.0129026	0.0312922	0.98718	0.928453	1.04962	0.685253	Relative count	B cell	CD24+ CD27+ %B cell
ebi-a-GCST90001417	Osteonecrosis|| id:finngen_R9_M13_OSTEONECROSIS	ebi-a-GCST90001417	Osteonecrosis	Weighted median	19	0.00234073	0.0287048	1.00234	0.947507	1.06035	0.935009	Relative count	B cell	CD24+ CD27+ %B cell
ebi-a-GCST90001417	Osteonecrosis|| id:finngen_R9_M13_OSTEONECROSIS	ebi-a-GCST90001417	Osteonecrosis	Simple mode	19	-0.0231523	0.0459867	0.977114	0.892895	1.06928	0.620749	Relative count	B cell	CD24+ CD27+ %B cell
ebi-a-GCST90001417	Osteonecrosis|| id:finngen_R9_M13_OSTEONECROSIS	ebi-a-GCST90001417	Osteonecrosis	Weighted mode	19	-0.00323066	0.0262094	0.996775	0.946863	1.04932	0.903265	Relative count	B cell	CD24+ CD27+ %B cell
ebi-a-GCST90001417	Osteonecrosis|| id:finngen_R9_M13_OSTEONECROSIS	ebi-a-GCST90001417	Osteonecrosis	Inverse variance weighted	19	-0.0384595	0.0236557	0.962271	0.918673	1.00794	0.103992	Relative count	B cell	CD24+ CD27+ %B cell
ebi-a-GCST90001418	Osteonecrosis|| id:finngen_R9_M13_OSTEONECROSIS	ebi-a-GCST90001418	Osteonecrosis	MR Egger	19	0.0127976	0.037534	1.01288	0.941041	1.0902	0.737311	Absolute count	B cell	CD24+ CD27+ AC
ebi-a-GCST90001418	Osteonecrosis|| id:finngen_R9_M13_OSTEONECROSIS	ebi-a-GCST90001418	Osteonecrosis	Weighted median	19	0.0127897	0.0318453	1.01287	0.951584	1.07811	0.687963	Absolute count	B cell	CD24+ CD27+ AC
ebi-a-GCST90001418	Osteonecrosis|| id:finngen_R9_M13_OSTEONECROSIS	ebi-a-GCST90001418	Osteonecrosis	Simple mode	19	-0.0467908	0.0502014	0.954287	0.864862	1.05296	0.363639	Absolute count	B cell	CD24+ CD27+ AC
ebi-a-GCST90001418	Osteonecrosis|| id:finngen_R9_M13_OSTEONECROSIS	ebi-a-GCST90001418	Osteonecrosis	Weighted mode	19	0.0123644	0.0287283	1.01244	0.957008	1.07108	0.67202	Absolute count	B cell	CD24+ CD27+ AC
ebi-a-GCST90001418	Osteonecrosis|| id:finngen_R9_M13_OSTEONECROSIS	ebi-a-GCST90001418	Osteonecrosis	Inverse variance weighted	19	-0.0237843	0.0288628	0.976496	0.922788	1.03333	0.409911	Absolute count	B cell	CD24+ CD27+ AC
ebi-a-GCST90001419	Osteonecrosis|| id:finngen_R9_M13_OSTEONECROSIS	ebi-a-GCST90001419	Osteonecrosis	MR Egger	19	-0.0340044	0.0276145	0.966567	0.915643	1.02032	0.234938	Relative count	B cell	CD20- %B cell
ebi-a-GCST90001419	Osteonecrosis|| id:finngen_R9_M13_OSTEONECROSIS	ebi-a-GCST90001419	Osteonecrosis	Weighted median	19	-0.0228951	0.0281986	0.977365	0.924812	1.0329	0.416837	Relative count	B cell	CD20- %B cell
ebi-a-GCST90001419	Osteonecrosis|| id:finngen_R9_M13_OSTEONECROSIS	ebi-a-GCST90001419	Osteonecrosis	Simple mode	19	0.117209	0.0473562	1.12435	1.02469	1.23371	0.0234937	Relative count	B cell	CD20- %B cell
ebi-a-GCST90001419	Osteonecrosis|| id:finngen_R9_M13_OSTEONECROSIS	ebi-a-GCST90001419	Osteonecrosis	Weighted mode	19	-0.0212638	0.0275569	0.978961	0.927488	1.03329	0.450345	Relative count	B cell	CD20- %B cell
ebi-a-GCST90001419	Osteonecrosis|| id:finngen_R9_M13_OSTEONECROSIS	ebi-a-GCST90001419	Osteonecrosis	Inverse variance weighted	19	-0.0072927	0.0206177	0.992734	0.953417	1.03367	0.723555	Relative count	B cell	CD20- %B cell
ebi-a-GCST90001420	Osteonecrosis|| id:finngen_R9_M13_OSTEONECROSIS	ebi-a-GCST90001420	Osteonecrosis	MR Egger	19	0.00506282	0.032773	1.00508	0.942544	1.07176	0.879049	Absolute count	B cell	IgD- CD38br AC
ebi-a-GCST90001420	Osteonecrosis|| id:finngen_R9_M13_OSTEONECROSIS	ebi-a-GCST90001420	Osteonecrosis	Weighted median	19	0.00263405	0.0272747	1.00264	0.950446	1.0577	0.923064	Absolute count	B cell	IgD- CD38br AC
ebi-a-GCST90001420	Osteonecrosis|| id:finngen_R9_M13_OSTEONECROSIS	ebi-a-GCST90001420	Osteonecrosis	Simple mode	19	0.00337934	0.0423415	1.00339	0.923476	1.09021	0.937268	Absolute count	B cell	IgD- CD38br AC
ebi-a-GCST90001420	Osteonecrosis|| id:finngen_R9_M13_OSTEONECROSIS	ebi-a-GCST90001420	Osteonecrosis	Weighted mode	19	0.00337934	0.025727	1.00339	0.954044	1.05528	0.896952	Absolute count	B cell	IgD- CD38br AC
ebi-a-GCST90001420	Osteonecrosis|| id:finngen_R9_M13_OSTEONECROSIS	ebi-a-GCST90001420	Osteonecrosis	Inverse variance weighted	19	0.00621308	0.0237449	1.00623	0.960475	1.05417	0.793584	Absolute count	B cell	IgD- CD38br AC
ebi-a-GCST90001421	Osteonecrosis|| id:finngen_R9_M13_OSTEONECROSIS	ebi-a-GCST90001421	Osteonecrosis	MR Egger	19	-0.0182416	0.0275599	0.981924	0.93029	1.03642	0.516915	Absolute count	B cell	CD20- AC
ebi-a-GCST90001421	Osteonecrosis|| id:finngen_R9_M13_OSTEONECROSIS	ebi-a-GCST90001421	Osteonecrosis	Weighted median	19	-0.00391071	0.0300097	0.996097	0.939197	1.05644	0.896318	Absolute count	B cell	CD20- AC
ebi-a-GCST90001421	Osteonecrosis|| id:finngen_R9_M13_OSTEONECROSIS	ebi-a-GCST90001421	Osteonecrosis	Simple mode	19	0.00763533	0.0458199	1.00766	0.921114	1.10235	0.869513	Absolute count	B cell	CD20- AC
ebi-a-GCST90001421	Osteonecrosis|| id:finngen_R9_M13_OSTEONECROSIS	ebi-a-GCST90001421	Osteonecrosis	Weighted mode	19	0.000991029	0.0312756	1.00099	0.941473	1.06427	0.97507	Absolute count	B cell	CD20- AC
ebi-a-GCST90001421	Osteonecrosis|| id:finngen_R9_M13_OSTEONECROSIS	ebi-a-GCST90001421	Osteonecrosis	Inverse variance weighted	19	-0.00450073	0.0205352	0.995509	0.956237	1.03639	0.826516	Absolute count	B cell	CD20- AC
ebi-a-GCST90001422	Osteonecrosis|| id:finngen_R9_M13_OSTEONECROSIS	ebi-a-GCST90001422	Osteonecrosis	MR Egger	19	-0.0356679	0.0278769	0.964961	0.913651	1.01915	0.217915	Relative count	B cell	CD20- CD38- %B cell
ebi-a-GCST90001422	Osteonecrosis|| id:finngen_R9_M13_OSTEONECROSIS	ebi-a-GCST90001422	Osteonecrosis	Weighted median	19	-0.0018858	0.0296605	0.998116	0.941745	1.05786	0.949305	Relative count	B cell	CD20- CD38- %B cell
ebi-a-GCST90001422	Osteonecrosis|| id:finngen_R9_M13_OSTEONECROSIS	ebi-a-GCST90001422	Osteonecrosis	Simple mode	19	-0.0394173	0.0481756	0.961349	0.874729	1.05655	0.423943	Relative count	B cell	CD20- CD38- %B cell
ebi-a-GCST90001422	Osteonecrosis|| id:finngen_R9_M13_OSTEONECROSIS	ebi-a-GCST90001422	Osteonecrosis	Weighted mode	19	-0.0173358	0.0297387	0.982814	0.927165	1.0418	0.567167	Relative count	B cell	CD20- CD38- %B cell
ebi-a-GCST90001422	Osteonecrosis|| id:finngen_R9_M13_OSTEONECROSIS	ebi-a-GCST90001422	Osteonecrosis	Inverse variance weighted	19	-0.017325	0.0207611	0.982824	0.943634	1.02364	0.404003	Relative count	B cell	CD20- CD38- %B cell
ebi-a-GCST90001423	Osteonecrosis|| id:finngen_R9_M13_OSTEONECROSIS	ebi-a-GCST90001423	Osteonecrosis	MR Egger	19	-0.0204364	0.0303267	0.979771	0.92323	1.03977	0.509451	Absolute count	B cell	CD20- CD38- AC
ebi-a-GCST90001423	Osteonecrosis|| id:finngen_R9_M13_OSTEONECROSIS	ebi-a-GCST90001423	Osteonecrosis	Weighted median	19	-0.000437483	0.0319805	0.999563	0.938832	1.06422	0.989086	Absolute count	B cell	CD20- CD38- AC
ebi-a-GCST90001423	Osteonecrosis|| id:finngen_R9_M13_OSTEONECROSIS	ebi-a-GCST90001423	Osteonecrosis	Simple mode	19	0.0143527	0.052523	1.01446	0.915219	1.12445	0.787761	Absolute count	B cell	CD20- CD38- AC
ebi-a-GCST90001423	Osteonecrosis|| id:finngen_R9_M13_OSTEONECROSIS	ebi-a-GCST90001423	Osteonecrosis	Weighted mode	19	0.0126423	0.0359936	1.01272	0.943739	1.08675	0.729488	Absolute count	B cell	CD20- CD38- AC
ebi-a-GCST90001423	Osteonecrosis|| id:finngen_R9_M13_OSTEONECROSIS	ebi-a-GCST90001423	Osteonecrosis	Inverse variance weighted	19	-0.0132687	0.0220431	0.986819	0.945092	1.03039	0.54721	Absolute count	B cell	CD20- CD38- AC
ebi-a-GCST90001424	Osteonecrosis|| id:finngen_R9_M13_OSTEONECROSIS	ebi-a-GCST90001424	Osteonecrosis	MR Egger	19	0.0414851	0.0386936	1.04236	0.966229	1.12448	0.29864	Relative count	B cell	IgD+ %Lymphocyte
ebi-a-GCST90001424	Osteonecrosis|| id:finngen_R9_M13_OSTEONECROSIS	ebi-a-GCST90001424	Osteonecrosis	Weighted median	19	0.028061	0.0288649	1.02846	0.971889	1.08832	0.330976	Relative count	B cell	IgD+ %Lymphocyte
ebi-a-GCST90001424	Osteonecrosis|| id:finngen_R9_M13_OSTEONECROSIS	ebi-a-GCST90001424	Osteonecrosis	Simple mode	19	0.0523818	0.0479901	1.05378	0.959178	1.15771	0.289443	Relative count	B cell	IgD+ %Lymphocyte
ebi-a-GCST90001424	Osteonecrosis|| id:finngen_R9_M13_OSTEONECROSIS	ebi-a-GCST90001424	Osteonecrosis	Weighted mode	19	0.0389004	0.0293485	1.03967	0.98155	1.10123	0.201595	Relative count	B cell	IgD+ %Lymphocyte
ebi-a-GCST90001424	Osteonecrosis|| id:finngen_R9_M13_OSTEONECROSIS	ebi-a-GCST90001424	Osteonecrosis	Inverse variance weighted	19	0.0193728	0.0286375	1.01956	0.963911	1.07843	0.498734	Relative count	B cell	IgD+ %Lymphocyte
ebi-a-GCST90001425	Osteonecrosis|| id:finngen_R9_M13_OSTEONECROSIS	ebi-a-GCST90001425	Osteonecrosis	MR Egger	19	0.00225746	0.0331697	1.00226	0.939173	1.06958	0.946534	Relative count	B cell	IgD- CD38br %lymphocyte
ebi-a-GCST90001425	Osteonecrosis|| id:finngen_R9_M13_OSTEONECROSIS	ebi-a-GCST90001425	Osteonecrosis	Weighted median	19	0.00059307	0.0267851	1.00059	0.949418	1.05453	0.982335	Relative count	B cell	IgD- CD38br %lymphocyte
ebi-a-GCST90001425	Osteonecrosis|| id:finngen_R9_M13_OSTEONECROSIS	ebi-a-GCST90001425	Osteonecrosis	Simple mode	19	0.00623015	0.0466852	1.00625	0.918262	1.10267	0.895318	Relative count	B cell	IgD- CD38br %lymphocyte
ebi-a-GCST90001425	Osteonecrosis|| id:finngen_R9_M13_OSTEONECROSIS	ebi-a-GCST90001425	Osteonecrosis	Weighted mode	19	0.0017892	0.0250537	1.00179	0.953786	1.05221	0.943855	Relative count	B cell	IgD- CD38br %lymphocyte
ebi-a-GCST90001425	Osteonecrosis|| id:finngen_R9_M13_OSTEONECROSIS	ebi-a-GCST90001425	Osteonecrosis	Inverse variance weighted	19	0.0148686	0.0242515	1.01498	0.967863	1.06439	0.53981	Relative count	B cell	IgD- CD38br %lymphocyte
ebi-a-GCST90001426	Osteonecrosis|| id:finngen_R9_M13_OSTEONECROSIS	ebi-a-GCST90001426	Osteonecrosis	MR Egger	19	-0.0187854	0.0366553	0.98139	0.913356	1.05449	0.614904	Relative count	B cell	IgD- CD38dim %lymphocyte
ebi-a-GCST90001426	Osteonecrosis|| id:finngen_R9_M13_OSTEONECROSIS	ebi-a-GCST90001426	Osteonecrosis	Weighted median	19	-0.0162932	0.0303952	0.983839	0.926939	1.04423	0.591926	Relative count	B cell	IgD- CD38dim %lymphocyte
ebi-a-GCST90001426	Osteonecrosis|| id:finngen_R9_M13_OSTEONECROSIS	ebi-a-GCST90001426	Osteonecrosis	Simple mode	19	0.0227588	0.0497196	1.02302	0.92803	1.12773	0.652614	Relative count	B cell	IgD- CD38dim %lymphocyte
ebi-a-GCST90001426	Osteonecrosis|| id:finngen_R9_M13_OSTEONECROSIS	ebi-a-GCST90001426	Osteonecrosis	Weighted mode	19	-0.011939	0.027373	0.988132	0.936515	1.04259	0.667907	Relative count	B cell	IgD- CD38dim %lymphocyte
ebi-a-GCST90001426	Osteonecrosis|| id:finngen_R9_M13_OSTEONECROSIS	ebi-a-GCST90001426	Osteonecrosis	Inverse variance weighted	19	-0.0279703	0.0266768	0.972417	0.922879	1.02461	0.294413	Relative count	B cell	IgD- CD38dim %lymphocyte
ebi-a-GCST90001427	Osteonecrosis|| id:finngen_R9_M13_OSTEONECROSIS	ebi-a-GCST90001427	Osteonecrosis	MR Egger	19	-0.031474	0.0342906	0.969016	0.906029	1.03638	0.371531	Relative count	B cell	IgD- CD38- %lymphocyte
ebi-a-GCST90001427	Osteonecrosis|| id:finngen_R9_M13_OSTEONECROSIS	ebi-a-GCST90001427	Osteonecrosis	Weighted median	19	0.00251815	0.0298438	1.00252	0.945562	1.06291	0.932756	Relative count	B cell	IgD- CD38- %lymphocyte
ebi-a-GCST90001427	Osteonecrosis|| id:finngen_R9_M13_OSTEONECROSIS	ebi-a-GCST90001427	Osteonecrosis	Simple mode	19	-0.0301953	0.0455826	0.970256	0.887331	1.06093	0.516088	Relative count	B cell	IgD- CD38- %lymphocyte
ebi-a-GCST90001427	Osteonecrosis|| id:finngen_R9_M13_OSTEONECROSIS	ebi-a-GCST90001427	Osteonecrosis	Weighted mode	19	-0.00504498	0.0276898	0.994968	0.942408	1.05046	0.857465	Relative count	B cell	IgD- CD38- %lymphocyte
ebi-a-GCST90001427	Osteonecrosis|| id:finngen_R9_M13_OSTEONECROSIS	ebi-a-GCST90001427	Osteonecrosis	Inverse variance weighted	19	-0.028726	0.0248526	0.971683	0.925485	1.02019	0.247741	Relative count	B cell	IgD- CD38- %lymphocyte
ebi-a-GCST90001428	Osteonecrosis|| id:finngen_R9_M13_OSTEONECROSIS	ebi-a-GCST90001428	Osteonecrosis	MR Egger	19	-0.0410095	0.0282175	0.95982	0.908177	1.0144	0.164342	Relative count	B cell	IgD- CD38dim %B cell
ebi-a-GCST90001428	Osteonecrosis|| id:finngen_R9_M13_OSTEONECROSIS	ebi-a-GCST90001428	Osteonecrosis	Weighted median	19	-0.058005	0.0336802	0.943645	0.883364	1.00804	0.0850275	Relative count	B cell	IgD- CD38dim %B cell
ebi-a-GCST90001428	Osteonecrosis|| id:finngen_R9_M13_OSTEONECROSIS	ebi-a-GCST90001428	Osteonecrosis	Simple mode	19	0.00200858	0.0633966	1.00201	0.884928	1.13458	0.975074	Relative count	B cell	IgD- CD38dim %B cell
ebi-a-GCST90001428	Osteonecrosis|| id:finngen_R9_M13_OSTEONECROSIS	ebi-a-GCST90001428	Osteonecrosis	Weighted mode	19	-0.085057	0.0494902	0.91846	0.833553	1.01202	0.102827	Relative count	B cell	IgD- CD38dim %B cell
ebi-a-GCST90001428	Osteonecrosis|| id:finngen_R9_M13_OSTEONECROSIS	ebi-a-GCST90001428	Osteonecrosis	Inverse variance weighted	19	-0.0373089	0.0206613	0.963379	0.925145	1.00319	0.0709589	Relative count	B cell	IgD- CD38dim %B cell
ebi-a-GCST90001429	Osteonecrosis|| id:finngen_R9_M13_OSTEONECROSIS	ebi-a-GCST90001429	Osteonecrosis	MR Egger	19	0.0355338	0.0337015	1.03617	0.96994	1.10693	0.306471	Relative count	B cell	IgD+ CD38br %lymphocyte
ebi-a-GCST90001429	Osteonecrosis|| id:finngen_R9_M13_OSTEONECROSIS	ebi-a-GCST90001429	Osteonecrosis	Weighted median	19	0.0493968	0.0340958	1.05064	0.98272	1.12325	0.147403	Relative count	B cell	IgD+ CD38br %lymphocyte
ebi-a-GCST90001429	Osteonecrosis|| id:finngen_R9_M13_OSTEONECROSIS	ebi-a-GCST90001429	Osteonecrosis	Simple mode	19	-0.0167462	0.0563874	0.983393	0.8805	1.09831	0.769878	Relative count	B cell	IgD+ CD38br %lymphocyte
ebi-a-GCST90001429	Osteonecrosis|| id:finngen_R9_M13_OSTEONECROSIS	ebi-a-GCST90001429	Osteonecrosis	Weighted mode	19	-0.0219486	0.0417437	0.978291	0.901436	1.0617	0.60545	Relative count	B cell	IgD+ CD38br %lymphocyte
ebi-a-GCST90001429	Osteonecrosis|| id:finngen_R9_M13_OSTEONECROSIS	ebi-a-GCST90001429	Osteonecrosis	Inverse variance weighted	19	0.0434158	0.0245096	1.04437	0.995388	1.09577	0.0764976	Relative count	B cell	IgD+ CD38br %lymphocyte
ebi-a-GCST90001430	Osteonecrosis|| id:finngen_R9_M13_OSTEONECROSIS	ebi-a-GCST90001430	Osteonecrosis	MR Egger	19	0.0134218	0.0339523	1.01351	0.948262	1.08325	0.697528	Relative count	B cell	IgD+ CD38dim %lymphocyte
ebi-a-GCST90001430	Osteonecrosis|| id:finngen_R9_M13_OSTEONECROSIS	ebi-a-GCST90001430	Osteonecrosis	Weighted median	19	0.00759744	0.0303238	1.00763	0.949483	1.06933	0.802167	Relative count	B cell	IgD+ CD38dim %lymphocyte
ebi-a-GCST90001430	Osteonecrosis|| id:finngen_R9_M13_OSTEONECROSIS	ebi-a-GCST90001430	Osteonecrosis	Simple mode	19	-0.00396593	0.0468308	0.996042	0.908687	1.09179	0.933446	Relative count	B cell	IgD+ CD38dim %lymphocyte
ebi-a-GCST90001430	Osteonecrosis|| id:finngen_R9_M13_OSTEONECROSIS	ebi-a-GCST90001430	Osteonecrosis	Weighted mode	19	-0.00170314	0.026609	0.998298	0.947568	1.05174	0.949671	Relative count	B cell	IgD+ CD38dim %lymphocyte
ebi-a-GCST90001430	Osteonecrosis|| id:finngen_R9_M13_OSTEONECROSIS	ebi-a-GCST90001430	Osteonecrosis	Inverse variance weighted	19	0.0141168	0.0246051	1.01422	0.966466	1.06433	0.566148	Relative count	B cell	IgD+ CD38dim %lymphocyte
ebi-a-GCST90001431	Osteonecrosis|| id:finngen_R9_M13_OSTEONECROSIS	ebi-a-GCST90001431	Osteonecrosis	MR Egger	19	0.0355941	0.0350508	1.03624	0.967437	1.10993	0.324102	Relative count	B cell	IgD+ CD38- %lymphocyte
ebi-a-GCST90001431	Osteonecrosis|| id:finngen_R9_M13_OSTEONECROSIS	ebi-a-GCST90001431	Osteonecrosis	Weighted median	19	0.0197257	0.0328154	1.01992	0.956387	1.08768	0.547767	Relative count	B cell	IgD+ CD38- %lymphocyte
ebi-a-GCST90001431	Osteonecrosis|| id:finngen_R9_M13_OSTEONECROSIS	ebi-a-GCST90001431	Osteonecrosis	Simple mode	19	0.0127964	0.0490235	1.01288	0.920085	1.11503	0.797036	Relative count	B cell	IgD+ CD38- %lymphocyte
ebi-a-GCST90001431	Osteonecrosis|| id:finngen_R9_M13_OSTEONECROSIS	ebi-a-GCST90001431	Osteonecrosis	Weighted mode	19	0.0300949	0.0301875	1.03055	0.971346	1.09337	0.332012	Relative count	B cell	IgD+ CD38- %lymphocyte
ebi-a-GCST90001431	Osteonecrosis|| id:finngen_R9_M13_OSTEONECROSIS	ebi-a-GCST90001431	Osteonecrosis	Inverse variance weighted	19	0.00496684	0.0266517	1.00498	0.953829	1.05887	0.852161	Relative count	B cell	IgD+ CD38- %lymphocyte
ebi-a-GCST90001432	Osteonecrosis|| id:finngen_R9_M13_OSTEONECROSIS	ebi-a-GCST90001432	Osteonecrosis	MR Egger	19	0.0449654	0.0333472	1.04599	0.979811	1.11664	0.195222	Relative count	B cell	Unsw Mem %lymphocyte
ebi-a-GCST90001432	Osteonecrosis|| id:finngen_R9_M13_OSTEONECROSIS	ebi-a-GCST90001432	Osteonecrosis	Weighted median	19	-0.00317828	0.0324429	0.996827	0.935414	1.06227	0.92196	Relative count	B cell	Unsw Mem %lymphocyte
ebi-a-GCST90001432	Osteonecrosis|| id:finngen_R9_M13_OSTEONECROSIS	ebi-a-GCST90001432	Osteonecrosis	Simple mode	19	-0.136678	0.0651986	0.872251	0.767615	0.991151	0.0504515	Relative count	B cell	Unsw Mem %lymphocyte
ebi-a-GCST90001432	Osteonecrosis|| id:finngen_R9_M13_OSTEONECROSIS	ebi-a-GCST90001432	Osteonecrosis	Weighted mode	19	0.0346428	0.0314694	1.03525	0.973325	1.10111	0.28547	Relative count	B cell	Unsw Mem %lymphocyte
ebi-a-GCST90001432	Osteonecrosis|| id:finngen_R9_M13_OSTEONECROSIS	ebi-a-GCST90001432	Osteonecrosis	Inverse variance weighted	19	-0.00570321	0.027621	0.994313	0.941915	1.04963	0.836415	Relative count	B cell	Unsw Mem %lymphocyte
ebi-a-GCST90001433	Osteonecrosis|| id:finngen_R9_M13_OSTEONECROSIS	ebi-a-GCST90001433	Osteonecrosis	MR Egger	19	0.00982008	0.0391111	1.00987	0.935347	1.09033	0.804761	Relative count	B cell	IgD- CD27- %lymphocyte
ebi-a-GCST90001433	Osteonecrosis|| id:finngen_R9_M13_OSTEONECROSIS	ebi-a-GCST90001433	Osteonecrosis	Weighted median	19	-0.0119488	0.0296651	0.988122	0.932308	1.04728	0.687104	Relative count	B cell	IgD- CD27- %lymphocyte
ebi-a-GCST90001433	Osteonecrosis|| id:finngen_R9_M13_OSTEONECROSIS	ebi-a-GCST90001433	Osteonecrosis	Simple mode	19	-0.0123489	0.0435737	0.987727	0.906872	1.07579	0.780102	Relative count	B cell	IgD- CD27- %lymphocyte
ebi-a-GCST90001433	Osteonecrosis|| id:finngen_R9_M13_OSTEONECROSIS	ebi-a-GCST90001433	Osteonecrosis	Weighted mode	19	-0.000609724	0.026058	0.99939	0.94963	1.05176	0.98159	Relative count	B cell	IgD- CD27- %lymphocyte
ebi-a-GCST90001433	Osteonecrosis|| id:finngen_R9_M13_OSTEONECROSIS	ebi-a-GCST90001433	Osteonecrosis	Inverse variance weighted	19	0.00186616	0.028423	1.00187	0.947581	1.05926	0.947651	Relative count	B cell	IgD- CD27- %lymphocyte
ebi-a-GCST90001434	Osteonecrosis|| id:finngen_R9_M13_OSTEONECROSIS	ebi-a-GCST90001434	Osteonecrosis	MR Egger	19	-0.0283998	0.036871	0.972	0.904234	1.04484	0.451726	Relative count	B cell	Sw mem %lymphocyte
ebi-a-GCST90001434	Osteonecrosis|| id:finngen_R9_M13_OSTEONECROSIS	ebi-a-GCST90001434	Osteonecrosis	Weighted median	19	-0.00541438	0.0301404	0.9946	0.937546	1.05513	0.857436	Relative count	B cell	Sw mem %lymphocyte
ebi-a-GCST90001434	Osteonecrosis|| id:finngen_R9_M13_OSTEONECROSIS	ebi-a-GCST90001434	Osteonecrosis	Simple mode	19	-0.000501346	0.0478995	0.999499	0.909933	1.09788	0.991764	Relative count	B cell	Sw mem %lymphocyte
ebi-a-GCST90001434	Osteonecrosis|| id:finngen_R9_M13_OSTEONECROSIS	ebi-a-GCST90001434	Osteonecrosis	Weighted mode	19	-0.00783316	0.0283511	0.992197	0.938567	1.04889	0.785471	Relative count	B cell	Sw mem %lymphocyte
ebi-a-GCST90001434	Osteonecrosis|| id:finngen_R9_M13_OSTEONECROSIS	ebi-a-GCST90001434	Osteonecrosis	Inverse variance weighted	19	-0.0299183	0.0267237	0.970525	0.920999	1.02271	0.262908	Relative count	B cell	Sw mem %lymphocyte
ebi-a-GCST90001435	Osteonecrosis|| id:finngen_R9_M13_OSTEONECROSIS	ebi-a-GCST90001435	Osteonecrosis	MR Egger	19	-0.0299952	0.0348642	0.97045	0.906351	1.03908	0.40157	Relative count	B cell	PB/PC %lymphocyte
ebi-a-GCST90001435	Osteonecrosis|| id:finngen_R9_M13_OSTEONECROSIS	ebi-a-GCST90001435	Osteonecrosis	Weighted median	19	-0.0289312	0.0300432	0.971483	0.91593	1.03041	0.335555	Relative count	B cell	PB/PC %lymphocyte
ebi-a-GCST90001435	Osteonecrosis|| id:finngen_R9_M13_OSTEONECROSIS	ebi-a-GCST90001435	Osteonecrosis	Simple mode	19	-0.0143968	0.0548584	0.985706	0.88522	1.0976	0.795965	Relative count	B cell	PB/PC %lymphocyte
ebi-a-GCST90001435	Osteonecrosis|| id:finngen_R9_M13_OSTEONECROSIS	ebi-a-GCST90001435	Osteonecrosis	Weighted mode	19	-0.0244731	0.0278939	0.975824	0.923906	1.03066	0.39185	Relative count	B cell	PB/PC %lymphocyte
ebi-a-GCST90001435	Osteonecrosis|| id:finngen_R9_M13_OSTEONECROSIS	ebi-a-GCST90001435	Osteonecrosis	Inverse variance weighted	19	0.00165959	0.0265949	1.00166	0.950786	1.05526	0.950242	Relative count	B cell	PB/PC %lymphocyte
ebi-a-GCST90001436	Osteonecrosis|| id:finngen_R9_M13_OSTEONECROSIS	ebi-a-GCST90001436	Osteonecrosis	MR Egger	19	0.0254928	0.0381133	1.02582	0.951982	1.10539	0.51256	Relative count	B cell	Memory B cell %lymphocyte
ebi-a-GCST90001436	Osteonecrosis|| id:finngen_R9_M13_OSTEONECROSIS	ebi-a-GCST90001436	Osteonecrosis	Weighted median	19	0.0181117	0.0303566	1.01828	0.959457	1.0807	0.550755	Relative count	B cell	Memory B cell %lymphocyte
ebi-a-GCST90001436	Osteonecrosis|| id:finngen_R9_M13_OSTEONECROSIS	ebi-a-GCST90001436	Osteonecrosis	Simple mode	19	-0.0584561	0.0509317	0.94322	0.853609	1.04224	0.266104	Relative count	B cell	Memory B cell %lymphocyte
ebi-a-GCST90001436	Osteonecrosis|| id:finngen_R9_M13_OSTEONECROSIS	ebi-a-GCST90001436	Osteonecrosis	Weighted mode	19	0.0261675	0.0289649	1.02651	0.96986	1.08648	0.378234	Relative count	B cell	Memory B cell %lymphocyte
ebi-a-GCST90001436	Osteonecrosis|| id:finngen_R9_M13_OSTEONECROSIS	ebi-a-GCST90001436	Osteonecrosis	Inverse variance weighted	19	-0.00803129	0.0289994	0.992001	0.937189	1.05002	0.781821	Relative count	B cell	Memory B cell %lymphocyte
ebi-a-GCST90001437	Osteonecrosis|| id:finngen_R9_M13_OSTEONECROSIS	ebi-a-GCST90001437	Osteonecrosis	MR Egger	19	0.011332	0.044196	1.0114	0.927472	1.10291	0.800716	Relative count	B cell	Naive-mature B cell %lymphocyte
ebi-a-GCST90001437	Osteonecrosis|| id:finngen_R9_M13_OSTEONECROSIS	ebi-a-GCST90001437	Osteonecrosis	Weighted median	19	0.00252822	0.0317305	1.00253	0.942081	1.06686	0.936493	Relative count	B cell	Naive-mature B cell %lymphocyte
ebi-a-GCST90001437	Osteonecrosis|| id:finngen_R9_M13_OSTEONECROSIS	ebi-a-GCST90001437	Osteonecrosis	Simple mode	19	-0.00873029	0.046918	0.991308	0.904214	1.08679	0.854466	Relative count	B cell	Naive-mature B cell %lymphocyte
ebi-a-GCST90001437	Osteonecrosis|| id:finngen_R9_M13_OSTEONECROSIS	ebi-a-GCST90001437	Osteonecrosis	Weighted mode	19	-0.00560607	0.0306185	0.99441	0.936488	1.05591	0.856771	Relative count	B cell	Naive-mature B cell %lymphocyte
ebi-a-GCST90001437	Osteonecrosis|| id:finngen_R9_M13_OSTEONECROSIS	ebi-a-GCST90001437	Osteonecrosis	Inverse variance weighted	19	0.025526	0.0322483	1.02585	0.963021	1.09279	0.428625	Relative count	B cell	Naive-mature B cell %lymphocyte
ebi-a-GCST90001438	Osteonecrosis|| id:finngen_R9_M13_OSTEONECROSIS	ebi-a-GCST90001438	Osteonecrosis	MR Egger	19	-0.0137416	0.0361698	0.986352	0.918848	1.05882	0.70871	Absolute count	B cell	IgD- CD38dim AC
ebi-a-GCST90001438	Osteonecrosis|| id:finngen_R9_M13_OSTEONECROSIS	ebi-a-GCST90001438	Osteonecrosis	Weighted median	19	-0.0149105	0.0287856	0.9852	0.931154	1.04238	0.604468	Absolute count	B cell	IgD- CD38dim AC
ebi-a-GCST90001438	Osteonecrosis|| id:finngen_R9_M13_OSTEONECROSIS	ebi-a-GCST90001438	Osteonecrosis	Simple mode	19	0.0128062	0.0410254	1.01289	0.934631	1.0977	0.758512	Absolute count	B cell	IgD- CD38dim AC
ebi-a-GCST90001438	Osteonecrosis|| id:finngen_R9_M13_OSTEONECROSIS	ebi-a-GCST90001438	Osteonecrosis	Weighted mode	19	-0.0104699	0.0263906	0.989585	0.939699	1.04212	0.696231	Absolute count	B cell	IgD- CD38dim AC
ebi-a-GCST90001438	Osteonecrosis|| id:finngen_R9_M13_OSTEONECROSIS	ebi-a-GCST90001438	Osteonecrosis	Inverse variance weighted	19	-0.0319808	0.0266474	0.968525	0.919238	1.02045	0.230083	Absolute count	B cell	IgD- CD38dim AC
ebi-a-GCST90001439	Osteonecrosis|| id:finngen_R9_M13_OSTEONECROSIS	ebi-a-GCST90001439	Osteonecrosis	MR Egger	19	0.0425946	0.0344016	1.04351	0.975473	1.1163	0.232484	Relative count	B cell	IgD+ CD24+ %lymphocyte
ebi-a-GCST90001439	Osteonecrosis|| id:finngen_R9_M13_OSTEONECROSIS	ebi-a-GCST90001439	Osteonecrosis	Weighted median	19	0.00190709	0.0315229	1.00191	0.94188	1.06576	0.951759	Relative count	B cell	IgD+ CD24+ %lymphocyte
ebi-a-GCST90001439	Osteonecrosis|| id:finngen_R9_M13_OSTEONECROSIS	ebi-a-GCST90001439	Osteonecrosis	Simple mode	19	-0.0300722	0.0528061	0.970375	0.874964	1.07619	0.576067	Relative count	B cell	IgD+ CD24+ %lymphocyte
ebi-a-GCST90001439	Osteonecrosis|| id:finngen_R9_M13_OSTEONECROSIS	ebi-a-GCST90001439	Osteonecrosis	Weighted mode	19	0.00859107	0.0302419	1.00863	0.95058	1.07022	0.779593	Relative count	B cell	IgD+ CD24+ %lymphocyte
ebi-a-GCST90001439	Osteonecrosis|| id:finngen_R9_M13_OSTEONECROSIS	ebi-a-GCST90001439	Osteonecrosis	Inverse variance weighted	19	-0.00520362	0.0279431	0.99481	0.941791	1.05081	0.852271	Relative count	B cell	IgD+ CD24+ %lymphocyte
ebi-a-GCST90001440	Osteonecrosis|| id:finngen_R9_M13_OSTEONECROSIS	ebi-a-GCST90001440	Osteonecrosis	MR Egger	19	0.00385438	0.0352537	1.00386	0.93684	1.07568	0.914219	Relative count	B cell	IgD- CD24- %lymphocyte
ebi-a-GCST90001440	Osteonecrosis|| id:finngen_R9_M13_OSTEONECROSIS	ebi-a-GCST90001440	Osteonecrosis	Weighted median	19	0.00656155	0.0289231	1.00658	0.951108	1.06529	0.820531	Relative count	B cell	IgD- CD24- %lymphocyte
ebi-a-GCST90001440	Osteonecrosis|| id:finngen_R9_M13_OSTEONECROSIS	ebi-a-GCST90001440	Osteonecrosis	Simple mode	19	-0.0364869	0.0465492	0.964171	0.880097	1.05628	0.44333	Relative count	B cell	IgD- CD24- %lymphocyte
ebi-a-GCST90001440	Osteonecrosis|| id:finngen_R9_M13_OSTEONECROSIS	ebi-a-GCST90001440	Osteonecrosis	Weighted mode	19	-0.000567183	0.0270739	0.999433	0.947781	1.0539	0.983516	Relative count	B cell	IgD- CD24- %lymphocyte
ebi-a-GCST90001440	Osteonecrosis|| id:finngen_R9_M13_OSTEONECROSIS	ebi-a-GCST90001440	Osteonecrosis	Inverse variance weighted	19	0.00331984	0.0255468	1.00333	0.954324	1.05484	0.896605	Relative count	B cell	IgD- CD24- %lymphocyte
ebi-a-GCST90001441	Osteonecrosis|| id:finngen_R9_M13_OSTEONECROSIS	ebi-a-GCST90001441	Osteonecrosis	MR Egger	19	0.0199701	0.0398656	1.02017	0.943493	1.10308	0.622841	Relative count	B cell	IgD+ CD24- %lymphocyte
ebi-a-GCST90001441	Osteonecrosis|| id:finngen_R9_M13_OSTEONECROSIS	ebi-a-GCST90001441	Osteonecrosis	Weighted median	19	0.0104704	0.0310409	1.01053	0.950878	1.07391	0.735885	Relative count	B cell	IgD+ CD24- %lymphocyte
ebi-a-GCST90001441	Osteonecrosis|| id:finngen_R9_M13_OSTEONECROSIS	ebi-a-GCST90001441	Osteonecrosis	Simple mode	19	0.0157146	0.0415853	1.01584	0.936325	1.1021	0.709932	Relative count	B cell	IgD+ CD24- %lymphocyte
ebi-a-GCST90001441	Osteonecrosis|| id:finngen_R9_M13_OSTEONECROSIS	ebi-a-GCST90001441	Osteonecrosis	Weighted mode	19	0.00391638	0.0285569	1.00392	0.949277	1.06172	0.89244	Relative count	B cell	IgD+ CD24- %lymphocyte
ebi-a-GCST90001441	Osteonecrosis|| id:finngen_R9_M13_OSTEONECROSIS	ebi-a-GCST90001441	Osteonecrosis	Inverse variance weighted	19	0.0197937	0.0288872	1.01999	0.963845	1.07941	0.493213	Relative count	B cell	IgD+ CD24- %lymphocyte
ebi-a-GCST90001442	Osteonecrosis|| id:finngen_R9_M13_OSTEONECROSIS	ebi-a-GCST90001442	Osteonecrosis	MR Egger	19	0.00784955	0.0336115	1.00788	0.943623	1.07651	0.818133	Relative count	B cell	CD24+ CD27+ %lymphocyte
ebi-a-GCST90001442	Osteonecrosis|| id:finngen_R9_M13_OSTEONECROSIS	ebi-a-GCST90001442	Osteonecrosis	Weighted median	19	0.0215913	0.0286169	1.02183	0.96609	1.08078	0.450552	Relative count	B cell	CD24+ CD27+ %lymphocyte
ebi-a-GCST90001442	Osteonecrosis|| id:finngen_R9_M13_OSTEONECROSIS	ebi-a-GCST90001442	Osteonecrosis	Simple mode	19	-0.0863369	0.0500374	0.917285	0.831595	1.01181	0.101573	Relative count	B cell	CD24+ CD27+ %lymphocyte
ebi-a-GCST90001442	Osteonecrosis|| id:finngen_R9_M13_OSTEONECROSIS	ebi-a-GCST90001442	Osteonecrosis	Weighted mode	19	0.0148527	0.0269266	1.01496	0.962787	1.06997	0.588006	Relative count	B cell	CD24+ CD27+ %lymphocyte
ebi-a-GCST90001442	Osteonecrosis|| id:finngen_R9_M13_OSTEONECROSIS	ebi-a-GCST90001442	Osteonecrosis	Inverse variance weighted	19	-0.0205125	0.02548	0.979696	0.931971	1.02987	0.420794	Relative count	B cell	CD24+ CD27+ %lymphocyte
ebi-a-GCST90001443	Osteonecrosis|| id:finngen_R9_M13_OSTEONECROSIS	ebi-a-GCST90001443	Osteonecrosis	MR Egger	19	-0.0212735	0.0275524	0.978951	0.927487	1.03327	0.450649	Relative count	B cell	CD20- %lymphocyte
ebi-a-GCST90001443	Osteonecrosis|| id:finngen_R9_M13_OSTEONECROSIS	ebi-a-GCST90001443	Osteonecrosis	Weighted median	19	0.00219716	0.028508	1.0022	0.947737	1.05979	0.938566	Relative count	B cell	CD20- %lymphocyte
ebi-a-GCST90001443	Osteonecrosis|| id:finngen_R9_M13_OSTEONECROSIS	ebi-a-GCST90001443	Osteonecrosis	Simple mode	19	0.0109143	0.0470277	1.01097	0.921954	1.10859	0.819092	Relative count	B cell	CD20- %lymphocyte
ebi-a-GCST90001443	Osteonecrosis|| id:finngen_R9_M13_OSTEONECROSIS	ebi-a-GCST90001443	Osteonecrosis	Weighted mode	19	-0.00678183	0.0253117	0.993241	0.945168	1.04376	0.791797	Relative count	B cell	CD20- %lymphocyte
ebi-a-GCST90001443	Osteonecrosis|| id:finngen_R9_M13_OSTEONECROSIS	ebi-a-GCST90001443	Osteonecrosis	Inverse variance weighted	19	0.00156786	0.0205258	1.00157	0.962075	1.04268	0.939113	Relative count	B cell	CD20- %lymphocyte
ebi-a-GCST90001444	Osteonecrosis|| id:finngen_R9_M13_OSTEONECROSIS	ebi-a-GCST90001444	Osteonecrosis	MR Egger	19	-0.0239507	0.0277151	0.976334	0.924713	1.03084	0.399521	Relative count	B cell	CD20- CD38- %lymphocyte
ebi-a-GCST90001444	Osteonecrosis|| id:finngen_R9_M13_OSTEONECROSIS	ebi-a-GCST90001444	Osteonecrosis	Weighted median	19	-0.00222317	0.0296004	0.997779	0.941539	1.05738	0.94013	Relative count	B cell	CD20- CD38- %lymphocyte
ebi-a-GCST90001444	Osteonecrosis|| id:finngen_R9_M13_OSTEONECROSIS	ebi-a-GCST90001444	Osteonecrosis	Simple mode	19	0.00285564	0.0475091	1.00286	0.913692	1.10073	0.952733	Relative count	B cell	CD20- CD38- %lymphocyte
ebi-a-GCST90001444	Osteonecrosis|| id:finngen_R9_M13_OSTEONECROSIS	ebi-a-GCST90001444	Osteonecrosis	Weighted mode	19	0.00443983	0.0313047	1.00445	0.944672	1.06801	0.888792	Relative count	B cell	CD20- CD38- %lymphocyte
ebi-a-GCST90001444	Osteonecrosis|| id:finngen_R9_M13_OSTEONECROSIS	ebi-a-GCST90001444	Osteonecrosis	Inverse variance weighted	19	-0.0112879	0.0203445	0.988776	0.950124	1.029	0.579007	Relative count	B cell	CD20- CD38- %lymphocyte
ebi-a-GCST90001445	Osteonecrosis|| id:finngen_R9_M13_OSTEONECROSIS	ebi-a-GCST90001445	Osteonecrosis	Inverse variance weighted	19	-0.0401717	0.0207894	0.960624	0.922268	1.00058	0.0533205	Relative count	B cell	IgD- CD38- %B cell
ebi-a-GCST90001445	Osteonecrosis|| id:finngen_R9_M13_OSTEONECROSIS	ebi-a-GCST90001445	Osteonecrosis	MR Egger	19	-0.0544103	0.027883	0.947043	0.896676	1.00024	0.0676896	Relative count	B cell	IgD- CD38- %B cell
ebi-a-GCST90001445	Osteonecrosis|| id:finngen_R9_M13_OSTEONECROSIS	ebi-a-GCST90001445	Osteonecrosis	Weighted median	19	-0.045098	0.0284894	0.955904	0.90399	1.0108	0.113427	Relative count	B cell	IgD- CD38- %B cell
ebi-a-GCST90001445	Osteonecrosis|| id:finngen_R9_M13_OSTEONECROSIS	ebi-a-GCST90001445	Osteonecrosis	Simple mode	19	-0.0144712	0.0456878	0.985633	0.901208	1.07797	0.755085	Relative count	B cell	IgD- CD38- %B cell
ebi-a-GCST90001445	Osteonecrosis|| id:finngen_R9_M13_OSTEONECROSIS	ebi-a-GCST90001445	Osteonecrosis	Weighted mode	19	-0.0433224	0.0283208	0.957603	0.905896	1.01226	0.143474	Relative count	B cell	IgD- CD38- %B cell
ebi-a-GCST90001446	Osteonecrosis|| id:finngen_R9_M13_OSTEONECROSIS	ebi-a-GCST90001446	Osteonecrosis	MR Egger	19	-0.0215522	0.0395188	0.978678	0.905735	1.0575	0.592586	Absolute count	B cell	IgD- CD38- AC
ebi-a-GCST90001446	Osteonecrosis|| id:finngen_R9_M13_OSTEONECROSIS	ebi-a-GCST90001446	Osteonecrosis	Weighted median	19	0.0109672	0.0307036	1.01103	0.95198	1.07374	0.720944	Absolute count	B cell	IgD- CD38- AC
ebi-a-GCST90001446	Osteonecrosis|| id:finngen_R9_M13_OSTEONECROSIS	ebi-a-GCST90001446	Osteonecrosis	Simple mode	19	0.00272333	0.0441235	1.00273	0.919653	1.09331	0.951466	Absolute count	B cell	IgD- CD38- AC
ebi-a-GCST90001446	Osteonecrosis|| id:finngen_R9_M13_OSTEONECROSIS	ebi-a-GCST90001446	Osteonecrosis	Weighted mode	19	0.00272333	0.0306158	1.00273	0.944326	1.06474	0.930102	Absolute count	B cell	IgD- CD38- AC
ebi-a-GCST90001446	Osteonecrosis|| id:finngen_R9_M13_OSTEONECROSIS	ebi-a-GCST90001446	Osteonecrosis	Inverse variance weighted	19	-0.0327958	0.0287866	0.967736	0.914647	1.02391	0.254589	Absolute count	B cell	IgD- CD38- AC
ebi-a-GCST90001447	Osteonecrosis|| id:finngen_R9_M13_OSTEONECROSIS	ebi-a-GCST90001447	Osteonecrosis	Inverse variance weighted	19	0.049271	0.0202195	1.05051	1.00969	1.09297	0.0148175	Relative count	B cell	IgD+ CD38br %B cell
ebi-a-GCST90001447	Osteonecrosis|| id:finngen_R9_M13_OSTEONECROSIS	ebi-a-GCST90001447	Osteonecrosis	MR Egger	19	0.028526	0.0271298	1.02894	0.975653	1.08513	0.307763	Relative count	B cell	IgD+ CD38br %B cell
ebi-a-GCST90001447	Osteonecrosis|| id:finngen_R9_M13_OSTEONECROSIS	ebi-a-GCST90001447	Osteonecrosis	Weighted median	19	0.0427891	0.0332642	1.04372	0.97784	1.11403	0.198324	Relative count	B cell	IgD+ CD38br %B cell
ebi-a-GCST90001447	Osteonecrosis|| id:finngen_R9_M13_OSTEONECROSIS	ebi-a-GCST90001447	Osteonecrosis	Simple mode	19	0.0967355	0.0561311	1.10157	0.986806	1.22968	0.101953	Relative count	B cell	IgD+ CD38br %B cell
ebi-a-GCST90001447	Osteonecrosis|| id:finngen_R9_M13_OSTEONECROSIS	ebi-a-GCST90001447	Osteonecrosis	Weighted mode	19	0.0583032	0.0338516	1.06004	0.991986	1.13275	0.10215	Relative count	B cell	IgD+ CD38br %B cell
ebi-a-GCST90001448	Osteonecrosis|| id:finngen_R9_M13_OSTEONECROSIS	ebi-a-GCST90001448	Osteonecrosis	MR Egger	19	-0.0365969	0.0289436	0.964065	0.910896	1.02034	0.223139	Absolute count	cDC	CD11c+ monocyte AC
ebi-a-GCST90001448	Osteonecrosis|| id:finngen_R9_M13_OSTEONECROSIS	ebi-a-GCST90001448	Osteonecrosis	Weighted median	19	-0.0502967	0.0299333	0.950947	0.896761	1.00841	0.0929007	Absolute count	cDC	CD11c+ monocyte AC
ebi-a-GCST90001448	Osteonecrosis|| id:finngen_R9_M13_OSTEONECROSIS	ebi-a-GCST90001448	Osteonecrosis	Simple mode	19	-0.00719747	0.0497776	0.992828	0.900539	1.09458	0.886639	Absolute count	cDC	CD11c+ monocyte AC
ebi-a-GCST90001448	Osteonecrosis|| id:finngen_R9_M13_OSTEONECROSIS	ebi-a-GCST90001448	Osteonecrosis	Weighted mode	19	-0.0440557	0.0309638	0.956901	0.900554	1.01677	0.171891	Absolute count	cDC	CD11c+ monocyte AC
ebi-a-GCST90001448	Osteonecrosis|| id:finngen_R9_M13_OSTEONECROSIS	ebi-a-GCST90001448	Osteonecrosis	Inverse variance weighted	19	-0.0261567	0.0216996	0.974182	0.933618	1.01651	0.228048	Absolute count	cDC	CD11c+ monocyte AC
ebi-a-GCST90001449	Osteonecrosis|| id:finngen_R9_M13_OSTEONECROSIS	ebi-a-GCST90001449	Osteonecrosis	MR Egger	19	-0.0128277	0.0293389	0.987254	0.932084	1.04569	0.66745	Relative count	cDC	CD11c+ monocyte %monocyte
ebi-a-GCST90001449	Osteonecrosis|| id:finngen_R9_M13_OSTEONECROSIS	ebi-a-GCST90001449	Osteonecrosis	Weighted median	19	-0.0207882	0.0333906	0.979426	0.91738	1.04567	0.533562	Relative count	cDC	CD11c+ monocyte %monocyte
ebi-a-GCST90001449	Osteonecrosis|| id:finngen_R9_M13_OSTEONECROSIS	ebi-a-GCST90001449	Osteonecrosis	Simple mode	19	0.00108999	0.0552755	1.00109	0.898301	1.11564	0.984484	Relative count	cDC	CD11c+ monocyte %monocyte
ebi-a-GCST90001449	Osteonecrosis|| id:finngen_R9_M13_OSTEONECROSIS	ebi-a-GCST90001449	Osteonecrosis	Weighted mode	19	-0.0235444	0.0340183	0.976731	0.91373	1.04408	0.497701	Relative count	cDC	CD11c+ monocyte %monocyte
ebi-a-GCST90001449	Osteonecrosis|| id:finngen_R9_M13_OSTEONECROSIS	ebi-a-GCST90001449	Osteonecrosis	Inverse variance weighted	19	-0.0122101	0.021822	0.987864	0.946503	1.03103	0.575798	Relative count	cDC	CD11c+ monocyte %monocyte
ebi-a-GCST90001450	Osteonecrosis|| id:finngen_R9_M13_OSTEONECROSIS	ebi-a-GCST90001450	Osteonecrosis	Inverse variance weighted	19	-0.0509105	0.023532	0.950364	0.907526	0.995224	0.0305061	Absolute count	cDC	CD62L- monocyte AC
ebi-a-GCST90001450	Osteonecrosis|| id:finngen_R9_M13_OSTEONECROSIS	ebi-a-GCST90001450	Osteonecrosis	MR Egger	19	-0.0684702	0.0316512	0.933821	0.877651	0.993587	0.0450565	Absolute count	cDC	CD62L- monocyte AC
ebi-a-GCST90001450	Osteonecrosis|| id:finngen_R9_M13_OSTEONECROSIS	ebi-a-GCST90001450	Osteonecrosis	Weighted median	19	-0.0735428	0.0306714	0.929096	0.874889	0.986663	0.0164954	Absolute count	cDC	CD62L- monocyte AC
ebi-a-GCST90001450	Osteonecrosis|| id:finngen_R9_M13_OSTEONECROSIS	ebi-a-GCST90001450	Osteonecrosis	Simple mode	19	-0.0550588	0.0433951	0.94643	0.86926	1.03045	0.220683	Absolute count	cDC	CD62L- monocyte AC
ebi-a-GCST90001450	Osteonecrosis|| id:finngen_R9_M13_OSTEONECROSIS	ebi-a-GCST90001450	Osteonecrosis	Weighted mode	19	-0.0713849	0.0267891	0.931103	0.883476	0.981299	0.0157902	Absolute count	cDC	CD62L- monocyte AC
ebi-a-GCST90001451	Osteonecrosis|| id:finngen_R9_M13_OSTEONECROSIS	ebi-a-GCST90001451	Osteonecrosis	Inverse variance weighted	19	-0.0391137	0.0222525	0.961641	0.920601	1.00451	0.078794	Relative count	cDC	CD62L- monocyte %monocyte
ebi-a-GCST90001451	Osteonecrosis|| id:finngen_R9_M13_OSTEONECROSIS	ebi-a-GCST90001451	Osteonecrosis	MR Egger	19	-0.0460851	0.0296942	0.954961	0.900968	1.01219	0.139082	Relative count	cDC	CD62L- monocyte %monocyte
ebi-a-GCST90001451	Osteonecrosis|| id:finngen_R9_M13_OSTEONECROSIS	ebi-a-GCST90001451	Osteonecrosis	Weighted median	19	-0.0519247	0.0322303	0.9494	0.891281	1.01131	0.107169	Relative count	cDC	CD62L- monocyte %monocyte
ebi-a-GCST90001451	Osteonecrosis|| id:finngen_R9_M13_OSTEONECROSIS	ebi-a-GCST90001451	Osteonecrosis	Simple mode	19	-0.0524669	0.0478956	0.948886	0.863862	1.04228	0.287764	Relative count	cDC	CD62L- monocyte %monocyte
ebi-a-GCST90001451	Osteonecrosis|| id:finngen_R9_M13_OSTEONECROSIS	ebi-a-GCST90001451	Osteonecrosis	Weighted mode	19	-0.0484263	0.030871	0.952728	0.89679	1.01215	0.134137	Relative count	cDC	CD62L- monocyte %monocyte
ebi-a-GCST90001452	Osteonecrosis|| id:finngen_R9_M13_OSTEONECROSIS	ebi-a-GCST90001452	Osteonecrosis	MR Egger	19	-0.0414259	0.0286203	0.95942	0.907083	1.01478	0.165967	Absolute count	cDC	CD11c+ CD62L- monocyte AC
ebi-a-GCST90001452	Osteonecrosis|| id:finngen_R9_M13_OSTEONECROSIS	ebi-a-GCST90001452	Osteonecrosis	Weighted median	19	-0.0482558	0.0318396	0.95289	0.895242	1.01425	0.129623	Absolute count	cDC	CD11c+ CD62L- monocyte AC
ebi-a-GCST90001452	Osteonecrosis|| id:finngen_R9_M13_OSTEONECROSIS	ebi-a-GCST90001452	Osteonecrosis	Simple mode	19	-0.00177796	0.0484816	0.998224	0.907736	1.09773	0.97115	Absolute count	cDC	CD11c+ CD62L- monocyte AC
ebi-a-GCST90001452	Osteonecrosis|| id:finngen_R9_M13_OSTEONECROSIS	ebi-a-GCST90001452	Osteonecrosis	Weighted mode	19	-0.0454762	0.0301471	0.955542	0.900717	1.01371	0.148784	Absolute count	cDC	CD11c+ CD62L- monocyte AC
ebi-a-GCST90001452	Osteonecrosis|| id:finngen_R9_M13_OSTEONECROSIS	ebi-a-GCST90001452	Osteonecrosis	Inverse variance weighted	19	-0.0303547	0.0214545	0.970101	0.930154	1.01176	0.157114	Absolute count	cDC	CD11c+ CD62L- monocyte AC
ebi-a-GCST90001453	Osteonecrosis|| id:finngen_R9_M13_OSTEONECROSIS	ebi-a-GCST90001453	Osteonecrosis	MR Egger	19	-0.0181396	0.0302789	0.982024	0.92544	1.04207	0.557017	Relative count	cDC	CD11c+ CD62L- monocyte %monocyte
ebi-a-GCST90001453	Osteonecrosis|| id:finngen_R9_M13_OSTEONECROSIS	ebi-a-GCST90001453	Osteonecrosis	Weighted median	19	-0.034477	0.0312432	0.966111	0.908724	1.02712	0.269807	Relative count	cDC	CD11c+ CD62L- monocyte %monocyte
ebi-a-GCST90001453	Osteonecrosis|| id:finngen_R9_M13_OSTEONECROSIS	ebi-a-GCST90001453	Osteonecrosis	Simple mode	19	-0.023011	0.0552072	0.977252	0.877027	1.08893	0.681744	Relative count	cDC	CD11c+ CD62L- monocyte %monocyte
ebi-a-GCST90001453	Osteonecrosis|| id:finngen_R9_M13_OSTEONECROSIS	ebi-a-GCST90001453	Osteonecrosis	Weighted mode	19	-0.0257736	0.0351614	0.974556	0.909655	1.04409	0.472991	Relative count	cDC	CD11c+ CD62L- monocyte %monocyte
ebi-a-GCST90001453	Osteonecrosis|| id:finngen_R9_M13_OSTEONECROSIS	ebi-a-GCST90001453	Osteonecrosis	Inverse variance weighted	19	-0.0187658	0.0220535	0.981409	0.939892	1.02476	0.394811	Relative count	cDC	CD11c+ CD62L- monocyte %monocyte
ebi-a-GCST90001454	Osteonecrosis|| id:finngen_R9_M13_OSTEONECROSIS	ebi-a-GCST90001454	Osteonecrosis	Inverse variance weighted	19	-0.0557795	0.0215551	0.945748	0.906624	0.98656	0.00966031	Absolute count	cDC	CD62L- HLA DR++ monocyte AC
ebi-a-GCST90001454	Osteonecrosis|| id:finngen_R9_M13_OSTEONECROSIS	ebi-a-GCST90001454	Osteonecrosis	MR Egger	19	-0.08318	0.0287538	0.920185	0.86976	0.973534	0.010115	Absolute count	cDC	CD62L- HLA DR++ monocyte AC
ebi-a-GCST90001454	Osteonecrosis|| id:finngen_R9_M13_OSTEONECROSIS	ebi-a-GCST90001454	Osteonecrosis	Weighted median	19	-0.0772456	0.0299086	0.925663	0.872959	0.981548	0.00980254	Absolute count	cDC	CD62L- HLA DR++ monocyte AC
ebi-a-GCST90001454	Osteonecrosis|| id:finngen_R9_M13_OSTEONECROSIS	ebi-a-GCST90001454	Osteonecrosis	Simple mode	19	-0.0567815	0.0441172	0.9448	0.866536	1.03013	0.214379	Absolute count	cDC	CD62L- HLA DR++ monocyte AC
ebi-a-GCST90001454	Osteonecrosis|| id:finngen_R9_M13_OSTEONECROSIS	ebi-a-GCST90001454	Osteonecrosis	Weighted mode	19	-0.0742679	0.0303325	0.928423	0.874835	0.985293	0.0248222	Absolute count	cDC	CD62L- HLA DR++ monocyte AC
ebi-a-GCST90001455	Osteonecrosis|| id:finngen_R9_M13_OSTEONECROSIS	ebi-a-GCST90001455	Osteonecrosis	Inverse variance weighted	19	-0.0438561	0.0219713	0.957092	0.916751	0.999208	0.0459268	Relative count	cDC	CD62L- HLA DR++ monocyte %monocyte
ebi-a-GCST90001455	Osteonecrosis|| id:finngen_R9_M13_OSTEONECROSIS	ebi-a-GCST90001455	Osteonecrosis	MR Egger	19	-0.0633563	0.0293155	0.938609	0.886198	0.994119	0.0452408	Relative count	cDC	CD62L- HLA DR++ monocyte %monocyte
ebi-a-GCST90001455	Osteonecrosis|| id:finngen_R9_M13_OSTEONECROSIS	ebi-a-GCST90001455	Osteonecrosis	Weighted median	19	-0.0445775	0.0314664	0.956401	0.899198	1.01724	0.15658	Relative count	cDC	CD62L- HLA DR++ monocyte %monocyte
ebi-a-GCST90001455	Osteonecrosis|| id:finngen_R9_M13_OSTEONECROSIS	ebi-a-GCST90001455	Osteonecrosis	Simple mode	19	-0.0728228	0.0480527	0.929766	0.846195	1.02159	0.147015	Relative count	cDC	CD62L- HLA DR++ monocyte %monocyte
ebi-a-GCST90001455	Osteonecrosis|| id:finngen_R9_M13_OSTEONECROSIS	ebi-a-GCST90001455	Osteonecrosis	Weighted mode	19	-0.0432446	0.0309258	0.957677	0.901352	1.01752	0.179006	Relative count	cDC	CD62L- HLA DR++ monocyte %monocyte
ebi-a-GCST90001456	Osteonecrosis|| id:finngen_R9_M13_OSTEONECROSIS	ebi-a-GCST90001456	Osteonecrosis	Inverse variance weighted	19	-0.0367857	0.0218598	0.963883	0.923457	1.00608	0.0924133	Absolute count	cDC	CD11c+ HLA DR++ monocyte AC
ebi-a-GCST90001456	Osteonecrosis|| id:finngen_R9_M13_OSTEONECROSIS	ebi-a-GCST90001456	Osteonecrosis	MR Egger	19	-0.0554181	0.029157	0.94609	0.893539	1.00173	0.0744375	Absolute count	cDC	CD11c+ HLA DR++ monocyte AC
ebi-a-GCST90001456	Osteonecrosis|| id:finngen_R9_M13_OSTEONECROSIS	ebi-a-GCST90001456	Osteonecrosis	Weighted median	19	-0.0589902	0.0306704	0.942716	0.887715	1.00112	0.0544346	Absolute count	cDC	CD11c+ HLA DR++ monocyte AC
ebi-a-GCST90001456	Osteonecrosis|| id:finngen_R9_M13_OSTEONECROSIS	ebi-a-GCST90001456	Osteonecrosis	Simple mode	19	0.0243251	0.0516141	1.02462	0.926039	1.1337	0.643097	Absolute count	cDC	CD11c+ HLA DR++ monocyte AC
ebi-a-GCST90001456	Osteonecrosis|| id:finngen_R9_M13_OSTEONECROSIS	ebi-a-GCST90001456	Osteonecrosis	Weighted mode	19	-0.0578107	0.0305134	0.943829	0.889037	1.002	0.0743261	Absolute count	cDC	CD11c+ HLA DR++ monocyte AC
ebi-a-GCST90001457	Osteonecrosis|| id:finngen_R9_M13_OSTEONECROSIS	ebi-a-GCST90001457	Osteonecrosis	MR Egger	19	-0.0305778	0.030164	0.969885	0.914206	1.02895	0.324928	Relative count	cDC	CD11c+ HLA DR++ monocyte %monocyte
ebi-a-GCST90001457	Osteonecrosis|| id:finngen_R9_M13_OSTEONECROSIS	ebi-a-GCST90001457	Osteonecrosis	Weighted median	19	-0.00959982	0.0335818	0.990446	0.927354	1.05783	0.774982	Relative count	cDC	CD11c+ HLA DR++ monocyte %monocyte
ebi-a-GCST90001457	Osteonecrosis|| id:finngen_R9_M13_OSTEONECROSIS	ebi-a-GCST90001457	Osteonecrosis	Simple mode	19	-0.0294275	0.0579473	0.971001	0.86675	1.08779	0.617737	Relative count	cDC	CD11c+ HLA DR++ monocyte %monocyte
ebi-a-GCST90001457	Osteonecrosis|| id:finngen_R9_M13_OSTEONECROSIS	ebi-a-GCST90001457	Osteonecrosis	Weighted mode	19	-0.0218799	0.0367883	0.978358	0.910297	1.05151	0.559413	Relative count	cDC	CD11c+ HLA DR++ monocyte %monocyte
ebi-a-GCST90001457	Osteonecrosis|| id:finngen_R9_M13_OSTEONECROSIS	ebi-a-GCST90001457	Osteonecrosis	Inverse variance weighted	19	-0.0198246	0.0221575	0.980371	0.938706	1.02388	0.370941	Relative count	cDC	CD11c+ HLA DR++ monocyte %monocyte
ebi-a-GCST90001458	Osteonecrosis|| id:finngen_R9_M13_OSTEONECROSIS	ebi-a-GCST90001458	Osteonecrosis	MR Egger	19	-0.0411171	0.0320736	0.959717	0.901242	1.02199	0.217064	Absolute count	cDC	Myeloid DC AC
ebi-a-GCST90001458	Osteonecrosis|| id:finngen_R9_M13_OSTEONECROSIS	ebi-a-GCST90001458	Osteonecrosis	Weighted median	19	-0.0361548	0.0322047	0.964491	0.905493	1.02733	0.261583	Absolute count	cDC	Myeloid DC AC
ebi-a-GCST90001458	Osteonecrosis|| id:finngen_R9_M13_OSTEONECROSIS	ebi-a-GCST90001458	Osteonecrosis	Simple mode	19	0.140716	0.0789027	1.1511	0.986163	1.34362	0.0913905	Absolute count	cDC	Myeloid DC AC
ebi-a-GCST90001458	Osteonecrosis|| id:finngen_R9_M13_OSTEONECROSIS	ebi-a-GCST90001458	Osteonecrosis	Weighted mode	19	-0.0479717	0.0340925	0.953161	0.891551	1.01903	0.17643	Absolute count	cDC	Myeloid DC AC
ebi-a-GCST90001458	Osteonecrosis|| id:finngen_R9_M13_OSTEONECROSIS	ebi-a-GCST90001458	Osteonecrosis	Inverse variance weighted	19	-0.00528705	0.0252363	0.994727	0.946722	1.04517	0.834057	Absolute count	cDC	Myeloid DC AC
ebi-a-GCST90001459	Osteonecrosis|| id:finngen_R9_M13_OSTEONECROSIS	ebi-a-GCST90001459	Osteonecrosis	MR Egger	19	0.00423158	0.0306203	1.00424	0.945743	1.06636	0.89171	Relative count	cDC	Myeloid DC %DC
ebi-a-GCST90001459	Osteonecrosis|| id:finngen_R9_M13_OSTEONECROSIS	ebi-a-GCST90001459	Osteonecrosis	Weighted median	19	-0.0232561	0.0292939	0.977012	0.922496	1.03475	0.42726	Relative count	cDC	Myeloid DC %DC
ebi-a-GCST90001459	Osteonecrosis|| id:finngen_R9_M13_OSTEONECROSIS	ebi-a-GCST90001459	Osteonecrosis	Simple mode	19	-0.0637239	0.0461812	0.938264	0.857067	1.02715	0.184529	Relative count	cDC	Myeloid DC %DC
ebi-a-GCST90001459	Osteonecrosis|| id:finngen_R9_M13_OSTEONECROSIS	ebi-a-GCST90001459	Osteonecrosis	Weighted mode	19	-0.0269863	0.0302081	0.973375	0.917416	1.03275	0.38346	Relative count	cDC	Myeloid DC %DC
ebi-a-GCST90001459	Osteonecrosis|| id:finngen_R9_M13_OSTEONECROSIS	ebi-a-GCST90001459	Osteonecrosis	Inverse variance weighted	19	-0.000240698	0.0223252	0.999759	0.956956	1.04448	0.991398	Relative count	cDC	Myeloid DC %DC
ebi-a-GCST90001460	Osteonecrosis|| id:finngen_R9_M13_OSTEONECROSIS	ebi-a-GCST90001460	Osteonecrosis	MR Egger	19	-0.0322259	0.0308009	0.968288	0.911562	1.02854	0.310089	Absolute count	cDC	Plasmacytoid DC AC
ebi-a-GCST90001460	Osteonecrosis|| id:finngen_R9_M13_OSTEONECROSIS	ebi-a-GCST90001460	Osteonecrosis	Weighted median	19	-0.00710393	0.0286335	0.992921	0.938732	1.05024	0.804058	Absolute count	cDC	Plasmacytoid DC AC
ebi-a-GCST90001460	Osteonecrosis|| id:finngen_R9_M13_OSTEONECROSIS	ebi-a-GCST90001460	Osteonecrosis	Simple mode	19	0.00855613	0.0458137	1.00859	0.921974	1.10335	0.853938	Absolute count	cDC	Plasmacytoid DC AC
ebi-a-GCST90001460	Osteonecrosis|| id:finngen_R9_M13_OSTEONECROSIS	ebi-a-GCST90001460	Osteonecrosis	Weighted mode	19	-0.0106484	0.0253069	0.989408	0.941529	1.03972	0.678903	Absolute count	cDC	Plasmacytoid DC AC
ebi-a-GCST90001460	Osteonecrosis|| id:finngen_R9_M13_OSTEONECROSIS	ebi-a-GCST90001460	Osteonecrosis	Inverse variance weighted	19	-0.00203488	0.0238326	0.997967	0.952422	1.04569	0.931957	Absolute count	cDC	Plasmacytoid DC AC
ebi-a-GCST90001461	Osteonecrosis|| id:finngen_R9_M13_OSTEONECROSIS	ebi-a-GCST90001461	Osteonecrosis	MR Egger	16	-0.0619606	0.0338203	0.93992	0.879635	1.00434	0.0882986	Absolute count	cDC	DC AC
ebi-a-GCST90001461	Osteonecrosis|| id:finngen_R9_M13_OSTEONECROSIS	ebi-a-GCST90001461	Osteonecrosis	Weighted median	16	-0.0250009	0.0362835	0.975309	0.908358	1.04719	0.490797	Absolute count	cDC	DC AC
ebi-a-GCST90001461	Osteonecrosis|| id:finngen_R9_M13_OSTEONECROSIS	ebi-a-GCST90001461	Osteonecrosis	Simple mode	16	0.133642	0.0747491	1.14298	0.987216	1.32333	0.094012	Absolute count	cDC	DC AC
ebi-a-GCST90001461	Osteonecrosis|| id:finngen_R9_M13_OSTEONECROSIS	ebi-a-GCST90001461	Osteonecrosis	Weighted mode	16	-0.036667	0.0323329	0.963997	0.904802	1.02707	0.274574	Absolute count	cDC	DC AC
ebi-a-GCST90001461	Osteonecrosis|| id:finngen_R9_M13_OSTEONECROSIS	ebi-a-GCST90001461	Osteonecrosis	Inverse variance weighted	16	-0.0162767	0.0292277	0.983855	0.929078	1.04186	0.577601	Absolute count	cDC	DC AC
ebi-a-GCST90001462	Osteonecrosis|| id:finngen_R9_M13_OSTEONECROSIS	ebi-a-GCST90001462	Osteonecrosis	MR Egger	19	-0.0546833	0.0279944	0.946785	0.896235	1.00019	0.0674361	Absolute count	cDC	CD62L- DC AC
ebi-a-GCST90001462	Osteonecrosis|| id:finngen_R9_M13_OSTEONECROSIS	ebi-a-GCST90001462	Osteonecrosis	Weighted median	19	-0.00571815	0.030785	0.994298	0.936078	1.05614	0.852645	Absolute count	cDC	CD62L- DC AC
ebi-a-GCST90001462	Osteonecrosis|| id:finngen_R9_M13_OSTEONECROSIS	ebi-a-GCST90001462	Osteonecrosis	Simple mode	19	0.0414575	0.0578501	1.04233	0.930597	1.16748	0.482794	Absolute count	cDC	CD62L- DC AC
ebi-a-GCST90001462	Osteonecrosis|| id:finngen_R9_M13_OSTEONECROSIS	ebi-a-GCST90001462	Osteonecrosis	Weighted mode	19	-0.0400847	0.0296078	0.960708	0.906544	1.01811	0.192538	Absolute count	cDC	CD62L- DC AC
ebi-a-GCST90001462	Osteonecrosis|| id:finngen_R9_M13_OSTEONECROSIS	ebi-a-GCST90001462	Osteonecrosis	Inverse variance weighted	19	-0.0181278	0.0213323	0.982036	0.941822	1.02397	0.395445	Absolute count	cDC	CD62L- DC AC
ebi-a-GCST90001463	Osteonecrosis|| id:finngen_R9_M13_OSTEONECROSIS	ebi-a-GCST90001463	Osteonecrosis	MR Egger	19	-0.0374471	0.0285441	0.963245	0.910835	1.01867	0.206993	Relative count	cDC	CD62L- DC %DC
ebi-a-GCST90001463	Osteonecrosis|| id:finngen_R9_M13_OSTEONECROSIS	ebi-a-GCST90001463	Osteonecrosis	Weighted median	19	-0.0264038	0.0301076	0.973942	0.918131	1.03314	0.380497	Relative count	cDC	CD62L- DC %DC
ebi-a-GCST90001463	Osteonecrosis|| id:finngen_R9_M13_OSTEONECROSIS	ebi-a-GCST90001463	Osteonecrosis	Simple mode	19	-0.011097	0.0452923	0.988964	0.904955	1.08077	0.809221	Relative count	cDC	CD62L- DC %DC
ebi-a-GCST90001463	Osteonecrosis|| id:finngen_R9_M13_OSTEONECROSIS	ebi-a-GCST90001463	Osteonecrosis	Weighted mode	19	-0.024026	0.0293956	0.97626	0.921602	1.03416	0.424425	Relative count	cDC	CD62L- DC %DC
ebi-a-GCST90001463	Osteonecrosis|| id:finngen_R9_M13_OSTEONECROSIS	ebi-a-GCST90001463	Osteonecrosis	Inverse variance weighted	19	-0.0175421	0.021385	0.982611	0.942276	1.02467	0.412046	Relative count	cDC	CD62L- DC %DC
ebi-a-GCST90001464	Osteonecrosis|| id:finngen_R9_M13_OSTEONECROSIS	ebi-a-GCST90001464	Osteonecrosis	MR Egger	19	-0.0323756	0.0298995	0.968143	0.913037	1.02657	0.294012	Absolute count	cDC	CD86+ myeloid DC AC
ebi-a-GCST90001464	Osteonecrosis|| id:finngen_R9_M13_OSTEONECROSIS	ebi-a-GCST90001464	Osteonecrosis	Weighted median	19	-0.0408605	0.0296664	0.959963	0.905737	1.01744	0.16841	Absolute count	cDC	CD86+ myeloid DC AC
ebi-a-GCST90001464	Osteonecrosis|| id:finngen_R9_M13_OSTEONECROSIS	ebi-a-GCST90001464	Osteonecrosis	Simple mode	19	-0.0235461	0.0593063	0.976729	0.869544	1.09713	0.696018	Absolute count	cDC	CD86+ myeloid DC AC
ebi-a-GCST90001464	Osteonecrosis|| id:finngen_R9_M13_OSTEONECROSIS	ebi-a-GCST90001464	Osteonecrosis	Weighted mode	19	-0.0511254	0.0295928	0.950159	0.896616	1.0069	0.101173	Absolute count	cDC	CD86+ myeloid DC AC
ebi-a-GCST90001464	Osteonecrosis|| id:finngen_R9_M13_OSTEONECROSIS	ebi-a-GCST90001464	Osteonecrosis	Inverse variance weighted	19	-0.004889	0.0229765	0.995123	0.951303	1.04096	0.831497	Absolute count	cDC	CD86+ myeloid DC AC
ebi-a-GCST90001465	Osteonecrosis|| id:finngen_R9_M13_OSTEONECROSIS	ebi-a-GCST90001465	Osteonecrosis	MR Egger	19	-0.0143454	0.0319781	0.985757	0.925869	1.04952	0.659386	Relative count	cDC	CD86+ myeloid DC %DC
ebi-a-GCST90001465	Osteonecrosis|| id:finngen_R9_M13_OSTEONECROSIS	ebi-a-GCST90001465	Osteonecrosis	Weighted median	19	-0.0228145	0.0325091	0.977444	0.917106	1.04175	0.482812	Relative count	cDC	CD86+ myeloid DC %DC
ebi-a-GCST90001465	Osteonecrosis|| id:finngen_R9_M13_OSTEONECROSIS	ebi-a-GCST90001465	Osteonecrosis	Simple mode	19	0.0614577	0.055859	1.06339	0.953109	1.18642	0.285729	Relative count	cDC	CD86+ myeloid DC %DC
ebi-a-GCST90001465	Osteonecrosis|| id:finngen_R9_M13_OSTEONECROSIS	ebi-a-GCST90001465	Osteonecrosis	Weighted mode	19	-0.0311199	0.0317015	0.969359	0.910961	1.0315	0.339282	Relative count	cDC	CD86+ myeloid DC %DC
ebi-a-GCST90001465	Osteonecrosis|| id:finngen_R9_M13_OSTEONECROSIS	ebi-a-GCST90001465	Osteonecrosis	Inverse variance weighted	19	-0.00327617	0.0234682	0.996729	0.951921	1.04365	0.888975	Relative count	cDC	CD86+ myeloid DC %DC
ebi-a-GCST90001466	Osteonecrosis|| id:finngen_R9_M13_OSTEONECROSIS	ebi-a-GCST90001466	Osteonecrosis	MR Egger	19	0.00403129	0.0275629	1.00404	0.951237	1.05977	0.885438	Absolute count	cDC	CD86+ plasmacytoid DC AC
ebi-a-GCST90001466	Osteonecrosis|| id:finngen_R9_M13_OSTEONECROSIS	ebi-a-GCST90001466	Osteonecrosis	Weighted median	19	0.007438	0.0288368	1.00747	0.952103	1.06605	0.796458	Absolute count	cDC	CD86+ plasmacytoid DC AC
ebi-a-GCST90001466	Osteonecrosis|| id:finngen_R9_M13_OSTEONECROSIS	ebi-a-GCST90001466	Osteonecrosis	Simple mode	19	0.00606749	0.0398835	1.00609	0.930434	1.08789	0.880776	Absolute count	cDC	CD86+ plasmacytoid DC AC
ebi-a-GCST90001466	Osteonecrosis|| id:finngen_R9_M13_OSTEONECROSIS	ebi-a-GCST90001466	Osteonecrosis	Weighted mode	19	0.000365795	0.0285134	1.00037	0.945993	1.05786	0.989905	Absolute count	cDC	CD86+ plasmacytoid DC AC
ebi-a-GCST90001466	Osteonecrosis|| id:finngen_R9_M13_OSTEONECROSIS	ebi-a-GCST90001466	Osteonecrosis	Inverse variance weighted	19	0.0162173	0.0206506	1.01635	0.976034	1.05833	0.432266	Absolute count	cDC	CD86+ plasmacytoid DC AC
ebi-a-GCST90001467	Osteonecrosis|| id:finngen_R9_M13_OSTEONECROSIS	ebi-a-GCST90001467	Osteonecrosis	MR Egger	19	0.0359364	0.0276429	1.03659	0.981922	1.0943	0.210944	Relative count	cDC	CD86+ plasmacytoid DC %DC
ebi-a-GCST90001467	Osteonecrosis|| id:finngen_R9_M13_OSTEONECROSIS	ebi-a-GCST90001467	Osteonecrosis	Weighted median	19	0.0348497	0.0295808	1.03546	0.977137	1.09727	0.238748	Relative count	cDC	CD86+ plasmacytoid DC %DC
ebi-a-GCST90001467	Osteonecrosis|| id:finngen_R9_M13_OSTEONECROSIS	ebi-a-GCST90001467	Osteonecrosis	Simple mode	19	-0.0275221	0.0491524	0.972853	0.883503	1.07124	0.582426	Relative count	cDC	CD86+ plasmacytoid DC %DC
ebi-a-GCST90001467	Osteonecrosis|| id:finngen_R9_M13_OSTEONECROSIS	ebi-a-GCST90001467	Osteonecrosis	Weighted mode	19	0.0357595	0.0287036	1.03641	0.979709	1.09639	0.228804	Relative count	cDC	CD86+ plasmacytoid DC %DC
ebi-a-GCST90001467	Osteonecrosis|| id:finngen_R9_M13_OSTEONECROSIS	ebi-a-GCST90001467	Osteonecrosis	Inverse variance weighted	19	0.0282184	0.0207013	1.02862	0.98772	1.07121	0.172843	Relative count	cDC	CD86+ plasmacytoid DC %DC
ebi-a-GCST90001468	Osteonecrosis|| id:finngen_R9_M13_OSTEONECROSIS	ebi-a-GCST90001468	Osteonecrosis	MR Egger	19	-0.0508437	0.0286256	0.950427	0.898571	1.00528	0.0936058	Absolute count	cDC	CD62L- myeloid DC AC
ebi-a-GCST90001468	Osteonecrosis|| id:finngen_R9_M13_OSTEONECROSIS	ebi-a-GCST90001468	Osteonecrosis	Weighted median	19	-0.0259531	0.0295911	0.974381	0.919476	1.03256	0.380455	Absolute count	cDC	CD62L- myeloid DC AC
ebi-a-GCST90001468	Osteonecrosis|| id:finngen_R9_M13_OSTEONECROSIS	ebi-a-GCST90001468	Osteonecrosis	Simple mode	19	-0.0124013	0.0557969	0.987675	0.885358	1.10182	0.826615	Absolute count	cDC	CD62L- myeloid DC AC
ebi-a-GCST90001468	Osteonecrosis|| id:finngen_R9_M13_OSTEONECROSIS	ebi-a-GCST90001468	Osteonecrosis	Weighted mode	19	-0.0490615	0.0305084	0.952123	0.896858	1.01079	0.125206	Absolute count	cDC	CD62L- myeloid DC AC
ebi-a-GCST90001468	Osteonecrosis|| id:finngen_R9_M13_OSTEONECROSIS	ebi-a-GCST90001468	Osteonecrosis	Inverse variance weighted	19	-0.0182762	0.0214526	0.98189	0.94146	1.02406	0.394249	Absolute count	cDC	CD62L- myeloid DC AC
ebi-a-GCST90001469	Osteonecrosis|| id:finngen_R9_M13_OSTEONECROSIS	ebi-a-GCST90001469	Osteonecrosis	MR Egger	19	-0.0403279	0.0283017	0.960474	0.908646	1.01526	0.172278	Relative count	cDC	CD62L- myeloid DC %DC
ebi-a-GCST90001469	Osteonecrosis|| id:finngen_R9_M13_OSTEONECROSIS	ebi-a-GCST90001469	Osteonecrosis	Weighted median	19	-0.0258868	0.0306448	0.974445	0.91764	1.03477	0.398257	Relative count	cDC	CD62L- myeloid DC %DC
ebi-a-GCST90001469	Osteonecrosis|| id:finngen_R9_M13_OSTEONECROSIS	ebi-a-GCST90001469	Osteonecrosis	Simple mode	19	-0.0398398	0.0444987	0.960943	0.880683	1.04852	0.382442	Relative count	cDC	CD62L- myeloid DC %DC
ebi-a-GCST90001469	Osteonecrosis|| id:finngen_R9_M13_OSTEONECROSIS	ebi-a-GCST90001469	Osteonecrosis	Weighted mode	19	-0.0353505	0.0301254	0.965267	0.909922	1.02398	0.255912	Relative count	cDC	CD62L- myeloid DC %DC
ebi-a-GCST90001469	Osteonecrosis|| id:finngen_R9_M13_OSTEONECROSIS	ebi-a-GCST90001469	Osteonecrosis	Inverse variance weighted	19	-0.0213454	0.0212014	0.978881	0.939037	1.02041	0.314034	Relative count	cDC	CD62L- myeloid DC %DC
ebi-a-GCST90001470	Osteonecrosis|| id:finngen_R9_M13_OSTEONECROSIS	ebi-a-GCST90001470	Osteonecrosis	MR Egger	17	0.0397369	0.0316841	1.04054	0.977884	1.1072	0.228977	Absolute count	cDC	CD62L- plasmacytoid DC AC
ebi-a-GCST90001470	Osteonecrosis|| id:finngen_R9_M13_OSTEONECROSIS	ebi-a-GCST90001470	Osteonecrosis	Weighted median	17	0.000354965	0.0320603	1.00036	0.939429	1.06523	0.991166	Absolute count	cDC	CD62L- plasmacytoid DC AC
ebi-a-GCST90001470	Osteonecrosis|| id:finngen_R9_M13_OSTEONECROSIS	ebi-a-GCST90001470	Osteonecrosis	Simple mode	17	-0.0143986	0.0566785	0.985705	0.882066	1.10152	0.802701	Absolute count	cDC	CD62L- plasmacytoid DC AC
ebi-a-GCST90001470	Osteonecrosis|| id:finngen_R9_M13_OSTEONECROSIS	ebi-a-GCST90001470	Osteonecrosis	Weighted mode	17	0.00126282	0.0314912	1.00126	0.941332	1.06501	0.968509	Absolute count	cDC	CD62L- plasmacytoid DC AC
ebi-a-GCST90001470	Osteonecrosis|| id:finngen_R9_M13_OSTEONECROSIS	ebi-a-GCST90001470	Osteonecrosis	Inverse variance weighted	17	0.0306911	0.0236915	1.03117	0.984379	1.08018	0.195165	Absolute count	cDC	CD62L- plasmacytoid DC AC
ebi-a-GCST90001471	Osteonecrosis|| id:finngen_R9_M13_OSTEONECROSIS	ebi-a-GCST90001471	Osteonecrosis	MR Egger	19	0.0620104	0.0320796	1.06397	0.999135	1.13302	0.0700675	Relative count	cDC	CD62L- plasmacytoid DC %DC
ebi-a-GCST90001471	Osteonecrosis|| id:finngen_R9_M13_OSTEONECROSIS	ebi-a-GCST90001471	Osteonecrosis	Weighted median	19	0.0341712	0.0320113	1.03476	0.971833	1.10176	0.285759	Relative count	cDC	CD62L- plasmacytoid DC %DC
ebi-a-GCST90001471	Osteonecrosis|| id:finngen_R9_M13_OSTEONECROSIS	ebi-a-GCST90001471	Osteonecrosis	Simple mode	19	-0.0435466	0.0647963	0.957388	0.843203	1.08704	0.510084	Relative count	cDC	CD62L- plasmacytoid DC %DC
ebi-a-GCST90001471	Osteonecrosis|| id:finngen_R9_M13_OSTEONECROSIS	ebi-a-GCST90001471	Osteonecrosis	Weighted mode	19	0.0337971	0.0327408	1.03437	0.970082	1.10293	0.315621	Relative count	cDC	CD62L- plasmacytoid DC %DC
ebi-a-GCST90001471	Osteonecrosis|| id:finngen_R9_M13_OSTEONECROSIS	ebi-a-GCST90001471	Osteonecrosis	Inverse variance weighted	19	0.0329648	0.0245956	1.03351	0.984873	1.08456	0.180157	Relative count	cDC	CD62L- plasmacytoid DC %DC
ebi-a-GCST90001472	Osteonecrosis|| id:finngen_R9_M13_OSTEONECROSIS	ebi-a-GCST90001472	Osteonecrosis	MR Egger	19	-0.0538931	0.0285784	0.947533	0.895918	1.00212	0.0765281	Absolute count	cDC	CD62L- CD86+ myeloid DC AC
ebi-a-GCST90001472	Osteonecrosis|| id:finngen_R9_M13_OSTEONECROSIS	ebi-a-GCST90001472	Osteonecrosis	Weighted median	19	-0.0326378	0.0302295	0.967889	0.912208	1.02697	0.280292	Absolute count	cDC	CD62L- CD86+ myeloid DC AC
ebi-a-GCST90001472	Osteonecrosis|| id:finngen_R9_M13_OSTEONECROSIS	ebi-a-GCST90001472	Osteonecrosis	Simple mode	19	-0.055971	0.0553382	0.945567	0.848374	1.05389	0.325212	Absolute count	cDC	CD62L- CD86+ myeloid DC AC
ebi-a-GCST90001472	Osteonecrosis|| id:finngen_R9_M13_OSTEONECROSIS	ebi-a-GCST90001472	Osteonecrosis	Weighted mode	19	-0.0629103	0.0304717	0.939028	0.884587	0.996819	0.0536806	Absolute count	cDC	CD62L- CD86+ myeloid DC AC
ebi-a-GCST90001472	Osteonecrosis|| id:finngen_R9_M13_OSTEONECROSIS	ebi-a-GCST90001472	Osteonecrosis	Inverse variance weighted	19	-0.0243926	0.0214189	0.975903	0.935781	1.01774	0.254773	Absolute count	cDC	CD62L- CD86+ myeloid DC AC
ebi-a-GCST90001473	Osteonecrosis|| id:finngen_R9_M13_OSTEONECROSIS	ebi-a-GCST90001473	Osteonecrosis	MR Egger	17	-0.0246609	0.0343679	0.975641	0.912085	1.04363	0.484058	Relative count	cDC	CD62L- CD86+ myeloid DC %DC
ebi-a-GCST90001473	Osteonecrosis|| id:finngen_R9_M13_OSTEONECROSIS	ebi-a-GCST90001473	Osteonecrosis	Weighted median	17	-0.0290064	0.0351642	0.97141	0.906714	1.04072	0.409437	Relative count	cDC	CD62L- CD86+ myeloid DC %DC
ebi-a-GCST90001473	Osteonecrosis|| id:finngen_R9_M13_OSTEONECROSIS	ebi-a-GCST90001473	Osteonecrosis	Simple mode	17	-0.00386067	0.0580204	0.996147	0.889069	1.11612	0.947772	Relative count	cDC	CD62L- CD86+ myeloid DC %DC
ebi-a-GCST90001473	Osteonecrosis|| id:finngen_R9_M13_OSTEONECROSIS	ebi-a-GCST90001473	Osteonecrosis	Weighted mode	17	-0.0262841	0.032717	0.974058	0.913557	1.03857	0.433529	Relative count	cDC	CD62L- CD86+ myeloid DC %DC
ebi-a-GCST90001473	Osteonecrosis|| id:finngen_R9_M13_OSTEONECROSIS	ebi-a-GCST90001473	Osteonecrosis	Inverse variance weighted	17	0.000482858	0.025088	1.00048	0.952477	1.05091	0.984644	Relative count	cDC	CD62L- CD86+ myeloid DC %DC
ebi-a-GCST90001474	Osteonecrosis|| id:finngen_R9_M13_OSTEONECROSIS	ebi-a-GCST90001474	Osteonecrosis	MR Egger	19	0.0136073	0.0341424	1.0137	0.948084	1.08386	0.695189	Relative count	cDC	Plasmacytoid DC %DC
ebi-a-GCST90001474	Osteonecrosis|| id:finngen_R9_M13_OSTEONECROSIS	ebi-a-GCST90001474	Osteonecrosis	Weighted median	19	0.0259372	0.0318185	1.02628	0.964228	1.09232	0.41498	Relative count	cDC	Plasmacytoid DC %DC
ebi-a-GCST90001474	Osteonecrosis|| id:finngen_R9_M13_OSTEONECROSIS	ebi-a-GCST90001474	Osteonecrosis	Simple mode	19	0.00681068	0.0486836	1.00683	0.915203	1.10764	0.890295	Relative count	cDC	Plasmacytoid DC %DC
ebi-a-GCST90001474	Osteonecrosis|| id:finngen_R9_M13_OSTEONECROSIS	ebi-a-GCST90001474	Osteonecrosis	Weighted mode	19	0.0289019	0.0284798	1.02932	0.973441	1.08841	0.323639	Relative count	cDC	Plasmacytoid DC %DC
ebi-a-GCST90001474	Osteonecrosis|| id:finngen_R9_M13_OSTEONECROSIS	ebi-a-GCST90001474	Osteonecrosis	Inverse variance weighted	19	0.0105676	0.0248696	1.01062	0.962543	1.06111	0.670896	Relative count	cDC	Plasmacytoid DC %DC
ebi-a-GCST90001475	Osteonecrosis|| id:finngen_R9_M13_OSTEONECROSIS	ebi-a-GCST90001475	Osteonecrosis	MR Egger	19	-0.00530822	0.0276096	0.994706	0.942308	1.05002	0.849816	Relative count	TBNK	HLA DR++ monocyte %monocyte
ebi-a-GCST90001475	Osteonecrosis|| id:finngen_R9_M13_OSTEONECROSIS	ebi-a-GCST90001475	Osteonecrosis	Weighted median	19	-0.00400508	0.027647	0.996003	0.943468	1.05146	0.884817	Relative count	TBNK	HLA DR++ monocyte %monocyte
ebi-a-GCST90001475	Osteonecrosis|| id:finngen_R9_M13_OSTEONECROSIS	ebi-a-GCST90001475	Osteonecrosis	Simple mode	19	-0.0499823	0.0416447	0.951246	0.876686	1.03215	0.245616	Relative count	TBNK	HLA DR++ monocyte %monocyte
ebi-a-GCST90001475	Osteonecrosis|| id:finngen_R9_M13_OSTEONECROSIS	ebi-a-GCST90001475	Osteonecrosis	Weighted mode	19	-0.0056555	0.0276018	0.99436	0.941995	1.04964	0.839953	Relative count	TBNK	HLA DR++ monocyte %monocyte
ebi-a-GCST90001475	Osteonecrosis|| id:finngen_R9_M13_OSTEONECROSIS	ebi-a-GCST90001475	Osteonecrosis	Inverse variance weighted	19	-0.00221763	0.020686	0.997785	0.958139	1.03907	0.914627	Relative count	TBNK	HLA DR++ monocyte %monocyte
ebi-a-GCST90001476	Osteonecrosis|| id:finngen_R9_M13_OSTEONECROSIS	ebi-a-GCST90001476	Osteonecrosis	MR Egger	19	-0.0269071	0.0283487	0.973452	0.920838	1.02907	0.355845	Relative count	TBNK	HLA DR++ monocyte %leukocyte
ebi-a-GCST90001476	Osteonecrosis|| id:finngen_R9_M13_OSTEONECROSIS	ebi-a-GCST90001476	Osteonecrosis	Weighted median	19	-0.0249625	0.0277283	0.975346	0.923754	1.02982	0.367984	Relative count	TBNK	HLA DR++ monocyte %leukocyte
ebi-a-GCST90001476	Osteonecrosis|| id:finngen_R9_M13_OSTEONECROSIS	ebi-a-GCST90001476	Osteonecrosis	Simple mode	19	-0.0580362	0.0371367	0.943616	0.877372	1.01486	0.135516	Relative count	TBNK	HLA DR++ monocyte %leukocyte
ebi-a-GCST90001476	Osteonecrosis|| id:finngen_R9_M13_OSTEONECROSIS	ebi-a-GCST90001476	Osteonecrosis	Weighted mode	19	-0.025535	0.0267663	0.974788	0.924967	1.02729	0.352722	Relative count	TBNK	HLA DR++ monocyte %leukocyte
ebi-a-GCST90001476	Osteonecrosis|| id:finngen_R9_M13_OSTEONECROSIS	ebi-a-GCST90001476	Osteonecrosis	Inverse variance weighted	19	-0.00487457	0.0214637	0.995137	0.954141	1.03789	0.82034	Relative count	TBNK	HLA DR++ monocyte %leukocyte
ebi-a-GCST90001477	Osteonecrosis|| id:finngen_R9_M13_OSTEONECROSIS	ebi-a-GCST90001477	Osteonecrosis	MR Egger	19	-0.0287118	0.0291914	0.971696	0.917661	1.02891	0.339118	Absolute count	TBNK	HLA DR++ monocyte AC
ebi-a-GCST90001477	Osteonecrosis|| id:finngen_R9_M13_OSTEONECROSIS	ebi-a-GCST90001477	Osteonecrosis	Weighted median	19	-0.0203334	0.0285636	0.979872	0.926521	1.03629	0.47655	Absolute count	TBNK	HLA DR++ monocyte AC
ebi-a-GCST90001477	Osteonecrosis|| id:finngen_R9_M13_OSTEONECROSIS	ebi-a-GCST90001477	Osteonecrosis	Simple mode	19	-0.03384	0.0426708	0.966726	0.889163	1.05106	0.438079	Absolute count	TBNK	HLA DR++ monocyte AC
ebi-a-GCST90001477	Osteonecrosis|| id:finngen_R9_M13_OSTEONECROSIS	ebi-a-GCST90001477	Osteonecrosis	Weighted mode	19	-0.0276527	0.0262414	0.972726	0.923961	1.02407	0.305924	Absolute count	TBNK	HLA DR++ monocyte AC
ebi-a-GCST90001477	Osteonecrosis|| id:finngen_R9_M13_OSTEONECROSIS	ebi-a-GCST90001477	Osteonecrosis	Inverse variance weighted	19	-0.0174426	0.0214469	0.982709	0.942256	1.0249	0.416048	Absolute count	TBNK	HLA DR++ monocyte AC
ebi-a-GCST90001478	Osteonecrosis|| id:finngen_R9_M13_OSTEONECROSIS	ebi-a-GCST90001478	Osteonecrosis	MR Egger	19	-0.0534481	0.0278116	0.947955	0.897665	1.00106	0.0715575	Relative count	Treg	CD4 Treg %CD4
ebi-a-GCST90001478	Osteonecrosis|| id:finngen_R9_M13_OSTEONECROSIS	ebi-a-GCST90001478	Osteonecrosis	Weighted median	19	-0.0356145	0.0289029	0.965012	0.911864	1.02126	0.21787	Relative count	Treg	CD4 Treg %CD4
ebi-a-GCST90001478	Osteonecrosis|| id:finngen_R9_M13_OSTEONECROSIS	ebi-a-GCST90001478	Osteonecrosis	Simple mode	19	-0.0525773	0.0416878	0.948781	0.87434	1.02956	0.223333	Relative count	Treg	CD4 Treg %CD4
ebi-a-GCST90001478	Osteonecrosis|| id:finngen_R9_M13_OSTEONECROSIS	ebi-a-GCST90001478	Osteonecrosis	Weighted mode	19	-0.0419944	0.0256999	0.958875	0.911771	1.00841	0.11962	Relative count	Treg	CD4 Treg %CD4
ebi-a-GCST90001478	Osteonecrosis|| id:finngen_R9_M13_OSTEONECROSIS	ebi-a-GCST90001478	Osteonecrosis	Inverse variance weighted	19	-0.0132504	0.0224573	0.986837	0.944342	1.03124	0.555175	Relative count	Treg	CD4 Treg %CD4
ebi-a-GCST90001479	Osteonecrosis|| id:finngen_R9_M13_OSTEONECROSIS	ebi-a-GCST90001479	Osteonecrosis	MR Egger	19	-0.0512698	0.0284173	0.950022	0.898555	1.00444	0.0889518	Relative count	Treg	CD4 Treg %T cell
ebi-a-GCST90001479	Osteonecrosis|| id:finngen_R9_M13_OSTEONECROSIS	ebi-a-GCST90001479	Osteonecrosis	Weighted median	19	-0.0383274	0.0296875	0.962398	0.907996	1.02006	0.196694	Relative count	Treg	CD4 Treg %T cell
ebi-a-GCST90001479	Osteonecrosis|| id:finngen_R9_M13_OSTEONECROSIS	ebi-a-GCST90001479	Osteonecrosis	Simple mode	19	-0.0400565	0.0452155	0.960735	0.879256	1.04976	0.387353	Relative count	Treg	CD4 Treg %T cell
ebi-a-GCST90001479	Osteonecrosis|| id:finngen_R9_M13_OSTEONECROSIS	ebi-a-GCST90001479	Osteonecrosis	Weighted mode	19	-0.0425387	0.0272079	0.958353	0.908586	1.01085	0.135353	Relative count	Treg	CD4 Treg %T cell
ebi-a-GCST90001479	Osteonecrosis|| id:finngen_R9_M13_OSTEONECROSIS	ebi-a-GCST90001479	Osteonecrosis	Inverse variance weighted	19	-0.0143931	0.0228149	0.98571	0.942603	1.03079	0.528129	Relative count	Treg	CD4 Treg %T cell
ebi-a-GCST90001480	Osteonecrosis|| id:finngen_R9_M13_OSTEONECROSIS	ebi-a-GCST90001480	Osteonecrosis	MR Egger	19	0.00980856	0.0257432	1.00986	0.960167	1.06212	0.707911	Absolute count	Treg	Resting Treg AC
ebi-a-GCST90001480	Osteonecrosis|| id:finngen_R9_M13_OSTEONECROSIS	ebi-a-GCST90001480	Osteonecrosis	Weighted median	19	0.00644104	0.0262852	1.00646	0.955923	1.05967	0.806422	Absolute count	Treg	Resting Treg AC
ebi-a-GCST90001480	Osteonecrosis|| id:finngen_R9_M13_OSTEONECROSIS	ebi-a-GCST90001480	Osteonecrosis	Simple mode	19	0.0225592	0.0358481	1.02282	0.953417	1.09727	0.537059	Absolute count	Treg	Resting Treg AC
ebi-a-GCST90001480	Osteonecrosis|| id:finngen_R9_M13_OSTEONECROSIS	ebi-a-GCST90001480	Osteonecrosis	Weighted mode	19	0.00778092	0.0242551	1.00781	0.961021	1.05688	0.75206	Absolute count	Treg	Resting Treg AC
ebi-a-GCST90001480	Osteonecrosis|| id:finngen_R9_M13_OSTEONECROSIS	ebi-a-GCST90001480	Osteonecrosis	Inverse variance weighted	19	0.0131086	0.0192906	1.01319	0.975602	1.05224	0.496799	Absolute count	Treg	Resting Treg AC
ebi-a-GCST90001481	Osteonecrosis|| id:finngen_R9_M13_OSTEONECROSIS	ebi-a-GCST90001481	Osteonecrosis	MR Egger	19	0.00817067	0.0249186	1.0082	0.960146	1.05867	0.746996	Relative count	Treg	Resting Treg % CD4 Treg
ebi-a-GCST90001481	Osteonecrosis|| id:finngen_R9_M13_OSTEONECROSIS	ebi-a-GCST90001481	Osteonecrosis	Weighted median	19	0.0112058	0.0249605	1.01127	0.962986	1.06197	0.653474	Relative count	Treg	Resting Treg % CD4 Treg
ebi-a-GCST90001481	Osteonecrosis|| id:finngen_R9_M13_OSTEONECROSIS	ebi-a-GCST90001481	Osteonecrosis	Simple mode	19	0.00215629	0.0381496	1.00216	0.929957	1.07997	0.955549	Relative count	Treg	Resting Treg % CD4 Treg
ebi-a-GCST90001481	Osteonecrosis|| id:finngen_R9_M13_OSTEONECROSIS	ebi-a-GCST90001481	Osteonecrosis	Weighted mode	19	0.0115016	0.0249545	1.01157	0.963282	1.06227	0.650388	Relative count	Treg	Resting Treg % CD4 Treg
ebi-a-GCST90001481	Osteonecrosis|| id:finngen_R9_M13_OSTEONECROSIS	ebi-a-GCST90001481	Osteonecrosis	Inverse variance weighted	19	0.0218454	0.0186838	1.02209	0.985334	1.06021	0.242315	Relative count	Treg	Resting Treg % CD4 Treg
ebi-a-GCST90001482	Osteonecrosis|| id:finngen_R9_M13_OSTEONECROSIS	ebi-a-GCST90001482	Osteonecrosis	MR Egger	19	-0.0181421	0.0255968	0.982021	0.933969	1.03255	0.488075	Relative count	Treg	Resting Treg %CD4
ebi-a-GCST90001482	Osteonecrosis|| id:finngen_R9_M13_OSTEONECROSIS	ebi-a-GCST90001482	Osteonecrosis	Weighted median	19	-0.0105455	0.0262935	0.98951	0.939807	1.04184	0.68837	Relative count	Treg	Resting Treg %CD4
ebi-a-GCST90001482	Osteonecrosis|| id:finngen_R9_M13_OSTEONECROSIS	ebi-a-GCST90001482	Osteonecrosis	Simple mode	19	-0.0452096	0.0411515	0.955797	0.881732	1.03608	0.286415	Relative count	Treg	Resting Treg %CD4
ebi-a-GCST90001482	Osteonecrosis|| id:finngen_R9_M13_OSTEONECROSIS	ebi-a-GCST90001482	Osteonecrosis	Weighted mode	19	-0.0139299	0.0244972	0.986167	0.939935	1.03467	0.576633	Relative count	Treg	Resting Treg %CD4
ebi-a-GCST90001482	Osteonecrosis|| id:finngen_R9_M13_OSTEONECROSIS	ebi-a-GCST90001482	Osteonecrosis	Inverse variance weighted	19	0.0140497	0.0203318	1.01415	0.974529	1.05538	0.489551	Relative count	Treg	Resting Treg %CD4
ebi-a-GCST90001483	Osteonecrosis|| id:finngen_R9_M13_OSTEONECROSIS	ebi-a-GCST90001483	Osteonecrosis	MR Egger	19	-0.00349045	0.0313791	0.996516	0.937074	1.05973	0.912733	Absolute count	Treg	CD39+ resting Treg AC
ebi-a-GCST90001483	Osteonecrosis|| id:finngen_R9_M13_OSTEONECROSIS	ebi-a-GCST90001483	Osteonecrosis	Weighted median	19	5.9811e-05	0.0273705	1.00006	0.947824	1.05517	0.998256	Absolute count	Treg	CD39+ resting Treg AC
ebi-a-GCST90001483	Osteonecrosis|| id:finngen_R9_M13_OSTEONECROSIS	ebi-a-GCST90001483	Osteonecrosis	Simple mode	19	0.0274173	0.0413332	1.0278	0.947815	1.11453	0.515529	Absolute count	Treg	CD39+ resting Treg AC
ebi-a-GCST90001483	Osteonecrosis|| id:finngen_R9_M13_OSTEONECROSIS	ebi-a-GCST90001483	Osteonecrosis	Weighted mode	19	0.00708861	0.0246082	1.00711	0.959691	1.05688	0.776592	Absolute count	Treg	CD39+ resting Treg AC
ebi-a-GCST90001483	Osteonecrosis|| id:finngen_R9_M13_OSTEONECROSIS	ebi-a-GCST90001483	Osteonecrosis	Inverse variance weighted	19	-0.00523215	0.0228578	0.994782	0.951198	1.04036	0.818946	Absolute count	Treg	CD39+ resting Treg AC
ebi-a-GCST90001484	Osteonecrosis|| id:finngen_R9_M13_OSTEONECROSIS	ebi-a-GCST90001484	Osteonecrosis	MR Egger	19	-0.0023642	0.0308586	0.997639	0.939087	1.05984	0.939825	Relative count	Treg	CD39+ resting Treg %resting Treg
ebi-a-GCST90001484	Osteonecrosis|| id:finngen_R9_M13_OSTEONECROSIS	ebi-a-GCST90001484	Osteonecrosis	Weighted median	19	-0.0023164	0.0269306	0.997686	0.94639	1.05176	0.931456	Relative count	Treg	CD39+ resting Treg %resting Treg
ebi-a-GCST90001484	Osteonecrosis|| id:finngen_R9_M13_OSTEONECROSIS	ebi-a-GCST90001484	Osteonecrosis	Simple mode	19	0.0115593	0.0411159	1.01163	0.933301	1.09653	0.78181	Relative count	Treg	CD39+ resting Treg %resting Treg
ebi-a-GCST90001484	Osteonecrosis|| id:finngen_R9_M13_OSTEONECROSIS	ebi-a-GCST90001484	Osteonecrosis	Weighted mode	19	0.00549631	0.0254526	1.00551	0.95658	1.05695	0.83146	Relative count	Treg	CD39+ resting Treg %resting Treg
ebi-a-GCST90001484	Osteonecrosis|| id:finngen_R9_M13_OSTEONECROSIS	ebi-a-GCST90001484	Osteonecrosis	Inverse variance weighted	19	-0.0109933	0.0226022	0.989067	0.946207	1.03387	0.626697	Relative count	Treg	CD39+ resting Treg %resting Treg
ebi-a-GCST90001485	Osteonecrosis|| id:finngen_R9_M13_OSTEONECROSIS	ebi-a-GCST90001485	Osteonecrosis	MR Egger	19	-0.00469586	0.0312477	0.995315	0.936186	1.05818	0.882313	Relative count	Treg	CD39+ resting Treg % CD4 Treg
ebi-a-GCST90001485	Osteonecrosis|| id:finngen_R9_M13_OSTEONECROSIS	ebi-a-GCST90001485	Osteonecrosis	Weighted median	19	0.00427434	0.0281895	1.00428	0.950301	1.06133	0.87948	Relative count	Treg	CD39+ resting Treg % CD4 Treg
ebi-a-GCST90001485	Osteonecrosis|| id:finngen_R9_M13_OSTEONECROSIS	ebi-a-GCST90001485	Osteonecrosis	Simple mode	19	-0.0480955	0.0450876	0.953043	0.872435	1.0411	0.300201	Relative count	Treg	CD39+ resting Treg % CD4 Treg
ebi-a-GCST90001485	Osteonecrosis|| id:finngen_R9_M13_OSTEONECROSIS	ebi-a-GCST90001485	Osteonecrosis	Weighted mode	19	0.00704087	0.0269678	1.00707	0.955218	1.06173	0.796991	Relative count	Treg	CD39+ resting Treg % CD4 Treg
ebi-a-GCST90001485	Osteonecrosis|| id:finngen_R9_M13_OSTEONECROSIS	ebi-a-GCST90001485	Osteonecrosis	Inverse variance weighted	19	-0.00280394	0.0227732	0.9972	0.953668	1.04272	0.902008	Relative count	Treg	CD39+ resting Treg % CD4 Treg
ebi-a-GCST90001486	Osteonecrosis|| id:finngen_R9_M13_OSTEONECROSIS	ebi-a-GCST90001486	Osteonecrosis	MR Egger	19	-0.00129548	0.0294605	0.998705	0.942671	1.05807	0.965438	Absolute count	Treg	Activated Treg AC
ebi-a-GCST90001486	Osteonecrosis|| id:finngen_R9_M13_OSTEONECROSIS	ebi-a-GCST90001486	Osteonecrosis	Weighted median	19	-0.0251432	0.0278432	0.97517	0.923379	1.02987	0.366511	Absolute count	Treg	Activated Treg AC
ebi-a-GCST90001486	Osteonecrosis|| id:finngen_R9_M13_OSTEONECROSIS	ebi-a-GCST90001486	Osteonecrosis	Simple mode	19	-0.0209976	0.0440029	0.979221	0.898307	1.06742	0.638972	Absolute count	Treg	Activated Treg AC
ebi-a-GCST90001486	Osteonecrosis|| id:finngen_R9_M13_OSTEONECROSIS	ebi-a-GCST90001486	Osteonecrosis	Weighted mode	19	-0.0209976	0.0266358	0.979221	0.929411	1.0317	0.440769	Absolute count	Treg	Activated Treg AC
ebi-a-GCST90001486	Osteonecrosis|| id:finngen_R9_M13_OSTEONECROSIS	ebi-a-GCST90001486	Osteonecrosis	Inverse variance weighted	19	-0.0167176	0.0218405	0.983421	0.942212	1.02643	0.44401	Absolute count	Treg	Activated Treg AC
ebi-a-GCST90001487	Osteonecrosis|| id:finngen_R9_M13_OSTEONECROSIS	ebi-a-GCST90001487	Osteonecrosis	MR Egger	19	-0.0215596	0.0367893	0.978671	0.910586	1.05185	0.565555	Relative count	Treg	Activated Treg %CD4 Treg
ebi-a-GCST90001487	Osteonecrosis|| id:finngen_R9_M13_OSTEONECROSIS	ebi-a-GCST90001487	Osteonecrosis	Weighted median	19	-0.0325205	0.0275245	0.968003	0.917164	1.02166	0.2374	Relative count	Treg	Activated Treg %CD4 Treg
ebi-a-GCST90001487	Osteonecrosis|| id:finngen_R9_M13_OSTEONECROSIS	ebi-a-GCST90001487	Osteonecrosis	Simple mode	19	-0.0480235	0.0369899	0.953111	0.886456	1.02478	0.210578	Relative count	Treg	Activated Treg %CD4 Treg
ebi-a-GCST90001487	Osteonecrosis|| id:finngen_R9_M13_OSTEONECROSIS	ebi-a-GCST90001487	Osteonecrosis	Weighted mode	19	-0.0369382	0.026304	0.963736	0.915309	1.01472	0.177255	Relative count	Treg	Activated Treg %CD4 Treg
ebi-a-GCST90001487	Osteonecrosis|| id:finngen_R9_M13_OSTEONECROSIS	ebi-a-GCST90001487	Osteonecrosis	Inverse variance weighted	19	-0.0229673	0.0267985	0.977294	0.927287	1.03	0.391424	Relative count	Treg	Activated Treg %CD4 Treg
ebi-a-GCST90001488	Osteonecrosis|| id:finngen_R9_M13_OSTEONECROSIS	ebi-a-GCST90001488	Osteonecrosis	MR Egger	19	-0.0432307	0.031241	0.95769	0.900808	1.01816	0.184326	Relative count	Treg	Activated Treg %CD4
ebi-a-GCST90001488	Osteonecrosis|| id:finngen_R9_M13_OSTEONECROSIS	ebi-a-GCST90001488	Osteonecrosis	Weighted median	19	-0.0387149	0.028941	0.962025	0.908974	1.01817	0.180988	Relative count	Treg	Activated Treg %CD4
ebi-a-GCST90001488	Osteonecrosis|| id:finngen_R9_M13_OSTEONECROSIS	ebi-a-GCST90001488	Osteonecrosis	Simple mode	19	-0.0696635	0.0397644	0.932708	0.862775	1.00831	0.0968091	Relative count	Treg	Activated Treg %CD4
ebi-a-GCST90001488	Osteonecrosis|| id:finngen_R9_M13_OSTEONECROSIS	ebi-a-GCST90001488	Osteonecrosis	Weighted mode	19	-0.0477917	0.0268392	0.953332	0.904479	1.00482	0.0918519	Relative count	Treg	Activated Treg %CD4
ebi-a-GCST90001488	Osteonecrosis|| id:finngen_R9_M13_OSTEONECROSIS	ebi-a-GCST90001488	Osteonecrosis	Inverse variance weighted	19	-0.0208108	0.023533	0.979404	0.935255	1.02564	0.376522	Relative count	Treg	Activated Treg %CD4
ebi-a-GCST90001489	Osteonecrosis|| id:finngen_R9_M13_OSTEONECROSIS	ebi-a-GCST90001489	Osteonecrosis	MR Egger	19	-0.0285143	0.0319837	0.971888	0.912833	1.03476	0.385092	Absolute count	Treg	CD39+ activated Treg AC
ebi-a-GCST90001489	Osteonecrosis|| id:finngen_R9_M13_OSTEONECROSIS	ebi-a-GCST90001489	Osteonecrosis	Weighted median	19	-0.0463403	0.0303271	0.954717	0.899621	1.01319	0.126508	Absolute count	Treg	CD39+ activated Treg AC
ebi-a-GCST90001489	Osteonecrosis|| id:finngen_R9_M13_OSTEONECROSIS	ebi-a-GCST90001489	Osteonecrosis	Simple mode	19	-0.0219675	0.0488857	0.978272	0.888888	1.07664	0.658532	Absolute count	Treg	CD39+ activated Treg AC
ebi-a-GCST90001489	Osteonecrosis|| id:finngen_R9_M13_OSTEONECROSIS	ebi-a-GCST90001489	Osteonecrosis	Weighted mode	19	-0.0379951	0.0308849	0.962718	0.906169	1.0228	0.234453	Absolute count	Treg	CD39+ activated Treg AC
ebi-a-GCST90001489	Osteonecrosis|| id:finngen_R9_M13_OSTEONECROSIS	ebi-a-GCST90001489	Osteonecrosis	Inverse variance weighted	19	-0.031643	0.0233092	0.968852	0.925585	1.01414	0.174612	Absolute count	Treg	CD39+ activated Treg AC
ebi-a-GCST90001490	Osteonecrosis|| id:finngen_R9_M13_OSTEONECROSIS	ebi-a-GCST90001490	Osteonecrosis	MR Egger	19	-0.0551687	0.0342695	0.946325	0.88485	1.01207	0.125842	Relative count	Treg	CD39+ activated Treg %activated Treg
ebi-a-GCST90001490	Osteonecrosis|| id:finngen_R9_M13_OSTEONECROSIS	ebi-a-GCST90001490	Osteonecrosis	Weighted median	19	-0.047159	0.0333293	0.953936	0.893611	1.01833	0.157086	Relative count	Treg	CD39+ activated Treg %activated Treg
ebi-a-GCST90001490	Osteonecrosis|| id:finngen_R9_M13_OSTEONECROSIS	ebi-a-GCST90001490	Osteonecrosis	Simple mode	19	0.0079174	0.0609398	1.00795	0.894469	1.13583	0.898069	Relative count	Treg	CD39+ activated Treg %activated Treg
ebi-a-GCST90001490	Osteonecrosis|| id:finngen_R9_M13_OSTEONECROSIS	ebi-a-GCST90001490	Osteonecrosis	Weighted mode	19	-0.0676976	0.0391754	0.934543	0.865471	1.00913	0.101093	Relative count	Treg	CD39+ activated Treg %activated Treg
ebi-a-GCST90001490	Osteonecrosis|| id:finngen_R9_M13_OSTEONECROSIS	ebi-a-GCST90001490	Osteonecrosis	Inverse variance weighted	19	-0.0347219	0.0255673	0.965874	0.918665	1.01551	0.174444	Relative count	Treg	CD39+ activated Treg %activated Treg
ebi-a-GCST90001491	Osteonecrosis|| id:finngen_R9_M13_OSTEONECROSIS	ebi-a-GCST90001491	Osteonecrosis	Inverse variance weighted	19	-0.0421304	0.0225713	0.958745	0.917255	1.00211	0.061965	Relative count	Treg	CD39+ activated Treg %CD4 Treg
ebi-a-GCST90001491	Osteonecrosis|| id:finngen_R9_M13_OSTEONECROSIS	ebi-a-GCST90001491	Osteonecrosis	MR Egger	19	-0.0443506	0.0309596	0.956619	0.900296	1.01646	0.170124	Relative count	Treg	CD39+ activated Treg %CD4 Treg
ebi-a-GCST90001491	Osteonecrosis|| id:finngen_R9_M13_OSTEONECROSIS	ebi-a-GCST90001491	Osteonecrosis	Weighted median	19	-0.0371678	0.0297981	0.963514	0.908853	1.02146	0.212279	Relative count	Treg	CD39+ activated Treg %CD4 Treg
ebi-a-GCST90001491	Osteonecrosis|| id:finngen_R9_M13_OSTEONECROSIS	ebi-a-GCST90001491	Osteonecrosis	Simple mode	19	0.010666	0.0541336	1.01072	0.908977	1.12386	0.846011	Relative count	Treg	CD39+ activated Treg %CD4 Treg
ebi-a-GCST90001491	Osteonecrosis|| id:finngen_R9_M13_OSTEONECROSIS	ebi-a-GCST90001491	Osteonecrosis	Weighted mode	19	-0.0513355	0.0322627	0.94996	0.891749	1.01197	0.12898	Relative count	Treg	CD39+ activated Treg %CD4 Treg
ebi-a-GCST90001492	Osteonecrosis|| id:finngen_R9_M13_OSTEONECROSIS	ebi-a-GCST90001492	Osteonecrosis	MR Egger	19	0.0106028	0.0284615	1.01066	0.955824	1.06864	0.714101	Absolute count	Treg	Secreting Treg AC
ebi-a-GCST90001492	Osteonecrosis|| id:finngen_R9_M13_OSTEONECROSIS	ebi-a-GCST90001492	Osteonecrosis	Weighted median	19	-0.00474958	0.0290502	0.995262	0.940176	1.05357	0.870128	Absolute count	Treg	Secreting Treg AC
ebi-a-GCST90001492	Osteonecrosis|| id:finngen_R9_M13_OSTEONECROSIS	ebi-a-GCST90001492	Osteonecrosis	Simple mode	19	-0.00343807	0.04215	0.996568	0.917547	1.08239	0.935891	Absolute count	Treg	Secreting Treg AC
ebi-a-GCST90001492	Osteonecrosis|| id:finngen_R9_M13_OSTEONECROSIS	ebi-a-GCST90001492	Osteonecrosis	Weighted mode	19	-0.00104004	0.0247587	0.998961	0.951641	1.04863	0.966956	Absolute count	Treg	Secreting Treg AC
ebi-a-GCST90001492	Osteonecrosis|| id:finngen_R9_M13_OSTEONECROSIS	ebi-a-GCST90001492	Osteonecrosis	Inverse variance weighted	19	-0.008348	0.0213272	0.991687	0.951087	1.03402	0.695483	Absolute count	Treg	Secreting Treg AC
ebi-a-GCST90001493	Osteonecrosis|| id:finngen_R9_M13_OSTEONECROSIS	ebi-a-GCST90001493	Osteonecrosis	MR Egger	19	-0.00176266	0.026794	0.998239	0.947168	1.05206	0.948316	Relative count	Treg	Secreting Treg % CD4 Treg
ebi-a-GCST90001493	Osteonecrosis|| id:finngen_R9_M13_OSTEONECROSIS	ebi-a-GCST90001493	Osteonecrosis	Weighted median	19	-0.00666894	0.0261848	0.993353	0.943658	1.04567	0.798965	Relative count	Treg	Secreting Treg % CD4 Treg
ebi-a-GCST90001493	Osteonecrosis|| id:finngen_R9_M13_OSTEONECROSIS	ebi-a-GCST90001493	Osteonecrosis	Simple mode	19	-0.014249	0.0404372	0.985852	0.910733	1.06717	0.728651	Relative count	Treg	Secreting Treg % CD4 Treg
ebi-a-GCST90001493	Osteonecrosis|| id:finngen_R9_M13_OSTEONECROSIS	ebi-a-GCST90001493	Osteonecrosis	Weighted mode	19	0.00138867	0.0259871	1.00139	0.951661	1.05372	0.957972	Relative count	Treg	Secreting Treg % CD4 Treg
ebi-a-GCST90001493	Osteonecrosis|| id:finngen_R9_M13_OSTEONECROSIS	ebi-a-GCST90001493	Osteonecrosis	Inverse variance weighted	19	-0.0129946	0.01975	0.987089	0.949609	1.02605	0.510567	Relative count	Treg	Secreting Treg % CD4 Treg
ebi-a-GCST90001494	Osteonecrosis|| id:finngen_R9_M13_OSTEONECROSIS	ebi-a-GCST90001494	Osteonecrosis	MR Egger	19	-0.0498524	0.028849	0.95137	0.899068	1.00671	0.102099	Relative count	Treg	Secreting Treg %CD4
ebi-a-GCST90001494	Osteonecrosis|| id:finngen_R9_M13_OSTEONECROSIS	ebi-a-GCST90001494	Osteonecrosis	Weighted median	19	-0.0383253	0.028014	0.9624	0.910981	1.01672	0.171288	Relative count	Treg	Secreting Treg %CD4
ebi-a-GCST90001494	Osteonecrosis|| id:finngen_R9_M13_OSTEONECROSIS	ebi-a-GCST90001494	Osteonecrosis	Simple mode	19	-0.0415089	0.0398805	0.959341	0.887209	1.03734	0.311733	Relative count	Treg	Secreting Treg %CD4
ebi-a-GCST90001494	Osteonecrosis|| id:finngen_R9_M13_OSTEONECROSIS	ebi-a-GCST90001494	Osteonecrosis	Weighted mode	19	-0.0388061	0.0276978	0.961937	0.911108	1.0156	0.178203	Relative count	Treg	Secreting Treg %CD4
ebi-a-GCST90001494	Osteonecrosis|| id:finngen_R9_M13_OSTEONECROSIS	ebi-a-GCST90001494	Osteonecrosis	Inverse variance weighted	19	-0.0188465	0.0225912	0.98133	0.938826	1.02576	0.404146	Relative count	Treg	Secreting Treg %CD4
ebi-a-GCST90001495	Osteonecrosis|| id:finngen_R9_M13_OSTEONECROSIS	ebi-a-GCST90001495	Osteonecrosis	MR Egger	19	-0.0199806	0.0366648	0.980218	0.912248	1.05325	0.592865	Absolute count	Treg	CD39+ secreting Treg AC
ebi-a-GCST90001495	Osteonecrosis|| id:finngen_R9_M13_OSTEONECROSIS	ebi-a-GCST90001495	Osteonecrosis	Weighted median	19	-0.0220493	0.0321193	0.978192	0.918509	1.04175	0.492409	Absolute count	Treg	CD39+ secreting Treg AC
ebi-a-GCST90001495	Osteonecrosis|| id:finngen_R9_M13_OSTEONECROSIS	ebi-a-GCST90001495	Osteonecrosis	Simple mode	19	-0.0405334	0.0558003	0.960277	0.860792	1.07126	0.476934	Absolute count	Treg	CD39+ secreting Treg AC
ebi-a-GCST90001495	Osteonecrosis|| id:finngen_R9_M13_OSTEONECROSIS	ebi-a-GCST90001495	Osteonecrosis	Weighted mode	19	-0.0238134	0.0316879	0.976468	0.917666	1.03904	0.462066	Absolute count	Treg	CD39+ secreting Treg AC
ebi-a-GCST90001495	Osteonecrosis|| id:finngen_R9_M13_OSTEONECROSIS	ebi-a-GCST90001495	Osteonecrosis	Inverse variance weighted	19	-0.0170573	0.0267172	0.983087	0.932932	1.03594	0.523188	Absolute count	Treg	CD39+ secreting Treg AC
ebi-a-GCST90001496	Osteonecrosis|| id:finngen_R9_M13_OSTEONECROSIS	ebi-a-GCST90001496	Osteonecrosis	MR Egger	19	-0.0353927	0.0334939	0.965226	0.903896	1.03072	0.305439	Relative count	Treg	CD39+ secreting Treg %secreting Treg
ebi-a-GCST90001496	Osteonecrosis|| id:finngen_R9_M13_OSTEONECROSIS	ebi-a-GCST90001496	Osteonecrosis	Weighted median	19	-0.0162036	0.0324612	0.983927	0.923275	1.04856	0.61766	Relative count	Treg	CD39+ secreting Treg %secreting Treg
ebi-a-GCST90001496	Osteonecrosis|| id:finngen_R9_M13_OSTEONECROSIS	ebi-a-GCST90001496	Osteonecrosis	Simple mode	19	0.033748	0.0563164	1.03432	0.926231	1.15503	0.55647	Relative count	Treg	CD39+ secreting Treg %secreting Treg
ebi-a-GCST90001496	Osteonecrosis|| id:finngen_R9_M13_OSTEONECROSIS	ebi-a-GCST90001496	Osteonecrosis	Weighted mode	19	-0.0187096	0.0336194	0.981464	0.918877	1.04832	0.584714	Relative count	Treg	CD39+ secreting Treg %secreting Treg
ebi-a-GCST90001496	Osteonecrosis|| id:finngen_R9_M13_OSTEONECROSIS	ebi-a-GCST90001496	Osteonecrosis	Inverse variance weighted	19	-0.015962	0.0249577	0.984165	0.937181	1.0335	0.522458	Relative count	Treg	CD39+ secreting Treg %secreting Treg
ebi-a-GCST90001497	Osteonecrosis|| id:finngen_R9_M13_OSTEONECROSIS	ebi-a-GCST90001497	Osteonecrosis	MR Egger	19	-0.036138	0.0343847	0.964507	0.901647	1.03175	0.307973	Relative count	Treg	CD39+ secreting Treg %CD4 Treg
ebi-a-GCST90001497	Osteonecrosis|| id:finngen_R9_M13_OSTEONECROSIS	ebi-a-GCST90001497	Osteonecrosis	Weighted median	19	-0.0145779	0.0339166	0.985528	0.922144	1.05327	0.667328	Relative count	Treg	CD39+ secreting Treg %CD4 Treg
ebi-a-GCST90001497	Osteonecrosis|| id:finngen_R9_M13_OSTEONECROSIS	ebi-a-GCST90001497	Osteonecrosis	Simple mode	19	0.0482984	0.0552	1.04948	0.941865	1.1694	0.393116	Relative count	Treg	CD39+ secreting Treg %CD4 Treg
ebi-a-GCST90001497	Osteonecrosis|| id:finngen_R9_M13_OSTEONECROSIS	ebi-a-GCST90001497	Osteonecrosis	Weighted mode	19	-0.0115599	0.0331225	0.988507	0.926371	1.05481	0.731136	Relative count	Treg	CD39+ secreting Treg %CD4 Treg
ebi-a-GCST90001497	Osteonecrosis|| id:finngen_R9_M13_OSTEONECROSIS	ebi-a-GCST90001497	Osteonecrosis	Inverse variance weighted	19	-0.0221729	0.0253363	0.978071	0.930687	1.02787	0.381494	Relative count	Treg	CD39+ secreting Treg %CD4 Treg
ebi-a-GCST90001498	Osteonecrosis|| id:finngen_R9_M13_OSTEONECROSIS	ebi-a-GCST90001498	Osteonecrosis	MR Egger	19	0.0104342	0.0271665	1.01049	0.958091	1.06575	0.70568	Absolute count	Treg	Activated & resting Treg AC
ebi-a-GCST90001498	Osteonecrosis|| id:finngen_R9_M13_OSTEONECROSIS	ebi-a-GCST90001498	Osteonecrosis	Weighted median	19	-0.0009538	0.0284936	0.999047	0.944782	1.05643	0.973296	Absolute count	Treg	Activated & resting Treg AC
ebi-a-GCST90001498	Osteonecrosis|| id:finngen_R9_M13_OSTEONECROSIS	ebi-a-GCST90001498	Osteonecrosis	Simple mode	19	-0.0369727	0.0391652	0.963702	0.892493	1.04059	0.35766	Absolute count	Treg	Activated & resting Treg AC
ebi-a-GCST90001498	Osteonecrosis|| id:finngen_R9_M13_OSTEONECROSIS	ebi-a-GCST90001498	Osteonecrosis	Weighted mode	19	-0.00364868	0.0254835	0.996358	0.947815	1.04739	0.88774	Absolute count	Treg	Activated & resting Treg AC
ebi-a-GCST90001498	Osteonecrosis|| id:finngen_R9_M13_OSTEONECROSIS	ebi-a-GCST90001498	Osteonecrosis	Inverse variance weighted	19	0.00534818	0.0203566	1.00536	0.966039	1.04629	0.792763	Absolute count	Treg	Activated & resting Treg AC
ebi-a-GCST90001499	Osteonecrosis|| id:finngen_R9_M13_OSTEONECROSIS	ebi-a-GCST90001499	Osteonecrosis	MR Egger	19	0.00342617	0.0268853	1.00343	0.951925	1.05773	0.90009	Relative count	Treg	Activated & resting Treg % CD4 Treg
ebi-a-GCST90001499	Osteonecrosis|| id:finngen_R9_M13_OSTEONECROSIS	ebi-a-GCST90001499	Osteonecrosis	Weighted median	19	0.0122049	0.0272513	1.01228	0.95963	1.06782	0.654251	Relative count	Treg	Activated & resting Treg % CD4 Treg
ebi-a-GCST90001499	Osteonecrosis|| id:finngen_R9_M13_OSTEONECROSIS	ebi-a-GCST90001499	Osteonecrosis	Simple mode	19	0.0187712	0.0385425	1.01895	0.944809	1.09891	0.632118	Relative count	Treg	Activated & resting Treg % CD4 Treg
ebi-a-GCST90001499	Osteonecrosis|| id:finngen_R9_M13_OSTEONECROSIS	ebi-a-GCST90001499	Osteonecrosis	Weighted mode	19	0.00252545	0.0250225	1.00253	0.954547	1.05292	0.920724	Relative count	Treg	Activated & resting Treg % CD4 Treg
ebi-a-GCST90001499	Osteonecrosis|| id:finngen_R9_M13_OSTEONECROSIS	ebi-a-GCST90001499	Osteonecrosis	Inverse variance weighted	19	0.0156012	0.0198569	1.01572	0.976951	1.05603	0.432055	Relative count	Treg	Activated & resting Treg % CD4 Treg
ebi-a-GCST90001500	Osteonecrosis|| id:finngen_R9_M13_OSTEONECROSIS	ebi-a-GCST90001500	Osteonecrosis	MR Egger	19	-0.0320346	0.0271404	0.968473	0.918301	1.02139	0.254122	Relative count	Treg	Activated & resting Treg %CD4+
ebi-a-GCST90001500	Osteonecrosis|| id:finngen_R9_M13_OSTEONECROSIS	ebi-a-GCST90001500	Osteonecrosis	Weighted median	19	-0.0142458	0.0297672	0.985855	0.929982	1.04508	0.632242	Relative count	Treg	Activated & resting Treg %CD4+
ebi-a-GCST90001500	Osteonecrosis|| id:finngen_R9_M13_OSTEONECROSIS	ebi-a-GCST90001500	Osteonecrosis	Simple mode	19	7.50913e-05	0.0507113	1.00008	0.905454	1.10458	0.998835	Relative count	Treg	Activated & resting Treg %CD4+
ebi-a-GCST90001500	Osteonecrosis|| id:finngen_R9_M13_OSTEONECROSIS	ebi-a-GCST90001500	Osteonecrosis	Weighted mode	19	-0.0233394	0.027707	0.976931	0.925293	1.03145	0.410637	Relative count	Treg	Activated & resting Treg %CD4+
ebi-a-GCST90001500	Osteonecrosis|| id:finngen_R9_M13_OSTEONECROSIS	ebi-a-GCST90001500	Osteonecrosis	Inverse variance weighted	19	0.00623835	0.0222554	1.00626	0.963308	1.05112	0.779242	Relative count	Treg	Activated & resting Treg %CD4+
ebi-a-GCST90001501	Osteonecrosis|| id:finngen_R9_M13_OSTEONECROSIS	ebi-a-GCST90001501	Osteonecrosis	MR Egger	19	0.00741479	0.0284447	1.00744	0.952813	1.0652	0.797476	Absolute count	Treg	Activated & secreting Treg AC
ebi-a-GCST90001501	Osteonecrosis|| id:finngen_R9_M13_OSTEONECROSIS	ebi-a-GCST90001501	Osteonecrosis	Weighted median	19	-0.0103075	0.0297651	0.989745	0.933656	1.0492	0.729122	Absolute count	Treg	Activated & secreting Treg AC
ebi-a-GCST90001501	Osteonecrosis|| id:finngen_R9_M13_OSTEONECROSIS	ebi-a-GCST90001501	Osteonecrosis	Simple mode	19	-0.0175004	0.0402015	0.982652	0.908196	1.06321	0.668508	Absolute count	Treg	Activated & secreting Treg AC
ebi-a-GCST90001501	Osteonecrosis|| id:finngen_R9_M13_OSTEONECROSIS	ebi-a-GCST90001501	Osteonecrosis	Weighted mode	19	-0.00607414	0.0269058	0.993944	0.942886	1.04777	0.823935	Absolute count	Treg	Activated & secreting Treg AC
ebi-a-GCST90001501	Osteonecrosis|| id:finngen_R9_M13_OSTEONECROSIS	ebi-a-GCST90001501	Osteonecrosis	Inverse variance weighted	19	-0.0125616	0.0213155	0.987517	0.94711	1.02965	0.555648	Absolute count	Treg	Activated & secreting Treg AC
ebi-a-GCST90001502	Osteonecrosis|| id:finngen_R9_M13_OSTEONECROSIS	ebi-a-GCST90001502	Osteonecrosis	MR Egger	19	-0.00930592	0.0246565	0.990737	0.943997	1.03979	0.71053	Relative count	Treg	Activated & secreting Treg %CD4 Treg
ebi-a-GCST90001502	Osteonecrosis|| id:finngen_R9_M13_OSTEONECROSIS	ebi-a-GCST90001502	Osteonecrosis	Weighted median	19	-0.0127442	0.0252389	0.987337	0.939683	1.03741	0.613599	Relative count	Treg	Activated & secreting Treg %CD4 Treg
ebi-a-GCST90001502	Osteonecrosis|| id:finngen_R9_M13_OSTEONECROSIS	ebi-a-GCST90001502	Osteonecrosis	Simple mode	19	-0.0202753	0.0393045	0.979929	0.907273	1.0584	0.612236	Relative count	Treg	Activated & secreting Treg %CD4 Treg
ebi-a-GCST90001502	Osteonecrosis|| id:finngen_R9_M13_OSTEONECROSIS	ebi-a-GCST90001502	Osteonecrosis	Weighted mode	19	-0.0150943	0.0229795	0.985019	0.941638	1.0304	0.519583	Relative count	Treg	Activated & secreting Treg %CD4 Treg
ebi-a-GCST90001502	Osteonecrosis|| id:finngen_R9_M13_OSTEONECROSIS	ebi-a-GCST90001502	Osteonecrosis	Inverse variance weighted	19	-0.0223203	0.0184864	0.977927	0.943128	1.01401	0.227283	Relative count	Treg	Activated & secreting Treg %CD4 Treg
ebi-a-GCST90001503	Osteonecrosis|| id:finngen_R9_M13_OSTEONECROSIS	ebi-a-GCST90001503	Osteonecrosis	MR Egger	19	-0.0524143	0.0280976	0.948936	0.898089	1.00266	0.0794745	Relative count	Treg	Activated & secreting Treg %CD4+
ebi-a-GCST90001503	Osteonecrosis|| id:finngen_R9_M13_OSTEONECROSIS	ebi-a-GCST90001503	Osteonecrosis	Weighted median	19	-0.0408103	0.0285652	0.960011	0.907739	1.01529	0.153099	Relative count	Treg	Activated & secreting Treg %CD4+
ebi-a-GCST90001503	Osteonecrosis|| id:finngen_R9_M13_OSTEONECROSIS	ebi-a-GCST90001503	Osteonecrosis	Simple mode	19	-0.0503923	0.0414287	0.950856	0.876698	1.03129	0.239558	Relative count	Treg	Activated & secreting Treg %CD4+
ebi-a-GCST90001503	Osteonecrosis|| id:finngen_R9_M13_OSTEONECROSIS	ebi-a-GCST90001503	Osteonecrosis	Weighted mode	19	-0.0463534	0.025938	0.954705	0.907382	1.0045	0.0907752	Relative count	Treg	Activated & secreting Treg %CD4+
ebi-a-GCST90001503	Osteonecrosis|| id:finngen_R9_M13_OSTEONECROSIS	ebi-a-GCST90001503	Osteonecrosis	Inverse variance weighted	19	-0.0234778	0.0218824	0.976796	0.935787	1.0196	0.283314	Relative count	Treg	Activated & secreting Treg %CD4+
ebi-a-GCST90001504	Osteonecrosis|| id:finngen_R9_M13_OSTEONECROSIS	ebi-a-GCST90001504	Osteonecrosis	MR Egger	19	0.0178348	0.0282859	1.01799	0.963093	1.07603	0.53674	Absolute count	Treg	CD25hi AC
ebi-a-GCST90001504	Osteonecrosis|| id:finngen_R9_M13_OSTEONECROSIS	ebi-a-GCST90001504	Osteonecrosis	Weighted median	19	0.0069814	0.0282576	1.00701	0.952749	1.06435	0.804859	Absolute count	Treg	CD25hi AC
ebi-a-GCST90001504	Osteonecrosis|| id:finngen_R9_M13_OSTEONECROSIS	ebi-a-GCST90001504	Osteonecrosis	Simple mode	19	0.0296907	0.0427591	1.03014	0.947321	1.12019	0.496315	Absolute count	Treg	CD25hi AC
ebi-a-GCST90001504	Osteonecrosis|| id:finngen_R9_M13_OSTEONECROSIS	ebi-a-GCST90001504	Osteonecrosis	Weighted mode	19	0.00846886	0.0261518	1.0085	0.958114	1.06155	0.749795	Absolute count	Treg	CD25hi AC
ebi-a-GCST90001504	Osteonecrosis|| id:finngen_R9_M13_OSTEONECROSIS	ebi-a-GCST90001504	Osteonecrosis	Inverse variance weighted	19	-0.00569938	0.0211953	0.994317	0.953856	1.03649	0.788008	Absolute count	Treg	CD25hi AC
ebi-a-GCST90001505	Osteonecrosis|| id:finngen_R9_M13_OSTEONECROSIS	ebi-a-GCST90001505	Osteonecrosis	MR Egger	19	-0.0370785	0.0277948	0.9636	0.91251	1.01755	0.199798	Relative count	Treg	CD25hi %CD4+
ebi-a-GCST90001505	Osteonecrosis|| id:finngen_R9_M13_OSTEONECROSIS	ebi-a-GCST90001505	Osteonecrosis	Weighted median	19	-0.0254057	0.0297329	0.974914	0.919723	1.03342	0.392848	Relative count	Treg	CD25hi %CD4+
ebi-a-GCST90001505	Osteonecrosis|| id:finngen_R9_M13_OSTEONECROSIS	ebi-a-GCST90001505	Osteonecrosis	Simple mode	19	-0.00118927	0.0472969	0.998811	0.910382	1.09583	0.980216	Relative count	Treg	CD25hi %CD4+
ebi-a-GCST90001505	Osteonecrosis|| id:finngen_R9_M13_OSTEONECROSIS	ebi-a-GCST90001505	Osteonecrosis	Weighted mode	19	-0.0294949	0.0280555	0.970936	0.918987	1.02582	0.307029	Relative count	Treg	CD25hi %CD4+
ebi-a-GCST90001505	Osteonecrosis|| id:finngen_R9_M13_OSTEONECROSIS	ebi-a-GCST90001505	Osteonecrosis	Inverse variance weighted	19	-0.0153616	0.0208355	0.984756	0.945351	1.0258	0.460952	Relative count	Treg	CD25hi %CD4+
ebi-a-GCST90001506	Osteonecrosis|| id:finngen_R9_M13_OSTEONECROSIS	ebi-a-GCST90001506	Osteonecrosis	MR Egger	19	-0.0364522	0.0285624	0.964204	0.911709	1.01972	0.219035	Relative count	Treg	CD25hi %T cell
ebi-a-GCST90001506	Osteonecrosis|| id:finngen_R9_M13_OSTEONECROSIS	ebi-a-GCST90001506	Osteonecrosis	Weighted median	19	-0.0356368	0.0298888	0.964991	0.910084	1.02321	0.233139	Relative count	Treg	CD25hi %T cell
ebi-a-GCST90001506	Osteonecrosis|| id:finngen_R9_M13_OSTEONECROSIS	ebi-a-GCST90001506	Osteonecrosis	Simple mode	19	-0.0315434	0.0482743	0.968949	0.881473	1.06511	0.521746	Relative count	Treg	CD25hi %T cell
ebi-a-GCST90001506	Osteonecrosis|| id:finngen_R9_M13_OSTEONECROSIS	ebi-a-GCST90001506	Osteonecrosis	Weighted mode	19	-0.0358551	0.0267934	0.96478	0.915422	1.0168	0.19749	Relative count	Treg	CD25hi %T cell
ebi-a-GCST90001506	Osteonecrosis|| id:finngen_R9_M13_OSTEONECROSIS	ebi-a-GCST90001506	Osteonecrosis	Inverse variance weighted	19	-0.0165579	0.0214751	0.983578	0.943038	1.02586	0.440691	Relative count	Treg	CD25hi %T cell
ebi-a-GCST90001507	Osteonecrosis|| id:finngen_R9_M13_OSTEONECROSIS	ebi-a-GCST90001507	Osteonecrosis	MR Egger	19	0.0245944	0.0294513	1.0249	0.967413	1.0858	0.415252	Absolute count	Treg	CD25hi CD45RA+ CD4 not Treg AC
ebi-a-GCST90001507	Osteonecrosis|| id:finngen_R9_M13_OSTEONECROSIS	ebi-a-GCST90001507	Osteonecrosis	Weighted median	19	0.0211278	0.0290384	1.02135	0.964845	1.08117	0.46687	Absolute count	Treg	CD25hi CD45RA+ CD4 not Treg AC
ebi-a-GCST90001507	Osteonecrosis|| id:finngen_R9_M13_OSTEONECROSIS	ebi-a-GCST90001507	Osteonecrosis	Simple mode	19	-0.0773802	0.0458501	0.925538	0.845991	1.01256	0.108724	Absolute count	Treg	CD25hi CD45RA+ CD4 not Treg AC
ebi-a-GCST90001507	Osteonecrosis|| id:finngen_R9_M13_OSTEONECROSIS	ebi-a-GCST90001507	Osteonecrosis	Weighted mode	19	0.0195377	0.0273451	1.01973	0.966515	1.07587	0.48409	Absolute count	Treg	CD25hi CD45RA+ CD4 not Treg AC
ebi-a-GCST90001507	Osteonecrosis|| id:finngen_R9_M13_OSTEONECROSIS	ebi-a-GCST90001507	Osteonecrosis	Inverse variance weighted	19	0.0248763	0.0214462	1.02519	0.982988	1.0692	0.246075	Absolute count	Treg	CD25hi CD45RA+ CD4 not Treg AC
ebi-a-GCST90001508	Osteonecrosis|| id:finngen_R9_M13_OSTEONECROSIS	ebi-a-GCST90001508	Osteonecrosis	MR Egger	19	0.00342447	0.0279989	1.00343	0.949848	1.06004	0.90409	Relative count	Treg	CD25hi CD45RA+ CD4 not Treg %CD4+
ebi-a-GCST90001508	Osteonecrosis|| id:finngen_R9_M13_OSTEONECROSIS	ebi-a-GCST90001508	Osteonecrosis	Weighted median	19	0.00433345	0.0293879	1.00434	0.948127	1.06389	0.882771	Relative count	Treg	CD25hi CD45RA+ CD4 not Treg %CD4+
ebi-a-GCST90001508	Osteonecrosis|| id:finngen_R9_M13_OSTEONECROSIS	ebi-a-GCST90001508	Osteonecrosis	Simple mode	19	-0.0312911	0.0409949	0.969193	0.894365	1.05028	0.455178	Relative count	Treg	CD25hi CD45RA+ CD4 not Treg %CD4+
ebi-a-GCST90001508	Osteonecrosis|| id:finngen_R9_M13_OSTEONECROSIS	ebi-a-GCST90001508	Osteonecrosis	Weighted mode	19	0.00312274	0.0272361	1.00313	0.950982	1.05813	0.909988	Relative count	Treg	CD25hi CD45RA+ CD4 not Treg %CD4+
ebi-a-GCST90001508	Osteonecrosis|| id:finngen_R9_M13_OSTEONECROSIS	ebi-a-GCST90001508	Osteonecrosis	Inverse variance weighted	19	0.0233767	0.0209888	1.02365	0.982396	1.06664	0.265376	Relative count	Treg	CD25hi CD45RA+ CD4 not Treg %CD4+
ebi-a-GCST90001509	Osteonecrosis|| id:finngen_R9_M13_OSTEONECROSIS	ebi-a-GCST90001509	Osteonecrosis	MR Egger	19	0.00383038	0.0281346	1.00384	0.949981	1.06075	0.893306	Relative count	Treg	CD25hi CD45RA+ CD4 not Treg %T cell
ebi-a-GCST90001509	Osteonecrosis|| id:finngen_R9_M13_OSTEONECROSIS	ebi-a-GCST90001509	Osteonecrosis	Weighted median	19	0.00150166	0.0291215	1.0015	0.94594	1.06033	0.958875	Relative count	Treg	CD25hi CD45RA+ CD4 not Treg %T cell
ebi-a-GCST90001509	Osteonecrosis|| id:finngen_R9_M13_OSTEONECROSIS	ebi-a-GCST90001509	Osteonecrosis	Simple mode	19	-0.0123542	0.0417089	0.987722	0.910188	1.07186	0.770466	Relative count	Treg	CD25hi CD45RA+ CD4 not Treg %T cell
ebi-a-GCST90001509	Osteonecrosis|| id:finngen_R9_M13_OSTEONECROSIS	ebi-a-GCST90001509	Osteonecrosis	Weighted mode	19	0.00497253	0.0272774	1.00498	0.952666	1.06018	0.857389	Relative count	Treg	CD25hi CD45RA+ CD4 not Treg %T cell
ebi-a-GCST90001509	Osteonecrosis|| id:finngen_R9_M13_OSTEONECROSIS	ebi-a-GCST90001509	Osteonecrosis	Inverse variance weighted	19	0.02271	0.0211056	1.02297	0.981516	1.06617	0.281919	Relative count	Treg	CD25hi CD45RA+ CD4 not Treg %T cell
ebi-a-GCST90001510	Osteonecrosis|| id:finngen_R9_M13_OSTEONECROSIS	ebi-a-GCST90001510	Osteonecrosis	MR Egger	19	0.0226968	0.028458	1.02296	0.96746	1.08164	0.436129	Absolute count	Treg	CD25hi CD45RA- CD4 not Treg AC
ebi-a-GCST90001510	Osteonecrosis|| id:finngen_R9_M13_OSTEONECROSIS	ebi-a-GCST90001510	Osteonecrosis	Weighted median	19	-0.000221888	0.0295683	0.999778	0.943484	1.05943	0.994013	Absolute count	Treg	CD25hi CD45RA- CD4 not Treg AC
ebi-a-GCST90001510	Osteonecrosis|| id:finngen_R9_M13_OSTEONECROSIS	ebi-a-GCST90001510	Osteonecrosis	Simple mode	19	-0.0167759	0.0449985	0.983364	0.900349	1.07403	0.713643	Absolute count	Treg	CD25hi CD45RA- CD4 not Treg AC
ebi-a-GCST90001510	Osteonecrosis|| id:finngen_R9_M13_OSTEONECROSIS	ebi-a-GCST90001510	Osteonecrosis	Weighted mode	19	0.00433318	0.0263958	1.00434	0.953703	1.05767	0.871433	Absolute count	Treg	CD25hi CD45RA- CD4 not Treg AC
ebi-a-GCST90001510	Osteonecrosis|| id:finngen_R9_M13_OSTEONECROSIS	ebi-a-GCST90001510	Osteonecrosis	Inverse variance weighted	19	-0.0120754	0.0213234	0.987997	0.947556	1.03016	0.571192	Absolute count	Treg	CD25hi CD45RA- CD4 not Treg AC
ebi-a-GCST90001511	Osteonecrosis|| id:finngen_R9_M13_OSTEONECROSIS	ebi-a-GCST90001511	Osteonecrosis	MR Egger	19	-0.010718	0.027897	0.989339	0.936696	1.04494	0.705595	Relative count	Treg	CD25hi CD45RA- CD4 not Treg %CD4+
ebi-a-GCST90001511	Osteonecrosis|| id:finngen_R9_M13_OSTEONECROSIS	ebi-a-GCST90001511	Osteonecrosis	Weighted median	19	-0.0140903	0.0299789	0.986008	0.929741	1.04568	0.638349	Relative count	Treg	CD25hi CD45RA- CD4 not Treg %CD4+
ebi-a-GCST90001511	Osteonecrosis|| id:finngen_R9_M13_OSTEONECROSIS	ebi-a-GCST90001511	Osteonecrosis	Simple mode	19	-0.0166139	0.0450498	0.983523	0.900404	1.07432	0.716586	Relative count	Treg	CD25hi CD45RA- CD4 not Treg %CD4+
ebi-a-GCST90001511	Osteonecrosis|| id:finngen_R9_M13_OSTEONECROSIS	ebi-a-GCST90001511	Osteonecrosis	Weighted mode	19	-0.0135386	0.0278957	0.986553	0.93406	1.04199	0.633298	Relative count	Treg	CD25hi CD45RA- CD4 not Treg %CD4+
ebi-a-GCST90001511	Osteonecrosis|| id:finngen_R9_M13_OSTEONECROSIS	ebi-a-GCST90001511	Osteonecrosis	Inverse variance weighted	19	-0.0169475	0.0209125	0.983195	0.94371	1.02433	0.417708	Relative count	Treg	CD25hi CD45RA- CD4 not Treg %CD4+
ebi-a-GCST90001512	Osteonecrosis|| id:finngen_R9_M13_OSTEONECROSIS	ebi-a-GCST90001512	Osteonecrosis	MR Egger	19	-0.0148495	0.0286011	0.98526	0.931548	1.04207	0.610318	Relative count	Treg	CD25hi CD45RA- CD4 not Treg %T cell
ebi-a-GCST90001512	Osteonecrosis|| id:finngen_R9_M13_OSTEONECROSIS	ebi-a-GCST90001512	Osteonecrosis	Weighted median	19	-0.0228347	0.0301879	0.977424	0.921269	1.037	0.449399	Relative count	Treg	CD25hi CD45RA- CD4 not Treg %T cell
ebi-a-GCST90001512	Osteonecrosis|| id:finngen_R9_M13_OSTEONECROSIS	ebi-a-GCST90001512	Osteonecrosis	Simple mode	19	0.00708598	0.0475781	1.00711	0.917441	1.10555	0.883262	Relative count	Treg	CD25hi CD45RA- CD4 not Treg %T cell
ebi-a-GCST90001512	Osteonecrosis|| id:finngen_R9_M13_OSTEONECROSIS	ebi-a-GCST90001512	Osteonecrosis	Weighted mode	19	-0.0196424	0.0257024	0.980549	0.932376	1.03121	0.454636	Relative count	Treg	CD25hi CD45RA- CD4 not Treg %T cell
ebi-a-GCST90001512	Osteonecrosis|| id:finngen_R9_M13_OSTEONECROSIS	ebi-a-GCST90001512	Osteonecrosis	Inverse variance weighted	19	-0.019431	0.0209018	0.980757	0.941389	1.02177	0.352561	Relative count	Treg	CD25hi CD45RA- CD4 not Treg %T cell
ebi-a-GCST90001513	Osteonecrosis|| id:finngen_R9_M13_OSTEONECROSIS	ebi-a-GCST90001513	Osteonecrosis	MR Egger	19	0.013959	0.0277635	1.01406	0.96035	1.07077	0.62157	Absolute count	Treg	CD4 Treg AC
ebi-a-GCST90001513	Osteonecrosis|| id:finngen_R9_M13_OSTEONECROSIS	ebi-a-GCST90001513	Osteonecrosis	Weighted median	19	0.000809972	0.0292901	1.00081	0.944973	1.05995	0.977939	Absolute count	Treg	CD4 Treg AC
ebi-a-GCST90001513	Osteonecrosis|| id:finngen_R9_M13_OSTEONECROSIS	ebi-a-GCST90001513	Osteonecrosis	Simple mode	19	0.00127958	0.0401222	1.00128	0.925557	1.0832	0.974909	Absolute count	Treg	CD4 Treg AC
ebi-a-GCST90001513	Osteonecrosis|| id:finngen_R9_M13_OSTEONECROSIS	ebi-a-GCST90001513	Osteonecrosis	Weighted mode	19	0.00127958	0.0259006	1.00128	0.951719	1.05342	0.961142	Absolute count	Treg	CD4 Treg AC
ebi-a-GCST90001513	Osteonecrosis|| id:finngen_R9_M13_OSTEONECROSIS	ebi-a-GCST90001513	Osteonecrosis	Inverse variance weighted	19	-0.00204573	0.0208016	0.997956	0.958087	1.03949	0.921659	Absolute count	Treg	CD4 Treg AC
ebi-a-GCST90001514	Osteonecrosis|| id:finngen_R9_M13_OSTEONECROSIS	ebi-a-GCST90001514	Osteonecrosis	MR Egger	19	0.0627715	0.0377533	1.06478	0.988838	1.14656	0.114703	Absolute count	Myeloid cell	HSC AC
ebi-a-GCST90001514	Osteonecrosis|| id:finngen_R9_M13_OSTEONECROSIS	ebi-a-GCST90001514	Osteonecrosis	Weighted median	19	0.0459801	0.0413453	1.04705	0.965551	1.13544	0.266096	Absolute count	Myeloid cell	HSC AC
ebi-a-GCST90001514	Osteonecrosis|| id:finngen_R9_M13_OSTEONECROSIS	ebi-a-GCST90001514	Osteonecrosis	Simple mode	19	-0.0824062	0.0771943	0.920898	0.791594	1.07132	0.299848	Absolute count	Myeloid cell	HSC AC
ebi-a-GCST90001514	Osteonecrosis|| id:finngen_R9_M13_OSTEONECROSIS	ebi-a-GCST90001514	Osteonecrosis	Weighted mode	19	0.0865162	0.0429413	1.09037	1.00235	1.18611	0.0591178	Absolute count	Myeloid cell	HSC AC
ebi-a-GCST90001514	Osteonecrosis|| id:finngen_R9_M13_OSTEONECROSIS	ebi-a-GCST90001514	Osteonecrosis	Inverse variance weighted	19	0.0205605	0.0281166	1.02077	0.966042	1.07861	0.464622	Absolute count	Myeloid cell	HSC AC
ebi-a-GCST90001515	Osteonecrosis|| id:finngen_R9_M13_OSTEONECROSIS	ebi-a-GCST90001515	Osteonecrosis	MR Egger	19	-0.00443604	0.0397245	0.995574	0.920999	1.07619	0.912393	Absolute count	Myeloid cell	Im MDSC AC
ebi-a-GCST90001515	Osteonecrosis|| id:finngen_R9_M13_OSTEONECROSIS	ebi-a-GCST90001515	Osteonecrosis	Weighted median	19	0.0335034	0.041223	1.03407	0.953807	1.12109	0.41637	Absolute count	Myeloid cell	Im MDSC AC
ebi-a-GCST90001515	Osteonecrosis|| id:finngen_R9_M13_OSTEONECROSIS	ebi-a-GCST90001515	Osteonecrosis	Simple mode	19	0.00791238	0.0649892	1.00794	0.887394	1.14487	0.904447	Absolute count	Myeloid cell	Im MDSC AC
ebi-a-GCST90001515	Osteonecrosis|| id:finngen_R9_M13_OSTEONECROSIS	ebi-a-GCST90001515	Osteonecrosis	Weighted mode	19	0.0104533	0.0448994	1.01051	0.925381	1.10347	0.818531	Absolute count	Myeloid cell	Im MDSC AC
ebi-a-GCST90001515	Osteonecrosis|| id:finngen_R9_M13_OSTEONECROSIS	ebi-a-GCST90001515	Osteonecrosis	Inverse variance weighted	19	0.00644466	0.0292412	1.00647	0.950404	1.06583	0.825562	Absolute count	Myeloid cell	Im MDSC AC
ebi-a-GCST90001516	Osteonecrosis|| id:finngen_R9_M13_OSTEONECROSIS	ebi-a-GCST90001516	Osteonecrosis	MR Egger	19	0.00668093	0.0391037	1.0067	0.932429	1.08689	0.866357	Relative count	Myeloid cell	Im MDSC %CD33dim HLA DR- CD66b-
ebi-a-GCST90001516	Osteonecrosis|| id:finngen_R9_M13_OSTEONECROSIS	ebi-a-GCST90001516	Osteonecrosis	Weighted median	19	0.00106096	0.0385543	1.00106	0.928202	1.07964	0.978046	Relative count	Myeloid cell	Im MDSC %CD33dim HLA DR- CD66b-
ebi-a-GCST90001516	Osteonecrosis|| id:finngen_R9_M13_OSTEONECROSIS	ebi-a-GCST90001516	Osteonecrosis	Simple mode	19	-0.0145265	0.0549214	0.985579	0.884996	1.09759	0.794403	Relative count	Myeloid cell	Im MDSC %CD33dim HLA DR- CD66b-
ebi-a-GCST90001516	Osteonecrosis|| id:finngen_R9_M13_OSTEONECROSIS	ebi-a-GCST90001516	Osteonecrosis	Weighted mode	19	-0.00330246	0.0372489	0.996703	0.926529	1.07219	0.930332	Relative count	Myeloid cell	Im MDSC %CD33dim HLA DR- CD66b-
ebi-a-GCST90001516	Osteonecrosis|| id:finngen_R9_M13_OSTEONECROSIS	ebi-a-GCST90001516	Osteonecrosis	Inverse variance weighted	19	0.0237939	0.0287672	1.02408	0.967935	1.08348	0.408169	Relative count	Myeloid cell	Im MDSC %CD33dim HLA DR- CD66b-
ebi-a-GCST90001517	Osteonecrosis|| id:finngen_R9_M13_OSTEONECROSIS	ebi-a-GCST90001517	Osteonecrosis	MR Egger	19	-0.0289555	0.0435823	0.97146	0.891922	1.05809	0.515354	Absolute count	Myeloid cell	CD33br HLA DR+ AC
ebi-a-GCST90001517	Osteonecrosis|| id:finngen_R9_M13_OSTEONECROSIS	ebi-a-GCST90001517	Osteonecrosis	Weighted median	19	0.0175329	0.0451983	1.01769	0.93141	1.11196	0.698082	Absolute count	Myeloid cell	CD33br HLA DR+ AC
ebi-a-GCST90001517	Osteonecrosis|| id:finngen_R9_M13_OSTEONECROSIS	ebi-a-GCST90001517	Osteonecrosis	Simple mode	19	-0.108726	0.0851286	0.896976	0.759133	1.05985	0.217763	Absolute count	Myeloid cell	CD33br HLA DR+ AC
ebi-a-GCST90001517	Osteonecrosis|| id:finngen_R9_M13_OSTEONECROSIS	ebi-a-GCST90001517	Osteonecrosis	Weighted mode	19	0.00984293	0.0478283	1.00989	0.919523	1.10914	0.839259	Absolute count	Myeloid cell	CD33br HLA DR+ AC
ebi-a-GCST90001517	Osteonecrosis|| id:finngen_R9_M13_OSTEONECROSIS	ebi-a-GCST90001517	Osteonecrosis	Inverse variance weighted	19	-0.0354974	0.0312201	0.965125	0.907838	1.02603	0.255536	Absolute count	Myeloid cell	CD33br HLA DR+ AC
ebi-a-GCST90001518	Osteonecrosis|| id:finngen_R9_M13_OSTEONECROSIS	ebi-a-GCST90001518	Osteonecrosis	Inverse variance weighted	19	-0.038846	0.0289803	0.961899	0.908784	1.01812	0.180106	Absolute count	Myeloid cell	CD33br HLA DR+ CD14- AC
ebi-a-GCST90001518	Osteonecrosis|| id:finngen_R9_M13_OSTEONECROSIS	ebi-a-GCST90001518	Osteonecrosis	MR Egger	19	-0.0408894	0.0393635	0.959935	0.888659	1.03693	0.313463	Absolute count	Myeloid cell	CD33br HLA DR+ CD14- AC
ebi-a-GCST90001518	Osteonecrosis|| id:finngen_R9_M13_OSTEONECROSIS	ebi-a-GCST90001518	Osteonecrosis	Weighted median	19	-0.006687	0.0447072	0.993335	0.909998	1.0843	0.881101	Absolute count	Myeloid cell	CD33br HLA DR+ CD14- AC
ebi-a-GCST90001518	Osteonecrosis|| id:finngen_R9_M13_OSTEONECROSIS	ebi-a-GCST90001518	Osteonecrosis	Simple mode	19	0.00746653	0.0724321	1.00749	0.874152	1.16118	0.919037	Absolute count	Myeloid cell	CD33br HLA DR+ CD14- AC
ebi-a-GCST90001518	Osteonecrosis|| id:finngen_R9_M13_OSTEONECROSIS	ebi-a-GCST90001518	Osteonecrosis	Weighted mode	19	-3.91772e-07	0.042205	1	0.920607	1.08624	0.999993	Absolute count	Myeloid cell	CD33br HLA DR+ CD14- AC
ebi-a-GCST90001519	Osteonecrosis|| id:finngen_R9_M13_OSTEONECROSIS	ebi-a-GCST90001519	Osteonecrosis	MR Egger	19	-0.0673516	0.0397337	0.934866	0.864824	1.01058	0.108298	Relative count	Myeloid cell	CD33br HLA DR+ CD14- %CD33br HLA DR+
ebi-a-GCST90001519	Osteonecrosis|| id:finngen_R9_M13_OSTEONECROSIS	ebi-a-GCST90001519	Osteonecrosis	Weighted median	19	-0.0584432	0.042255	0.943232	0.868261	1.02468	0.166632	Relative count	Myeloid cell	CD33br HLA DR+ CD14- %CD33br HLA DR+
ebi-a-GCST90001519	Osteonecrosis|| id:finngen_R9_M13_OSTEONECROSIS	ebi-a-GCST90001519	Osteonecrosis	Simple mode	19	0.089715	0.0707098	1.09386	0.952299	1.25647	0.220683	Relative count	Myeloid cell	CD33br HLA DR+ CD14- %CD33br HLA DR+
ebi-a-GCST90001519	Osteonecrosis|| id:finngen_R9_M13_OSTEONECROSIS	ebi-a-GCST90001519	Osteonecrosis	Weighted mode	19	-0.065496	0.0425915	0.936603	0.86159	1.01815	0.141497	Relative count	Myeloid cell	CD33br HLA DR+ CD14- %CD33br HLA DR+
ebi-a-GCST90001519	Osteonecrosis|| id:finngen_R9_M13_OSTEONECROSIS	ebi-a-GCST90001519	Osteonecrosis	Inverse variance weighted	19	-0.0151914	0.0292355	0.984923	0.930072	1.04301	0.603327	Relative count	Myeloid cell	CD33br HLA DR+ CD14- %CD33br HLA DR+
ebi-a-GCST90001520	Osteonecrosis|| id:finngen_R9_M13_OSTEONECROSIS	ebi-a-GCST90001520	Osteonecrosis	MR Egger	19	-0.00620376	0.0462641	0.993815	0.907664	1.08814	0.894902	Absolute count	Myeloid cell	CD33br HLA DR+ CD14dim AC
ebi-a-GCST90001520	Osteonecrosis|| id:finngen_R9_M13_OSTEONECROSIS	ebi-a-GCST90001520	Osteonecrosis	Weighted median	19	-0.0355699	0.0492477	0.965055	0.876257	1.06285	0.470131	Absolute count	Myeloid cell	CD33br HLA DR+ CD14dim AC
ebi-a-GCST90001520	Osteonecrosis|| id:finngen_R9_M13_OSTEONECROSIS	ebi-a-GCST90001520	Osteonecrosis	Simple mode	19	-0.134244	0.0846277	0.874377	0.740734	1.03213	0.130085	Absolute count	Myeloid cell	CD33br HLA DR+ CD14dim AC
ebi-a-GCST90001520	Osteonecrosis|| id:finngen_R9_M13_OSTEONECROSIS	ebi-a-GCST90001520	Osteonecrosis	Weighted mode	19	-0.0456822	0.0543908	0.955346	0.858741	1.06282	0.411988	Absolute count	Myeloid cell	CD33br HLA DR+ CD14dim AC
ebi-a-GCST90001520	Osteonecrosis|| id:finngen_R9_M13_OSTEONECROSIS	ebi-a-GCST90001520	Osteonecrosis	Inverse variance weighted	19	-0.028955	0.0335965	0.97146	0.909551	1.03758	0.388773	Absolute count	Myeloid cell	CD33br HLA DR+ CD14dim AC
ebi-a-GCST90001521	Osteonecrosis|| id:finngen_R9_M13_OSTEONECROSIS	ebi-a-GCST90001521	Osteonecrosis	MR Egger	19	0.0444726	0.0395868	1.04548	0.967425	1.12983	0.276874	Relative count	Myeloid cell	CD33br HLA DR+ CD14dim %CD33br HLA DR+
ebi-a-GCST90001521	Osteonecrosis|| id:finngen_R9_M13_OSTEONECROSIS	ebi-a-GCST90001521	Osteonecrosis	Weighted median	19	0.0179643	0.0436007	1.01813	0.934734	1.10896	0.680326	Relative count	Myeloid cell	CD33br HLA DR+ CD14dim %CD33br HLA DR+
ebi-a-GCST90001521	Osteonecrosis|| id:finngen_R9_M13_OSTEONECROSIS	ebi-a-GCST90001521	Osteonecrosis	Simple mode	19	0.00874539	0.0690625	1.00878	0.881071	1.15501	0.900637	Relative count	Myeloid cell	CD33br HLA DR+ CD14dim %CD33br HLA DR+
ebi-a-GCST90001521	Osteonecrosis|| id:finngen_R9_M13_OSTEONECROSIS	ebi-a-GCST90001521	Osteonecrosis	Weighted mode	19	0.0327452	0.0482763	1.03329	0.939999	1.13583	0.506216	Relative count	Myeloid cell	CD33br HLA DR+ CD14dim %CD33br HLA DR+
ebi-a-GCST90001521	Osteonecrosis|| id:finngen_R9_M13_OSTEONECROSIS	ebi-a-GCST90001521	Osteonecrosis	Inverse variance weighted	19	0.0150454	0.0291222	1.01516	0.958837	1.07479	0.605415	Relative count	Myeloid cell	CD33br HLA DR+ CD14dim %CD33br HLA DR+
ebi-a-GCST90001522	Osteonecrosis|| id:finngen_R9_M13_OSTEONECROSIS	ebi-a-GCST90001522	Osteonecrosis	MR Egger	19	-0.0111795	0.0394687	0.988883	0.915268	1.06842	0.780405	Absolute count	Myeloid cell	CD33- HLA DR- AC
ebi-a-GCST90001522	Osteonecrosis|| id:finngen_R9_M13_OSTEONECROSIS	ebi-a-GCST90001522	Osteonecrosis	Weighted median	19	-0.00487735	0.043141	0.995135	0.914449	1.08294	0.909986	Absolute count	Myeloid cell	CD33- HLA DR- AC
ebi-a-GCST90001522	Osteonecrosis|| id:finngen_R9_M13_OSTEONECROSIS	ebi-a-GCST90001522	Osteonecrosis	Simple mode	19	0.00191282	0.0641513	1.00191	0.883536	1.13615	0.976541	Absolute count	Myeloid cell	CD33- HLA DR- AC
ebi-a-GCST90001522	Osteonecrosis|| id:finngen_R9_M13_OSTEONECROSIS	ebi-a-GCST90001522	Osteonecrosis	Weighted mode	19	-0.0101316	0.0459875	0.98992	0.904596	1.08329	0.828108	Absolute count	Myeloid cell	CD33- HLA DR- AC
ebi-a-GCST90001522	Osteonecrosis|| id:finngen_R9_M13_OSTEONECROSIS	ebi-a-GCST90001522	Osteonecrosis	Inverse variance weighted	19	-0.0221772	0.0290697	0.978067	0.923898	1.03541	0.445524	Absolute count	Myeloid cell	CD33- HLA DR- AC
ebi-a-GCST90001523	Osteonecrosis|| id:finngen_R9_M13_OSTEONECROSIS	ebi-a-GCST90001523	Osteonecrosis	Inverse variance weighted	19	-0.0418576	0.0305386	0.959006	0.903289	1.01816	0.170486	Absolute count	Myeloid cell	CD33- HLA DR+ AC
ebi-a-GCST90001523	Osteonecrosis|| id:finngen_R9_M13_OSTEONECROSIS	ebi-a-GCST90001523	Osteonecrosis	MR Egger	19	-0.00998636	0.041143	0.990063	0.913359	1.07321	0.811124	Absolute count	Myeloid cell	CD33- HLA DR+ AC
ebi-a-GCST90001523	Osteonecrosis|| id:finngen_R9_M13_OSTEONECROSIS	ebi-a-GCST90001523	Osteonecrosis	Weighted median	19	-0.0060367	0.0432772	0.993981	0.913146	1.08197	0.889063	Absolute count	Myeloid cell	CD33- HLA DR+ AC
ebi-a-GCST90001523	Osteonecrosis|| id:finngen_R9_M13_OSTEONECROSIS	ebi-a-GCST90001523	Osteonecrosis	Simple mode	19	-0.235203	0.0774241	0.790411	0.679122	0.919936	0.00707749	Absolute count	Myeloid cell	CD33- HLA DR+ AC
ebi-a-GCST90001523	Osteonecrosis|| id:finngen_R9_M13_OSTEONECROSIS	ebi-a-GCST90001523	Osteonecrosis	Weighted mode	19	0.00215375	0.0387203	1.00216	0.928915	1.08117	0.956255	Absolute count	Myeloid cell	CD33- HLA DR+ AC
ebi-a-GCST90001524	Osteonecrosis|| id:finngen_R9_M13_OSTEONECROSIS	ebi-a-GCST90001524	Osteonecrosis	MR Egger	19	-0.0248187	0.0374825	0.975487	0.906391	1.04985	0.516757	Absolute count	Myeloid cell	Gr MDSC AC
ebi-a-GCST90001524	Osteonecrosis|| id:finngen_R9_M13_OSTEONECROSIS	ebi-a-GCST90001524	Osteonecrosis	Weighted median	19	0.00238907	0.0374632	1.00239	0.931426	1.07877	0.949153	Absolute count	Myeloid cell	Gr MDSC AC
ebi-a-GCST90001524	Osteonecrosis|| id:finngen_R9_M13_OSTEONECROSIS	ebi-a-GCST90001524	Osteonecrosis	Simple mode	19	0.0176311	0.0524806	1.01779	0.9183	1.12805	0.740789	Absolute count	Myeloid cell	Gr MDSC AC
ebi-a-GCST90001524	Osteonecrosis|| id:finngen_R9_M13_OSTEONECROSIS	ebi-a-GCST90001524	Osteonecrosis	Weighted mode	19	0.00572377	0.0378119	1.00574	0.933899	1.08311	0.881364	Absolute count	Myeloid cell	Gr MDSC AC
ebi-a-GCST90001524	Osteonecrosis|| id:finngen_R9_M13_OSTEONECROSIS	ebi-a-GCST90001524	Osteonecrosis	Inverse variance weighted	19	-0.00854106	0.0275716	0.991495	0.939337	1.04655	0.75673	Absolute count	Myeloid cell	Gr MDSC AC
ebi-a-GCST90001525	Osteonecrosis|| id:finngen_R9_M13_OSTEONECROSIS	ebi-a-GCST90001525	Osteonecrosis	Inverse variance weighted	19	-0.0439033	0.0283932	0.957047	0.905241	1.01182	0.122042	Absolute count	Myeloid cell	CD33dim HLA DR+ CD11b+ AC
ebi-a-GCST90001525	Osteonecrosis|| id:finngen_R9_M13_OSTEONECROSIS	ebi-a-GCST90001525	Osteonecrosis	MR Egger	19	-0.0304784	0.0385599	0.969981	0.899374	1.04613	0.440172	Absolute count	Myeloid cell	CD33dim HLA DR+ CD11b+ AC
ebi-a-GCST90001525	Osteonecrosis|| id:finngen_R9_M13_OSTEONECROSIS	ebi-a-GCST90001525	Osteonecrosis	Weighted median	19	-0.0116554	0.042296	0.988412	0.909777	1.07384	0.78288	Absolute count	Myeloid cell	CD33dim HLA DR+ CD11b+ AC
ebi-a-GCST90001525	Osteonecrosis|| id:finngen_R9_M13_OSTEONECROSIS	ebi-a-GCST90001525	Osteonecrosis	Simple mode	19	-0.0394793	0.0658431	0.96129	0.844904	1.09371	0.556248	Absolute count	Myeloid cell	CD33dim HLA DR+ CD11b+ AC
ebi-a-GCST90001525	Osteonecrosis|| id:finngen_R9_M13_OSTEONECROSIS	ebi-a-GCST90001525	Osteonecrosis	Weighted mode	19	-0.0236965	0.0409471	0.976582	0.901268	1.05819	0.569957	Absolute count	Myeloid cell	CD33dim HLA DR+ CD11b+ AC
ebi-a-GCST90001526	Osteonecrosis|| id:finngen_R9_M13_OSTEONECROSIS	ebi-a-GCST90001526	Osteonecrosis	MR Egger	19	0.00297395	0.04033	1.00298	0.926749	1.08548	0.942078	Relative count	Myeloid cell	CD33dim HLA DR+ CD11b+ %CD33dim HLA DR+
ebi-a-GCST90001526	Osteonecrosis|| id:finngen_R9_M13_OSTEONECROSIS	ebi-a-GCST90001526	Osteonecrosis	Weighted median	19	-0.0043708	0.0431296	0.995639	0.914933	1.08346	0.91928	Relative count	Myeloid cell	CD33dim HLA DR+ CD11b+ %CD33dim HLA DR+
ebi-a-GCST90001526	Osteonecrosis|| id:finngen_R9_M13_OSTEONECROSIS	ebi-a-GCST90001526	Osteonecrosis	Simple mode	19	0.0584002	0.0701379	1.06014	0.923975	1.21637	0.415955	Relative count	Myeloid cell	CD33dim HLA DR+ CD11b+ %CD33dim HLA DR+
ebi-a-GCST90001526	Osteonecrosis|| id:finngen_R9_M13_OSTEONECROSIS	ebi-a-GCST90001526	Osteonecrosis	Weighted mode	19	0.0199367	0.0435734	1.02014	0.93663	1.11109	0.652755	Relative count	Myeloid cell	CD33dim HLA DR+ CD11b+ %CD33dim HLA DR+
ebi-a-GCST90001526	Osteonecrosis|| id:finngen_R9_M13_OSTEONECROSIS	ebi-a-GCST90001526	Osteonecrosis	Inverse variance weighted	19	0.00458912	0.0295162	1.0046	0.948131	1.06443	0.876444	Relative count	Myeloid cell	CD33dim HLA DR+ CD11b+ %CD33dim HLA DR+
ebi-a-GCST90001527	Osteonecrosis|| id:finngen_R9_M13_OSTEONECROSIS	ebi-a-GCST90001527	Osteonecrosis	Inverse variance weighted	19	-0.0479775	0.0274604	0.953155	0.90321	1.00586	0.0806102	Absolute count	Myeloid cell	CD33dim HLA DR+ CD11b- AC
ebi-a-GCST90001527	Osteonecrosis|| id:finngen_R9_M13_OSTEONECROSIS	ebi-a-GCST90001527	Osteonecrosis	MR Egger	19	-0.0375804	0.0372922	0.963117	0.895231	1.03615	0.327713	Absolute count	Myeloid cell	CD33dim HLA DR+ CD11b- AC
ebi-a-GCST90001527	Osteonecrosis|| id:finngen_R9_M13_OSTEONECROSIS	ebi-a-GCST90001527	Osteonecrosis	Weighted median	19	-0.0357829	0.0397332	0.96485	0.892561	1.04299	0.367813	Absolute count	Myeloid cell	CD33dim HLA DR+ CD11b- AC
ebi-a-GCST90001527	Osteonecrosis|| id:finngen_R9_M13_OSTEONECROSIS	ebi-a-GCST90001527	Osteonecrosis	Simple mode	19	-0.0212072	0.060833	0.979016	0.868976	1.10299	0.731424	Absolute count	Myeloid cell	CD33dim HLA DR+ CD11b- AC
ebi-a-GCST90001527	Osteonecrosis|| id:finngen_R9_M13_OSTEONECROSIS	ebi-a-GCST90001527	Osteonecrosis	Weighted mode	19	-0.0249622	0.041961	0.975347	0.898341	1.05895	0.559321	Absolute count	Myeloid cell	CD33dim HLA DR+ CD11b- AC
ebi-a-GCST90001528	Osteonecrosis|| id:finngen_R9_M13_OSTEONECROSIS	ebi-a-GCST90001528	Osteonecrosis	MR Egger	19	-0.00750102	0.0410536	0.992527	0.915792	1.07569	0.857185	Relative count	Myeloid cell	CD33dim HLA DR+ CD11b- %CD33dim HLA DR+
ebi-a-GCST90001528	Osteonecrosis|| id:finngen_R9_M13_OSTEONECROSIS	ebi-a-GCST90001528	Osteonecrosis	Weighted median	19	0.0164934	0.0449854	1.01663	0.93083	1.11034	0.713889	Relative count	Myeloid cell	CD33dim HLA DR+ CD11b- %CD33dim HLA DR+
ebi-a-GCST90001528	Osteonecrosis|| id:finngen_R9_M13_OSTEONECROSIS	ebi-a-GCST90001528	Osteonecrosis	Simple mode	19	-0.0769818	0.0710863	0.925907	0.805485	1.06433	0.293131	Relative count	Myeloid cell	CD33dim HLA DR+ CD11b- %CD33dim HLA DR+
ebi-a-GCST90001528	Osteonecrosis|| id:finngen_R9_M13_OSTEONECROSIS	ebi-a-GCST90001528	Osteonecrosis	Weighted mode	19	-0.0177727	0.0475528	0.982384	0.89496	1.07835	0.712958	Relative count	Myeloid cell	CD33dim HLA DR+ CD11b- %CD33dim HLA DR+
ebi-a-GCST90001528	Osteonecrosis|| id:finngen_R9_M13_OSTEONECROSIS	ebi-a-GCST90001528	Osteonecrosis	Inverse variance weighted	19	-0.00669724	0.0295353	0.993325	0.937455	1.05252	0.820615	Relative count	Myeloid cell	CD33dim HLA DR+ CD11b- %CD33dim HLA DR+
ebi-a-GCST90001529	Osteonecrosis|| id:finngen_R9_M13_OSTEONECROSIS	ebi-a-GCST90001529	Osteonecrosis	MR Egger	19	-0.0291987	0.0392944	0.971223	0.899231	1.04898	0.467581	Absolute count	Myeloid cell	CD66b++ myeloid cell AC
ebi-a-GCST90001529	Osteonecrosis|| id:finngen_R9_M13_OSTEONECROSIS	ebi-a-GCST90001529	Osteonecrosis	Weighted median	19	-0.00777259	0.0399154	0.992258	0.917588	1.073	0.845607	Absolute count	Myeloid cell	CD66b++ myeloid cell AC
ebi-a-GCST90001529	Osteonecrosis|| id:finngen_R9_M13_OSTEONECROSIS	ebi-a-GCST90001529	Osteonecrosis	Simple mode	19	0.00455639	0.0547524	1.00457	0.902345	1.11837	0.934597	Absolute count	Myeloid cell	CD66b++ myeloid cell AC
ebi-a-GCST90001529	Osteonecrosis|| id:finngen_R9_M13_OSTEONECROSIS	ebi-a-GCST90001529	Osteonecrosis	Weighted mode	19	-0.00616302	0.0392632	0.993856	0.920242	1.07336	0.877018	Absolute count	Myeloid cell	CD66b++ myeloid cell AC
ebi-a-GCST90001529	Osteonecrosis|| id:finngen_R9_M13_OSTEONECROSIS	ebi-a-GCST90001529	Osteonecrosis	Inverse variance weighted	19	-0.0149307	0.0289141	0.98518	0.930901	1.04262	0.605588	Absolute count	Myeloid cell	CD66b++ myeloid cell AC
ebi-a-GCST90001530	Osteonecrosis|| id:finngen_R9_M13_OSTEONECROSIS	ebi-a-GCST90001530	Osteonecrosis	MR Egger	19	-0.0124809	0.0394392	0.987597	0.914131	1.06697	0.755507	Absolute count	Myeloid cell	Mo MDSC AC
ebi-a-GCST90001530	Osteonecrosis|| id:finngen_R9_M13_OSTEONECROSIS	ebi-a-GCST90001530	Osteonecrosis	Weighted median	19	0.00657008	0.0402095	1.00659	0.930307	1.08913	0.870207	Absolute count	Myeloid cell	Mo MDSC AC
ebi-a-GCST90001530	Osteonecrosis|| id:finngen_R9_M13_OSTEONECROSIS	ebi-a-GCST90001530	Osteonecrosis	Simple mode	19	0.00486326	0.0594462	1.00488	0.894356	1.12905	0.935701	Absolute count	Myeloid cell	Mo MDSC AC
ebi-a-GCST90001530	Osteonecrosis|| id:finngen_R9_M13_OSTEONECROSIS	ebi-a-GCST90001530	Osteonecrosis	Weighted mode	19	0.00486326	0.0348748	1.00488	0.938482	1.07596	0.890644	Absolute count	Myeloid cell	Mo MDSC AC
ebi-a-GCST90001530	Osteonecrosis|| id:finngen_R9_M13_OSTEONECROSIS	ebi-a-GCST90001530	Osteonecrosis	Inverse variance weighted	19	0.0124842	0.0290258	1.01256	0.956565	1.07184	0.667117	Absolute count	Myeloid cell	Mo MDSC AC
ebi-a-GCST90001531	Osteonecrosis|| id:finngen_R9_M13_OSTEONECROSIS	ebi-a-GCST90001531	Osteonecrosis	MR Egger	19	-0.0377913	0.0396194	0.962914	0.890969	1.04067	0.353522	Absolute count	Myeloid cell	CD33dim HLA DR- AC
ebi-a-GCST90001531	Osteonecrosis|| id:finngen_R9_M13_OSTEONECROSIS	ebi-a-GCST90001531	Osteonecrosis	Weighted median	19	-0.0140874	0.0444406	0.986011	0.90376	1.07575	0.751249	Absolute count	Myeloid cell	CD33dim HLA DR- AC
ebi-a-GCST90001531	Osteonecrosis|| id:finngen_R9_M13_OSTEONECROSIS	ebi-a-GCST90001531	Osteonecrosis	Simple mode	19	-0.0769719	0.0669526	0.925916	0.812045	1.05575	0.265335	Absolute count	Myeloid cell	CD33dim HLA DR- AC
ebi-a-GCST90001531	Osteonecrosis|| id:finngen_R9_M13_OSTEONECROSIS	ebi-a-GCST90001531	Osteonecrosis	Weighted mode	19	-0.0366339	0.0434441	0.964029	0.885339	1.04971	0.410159	Absolute count	Myeloid cell	CD33dim HLA DR- AC
ebi-a-GCST90001531	Osteonecrosis|| id:finngen_R9_M13_OSTEONECROSIS	ebi-a-GCST90001531	Osteonecrosis	Inverse variance weighted	19	-0.0180046	0.0291306	0.982157	0.92765	1.03987	0.536534	Absolute count	Myeloid cell	CD33dim HLA DR- AC
ebi-a-GCST90001532	Osteonecrosis|| id:finngen_R9_M13_OSTEONECROSIS	ebi-a-GCST90001532	Osteonecrosis	MR Egger	19	-0.0443128	0.0418934	0.956655	0.881241	1.03852	0.304969	Absolute count	Myeloid cell	Basophil AC
ebi-a-GCST90001532	Osteonecrosis|| id:finngen_R9_M13_OSTEONECROSIS	ebi-a-GCST90001532	Osteonecrosis	Weighted median	19	-0.0384171	0.0434665	0.962311	0.883723	1.04789	0.376787	Absolute count	Myeloid cell	Basophil AC
ebi-a-GCST90001532	Osteonecrosis|| id:finngen_R9_M13_OSTEONECROSIS	ebi-a-GCST90001532	Osteonecrosis	Simple mode	19	-0.0612284	0.062969	0.940608	0.831397	1.06417	0.343759	Absolute count	Myeloid cell	Basophil AC
ebi-a-GCST90001532	Osteonecrosis|| id:finngen_R9_M13_OSTEONECROSIS	ebi-a-GCST90001532	Osteonecrosis	Weighted mode	19	-0.0381302	0.0421638	0.962588	0.886237	1.04552	0.377764	Absolute count	Myeloid cell	Basophil AC
ebi-a-GCST90001532	Osteonecrosis|| id:finngen_R9_M13_OSTEONECROSIS	ebi-a-GCST90001532	Osteonecrosis	Inverse variance weighted	19	-0.0191964	0.030659	0.980987	0.923774	1.04174	0.531234	Absolute count	Myeloid cell	Basophil AC
ebi-a-GCST90001533	Osteonecrosis|| id:finngen_R9_M13_OSTEONECROSIS	ebi-a-GCST90001533	Osteonecrosis	MR Egger	19	-0.0162756	0.0389762	0.983856	0.911495	1.06196	0.681482	Relative count	Myeloid cell	Basophil %CD33dim HLA DR- CD66b-
ebi-a-GCST90001533	Osteonecrosis|| id:finngen_R9_M13_OSTEONECROSIS	ebi-a-GCST90001533	Osteonecrosis	Weighted median	19	-0.000433464	0.0392656	0.999567	0.925525	1.07953	0.991192	Relative count	Myeloid cell	Basophil %CD33dim HLA DR- CD66b-
ebi-a-GCST90001533	Osteonecrosis|| id:finngen_R9_M13_OSTEONECROSIS	ebi-a-GCST90001533	Osteonecrosis	Simple mode	19	-0.0147735	0.0540841	0.985335	0.88623	1.09552	0.787841	Relative count	Myeloid cell	Basophil %CD33dim HLA DR- CD66b-
ebi-a-GCST90001533	Osteonecrosis|| id:finngen_R9_M13_OSTEONECROSIS	ebi-a-GCST90001533	Osteonecrosis	Weighted mode	19	-0.00538197	0.0363833	0.994632	0.926174	1.06815	0.884047	Relative count	Myeloid cell	Basophil %CD33dim HLA DR- CD66b-
ebi-a-GCST90001533	Osteonecrosis|| id:finngen_R9_M13_OSTEONECROSIS	ebi-a-GCST90001533	Osteonecrosis	Inverse variance weighted	19	-0.00192874	0.028696	0.998073	0.943487	1.05582	0.946412	Relative count	Myeloid cell	Basophil %CD33dim HLA DR- CD66b-
ebi-a-GCST90001534	Osteonecrosis|| id:finngen_R9_M13_OSTEONECROSIS	ebi-a-GCST90001534	Osteonecrosis	MR Egger	19	0.0382515	0.0287219	1.03899	0.982118	1.09916	0.200512	Absolute count	Maturation stages of T cell	CD45RA- CD4+ AC
ebi-a-GCST90001534	Osteonecrosis|| id:finngen_R9_M13_OSTEONECROSIS	ebi-a-GCST90001534	Osteonecrosis	Weighted median	19	0.00732855	0.0286659	1.00736	0.952318	1.06557	0.798218	Absolute count	Maturation stages of T cell	CD45RA- CD4+ AC
ebi-a-GCST90001534	Osteonecrosis|| id:finngen_R9_M13_OSTEONECROSIS	ebi-a-GCST90001534	Osteonecrosis	Simple mode	19	-0.0165779	0.0535757	0.983559	0.885515	1.09246	0.760548	Absolute count	Maturation stages of T cell	CD45RA- CD4+ AC
ebi-a-GCST90001534	Osteonecrosis|| id:finngen_R9_M13_OSTEONECROSIS	ebi-a-GCST90001534	Osteonecrosis	Weighted mode	19	0.0175236	0.0302958	1.01768	0.959008	1.07994	0.570149	Absolute count	Maturation stages of T cell	CD45RA- CD4+ AC
ebi-a-GCST90001534	Osteonecrosis|| id:finngen_R9_M13_OSTEONECROSIS	ebi-a-GCST90001534	Osteonecrosis	Inverse variance weighted	19	-0.00208295	0.021506	0.997919	0.956729	1.04088	0.922842	Absolute count	Maturation stages of T cell	CD45RA- CD4+ AC
ebi-a-GCST90001535	Osteonecrosis|| id:finngen_R9_M13_OSTEONECROSIS	ebi-a-GCST90001535	Osteonecrosis	MR Egger	19	-0.00916196	0.0279237	0.99088	0.938106	1.04662	0.746837	Relative count	Maturation stages of T cell	CD45RA- CD4+ %CD4+
ebi-a-GCST90001535	Osteonecrosis|| id:finngen_R9_M13_OSTEONECROSIS	ebi-a-GCST90001535	Osteonecrosis	Weighted median	19	0.022278	0.027279	1.02253	0.969293	1.07869	0.414115	Relative count	Maturation stages of T cell	CD45RA- CD4+ %CD4+
ebi-a-GCST90001535	Osteonecrosis|| id:finngen_R9_M13_OSTEONECROSIS	ebi-a-GCST90001535	Osteonecrosis	Simple mode	19	0.00921527	0.0424295	1.00926	0.928721	1.09678	0.830503	Relative count	Maturation stages of T cell	CD45RA- CD4+ %CD4+
ebi-a-GCST90001535	Osteonecrosis|| id:finngen_R9_M13_OSTEONECROSIS	ebi-a-GCST90001535	Osteonecrosis	Weighted mode	19	0.0108327	0.0274959	1.01089	0.957855	1.06687	0.698227	Relative count	Maturation stages of T cell	CD45RA- CD4+ %CD4+
ebi-a-GCST90001535	Osteonecrosis|| id:finngen_R9_M13_OSTEONECROSIS	ebi-a-GCST90001535	Osteonecrosis	Inverse variance weighted	19	-0.0011701	0.0204433	0.998831	0.9596	1.03967	0.954357	Relative count	Maturation stages of T cell	CD45RA- CD4+ %CD4+
ebi-a-GCST90001536	Osteonecrosis|| id:finngen_R9_M13_OSTEONECROSIS	ebi-a-GCST90001536	Osteonecrosis	MR Egger	19	-0.0227347	0.0286013	0.977522	0.924231	1.03389	0.437639	Relative count	Maturation stages of T cell	CD45RA- CD4+ %T cell
ebi-a-GCST90001536	Osteonecrosis|| id:finngen_R9_M13_OSTEONECROSIS	ebi-a-GCST90001536	Osteonecrosis	Weighted median	19	-0.004445	0.0282253	0.995565	0.941984	1.05219	0.874864	Relative count	Maturation stages of T cell	CD45RA- CD4+ %T cell
ebi-a-GCST90001536	Osteonecrosis|| id:finngen_R9_M13_OSTEONECROSIS	ebi-a-GCST90001536	Osteonecrosis	Simple mode	19	-0.0126612	0.0407946	0.987419	0.911541	1.06961	0.759849	Relative count	Maturation stages of T cell	CD45RA- CD4+ %T cell
ebi-a-GCST90001536	Osteonecrosis|| id:finngen_R9_M13_OSTEONECROSIS	ebi-a-GCST90001536	Osteonecrosis	Weighted mode	19	-0.0100528	0.0242043	0.989998	0.944128	1.0381	0.682809	Relative count	Maturation stages of T cell	CD45RA- CD4+ %T cell
ebi-a-GCST90001536	Osteonecrosis|| id:finngen_R9_M13_OSTEONECROSIS	ebi-a-GCST90001536	Osteonecrosis	Inverse variance weighted	19	-0.0107062	0.0210722	0.989351	0.949322	1.03107	0.611403	Relative count	Maturation stages of T cell	CD45RA- CD4+ %T cell
ebi-a-GCST90001537	Osteonecrosis|| id:finngen_R9_M13_OSTEONECROSIS	ebi-a-GCST90001537	Osteonecrosis	MR Egger	19	0.0392195	0.0279091	1.04	0.984637	1.09847	0.177955	Absolute count	Maturation stages of T cell	CM CD4+ AC
ebi-a-GCST90001537	Osteonecrosis|| id:finngen_R9_M13_OSTEONECROSIS	ebi-a-GCST90001537	Osteonecrosis	Weighted median	19	0.0182191	0.0306777	1.01839	0.958957	1.0815	0.552588	Absolute count	Maturation stages of T cell	CM CD4+ AC
ebi-a-GCST90001537	Osteonecrosis|| id:finngen_R9_M13_OSTEONECROSIS	ebi-a-GCST90001537	Osteonecrosis	Simple mode	19	0.0298154	0.0448195	1.03026	0.943621	1.12486	0.514335	Absolute count	Maturation stages of T cell	CM CD4+ AC
ebi-a-GCST90001537	Osteonecrosis|| id:finngen_R9_M13_OSTEONECROSIS	ebi-a-GCST90001537	Osteonecrosis	Weighted mode	19	0.0250605	0.0292338	1.02538	0.968276	1.08585	0.40258	Absolute count	Maturation stages of T cell	CM CD4+ AC
ebi-a-GCST90001537	Osteonecrosis|| id:finngen_R9_M13_OSTEONECROSIS	ebi-a-GCST90001537	Osteonecrosis	Inverse variance weighted	19	0.0106443	0.0208947	1.0107	0.970146	1.05295	0.610452	Absolute count	Maturation stages of T cell	CM CD4+ AC
ebi-a-GCST90001538	Osteonecrosis|| id:finngen_R9_M13_OSTEONECROSIS	ebi-a-GCST90001538	Osteonecrosis	MR Egger	19	-0.009671	0.032209	0.990376	0.929786	1.05491	0.767621	Relative count	Maturation stages of T cell	CM CD4+ %CD4+
ebi-a-GCST90001538	Osteonecrosis|| id:finngen_R9_M13_OSTEONECROSIS	ebi-a-GCST90001538	Osteonecrosis	Weighted median	19	-0.0109639	0.0303788	0.989096	0.931922	1.04978	0.718168	Relative count	Maturation stages of T cell	CM CD4+ %CD4+
ebi-a-GCST90001538	Osteonecrosis|| id:finngen_R9_M13_OSTEONECROSIS	ebi-a-GCST90001538	Osteonecrosis	Simple mode	19	0.0118582	0.0546076	1.01193	0.909216	1.12625	0.830531	Relative count	Maturation stages of T cell	CM CD4+ %CD4+
ebi-a-GCST90001538	Osteonecrosis|| id:finngen_R9_M13_OSTEONECROSIS	ebi-a-GCST90001538	Osteonecrosis	Weighted mode	19	-0.0103389	0.0289887	0.989714	0.935049	1.04758	0.725499	Relative count	Maturation stages of T cell	CM CD4+ %CD4+
ebi-a-GCST90001538	Osteonecrosis|| id:finngen_R9_M13_OSTEONECROSIS	ebi-a-GCST90001538	Osteonecrosis	Inverse variance weighted	19	0.00421586	0.0237395	1.00422	0.958569	1.05205	0.859046	Relative count	Maturation stages of T cell	CM CD4+ %CD4+
ebi-a-GCST90001539	Osteonecrosis|| id:finngen_R9_M13_OSTEONECROSIS	ebi-a-GCST90001539	Osteonecrosis	MR Egger	19	-0.0122287	0.0319654	0.987846	0.927854	1.05172	0.706788	Relative count	Maturation stages of T cell	CM CD4+ %T cell
ebi-a-GCST90001539	Osteonecrosis|| id:finngen_R9_M13_OSTEONECROSIS	ebi-a-GCST90001539	Osteonecrosis	Weighted median	19	-0.0177032	0.0321113	0.982453	0.922524	1.04627	0.581424	Relative count	Maturation stages of T cell	CM CD4+ %T cell
ebi-a-GCST90001539	Osteonecrosis|| id:finngen_R9_M13_OSTEONECROSIS	ebi-a-GCST90001539	Osteonecrosis	Simple mode	19	-0.00877584	0.0488086	0.991263	0.900828	1.09078	0.859318	Relative count	Maturation stages of T cell	CM CD4+ %T cell
ebi-a-GCST90001539	Osteonecrosis|| id:finngen_R9_M13_OSTEONECROSIS	ebi-a-GCST90001539	Osteonecrosis	Weighted mode	19	-0.0174809	0.0284965	0.982671	0.92929	1.03912	0.54726	Relative count	Maturation stages of T cell	CM CD4+ %T cell
ebi-a-GCST90001539	Osteonecrosis|| id:finngen_R9_M13_OSTEONECROSIS	ebi-a-GCST90001539	Osteonecrosis	Inverse variance weighted	19	0.00221195	0.0235897	1.00221	0.956931	1.04964	0.925294	Relative count	Maturation stages of T cell	CM CD4+ %T cell
ebi-a-GCST90001540	Osteonecrosis|| id:finngen_R9_M13_OSTEONECROSIS	ebi-a-GCST90001540	Osteonecrosis	MR Egger	19	0.0266485	0.0288901	1.02701	0.970469	1.08684	0.369222	Absolute count	Maturation stages of T cell	Naive CD4+ AC
ebi-a-GCST90001540	Osteonecrosis|| id:finngen_R9_M13_OSTEONECROSIS	ebi-a-GCST90001540	Osteonecrosis	Weighted median	19	0.0277828	0.0278224	1.02817	0.973605	1.0858	0.318	Absolute count	Maturation stages of T cell	Naive CD4+ AC
ebi-a-GCST90001540	Osteonecrosis|| id:finngen_R9_M13_OSTEONECROSIS	ebi-a-GCST90001540	Osteonecrosis	Simple mode	19	-0.010778	0.0444813	0.98928	0.906684	1.0794	0.811284	Absolute count	Maturation stages of T cell	Naive CD4+ AC
ebi-a-GCST90001540	Osteonecrosis|| id:finngen_R9_M13_OSTEONECROSIS	ebi-a-GCST90001540	Osteonecrosis	Weighted mode	19	0.0190768	0.0272312	1.01926	0.966285	1.07514	0.492541	Absolute count	Maturation stages of T cell	Naive CD4+ AC
ebi-a-GCST90001540	Osteonecrosis|| id:finngen_R9_M13_OSTEONECROSIS	ebi-a-GCST90001540	Osteonecrosis	Inverse variance weighted	19	0.000172021	0.0221765	1.00017	0.95763	1.0446	0.993811	Absolute count	Maturation stages of T cell	Naive CD4+ AC
ebi-a-GCST90001541	Osteonecrosis|| id:finngen_R9_M13_OSTEONECROSIS	ebi-a-GCST90001541	Osteonecrosis	MR Egger	19	0.00237608	0.0292982	1.00238	0.946439	1.06162	0.93631	Relative count	Maturation stages of T cell	Naive CD4+ %CD4+
ebi-a-GCST90001541	Osteonecrosis|| id:finngen_R9_M13_OSTEONECROSIS	ebi-a-GCST90001541	Osteonecrosis	Weighted median	19	-0.0215506	0.0292647	0.97868	0.924124	1.03646	0.461486	Relative count	Maturation stages of T cell	Naive CD4+ %CD4+
ebi-a-GCST90001541	Osteonecrosis|| id:finngen_R9_M13_OSTEONECROSIS	ebi-a-GCST90001541	Osteonecrosis	Simple mode	19	-0.0160365	0.0475084	0.984091	0.896593	1.08013	0.739607	Relative count	Maturation stages of T cell	Naive CD4+ %CD4+
ebi-a-GCST90001541	Osteonecrosis|| id:finngen_R9_M13_OSTEONECROSIS	ebi-a-GCST90001541	Osteonecrosis	Weighted mode	19	-0.00935685	0.0289872	0.990687	0.93597	1.0486	0.750572	Relative count	Maturation stages of T cell	Naive CD4+ %CD4+
ebi-a-GCST90001541	Osteonecrosis|| id:finngen_R9_M13_OSTEONECROSIS	ebi-a-GCST90001541	Osteonecrosis	Inverse variance weighted	19	-0.00270147	0.0213749	0.997302	0.956384	1.03997	0.899427	Relative count	Maturation stages of T cell	Naive CD4+ %CD4+
ebi-a-GCST90001542	Osteonecrosis|| id:finngen_R9_M13_OSTEONECROSIS	ebi-a-GCST90001542	Osteonecrosis	MR Egger	19	0.0282166	0.0283468	1.02862	0.973027	1.08739	0.333497	Absolute count	Maturation stages of T cell	EM CD4+ AC
ebi-a-GCST90001542	Osteonecrosis|| id:finngen_R9_M13_OSTEONECROSIS	ebi-a-GCST90001542	Osteonecrosis	Weighted median	19	0.000955852	0.0301784	1.00096	0.943467	1.06195	0.974733	Absolute count	Maturation stages of T cell	EM CD4+ AC
ebi-a-GCST90001542	Osteonecrosis|| id:finngen_R9_M13_OSTEONECROSIS	ebi-a-GCST90001542	Osteonecrosis	Simple mode	19	-0.00463031	0.0556243	0.99538	0.892567	1.11004	0.934577	Absolute count	Maturation stages of T cell	EM CD4+ AC
ebi-a-GCST90001542	Osteonecrosis|| id:finngen_R9_M13_OSTEONECROSIS	ebi-a-GCST90001542	Osteonecrosis	Weighted mode	19	0.0159718	0.0293905	1.0161	0.959221	1.07635	0.593499	Absolute count	Maturation stages of T cell	EM CD4+ AC
ebi-a-GCST90001542	Osteonecrosis|| id:finngen_R9_M13_OSTEONECROSIS	ebi-a-GCST90001542	Osteonecrosis	Inverse variance weighted	19	-0.0127192	0.0228809	0.987361	0.94406	1.03265	0.578288	Absolute count	Maturation stages of T cell	EM CD4+ AC
ebi-a-GCST90001543	Osteonecrosis|| id:finngen_R9_M13_OSTEONECROSIS	ebi-a-GCST90001543	Osteonecrosis	MR Egger	19	-0.00791999	0.0297195	0.992111	0.935972	1.05162	0.793066	Relative count	Maturation stages of T cell	EM CD4+ %CD4+
ebi-a-GCST90001543	Osteonecrosis|| id:finngen_R9_M13_OSTEONECROSIS	ebi-a-GCST90001543	Osteonecrosis	Weighted median	19	0.0164324	0.0293346	1.01657	0.959768	1.07673	0.575362	Relative count	Maturation stages of T cell	EM CD4+ %CD4+
ebi-a-GCST90001543	Osteonecrosis|| id:finngen_R9_M13_OSTEONECROSIS	ebi-a-GCST90001543	Osteonecrosis	Simple mode	19	-0.00537526	0.048174	0.994639	0.905022	1.09313	0.912391	Relative count	Maturation stages of T cell	EM CD4+ %CD4+
ebi-a-GCST90001543	Osteonecrosis|| id:finngen_R9_M13_OSTEONECROSIS	ebi-a-GCST90001543	Osteonecrosis	Weighted mode	19	0.00244149	0.0270182	1.00244	0.95074	1.05696	0.928996	Relative count	Maturation stages of T cell	EM CD4+ %CD4+
ebi-a-GCST90001543	Osteonecrosis|| id:finngen_R9_M13_OSTEONECROSIS	ebi-a-GCST90001543	Osteonecrosis	Inverse variance weighted	19	-0.010476	0.0216492	0.989579	0.948467	1.03247	0.628457	Relative count	Maturation stages of T cell	EM CD4+ %CD4+
ebi-a-GCST90001544	Osteonecrosis|| id:finngen_R9_M13_OSTEONECROSIS	ebi-a-GCST90001544	Osteonecrosis	MR Egger	19	-0.0180554	0.0309864	0.982107	0.924235	1.0436	0.567752	Relative count	Maturation stages of T cell	EM CD4+ %T cell
ebi-a-GCST90001544	Osteonecrosis|| id:finngen_R9_M13_OSTEONECROSIS	ebi-a-GCST90001544	Osteonecrosis	Weighted median	19	-0.0131683	0.0250863	0.986918	0.939566	1.03666	0.59964	Relative count	Maturation stages of T cell	EM CD4+ %T cell
ebi-a-GCST90001544	Osteonecrosis|| id:finngen_R9_M13_OSTEONECROSIS	ebi-a-GCST90001544	Osteonecrosis	Simple mode	19	-0.0202944	0.0374829	0.97991	0.9105	1.05461	0.594849	Relative count	Maturation stages of T cell	EM CD4+ %T cell
ebi-a-GCST90001544	Osteonecrosis|| id:finngen_R9_M13_OSTEONECROSIS	ebi-a-GCST90001544	Osteonecrosis	Weighted mode	19	-0.0109105	0.0237449	0.989149	0.944169	1.03627	0.651384	Relative count	Maturation stages of T cell	EM CD4+ %T cell
ebi-a-GCST90001544	Osteonecrosis|| id:finngen_R9_M13_OSTEONECROSIS	ebi-a-GCST90001544	Osteonecrosis	Inverse variance weighted	19	-0.0177198	0.0225608	0.982436	0.93994	1.02685	0.432205	Relative count	Maturation stages of T cell	EM CD4+ %T cell
ebi-a-GCST90001545	Osteonecrosis|| id:finngen_R9_M13_OSTEONECROSIS	ebi-a-GCST90001545	Osteonecrosis	MR Egger	19	0.0347775	0.0283808	1.03539	0.979367	1.09462	0.237136	Absolute count	Maturation stages of T cell	TD CD4+ AC
ebi-a-GCST90001545	Osteonecrosis|| id:finngen_R9_M13_OSTEONECROSIS	ebi-a-GCST90001545	Osteonecrosis	Weighted median	19	0.0298291	0.0298879	1.03028	0.971658	1.09244	0.318264	Absolute count	Maturation stages of T cell	TD CD4+ AC
ebi-a-GCST90001545	Osteonecrosis|| id:finngen_R9_M13_OSTEONECROSIS	ebi-a-GCST90001545	Osteonecrosis	Simple mode	19	-0.00219071	0.0459745	0.997812	0.911831	1.0919	0.962519	Absolute count	Maturation stages of T cell	TD CD4+ AC
ebi-a-GCST90001545	Osteonecrosis|| id:finngen_R9_M13_OSTEONECROSIS	ebi-a-GCST90001545	Osteonecrosis	Weighted mode	19	0.0341696	0.0291577	1.03476	0.977283	1.09562	0.256519	Absolute count	Maturation stages of T cell	TD CD4+ AC
ebi-a-GCST90001545	Osteonecrosis|| id:finngen_R9_M13_OSTEONECROSIS	ebi-a-GCST90001545	Osteonecrosis	Inverse variance weighted	19	0.00307132	0.0217511	1.00308	0.961211	1.04676	0.88771	Absolute count	Maturation stages of T cell	TD CD4+ AC
ebi-a-GCST90001546	Osteonecrosis|| id:finngen_R9_M13_OSTEONECROSIS	ebi-a-GCST90001546	Osteonecrosis	MR Egger	19	0.00856314	0.0273339	1.0086	0.955987	1.06411	0.757879	Relative count	Maturation stages of T cell	TD CD4+ %CD4+
ebi-a-GCST90001546	Osteonecrosis|| id:finngen_R9_M13_OSTEONECROSIS	ebi-a-GCST90001546	Osteonecrosis	Weighted median	19	0.0132155	0.0296182	1.0133	0.956154	1.07387	0.655457	Relative count	Maturation stages of T cell	TD CD4+ %CD4+
ebi-a-GCST90001546	Osteonecrosis|| id:finngen_R9_M13_OSTEONECROSIS	ebi-a-GCST90001546	Osteonecrosis	Simple mode	19	0.0146135	0.0485959	1.01472	0.922531	1.11612	0.767078	Relative count	Maturation stages of T cell	TD CD4+ %CD4+
ebi-a-GCST90001546	Osteonecrosis|| id:finngen_R9_M13_OSTEONECROSIS	ebi-a-GCST90001546	Osteonecrosis	Weighted mode	19	0.0269643	0.03	1.02733	0.968666	1.08955	0.380621	Relative count	Maturation stages of T cell	TD CD4+ %CD4+
ebi-a-GCST90001546	Osteonecrosis|| id:finngen_R9_M13_OSTEONECROSIS	ebi-a-GCST90001546	Osteonecrosis	Inverse variance weighted	19	0.00197026	0.0204679	1.00197	0.962572	1.04299	0.923313	Relative count	Maturation stages of T cell	TD CD4+ %CD4+
ebi-a-GCST90001547	Osteonecrosis|| id:finngen_R9_M13_OSTEONECROSIS	ebi-a-GCST90001547	Osteonecrosis	MR Egger	19	0.00760377	0.0272991	1.00763	0.955135	1.06302	0.783961	Relative count	Maturation stages of T cell	TD CD4+ %T cell
ebi-a-GCST90001547	Osteonecrosis|| id:finngen_R9_M13_OSTEONECROSIS	ebi-a-GCST90001547	Osteonecrosis	Weighted median	19	0.017529	0.0297046	1.01768	0.960125	1.07869	0.555116	Relative count	Maturation stages of T cell	TD CD4+ %T cell
ebi-a-GCST90001547	Osteonecrosis|| id:finngen_R9_M13_OSTEONECROSIS	ebi-a-GCST90001547	Osteonecrosis	Simple mode	19	0.0784123	0.0504463	1.08157	0.979746	1.19397	0.137502	Relative count	Maturation stages of T cell	TD CD4+ %T cell
ebi-a-GCST90001547	Osteonecrosis|| id:finngen_R9_M13_OSTEONECROSIS	ebi-a-GCST90001547	Osteonecrosis	Weighted mode	19	0.0257514	0.0290634	1.02609	0.969269	1.08623	0.38728	Relative count	Maturation stages of T cell	TD CD4+ %T cell
ebi-a-GCST90001547	Osteonecrosis|| id:finngen_R9_M13_OSTEONECROSIS	ebi-a-GCST90001547	Osteonecrosis	Inverse variance weighted	19	0.00034273	0.02033	1.00034	0.961266	1.04101	0.98655	Relative count	Maturation stages of T cell	TD CD4+ %T cell
ebi-a-GCST90001548	Osteonecrosis|| id:finngen_R9_M13_OSTEONECROSIS	ebi-a-GCST90001548	Osteonecrosis	MR Egger	19	0.0255974	0.0317974	1.02593	0.963941	1.0919	0.431926	Absolute count	Maturation stages of T cell	CM CD8br AC
ebi-a-GCST90001548	Osteonecrosis|| id:finngen_R9_M13_OSTEONECROSIS	ebi-a-GCST90001548	Osteonecrosis	Weighted median	19	0.0095887	0.0278619	1.00963	0.955978	1.0663	0.730733	Absolute count	Maturation stages of T cell	CM CD8br AC
ebi-a-GCST90001548	Osteonecrosis|| id:finngen_R9_M13_OSTEONECROSIS	ebi-a-GCST90001548	Osteonecrosis	Simple mode	19	0.00727406	0.0442695	1.0073	0.923583	1.09861	0.871316	Absolute count	Maturation stages of T cell	CM CD8br AC
ebi-a-GCST90001548	Osteonecrosis|| id:finngen_R9_M13_OSTEONECROSIS	ebi-a-GCST90001548	Osteonecrosis	Weighted mode	19	0.0171928	0.0265886	1.01734	0.965682	1.07176	0.526036	Absolute count	Maturation stages of T cell	CM CD8br AC
ebi-a-GCST90001548	Osteonecrosis|| id:finngen_R9_M13_OSTEONECROSIS	ebi-a-GCST90001548	Osteonecrosis	Inverse variance weighted	19	-0.000862745	0.0241806	0.999138	0.952889	1.04763	0.971538	Absolute count	Maturation stages of T cell	CM CD8br AC
ebi-a-GCST90001549	Osteonecrosis|| id:finngen_R9_M13_OSTEONECROSIS	ebi-a-GCST90001549	Osteonecrosis	MR Egger	19	0.00209487	0.0290968	1.0021	0.946547	1.06091	0.943445	Relative count	Maturation stages of T cell	CM CD8br %CD8br
ebi-a-GCST90001549	Osteonecrosis|| id:finngen_R9_M13_OSTEONECROSIS	ebi-a-GCST90001549	Osteonecrosis	Weighted median	19	0.0148798	0.0299142	1.01499	0.957191	1.07628	0.618894	Relative count	Maturation stages of T cell	CM CD8br %CD8br
ebi-a-GCST90001549	Osteonecrosis|| id:finngen_R9_M13_OSTEONECROSIS	ebi-a-GCST90001549	Osteonecrosis	Simple mode	19	0.047501	0.0477739	1.04865	0.954912	1.15158	0.333262	Relative count	Maturation stages of T cell	CM CD8br %CD8br
ebi-a-GCST90001549	Osteonecrosis|| id:finngen_R9_M13_OSTEONECROSIS	ebi-a-GCST90001549	Osteonecrosis	Weighted mode	19	0.00989574	0.0279578	1.00994	0.956092	1.06683	0.727486	Relative count	Maturation stages of T cell	CM CD8br %CD8br
ebi-a-GCST90001549	Osteonecrosis|| id:finngen_R9_M13_OSTEONECROSIS	ebi-a-GCST90001549	Osteonecrosis	Inverse variance weighted	19	0.00608679	0.021203	1.00611	0.965151	1.0488	0.774057	Relative count	Maturation stages of T cell	CM CD8br %CD8br
ebi-a-GCST90001550	Osteonecrosis|| id:finngen_R9_M13_OSTEONECROSIS	ebi-a-GCST90001550	Osteonecrosis	MR Egger	19	0.00219353	0.0294145	1.0022	0.946051	1.06167	0.941425	Relative count	Maturation stages of T cell	CM CD8br %T cell
ebi-a-GCST90001550	Osteonecrosis|| id:finngen_R9_M13_OSTEONECROSIS	ebi-a-GCST90001550	Osteonecrosis	Weighted median	19	-0.00455748	0.0301123	0.995453	0.938401	1.05597	0.8797	Relative count	Maturation stages of T cell	CM CD8br %T cell
ebi-a-GCST90001550	Osteonecrosis|| id:finngen_R9_M13_OSTEONECROSIS	ebi-a-GCST90001550	Osteonecrosis	Simple mode	19	0.00250605	0.046956	1.00251	0.914363	1.09915	0.958025	Relative count	Maturation stages of T cell	CM CD8br %T cell
ebi-a-GCST90001550	Osteonecrosis|| id:finngen_R9_M13_OSTEONECROSIS	ebi-a-GCST90001550	Osteonecrosis	Weighted mode	19	-0.0183156	0.0297228	0.981851	0.926286	1.04075	0.545469	Relative count	Maturation stages of T cell	CM CD8br %T cell
ebi-a-GCST90001550	Osteonecrosis|| id:finngen_R9_M13_OSTEONECROSIS	ebi-a-GCST90001550	Osteonecrosis	Inverse variance weighted	19	-0.00304262	0.0214548	0.996962	0.955908	1.03978	0.887226	Relative count	Maturation stages of T cell	CM CD8br %T cell
ebi-a-GCST90001551	Osteonecrosis|| id:finngen_R9_M13_OSTEONECROSIS	ebi-a-GCST90001551	Osteonecrosis	MR Egger	19	0.0260464	0.0222485	1.02639	0.982593	1.07214	0.257867	Absolute count	Maturation stages of T cell	Naive CD8br AC
ebi-a-GCST90001551	Osteonecrosis|| id:finngen_R9_M13_OSTEONECROSIS	ebi-a-GCST90001551	Osteonecrosis	Weighted median	19	0.00152846	0.0203432	1.00153	0.962382	1.04227	0.940108	Absolute count	Maturation stages of T cell	Naive CD8br AC
ebi-a-GCST90001551	Osteonecrosis|| id:finngen_R9_M13_OSTEONECROSIS	ebi-a-GCST90001551	Osteonecrosis	Simple mode	19	-0.00780876	0.0346334	0.992222	0.927103	1.06191	0.824155	Absolute count	Maturation stages of T cell	Naive CD8br AC
ebi-a-GCST90001551	Osteonecrosis|| id:finngen_R9_M13_OSTEONECROSIS	ebi-a-GCST90001551	Osteonecrosis	Weighted mode	19	0.0146194	0.0198136	1.01473	0.976075	1.05491	0.47012	Absolute count	Maturation stages of T cell	Naive CD8br AC
ebi-a-GCST90001551	Osteonecrosis|| id:finngen_R9_M13_OSTEONECROSIS	ebi-a-GCST90001551	Osteonecrosis	Inverse variance weighted	19	0.00153672	0.017454	1.00154	0.967855	1.03639	0.929842	Absolute count	Maturation stages of T cell	Naive CD8br AC
ebi-a-GCST90001552	Osteonecrosis|| id:finngen_R9_M13_OSTEONECROSIS	ebi-a-GCST90001552	Osteonecrosis	MR Egger	19	0.0138778	0.0220672	1.01397	0.971053	1.05879	0.537781	Relative count	Maturation stages of T cell	Naive CD8br %CD8br
ebi-a-GCST90001552	Osteonecrosis|| id:finngen_R9_M13_OSTEONECROSIS	ebi-a-GCST90001552	Osteonecrosis	Weighted median	19	-0.016489	0.0236366	0.983646	0.939115	1.03029	0.485425	Relative count	Maturation stages of T cell	Naive CD8br %CD8br
ebi-a-GCST90001552	Osteonecrosis|| id:finngen_R9_M13_OSTEONECROSIS	ebi-a-GCST90001552	Osteonecrosis	Simple mode	19	-0.0750679	0.0425174	0.92768	0.853507	1.0083	0.0944232	Relative count	Maturation stages of T cell	Naive CD8br %CD8br
ebi-a-GCST90001552	Osteonecrosis|| id:finngen_R9_M13_OSTEONECROSIS	ebi-a-GCST90001552	Osteonecrosis	Weighted mode	19	0.00171412	0.0255345	1.00172	0.952816	1.05312	0.947219	Relative count	Maturation stages of T cell	Naive CD8br %CD8br
ebi-a-GCST90001552	Osteonecrosis|| id:finngen_R9_M13_OSTEONECROSIS	ebi-a-GCST90001552	Osteonecrosis	Inverse variance weighted	19	0.00427567	0.0162691	1.00428	0.972766	1.03682	0.792698	Relative count	Maturation stages of T cell	Naive CD8br %CD8br
ebi-a-GCST90001553	Osteonecrosis|| id:finngen_R9_M13_OSTEONECROSIS	ebi-a-GCST90001553	Osteonecrosis	MR Egger	19	0.0127739	0.0221518	1.01286	0.969821	1.0578	0.571731	Relative count	Maturation stages of T cell	Naive CD8br %T cell
ebi-a-GCST90001553	Osteonecrosis|| id:finngen_R9_M13_OSTEONECROSIS	ebi-a-GCST90001553	Osteonecrosis	Weighted median	19	-0.021755	0.0217247	0.97848	0.93769	1.02104	0.316636	Relative count	Maturation stages of T cell	Naive CD8br %T cell
ebi-a-GCST90001553	Osteonecrosis|| id:finngen_R9_M13_OSTEONECROSIS	ebi-a-GCST90001553	Osteonecrosis	Simple mode	19	-0.0170577	0.0397483	0.983087	0.909405	1.06274	0.672912	Relative count	Maturation stages of T cell	Naive CD8br %T cell
ebi-a-GCST90001553	Osteonecrosis|| id:finngen_R9_M13_OSTEONECROSIS	ebi-a-GCST90001553	Osteonecrosis	Weighted mode	19	-0.0152818	0.0263611	0.984834	0.935242	1.03706	0.569296	Relative count	Maturation stages of T cell	Naive CD8br %T cell
ebi-a-GCST90001553	Osteonecrosis|| id:finngen_R9_M13_OSTEONECROSIS	ebi-a-GCST90001553	Osteonecrosis	Inverse variance weighted	19	-0.000857399	0.0165325	0.999143	0.967286	1.03205	0.958639	Relative count	Maturation stages of T cell	Naive CD8br %T cell
ebi-a-GCST90001554	Osteonecrosis|| id:finngen_R9_M13_OSTEONECROSIS	ebi-a-GCST90001554	Osteonecrosis	MR Egger	19	0.00569479	0.032997	1.00571	0.942726	1.0729	0.865016	Absolute count	Maturation stages of T cell	EM CD8br AC
ebi-a-GCST90001554	Osteonecrosis|| id:finngen_R9_M13_OSTEONECROSIS	ebi-a-GCST90001554	Osteonecrosis	Weighted median	19	0.0094015	0.0293768	1.00945	0.952965	1.06927	0.748945	Absolute count	Maturation stages of T cell	EM CD8br AC
ebi-a-GCST90001554	Osteonecrosis|| id:finngen_R9_M13_OSTEONECROSIS	ebi-a-GCST90001554	Osteonecrosis	Simple mode	19	-0.00176289	0.0482352	0.998239	0.908188	1.09722	0.971248	Absolute count	Maturation stages of T cell	EM CD8br AC
ebi-a-GCST90001554	Osteonecrosis|| id:finngen_R9_M13_OSTEONECROSIS	ebi-a-GCST90001554	Osteonecrosis	Weighted mode	19	0.0046669	0.0261035	1.00468	0.954569	1.05742	0.860104	Absolute count	Maturation stages of T cell	EM CD8br AC
ebi-a-GCST90001554	Osteonecrosis|| id:finngen_R9_M13_OSTEONECROSIS	ebi-a-GCST90001554	Osteonecrosis	Inverse variance weighted	19	-0.0173875	0.0247843	0.982763	0.936164	1.03168	0.482959	Absolute count	Maturation stages of T cell	EM CD8br AC
ebi-a-GCST90001555	Osteonecrosis|| id:finngen_R9_M13_OSTEONECROSIS	ebi-a-GCST90001555	Osteonecrosis	Inverse variance weighted	19	-0.0285325	0.0204989	0.971871	0.933597	1.01171	0.163951	Relative count	Maturation stages of T cell	EM CD8br %CD8br
ebi-a-GCST90001555	Osteonecrosis|| id:finngen_R9_M13_OSTEONECROSIS	ebi-a-GCST90001555	Osteonecrosis	MR Egger	19	-0.0509106	0.0269436	0.950364	0.901478	1.0019	0.0759999	Relative count	Maturation stages of T cell	EM CD8br %CD8br
ebi-a-GCST90001555	Osteonecrosis|| id:finngen_R9_M13_OSTEONECROSIS	ebi-a-GCST90001555	Osteonecrosis	Weighted median	19	-0.018534	0.0256201	0.981637	0.93356	1.03219	0.469424	Relative count	Maturation stages of T cell	EM CD8br %CD8br
ebi-a-GCST90001555	Osteonecrosis|| id:finngen_R9_M13_OSTEONECROSIS	ebi-a-GCST90001555	Osteonecrosis	Simple mode	19	-0.0338222	0.0361726	0.966743	0.900576	1.03777	0.362151	Relative count	Maturation stages of T cell	EM CD8br %CD8br
ebi-a-GCST90001555	Osteonecrosis|| id:finngen_R9_M13_OSTEONECROSIS	ebi-a-GCST90001555	Osteonecrosis	Weighted mode	19	-0.0310056	0.0228924	0.96947	0.926932	1.01396	0.192367	Relative count	Maturation stages of T cell	EM CD8br %CD8br
ebi-a-GCST90001556	Osteonecrosis|| id:finngen_R9_M13_OSTEONECROSIS	ebi-a-GCST90001556	Osteonecrosis	MR Egger	19	-0.0260559	0.0271548	0.974281	0.923782	1.02754	0.350739	Relative count	Maturation stages of T cell	EM CD8br %T cell
ebi-a-GCST90001556	Osteonecrosis|| id:finngen_R9_M13_OSTEONECROSIS	ebi-a-GCST90001556	Osteonecrosis	Weighted median	19	-0.0157916	0.0269249	0.984332	0.933733	1.03767	0.557536	Relative count	Maturation stages of T cell	EM CD8br %T cell
ebi-a-GCST90001556	Osteonecrosis|| id:finngen_R9_M13_OSTEONECROSIS	ebi-a-GCST90001556	Osteonecrosis	Simple mode	19	-0.0144397	0.0429326	0.985664	0.906116	1.0722	0.740509	Relative count	Maturation stages of T cell	EM CD8br %T cell
ebi-a-GCST90001556	Osteonecrosis|| id:finngen_R9_M13_OSTEONECROSIS	ebi-a-GCST90001556	Osteonecrosis	Weighted mode	19	-0.0118905	0.024221	0.98818	0.942364	1.03622	0.629415	Relative count	Maturation stages of T cell	EM CD8br %T cell
ebi-a-GCST90001556	Osteonecrosis|| id:finngen_R9_M13_OSTEONECROSIS	ebi-a-GCST90001556	Osteonecrosis	Inverse variance weighted	19	-0.0214912	0.0201959	0.978738	0.940753	1.01826	0.287267	Relative count	Maturation stages of T cell	EM CD8br %T cell
ebi-a-GCST90001557	Osteonecrosis|| id:finngen_R9_M13_OSTEONECROSIS	ebi-a-GCST90001557	Osteonecrosis	MR Egger	19	0.0546652	0.0292632	1.05619	0.997313	1.11854	0.0790905	Absolute count	Maturation stages of T cell	TD CD8br AC
ebi-a-GCST90001557	Osteonecrosis|| id:finngen_R9_M13_OSTEONECROSIS	ebi-a-GCST90001557	Osteonecrosis	Weighted median	19	0.0376387	0.0296138	1.03836	0.979802	1.10041	0.203734	Absolute count	Maturation stages of T cell	TD CD8br AC
ebi-a-GCST90001557	Osteonecrosis|| id:finngen_R9_M13_OSTEONECROSIS	ebi-a-GCST90001557	Osteonecrosis	Simple mode	19	0.0497573	0.0517987	1.05102	0.949549	1.16333	0.349486	Absolute count	Maturation stages of T cell	TD CD8br AC
ebi-a-GCST90001557	Osteonecrosis|| id:finngen_R9_M13_OSTEONECROSIS	ebi-a-GCST90001557	Osteonecrosis	Weighted mode	19	0.0454015	0.0320802	1.04645	0.982676	1.11436	0.174063	Absolute count	Maturation stages of T cell	TD CD8br AC
ebi-a-GCST90001557	Osteonecrosis|| id:finngen_R9_M13_OSTEONECROSIS	ebi-a-GCST90001557	Osteonecrosis	Inverse variance weighted	19	0.023888	0.0228097	1.02418	0.979396	1.071	0.294974	Absolute count	Maturation stages of T cell	TD CD8br AC
ebi-a-GCST90001558	Osteonecrosis|| id:finngen_R9_M13_OSTEONECROSIS	ebi-a-GCST90001558	Osteonecrosis	Inverse variance weighted	19	0.0357406	0.0227795	1.03639	0.991132	1.08371	0.116652	Relative count	Maturation stages of T cell	TD CD8br %CD8br
ebi-a-GCST90001558	Osteonecrosis|| id:finngen_R9_M13_OSTEONECROSIS	ebi-a-GCST90001558	Osteonecrosis	MR Egger	19	0.0489028	0.0309238	1.05012	0.98836	1.11574	0.132214	Relative count	Maturation stages of T cell	TD CD8br %CD8br
ebi-a-GCST90001558	Osteonecrosis|| id:finngen_R9_M13_OSTEONECROSIS	ebi-a-GCST90001558	Osteonecrosis	Weighted median	19	0.0614229	0.0299875	1.06335	1.00265	1.12772	0.0405321	Relative count	Maturation stages of T cell	TD CD8br %CD8br
ebi-a-GCST90001558	Osteonecrosis|| id:finngen_R9_M13_OSTEONECROSIS	ebi-a-GCST90001558	Osteonecrosis	Simple mode	19	0.0322322	0.0576136	1.03276	0.922479	1.15622	0.582747	Relative count	Maturation stages of T cell	TD CD8br %CD8br
ebi-a-GCST90001558	Osteonecrosis|| id:finngen_R9_M13_OSTEONECROSIS	ebi-a-GCST90001558	Osteonecrosis	Weighted mode	19	0.0422769	0.0315589	1.04318	0.980612	1.10975	0.197038	Relative count	Maturation stages of T cell	TD CD8br %CD8br
ebi-a-GCST90001559	Osteonecrosis|| id:finngen_R9_M13_OSTEONECROSIS	ebi-a-GCST90001559	Osteonecrosis	Inverse variance weighted	19	0.0246749	0.0211482	1.02498	0.983364	1.06836	0.243308	Relative count	Maturation stages of T cell	TD CD8br %T cell
ebi-a-GCST90001559	Osteonecrosis|| id:finngen_R9_M13_OSTEONECROSIS	ebi-a-GCST90001559	Osteonecrosis	MR Egger	19	0.0408157	0.0284486	1.04166	0.985167	1.10139	0.169509	Relative count	Maturation stages of T cell	TD CD8br %T cell
ebi-a-GCST90001559	Osteonecrosis|| id:finngen_R9_M13_OSTEONECROSIS	ebi-a-GCST90001559	Osteonecrosis	Weighted median	19	0.0405872	0.0294485	1.04142	0.983014	1.1033	0.168129	Relative count	Maturation stages of T cell	TD CD8br %T cell
ebi-a-GCST90001559	Osteonecrosis|| id:finngen_R9_M13_OSTEONECROSIS	ebi-a-GCST90001559	Osteonecrosis	Simple mode	19	0.0156292	0.050851	1.01575	0.919396	1.12221	0.762102	Relative count	Maturation stages of T cell	TD CD8br %T cell
ebi-a-GCST90001559	Osteonecrosis|| id:finngen_R9_M13_OSTEONECROSIS	ebi-a-GCST90001559	Osteonecrosis	Weighted mode	19	0.0441555	0.0317421	1.04514	0.982103	1.11223	0.181161	Relative count	Maturation stages of T cell	TD CD8br %T cell
ebi-a-GCST90001560	Osteonecrosis|| id:finngen_R9_M13_OSTEONECROSIS	ebi-a-GCST90001560	Osteonecrosis	MR Egger	19	0.059181	0.0276091	1.06097	1.00508	1.11996	0.0468273	Absolute count	Maturation stages of T cell	CD45RA+ CD8br AC
ebi-a-GCST90001560	Osteonecrosis|| id:finngen_R9_M13_OSTEONECROSIS	ebi-a-GCST90001560	Osteonecrosis	Weighted median	19	0.0472756	0.0252542	1.04841	0.99778	1.10161	0.0612082	Absolute count	Maturation stages of T cell	CD45RA+ CD8br AC
ebi-a-GCST90001560	Osteonecrosis|| id:finngen_R9_M13_OSTEONECROSIS	ebi-a-GCST90001560	Osteonecrosis	Simple mode	19	0.0576935	0.0367777	1.05939	0.985712	1.13858	0.134128	Absolute count	Maturation stages of T cell	CD45RA+ CD8br AC
ebi-a-GCST90001560	Osteonecrosis|| id:finngen_R9_M13_OSTEONECROSIS	ebi-a-GCST90001560	Osteonecrosis	Weighted mode	19	0.045639	0.021543	1.0467	1.00342	1.09184	0.0483035	Absolute count	Maturation stages of T cell	CD45RA+ CD8br AC
ebi-a-GCST90001560	Osteonecrosis|| id:finngen_R9_M13_OSTEONECROSIS	ebi-a-GCST90001560	Osteonecrosis	Inverse variance weighted	19	0.0231855	0.022251	1.02346	0.979781	1.06908	0.297413	Absolute count	Maturation stages of T cell	CD45RA+ CD8br AC
ebi-a-GCST90001561	Osteonecrosis|| id:finngen_R9_M13_OSTEONECROSIS	ebi-a-GCST90001561	Osteonecrosis	Inverse variance weighted	19	0.0312184	0.0207391	1.03171	0.990614	1.07451	0.132248	Relative count	Maturation stages of T cell	CD45RA+ CD8br %CD8br
ebi-a-GCST90001561	Osteonecrosis|| id:finngen_R9_M13_OSTEONECROSIS	ebi-a-GCST90001561	Osteonecrosis	MR Egger	19	0.0532956	0.0273211	1.05474	0.999746	1.11276	0.0677739	Relative count	Maturation stages of T cell	CD45RA+ CD8br %CD8br
ebi-a-GCST90001561	Osteonecrosis|| id:finngen_R9_M13_OSTEONECROSIS	ebi-a-GCST90001561	Osteonecrosis	Weighted median	19	0.022544	0.0255977	1.0228	0.972751	1.07542	0.378477	Relative count	Maturation stages of T cell	CD45RA+ CD8br %CD8br
ebi-a-GCST90001561	Osteonecrosis|| id:finngen_R9_M13_OSTEONECROSIS	ebi-a-GCST90001561	Osteonecrosis	Simple mode	19	0.0266309	0.0385702	1.02699	0.952213	1.10764	0.498716	Relative count	Maturation stages of T cell	CD45RA+ CD8br %CD8br
ebi-a-GCST90001561	Osteonecrosis|| id:finngen_R9_M13_OSTEONECROSIS	ebi-a-GCST90001561	Osteonecrosis	Weighted mode	19	0.034879	0.0234988	1.03549	0.988884	1.0843	0.155033	Relative count	Maturation stages of T cell	CD45RA+ CD8br %CD8br
ebi-a-GCST90001562	Osteonecrosis|| id:finngen_R9_M13_OSTEONECROSIS	ebi-a-GCST90001562	Osteonecrosis	Inverse variance weighted	19	0.0261375	0.0201872	1.02648	0.98666	1.06791	0.195404	Relative count	Maturation stages of T cell	CD45RA+ CD8br %T cell
ebi-a-GCST90001562	Osteonecrosis|| id:finngen_R9_M13_OSTEONECROSIS	ebi-a-GCST90001562	Osteonecrosis	MR Egger	19	0.0484869	0.0264977	1.04968	0.996557	1.10564	0.0848638	Relative count	Maturation stages of T cell	CD45RA+ CD8br %T cell
ebi-a-GCST90001562	Osteonecrosis|| id:finngen_R9_M13_OSTEONECROSIS	ebi-a-GCST90001562	Osteonecrosis	Weighted median	19	0.0310406	0.0273549	1.03153	0.977678	1.08834	0.256486	Relative count	Maturation stages of T cell	CD45RA+ CD8br %T cell
ebi-a-GCST90001562	Osteonecrosis|| id:finngen_R9_M13_OSTEONECROSIS	ebi-a-GCST90001562	Osteonecrosis	Simple mode	19	0.0329884	0.042194	1.03354	0.951504	1.12265	0.44448	Relative count	Maturation stages of T cell	CD45RA+ CD8br %T cell
ebi-a-GCST90001562	Osteonecrosis|| id:finngen_R9_M13_OSTEONECROSIS	ebi-a-GCST90001562	Osteonecrosis	Weighted mode	19	0.0350495	0.0244265	1.03567	0.987256	1.08646	0.168464	Relative count	Maturation stages of T cell	CD45RA+ CD8br %T cell
ebi-a-GCST90001563	Osteonecrosis|| id:finngen_R9_M13_OSTEONECROSIS	ebi-a-GCST90001563	Osteonecrosis	MR Egger	19	-0.0110348	0.0253973	0.989026	0.940999	1.0395	0.669401	Absolute count	Maturation stages of T cell	CM DN (CD4-CD8-) AC
ebi-a-GCST90001563	Osteonecrosis|| id:finngen_R9_M13_OSTEONECROSIS	ebi-a-GCST90001563	Osteonecrosis	Weighted median	19	0.00581454	0.0276788	1.00583	0.952718	1.06191	0.833612	Absolute count	Maturation stages of T cell	CM DN (CD4-CD8-) AC
ebi-a-GCST90001563	Osteonecrosis|| id:finngen_R9_M13_OSTEONECROSIS	ebi-a-GCST90001563	Osteonecrosis	Simple mode	19	-0.0480866	0.0506039	0.953051	0.863061	1.05243	0.354569	Absolute count	Maturation stages of T cell	CM DN (CD4-CD8-) AC
ebi-a-GCST90001563	Osteonecrosis|| id:finngen_R9_M13_OSTEONECROSIS	ebi-a-GCST90001563	Osteonecrosis	Weighted mode	19	-0.00111767	0.0263146	0.998883	0.94867	1.05175	0.966589	Absolute count	Maturation stages of T cell	CM DN (CD4-CD8-) AC
ebi-a-GCST90001563	Osteonecrosis|| id:finngen_R9_M13_OSTEONECROSIS	ebi-a-GCST90001563	Osteonecrosis	Inverse variance weighted	19	0.00942332	0.019256	1.00947	0.972079	1.04829	0.624579	Absolute count	Maturation stages of T cell	CM DN (CD4-CD8-) AC
ebi-a-GCST90001564	Osteonecrosis|| id:finngen_R9_M13_OSTEONECROSIS	ebi-a-GCST90001564	Osteonecrosis	MR Egger	19	-0.0229173	0.0256831	0.977343	0.929363	1.0278	0.384683	Relative count	Maturation stages of T cell	CM DN (CD4-CD8-) %DN
ebi-a-GCST90001564	Osteonecrosis|| id:finngen_R9_M13_OSTEONECROSIS	ebi-a-GCST90001564	Osteonecrosis	Weighted median	19	0.00586847	0.0262622	1.00589	0.955419	1.05902	0.82318	Relative count	Maturation stages of T cell	CM DN (CD4-CD8-) %DN
ebi-a-GCST90001564	Osteonecrosis|| id:finngen_R9_M13_OSTEONECROSIS	ebi-a-GCST90001564	Osteonecrosis	Simple mode	19	-0.0166855	0.0362317	0.983453	0.916036	1.05583	0.650657	Relative count	Maturation stages of T cell	CM DN (CD4-CD8-) %DN
ebi-a-GCST90001564	Osteonecrosis|| id:finngen_R9_M13_OSTEONECROSIS	ebi-a-GCST90001564	Osteonecrosis	Weighted mode	19	0.00171215	0.0239109	1.00171	0.955851	1.04978	0.943705	Relative count	Maturation stages of T cell	CM DN (CD4-CD8-) %DN
ebi-a-GCST90001564	Osteonecrosis|| id:finngen_R9_M13_OSTEONECROSIS	ebi-a-GCST90001564	Osteonecrosis	Inverse variance weighted	19	0.00839269	0.0192299	1.00843	0.971127	1.04716	0.662518	Relative count	Maturation stages of T cell	CM DN (CD4-CD8-) %DN
ebi-a-GCST90001565	Osteonecrosis|| id:finngen_R9_M13_OSTEONECROSIS	ebi-a-GCST90001565	Osteonecrosis	MR Egger	19	-0.0248596	0.0242486	0.975447	0.930171	1.02293	0.319636	Relative count	Maturation stages of T cell	CM DN (CD4-CD8-) %T cell
ebi-a-GCST90001565	Osteonecrosis|| id:finngen_R9_M13_OSTEONECROSIS	ebi-a-GCST90001565	Osteonecrosis	Weighted median	19	-0.00145615	0.0269506	0.998545	0.947168	1.05271	0.956911	Relative count	Maturation stages of T cell	CM DN (CD4-CD8-) %T cell
ebi-a-GCST90001565	Osteonecrosis|| id:finngen_R9_M13_OSTEONECROSIS	ebi-a-GCST90001565	Osteonecrosis	Simple mode	19	0.000867999	0.0423341	1.00087	0.921174	1.08746	0.983867	Relative count	Maturation stages of T cell	CM DN (CD4-CD8-) %T cell
ebi-a-GCST90001565	Osteonecrosis|| id:finngen_R9_M13_OSTEONECROSIS	ebi-a-GCST90001565	Osteonecrosis	Weighted mode	19	-0.00129417	0.0245016	0.998707	0.951879	1.04784	0.958457	Relative count	Maturation stages of T cell	CM DN (CD4-CD8-) %T cell
ebi-a-GCST90001565	Osteonecrosis|| id:finngen_R9_M13_OSTEONECROSIS	ebi-a-GCST90001565	Osteonecrosis	Inverse variance weighted	19	0.00627835	0.0194952	1.0063	0.968572	1.04549	0.747418	Relative count	Maturation stages of T cell	CM DN (CD4-CD8-) %T cell
ebi-a-GCST90001566	Osteonecrosis|| id:finngen_R9_M13_OSTEONECROSIS	ebi-a-GCST90001566	Osteonecrosis	Inverse variance weighted	19	0.0331181	0.0166904	1.03367	1.0004	1.06805	0.0472269	Absolute count	Maturation stages of T cell	Naive DN (CD4-CD8-) AC
ebi-a-GCST90001566	Osteonecrosis|| id:finngen_R9_M13_OSTEONECROSIS	ebi-a-GCST90001566	Osteonecrosis	MR Egger	19	0.0244318	0.022294	1.02473	0.98092	1.0705	0.288409	Absolute count	Maturation stages of T cell	Naive DN (CD4-CD8-) AC
ebi-a-GCST90001566	Osteonecrosis|| id:finngen_R9_M13_OSTEONECROSIS	ebi-a-GCST90001566	Osteonecrosis	Weighted median	19	0.0376519	0.0247247	1.03837	0.98925	1.08993	0.127796	Absolute count	Maturation stages of T cell	Naive DN (CD4-CD8-) AC
ebi-a-GCST90001566	Osteonecrosis|| id:finngen_R9_M13_OSTEONECROSIS	ebi-a-GCST90001566	Osteonecrosis	Simple mode	19	0.0620305	0.041107	1.06399	0.981632	1.15327	0.148652	Absolute count	Maturation stages of T cell	Naive DN (CD4-CD8-) AC
ebi-a-GCST90001566	Osteonecrosis|| id:finngen_R9_M13_OSTEONECROSIS	ebi-a-GCST90001566	Osteonecrosis	Weighted mode	19	0.0355944	0.0251997	1.03624	0.986298	1.0887	0.174861	Absolute count	Maturation stages of T cell	Naive DN (CD4-CD8-) AC
ebi-a-GCST90001567	Osteonecrosis|| id:finngen_R9_M13_OSTEONECROSIS	ebi-a-GCST90001567	Osteonecrosis	Inverse variance weighted	19	0.0440788	0.018756	1.04506	1.00734	1.0842	0.0187676	Relative count	Maturation stages of T cell	Naive DN (CD4-CD8-) %DN
ebi-a-GCST90001567	Osteonecrosis|| id:finngen_R9_M13_OSTEONECROSIS	ebi-a-GCST90001567	Osteonecrosis	MR Egger	19	0.0285115	0.0250481	1.02892	0.979628	1.0807	0.270795	Relative count	Maturation stages of T cell	Naive DN (CD4-CD8-) %DN
ebi-a-GCST90001567	Osteonecrosis|| id:finngen_R9_M13_OSTEONECROSIS	ebi-a-GCST90001567	Osteonecrosis	Weighted median	19	0.0352686	0.0273447	1.0359	0.98184	1.09293	0.197128	Relative count	Maturation stages of T cell	Naive DN (CD4-CD8-) %DN
ebi-a-GCST90001567	Osteonecrosis|| id:finngen_R9_M13_OSTEONECROSIS	ebi-a-GCST90001567	Osteonecrosis	Simple mode	19	0.0515024	0.0370859	1.05285	0.979037	1.13223	0.18186	Relative count	Maturation stages of T cell	Naive DN (CD4-CD8-) %DN
ebi-a-GCST90001567	Osteonecrosis|| id:finngen_R9_M13_OSTEONECROSIS	ebi-a-GCST90001567	Osteonecrosis	Weighted mode	19	0.0375547	0.0249253	1.03827	0.988765	1.09025	0.149239	Relative count	Maturation stages of T cell	Naive DN (CD4-CD8-) %DN
ebi-a-GCST90001568	Osteonecrosis|| id:finngen_R9_M13_OSTEONECROSIS	ebi-a-GCST90001568	Osteonecrosis	Inverse variance weighted	19	0.0347413	0.0179034	1.03535	0.999651	1.07233	0.0523203	Relative count	Maturation stages of T cell	Naive DN (CD4-CD8-) %T cell
ebi-a-GCST90001568	Osteonecrosis|| id:finngen_R9_M13_OSTEONECROSIS	ebi-a-GCST90001568	Osteonecrosis	MR Egger	19	0.0165413	0.0236782	1.01668	0.970574	1.06497	0.494256	Relative count	Maturation stages of T cell	Naive DN (CD4-CD8-) %T cell
ebi-a-GCST90001568	Osteonecrosis|| id:finngen_R9_M13_OSTEONECROSIS	ebi-a-GCST90001568	Osteonecrosis	Weighted median	19	0.028004	0.0255147	1.0284	0.978236	1.08114	0.272395	Relative count	Maturation stages of T cell	Naive DN (CD4-CD8-) %T cell
ebi-a-GCST90001568	Osteonecrosis|| id:finngen_R9_M13_OSTEONECROSIS	ebi-a-GCST90001568	Osteonecrosis	Simple mode	19	0.049004	0.0373441	1.05022	0.9761	1.12998	0.205931	Relative count	Maturation stages of T cell	Naive DN (CD4-CD8-) %T cell
ebi-a-GCST90001568	Osteonecrosis|| id:finngen_R9_M13_OSTEONECROSIS	ebi-a-GCST90001568	Osteonecrosis	Weighted mode	19	0.0231511	0.0238738	1.02342	0.976636	1.07245	0.345033	Relative count	Maturation stages of T cell	Naive DN (CD4-CD8-) %T cell
ebi-a-GCST90001569	Osteonecrosis|| id:finngen_R9_M13_OSTEONECROSIS	ebi-a-GCST90001569	Osteonecrosis	MR Egger	19	0.0144342	0.0265082	1.01454	0.963173	1.06864	0.593156	Absolute count	Maturation stages of T cell	EM DN (CD4-CD8-) AC
ebi-a-GCST90001569	Osteonecrosis|| id:finngen_R9_M13_OSTEONECROSIS	ebi-a-GCST90001569	Osteonecrosis	Weighted median	19	-0.0195453	0.0281779	0.980644	0.927953	1.03633	0.487908	Absolute count	Maturation stages of T cell	EM DN (CD4-CD8-) AC
ebi-a-GCST90001569	Osteonecrosis|| id:finngen_R9_M13_OSTEONECROSIS	ebi-a-GCST90001569	Osteonecrosis	Simple mode	19	0.00592776	0.0436365	1.00595	0.923486	1.09577	0.893452	Absolute count	Maturation stages of T cell	EM DN (CD4-CD8-) AC
ebi-a-GCST90001569	Osteonecrosis|| id:finngen_R9_M13_OSTEONECROSIS	ebi-a-GCST90001569	Osteonecrosis	Weighted mode	19	-0.00552969	0.0271984	0.994486	0.942859	1.04894	0.841174	Absolute count	Maturation stages of T cell	EM DN (CD4-CD8-) AC
ebi-a-GCST90001569	Osteonecrosis|| id:finngen_R9_M13_OSTEONECROSIS	ebi-a-GCST90001569	Osteonecrosis	Inverse variance weighted	19	-0.00711326	0.0198465	0.992912	0.95503	1.0323	0.720034	Absolute count	Maturation stages of T cell	EM DN (CD4-CD8-) AC
ebi-a-GCST90001570	Osteonecrosis|| id:finngen_R9_M13_OSTEONECROSIS	ebi-a-GCST90001570	Osteonecrosis	Inverse variance weighted	19	-0.026598	0.0210036	0.973753	0.93448	1.01468	0.205387	Relative count	Maturation stages of T cell	EM DN (CD4-CD8-) %DN
ebi-a-GCST90001570	Osteonecrosis|| id:finngen_R9_M13_OSTEONECROSIS	ebi-a-GCST90001570	Osteonecrosis	MR Egger	19	-0.0436953	0.0280471	0.957246	0.906044	1.01134	0.137672	Relative count	Maturation stages of T cell	EM DN (CD4-CD8-) %DN
ebi-a-GCST90001570	Osteonecrosis|| id:finngen_R9_M13_OSTEONECROSIS	ebi-a-GCST90001570	Osteonecrosis	Weighted median	19	-0.0479911	0.0289716	0.953142	0.900527	1.00883	0.0976235	Relative count	Maturation stages of T cell	EM DN (CD4-CD8-) %DN
ebi-a-GCST90001570	Osteonecrosis|| id:finngen_R9_M13_OSTEONECROSIS	ebi-a-GCST90001570	Osteonecrosis	Simple mode	19	-0.0289849	0.0411081	0.971431	0.896231	1.05294	0.489779	Relative count	Maturation stages of T cell	EM DN (CD4-CD8-) %DN
ebi-a-GCST90001570	Osteonecrosis|| id:finngen_R9_M13_OSTEONECROSIS	ebi-a-GCST90001570	Osteonecrosis	Weighted mode	19	-0.0420646	0.0273061	0.958808	0.908841	1.01152	0.140838	Relative count	Maturation stages of T cell	EM DN (CD4-CD8-) %DN
ebi-a-GCST90001571	Osteonecrosis|| id:finngen_R9_M13_OSTEONECROSIS	ebi-a-GCST90001571	Osteonecrosis	MR Egger	19	-0.00524389	0.026736	0.99477	0.943984	1.04829	0.846829	Relative count	Maturation stages of T cell	EM DN (CD4-CD8-) %T cell
ebi-a-GCST90001571	Osteonecrosis|| id:finngen_R9_M13_OSTEONECROSIS	ebi-a-GCST90001571	Osteonecrosis	Weighted median	19	-0.0180804	0.0272711	0.982082	0.930967	1.036	0.507337	Relative count	Maturation stages of T cell	EM DN (CD4-CD8-) %T cell
ebi-a-GCST90001571	Osteonecrosis|| id:finngen_R9_M13_OSTEONECROSIS	ebi-a-GCST90001571	Osteonecrosis	Simple mode	19	0.0160868	0.0466309	1.01622	0.927456	1.11347	0.734106	Relative count	Maturation stages of T cell	EM DN (CD4-CD8-) %T cell
ebi-a-GCST90001571	Osteonecrosis|| id:finngen_R9_M13_OSTEONECROSIS	ebi-a-GCST90001571	Osteonecrosis	Weighted mode	19	-0.00982213	0.0261079	0.990226	0.940829	1.04222	0.711156	Relative count	Maturation stages of T cell	EM DN (CD4-CD8-) %T cell
ebi-a-GCST90001571	Osteonecrosis|| id:finngen_R9_M13_OSTEONECROSIS	ebi-a-GCST90001571	Osteonecrosis	Inverse variance weighted	19	-0.00724627	0.0200237	0.99278	0.954572	1.03252	0.717438	Relative count	Maturation stages of T cell	EM DN (CD4-CD8-) %T cell
ebi-a-GCST90001572	Osteonecrosis|| id:finngen_R9_M13_OSTEONECROSIS	ebi-a-GCST90001572	Osteonecrosis	MR Egger	19	0.0675714	0.0278325	1.06991	1.0131	1.12989	0.0265865	Absolute count	Maturation stages of T cell	TD DN (CD4-CD8-) AC
ebi-a-GCST90001572	Osteonecrosis|| id:finngen_R9_M13_OSTEONECROSIS	ebi-a-GCST90001572	Osteonecrosis	Weighted median	19	0.0396815	0.0319913	1.04048	0.977242	1.10781	0.214833	Absolute count	Maturation stages of T cell	TD DN (CD4-CD8-) AC
ebi-a-GCST90001572	Osteonecrosis|| id:finngen_R9_M13_OSTEONECROSIS	ebi-a-GCST90001572	Osteonecrosis	Simple mode	19	0.0294834	0.0533204	1.02992	0.927721	1.14338	0.587102	Absolute count	Maturation stages of T cell	TD DN (CD4-CD8-) AC
ebi-a-GCST90001572	Osteonecrosis|| id:finngen_R9_M13_OSTEONECROSIS	ebi-a-GCST90001572	Osteonecrosis	Weighted mode	19	0.0407127	0.0325187	1.04155	0.977239	1.1101	0.226603	Absolute count	Maturation stages of T cell	TD DN (CD4-CD8-) AC
ebi-a-GCST90001572	Osteonecrosis|| id:finngen_R9_M13_OSTEONECROSIS	ebi-a-GCST90001572	Osteonecrosis	Inverse variance weighted	19	0.0199226	0.0220719	1.02012	0.976932	1.06522	0.366727	Absolute count	Maturation stages of T cell	TD DN (CD4-CD8-) AC
ebi-a-GCST90001573	Osteonecrosis|| id:finngen_R9_M13_OSTEONECROSIS	ebi-a-GCST90001573	Osteonecrosis	MR Egger	19	0.0489629	0.0280658	1.05018	0.993972	1.10957	0.0991089	Relative count	Maturation stages of T cell	TD DN (CD4-CD8-) %DN
ebi-a-GCST90001573	Osteonecrosis|| id:finngen_R9_M13_OSTEONECROSIS	ebi-a-GCST90001573	Osteonecrosis	Weighted median	19	0.038126	0.0294706	1.03886	0.980555	1.10064	0.195771	Relative count	Maturation stages of T cell	TD DN (CD4-CD8-) %DN
ebi-a-GCST90001573	Osteonecrosis|| id:finngen_R9_M13_OSTEONECROSIS	ebi-a-GCST90001573	Osteonecrosis	Simple mode	19	0.028167	0.042356	1.02857	0.946626	1.1176	0.514477	Relative count	Maturation stages of T cell	TD DN (CD4-CD8-) %DN
ebi-a-GCST90001573	Osteonecrosis|| id:finngen_R9_M13_OSTEONECROSIS	ebi-a-GCST90001573	Osteonecrosis	Weighted mode	19	0.0381555	0.0263088	1.03889	0.98668	1.09387	0.164179	Relative count	Maturation stages of T cell	TD DN (CD4-CD8-) %DN
ebi-a-GCST90001573	Osteonecrosis|| id:finngen_R9_M13_OSTEONECROSIS	ebi-a-GCST90001573	Osteonecrosis	Inverse variance weighted	19	0.0220099	0.0210202	1.02225	0.980993	1.06525	0.295061	Relative count	Maturation stages of T cell	TD DN (CD4-CD8-) %DN
ebi-a-GCST90001574	Osteonecrosis|| id:finngen_R9_M13_OSTEONECROSIS	ebi-a-GCST90001574	Osteonecrosis	MR Egger	19	0.0521513	0.0299005	1.05354	0.993567	1.11712	0.0991833	Relative count	Maturation stages of T cell	TD DN (CD4-CD8-) %T cell
ebi-a-GCST90001574	Osteonecrosis|| id:finngen_R9_M13_OSTEONECROSIS	ebi-a-GCST90001574	Osteonecrosis	Weighted median	19	0.0182397	0.0316508	1.01841	0.957149	1.08359	0.564427	Relative count	Maturation stages of T cell	TD DN (CD4-CD8-) %T cell
ebi-a-GCST90001574	Osteonecrosis|| id:finngen_R9_M13_OSTEONECROSIS	ebi-a-GCST90001574	Osteonecrosis	Simple mode	19	0.0214323	0.0504569	1.02166	0.925461	1.12787	0.676042	Relative count	Maturation stages of T cell	TD DN (CD4-CD8-) %T cell
ebi-a-GCST90001574	Osteonecrosis|| id:finngen_R9_M13_OSTEONECROSIS	ebi-a-GCST90001574	Osteonecrosis	Weighted mode	19	0.0238423	0.0304724	1.02413	0.964753	1.08716	0.444138	Relative count	Maturation stages of T cell	TD DN (CD4-CD8-) %T cell
ebi-a-GCST90001574	Osteonecrosis|| id:finngen_R9_M13_OSTEONECROSIS	ebi-a-GCST90001574	Osteonecrosis	Inverse variance weighted	19	0.0195566	0.0234327	1.01975	0.973973	1.06768	0.403951	Relative count	Maturation stages of T cell	TD DN (CD4-CD8-) %T cell
ebi-a-GCST90001575	Osteonecrosis|| id:finngen_R9_M13_OSTEONECROSIS	ebi-a-GCST90001575	Osteonecrosis	MR Egger	19	0.00492725	0.02966	1.00494	0.948184	1.06509	0.870019	Relative count	Maturation stages of T cell	Naive CD4+ %T cell
ebi-a-GCST90001575	Osteonecrosis|| id:finngen_R9_M13_OSTEONECROSIS	ebi-a-GCST90001575	Osteonecrosis	Weighted median	19	-0.000991941	0.0303313	0.999009	0.941349	1.0602	0.973911	Relative count	Maturation stages of T cell	Naive CD4+ %T cell
ebi-a-GCST90001575	Osteonecrosis|| id:finngen_R9_M13_OSTEONECROSIS	ebi-a-GCST90001575	Osteonecrosis	Simple mode	19	-0.0193125	0.0502429	0.980873	0.888884	1.08238	0.705199	Relative count	Maturation stages of T cell	Naive CD4+ %T cell
ebi-a-GCST90001575	Osteonecrosis|| id:finngen_R9_M13_OSTEONECROSIS	ebi-a-GCST90001575	Osteonecrosis	Weighted mode	19	-0.0104489	0.029481	0.989605	0.934044	1.04847	0.727137	Relative count	Maturation stages of T cell	Naive CD4+ %T cell
ebi-a-GCST90001575	Osteonecrosis|| id:finngen_R9_M13_OSTEONECROSIS	ebi-a-GCST90001575	Osteonecrosis	Inverse variance weighted	19	0.00126985	0.0216161	1.00127	0.959735	1.0446	0.953155	Relative count	Maturation stages of T cell	Naive CD4+ %T cell
ebi-a-GCST90001576	Osteonecrosis|| id:finngen_R9_M13_OSTEONECROSIS	ebi-a-GCST90001576	Osteonecrosis	Inverse variance weighted	19	0.0376966	0.0206059	1.03842	0.997313	1.08121	0.0673384	Relative count	B cell	Transitional %B cell
ebi-a-GCST90001576	Osteonecrosis|| id:finngen_R9_M13_OSTEONECROSIS	ebi-a-GCST90001576	Osteonecrosis	MR Egger	19	0.0193368	0.0276448	1.01952	0.965753	1.07629	0.493717	Relative count	B cell	Transitional %B cell
ebi-a-GCST90001576	Osteonecrosis|| id:finngen_R9_M13_OSTEONECROSIS	ebi-a-GCST90001576	Osteonecrosis	Weighted median	19	0.0537119	0.0321027	1.05518	0.990833	1.12371	0.0943026	Relative count	B cell	Transitional %B cell
ebi-a-GCST90001576	Osteonecrosis|| id:finngen_R9_M13_OSTEONECROSIS	ebi-a-GCST90001576	Osteonecrosis	Simple mode	19	0.0477046	0.0597966	1.04886	0.932863	1.17928	0.435397	Relative count	B cell	Transitional %B cell
ebi-a-GCST90001576	Osteonecrosis|| id:finngen_R9_M13_OSTEONECROSIS	ebi-a-GCST90001576	Osteonecrosis	Weighted mode	19	0.0708925	0.0427668	1.07347	0.987153	1.16733	0.114713	Relative count	B cell	Transitional %B cell
ebi-a-GCST90001577	Osteonecrosis|| id:finngen_R9_M13_OSTEONECROSIS	ebi-a-GCST90001577	Osteonecrosis	Inverse variance weighted	19	0.0333031	0.0293535	1.03386	0.976062	1.09509	0.256562	Absolute count	B cell	Transitional AC
ebi-a-GCST90001577	Osteonecrosis|| id:finngen_R9_M13_OSTEONECROSIS	ebi-a-GCST90001577	Osteonecrosis	MR Egger	19	0.034805	0.0405114	1.03542	0.956382	1.12098	0.402216	Absolute count	B cell	Transitional AC
ebi-a-GCST90001577	Osteonecrosis|| id:finngen_R9_M13_OSTEONECROSIS	ebi-a-GCST90001577	Osteonecrosis	Weighted median	19	0.0362408	0.0380762	1.03691	0.962339	1.11725	0.3412	Absolute count	B cell	Transitional AC
ebi-a-GCST90001577	Osteonecrosis|| id:finngen_R9_M13_OSTEONECROSIS	ebi-a-GCST90001577	Osteonecrosis	Simple mode	19	-0.000305569	0.0698906	0.999694	0.871716	1.14646	0.99656	Absolute count	B cell	Transitional AC
ebi-a-GCST90001577	Osteonecrosis|| id:finngen_R9_M13_OSTEONECROSIS	ebi-a-GCST90001577	Osteonecrosis	Weighted mode	19	-0.034841	0.0556179	0.965759	0.866016	1.07699	0.538894	Absolute count	B cell	Transitional AC
ebi-a-GCST90001578	Osteonecrosis|| id:finngen_R9_M13_OSTEONECROSIS	ebi-a-GCST90001578	Osteonecrosis	Inverse variance weighted	19	0.040884	0.0254919	1.04173	0.990961	1.0951	0.108757	Relative count	B cell	Transitional %lymphocyte
ebi-a-GCST90001578	Osteonecrosis|| id:finngen_R9_M13_OSTEONECROSIS	ebi-a-GCST90001578	Osteonecrosis	MR Egger	19	0.0346292	0.0351126	1.03524	0.966386	1.10899	0.337849	Relative count	B cell	Transitional %lymphocyte
ebi-a-GCST90001578	Osteonecrosis|| id:finngen_R9_M13_OSTEONECROSIS	ebi-a-GCST90001578	Osteonecrosis	Weighted median	19	0.0286643	0.0347226	1.02908	0.961374	1.10155	0.409075	Relative count	B cell	Transitional %lymphocyte
ebi-a-GCST90001578	Osteonecrosis|| id:finngen_R9_M13_OSTEONECROSIS	ebi-a-GCST90001578	Osteonecrosis	Simple mode	19	-0.0356951	0.0668898	0.964934	0.84637	1.10011	0.600119	Relative count	B cell	Transitional %lymphocyte
ebi-a-GCST90001578	Osteonecrosis|| id:finngen_R9_M13_OSTEONECROSIS	ebi-a-GCST90001578	Osteonecrosis	Weighted mode	19	0.0088761	0.0465972	1.00892	0.920853	1.1054	0.851061	Relative count	B cell	Transitional %lymphocyte
ebi-a-GCST90001579	Osteonecrosis|| id:finngen_R9_M13_OSTEONECROSIS	ebi-a-GCST90001579	Osteonecrosis	MR Egger	19	-0.00610416	0.0337844	0.993914	0.930232	1.06196	0.858755	Absolute count	Monocyte	CD14- CD16+ monocyte AC
ebi-a-GCST90001579	Osteonecrosis|| id:finngen_R9_M13_OSTEONECROSIS	ebi-a-GCST90001579	Osteonecrosis	Weighted median	19	0.0250732	0.0319814	1.02539	0.963088	1.09172	0.433045	Absolute count	Monocyte	CD14- CD16+ monocyte AC
ebi-a-GCST90001579	Osteonecrosis|| id:finngen_R9_M13_OSTEONECROSIS	ebi-a-GCST90001579	Osteonecrosis	Simple mode	19	0.0399926	0.0522609	1.0408	0.939471	1.15307	0.454041	Absolute count	Monocyte	CD14- CD16+ monocyte AC
ebi-a-GCST90001579	Osteonecrosis|| id:finngen_R9_M13_OSTEONECROSIS	ebi-a-GCST90001579	Osteonecrosis	Weighted mode	19	0.0321162	0.0354133	1.03264	0.963393	1.10686	0.376443	Absolute count	Monocyte	CD14- CD16+ monocyte AC
ebi-a-GCST90001579	Osteonecrosis|| id:finngen_R9_M13_OSTEONECROSIS	ebi-a-GCST90001579	Osteonecrosis	Inverse variance weighted	19	-0.0107136	0.0244967	0.989344	0.942964	1.038	0.661858	Absolute count	Monocyte	CD14- CD16+ monocyte AC
ebi-a-GCST90001580	Osteonecrosis|| id:finngen_R9_M13_OSTEONECROSIS	ebi-a-GCST90001580	Osteonecrosis	MR Egger	19	0.0185248	0.0332154	1.0187	0.954491	1.08722	0.584308	Absolute count	Monocyte	CD14+ CD16+ monocyte AC
ebi-a-GCST90001580	Osteonecrosis|| id:finngen_R9_M13_OSTEONECROSIS	ebi-a-GCST90001580	Osteonecrosis	Weighted median	19	0.0420954	0.0319681	1.04299	0.979648	1.11044	0.187907	Absolute count	Monocyte	CD14+ CD16+ monocyte AC
ebi-a-GCST90001580	Osteonecrosis|| id:finngen_R9_M13_OSTEONECROSIS	ebi-a-GCST90001580	Osteonecrosis	Simple mode	19	-0.0152417	0.0647662	0.984874	0.867462	1.11818	0.816606	Absolute count	Monocyte	CD14+ CD16+ monocyte AC
ebi-a-GCST90001580	Osteonecrosis|| id:finngen_R9_M13_OSTEONECROSIS	ebi-a-GCST90001580	Osteonecrosis	Weighted mode	19	0.0317892	0.0370913	1.0323	0.959916	1.11014	0.402683	Absolute count	Monocyte	CD14+ CD16+ monocyte AC
ebi-a-GCST90001580	Osteonecrosis|| id:finngen_R9_M13_OSTEONECROSIS	ebi-a-GCST90001580	Osteonecrosis	Inverse variance weighted	19	0.00268896	0.0244177	1.00269	0.955835	1.05185	0.912312	Absolute count	Monocyte	CD14+ CD16+ monocyte AC
ebi-a-GCST90001581	Osteonecrosis|| id:finngen_R9_M13_OSTEONECROSIS	ebi-a-GCST90001581	Osteonecrosis	MR Egger	19	-0.0629403	0.028469	0.939	0.888039	0.992884	0.0410398	Absolute count	Monocyte	CD14- CD16- AC
ebi-a-GCST90001581	Osteonecrosis|| id:finngen_R9_M13_OSTEONECROSIS	ebi-a-GCST90001581	Osteonecrosis	Weighted median	19	0.00020389	0.0303472	1.0002	0.942446	1.0615	0.994639	Absolute count	Monocyte	CD14- CD16- AC
ebi-a-GCST90001581	Osteonecrosis|| id:finngen_R9_M13_OSTEONECROSIS	ebi-a-GCST90001581	Osteonecrosis	Simple mode	19	0.00509848	0.0498011	1.00511	0.911639	1.10817	0.919589	Absolute count	Monocyte	CD14- CD16- AC
ebi-a-GCST90001581	Osteonecrosis|| id:finngen_R9_M13_OSTEONECROSIS	ebi-a-GCST90001581	Osteonecrosis	Weighted mode	19	-0.016697	0.0326565	0.983442	0.922467	1.04845	0.615361	Absolute count	Monocyte	CD14- CD16- AC
ebi-a-GCST90001581	Osteonecrosis|| id:finngen_R9_M13_OSTEONECROSIS	ebi-a-GCST90001581	Osteonecrosis	Inverse variance weighted	19	-0.0168441	0.0239167	0.983297	0.938267	1.03049	0.481258	Absolute count	Monocyte	CD14- CD16- AC
ebi-a-GCST90001582	Osteonecrosis|| id:finngen_R9_M13_OSTEONECROSIS	ebi-a-GCST90001582	Osteonecrosis	MR Egger	19	-0.0307396	0.0270006	0.969728	0.919743	1.02243	0.27071	Absolute count	Monocyte	CD14+ CD16- monocyte AC
ebi-a-GCST90001582	Osteonecrosis|| id:finngen_R9_M13_OSTEONECROSIS	ebi-a-GCST90001582	Osteonecrosis	Weighted median	19	-0.00165942	0.0301407	0.998342	0.941072	1.0591	0.956094	Absolute count	Monocyte	CD14+ CD16- monocyte AC
ebi-a-GCST90001582	Osteonecrosis|| id:finngen_R9_M13_OSTEONECROSIS	ebi-a-GCST90001582	Osteonecrosis	Simple mode	19	0.0314098	0.0561558	1.03191	0.924358	1.15197	0.582828	Absolute count	Monocyte	CD14+ CD16- monocyte AC
ebi-a-GCST90001582	Osteonecrosis|| id:finngen_R9_M13_OSTEONECROSIS	ebi-a-GCST90001582	Osteonecrosis	Weighted mode	19	-0.0269936	0.0328931	0.973367	0.912594	1.03819	0.422583	Absolute count	Monocyte	CD14+ CD16- monocyte AC
ebi-a-GCST90001582	Osteonecrosis|| id:finngen_R9_M13_OSTEONECROSIS	ebi-a-GCST90001582	Osteonecrosis	Inverse variance weighted	19	-0.0119035	0.0201243	0.988167	0.949949	1.02792	0.554186	Absolute count	Monocyte	CD14+ CD16- monocyte AC
ebi-a-GCST90001583	Osteonecrosis|| id:finngen_R9_M13_OSTEONECROSIS	ebi-a-GCST90001583	Osteonecrosis	MR Egger	19	-0.0278456	0.0286429	0.972538	0.919444	1.0287	0.344598	Absolute count	Monocyte	Monocyte AC
ebi-a-GCST90001583	Osteonecrosis|| id:finngen_R9_M13_OSTEONECROSIS	ebi-a-GCST90001583	Osteonecrosis	Weighted median	19	-0.0277019	0.0324812	0.972678	0.912684	1.03662	0.393738	Absolute count	Monocyte	Monocyte AC
ebi-a-GCST90001583	Osteonecrosis|| id:finngen_R9_M13_OSTEONECROSIS	ebi-a-GCST90001583	Osteonecrosis	Simple mode	19	0.0215162	0.0494967	1.02175	0.927282	1.12584	0.668947	Absolute count	Monocyte	Monocyte AC
ebi-a-GCST90001583	Osteonecrosis|| id:finngen_R9_M13_OSTEONECROSIS	ebi-a-GCST90001583	Osteonecrosis	Weighted mode	19	-0.0136276	0.0340067	0.986465	0.922857	1.05446	0.693333	Absolute count	Monocyte	Monocyte AC
ebi-a-GCST90001583	Osteonecrosis|| id:finngen_R9_M13_OSTEONECROSIS	ebi-a-GCST90001583	Osteonecrosis	Inverse variance weighted	19	-0.0149806	0.0210214	0.985131	0.945367	1.02657	0.476072	Absolute count	Monocyte	Monocyte AC
ebi-a-GCST90001584	Osteonecrosis|| id:finngen_R9_M13_OSTEONECROSIS	ebi-a-GCST90001584	Osteonecrosis	MR Egger	19	0.000980262	0.0336714	1.00098	0.937053	1.06927	0.977114	Relative count	Monocyte	CD14- CD16+ monocyte %monocyte
ebi-a-GCST90001584	Osteonecrosis|| id:finngen_R9_M13_OSTEONECROSIS	ebi-a-GCST90001584	Osteonecrosis	Weighted median	19	0.0222935	0.0291243	1.02254	0.965808	1.08261	0.443999	Relative count	Monocyte	CD14- CD16+ monocyte %monocyte
ebi-a-GCST90001584	Osteonecrosis|| id:finngen_R9_M13_OSTEONECROSIS	ebi-a-GCST90001584	Osteonecrosis	Simple mode	19	0.0480933	0.0421863	1.04927	0.966	1.13972	0.26922	Relative count	Monocyte	CD14- CD16+ monocyte %monocyte
ebi-a-GCST90001584	Osteonecrosis|| id:finngen_R9_M13_OSTEONECROSIS	ebi-a-GCST90001584	Osteonecrosis	Weighted mode	19	0.0212463	0.0281897	1.02147	0.966566	1.0795	0.460783	Relative count	Monocyte	CD14- CD16+ monocyte %monocyte
ebi-a-GCST90001584	Osteonecrosis|| id:finngen_R9_M13_OSTEONECROSIS	ebi-a-GCST90001584	Osteonecrosis	Inverse variance weighted	19	-0.0113835	0.0245951	0.988681	0.942151	1.03751	0.643481	Relative count	Monocyte	CD14- CD16+ monocyte %monocyte
ebi-a-GCST90001585	Osteonecrosis|| id:finngen_R9_M13_OSTEONECROSIS	ebi-a-GCST90001585	Osteonecrosis	MR Egger	19	0.0327958	0.0352442	1.03334	0.964368	1.10724	0.365122	Relative count	Monocyte	CD14+ CD16+ monocyte %monocyte
ebi-a-GCST90001585	Osteonecrosis|| id:finngen_R9_M13_OSTEONECROSIS	ebi-a-GCST90001585	Osteonecrosis	Weighted median	19	0.0205434	0.0337128	1.02076	0.955487	1.09048	0.542283	Relative count	Monocyte	CD14+ CD16+ monocyte %monocyte
ebi-a-GCST90001585	Osteonecrosis|| id:finngen_R9_M13_OSTEONECROSIS	ebi-a-GCST90001585	Osteonecrosis	Simple mode	19	-0.00700137	0.0517234	0.993023	0.897287	1.09897	0.893828	Relative count	Monocyte	CD14+ CD16+ monocyte %monocyte
ebi-a-GCST90001585	Osteonecrosis|| id:finngen_R9_M13_OSTEONECROSIS	ebi-a-GCST90001585	Osteonecrosis	Weighted mode	19	0.00640001	0.0331814	1.00642	0.94305	1.07405	0.849213	Relative count	Monocyte	CD14+ CD16+ monocyte %monocyte
ebi-a-GCST90001585	Osteonecrosis|| id:finngen_R9_M13_OSTEONECROSIS	ebi-a-GCST90001585	Osteonecrosis	Inverse variance weighted	19	0.00607941	0.0264807	1.0061	0.955211	1.0597	0.818419	Relative count	Monocyte	CD14+ CD16+ monocyte %monocyte
ebi-a-GCST90001586	Osteonecrosis|| id:finngen_R9_M13_OSTEONECROSIS	ebi-a-GCST90001586	Osteonecrosis	MR Egger	19	-0.00836881	0.0354141	0.991666	0.925168	1.06294	0.816014	Relative count	Monocyte	CD14+ CD16- monocyte %monocyte
ebi-a-GCST90001586	Osteonecrosis|| id:finngen_R9_M13_OSTEONECROSIS	ebi-a-GCST90001586	Osteonecrosis	Weighted median	19	-0.0246275	0.0308852	0.975673	0.918363	1.03656	0.425226	Relative count	Monocyte	CD14+ CD16- monocyte %monocyte
ebi-a-GCST90001586	Osteonecrosis|| id:finngen_R9_M13_OSTEONECROSIS	ebi-a-GCST90001586	Osteonecrosis	Simple mode	19	-0.0297381	0.0429159	0.9707	0.892389	1.05588	0.497192	Relative count	Monocyte	CD14+ CD16- monocyte %monocyte
ebi-a-GCST90001586	Osteonecrosis|| id:finngen_R9_M13_OSTEONECROSIS	ebi-a-GCST90001586	Osteonecrosis	Weighted mode	19	-0.0269466	0.0304037	0.973413	0.917101	1.03318	0.387147	Relative count	Monocyte	CD14+ CD16- monocyte %monocyte
ebi-a-GCST90001586	Osteonecrosis|| id:finngen_R9_M13_OSTEONECROSIS	ebi-a-GCST90001586	Osteonecrosis	Inverse variance weighted	19	0.00888549	0.0260434	1.00893	0.958717	1.06176	0.732968	Relative count	Monocyte	CD14+ CD16- monocyte %monocyte
ebi-a-GCST90001587	Osteonecrosis|| id:finngen_R9_M13_OSTEONECROSIS	ebi-a-GCST90001587	Osteonecrosis	MR Egger	19	0.00681283	0.0351968	1.00684	0.93972	1.07875	0.848811	Relative count	Monocyte	CD16+ monocyte %monocyte
ebi-a-GCST90001587	Osteonecrosis|| id:finngen_R9_M13_OSTEONECROSIS	ebi-a-GCST90001587	Osteonecrosis	Weighted median	19	0.0177762	0.0306458	1.01794	0.958592	1.08095	0.561878	Relative count	Monocyte	CD16+ monocyte %monocyte
ebi-a-GCST90001587	Osteonecrosis|| id:finngen_R9_M13_OSTEONECROSIS	ebi-a-GCST90001587	Osteonecrosis	Simple mode	19	0.0364629	0.0467115	1.03714	0.946398	1.13657	0.445184	Relative count	Monocyte	CD16+ monocyte %monocyte
ebi-a-GCST90001587	Osteonecrosis|| id:finngen_R9_M13_OSTEONECROSIS	ebi-a-GCST90001587	Osteonecrosis	Weighted mode	19	0.0246822	0.0297753	1.02499	0.966883	1.08659	0.417991	Relative count	Monocyte	CD16+ monocyte %monocyte
ebi-a-GCST90001587	Osteonecrosis|| id:finngen_R9_M13_OSTEONECROSIS	ebi-a-GCST90001587	Osteonecrosis	Inverse variance weighted	19	-0.00969608	0.0258542	0.990351	0.941416	1.04183	0.707639	Relative count	Monocyte	CD16+ monocyte %monocyte
ebi-a-GCST90001588	Osteonecrosis|| id:finngen_R9_M13_OSTEONECROSIS	ebi-a-GCST90001588	Osteonecrosis	MR Egger	19	-0.0165247	0.0390631	0.983611	0.911113	1.06188	0.677579	Relative count	TBNK	T/B
ebi-a-GCST90001588	Osteonecrosis|| id:finngen_R9_M13_OSTEONECROSIS	ebi-a-GCST90001588	Osteonecrosis	Weighted median	19	0.00270662	0.0334483	1.00271	0.939082	1.07065	0.935506	Relative count	TBNK	T/B
ebi-a-GCST90001588	Osteonecrosis|| id:finngen_R9_M13_OSTEONECROSIS	ebi-a-GCST90001588	Osteonecrosis	Simple mode	19	-0.00475834	0.0528454	0.995253	0.897327	1.10387	0.929248	Relative count	TBNK	T/B
ebi-a-GCST90001588	Osteonecrosis|| id:finngen_R9_M13_OSTEONECROSIS	ebi-a-GCST90001588	Osteonecrosis	Weighted mode	19	0.00530447	0.034524	1.00532	0.939542	1.0757	0.879599	Relative count	TBNK	T/B
ebi-a-GCST90001588	Osteonecrosis|| id:finngen_R9_M13_OSTEONECROSIS	ebi-a-GCST90001588	Osteonecrosis	Inverse variance weighted	19	-0.0122296	0.0284064	0.987845	0.934348	1.0444	0.666816	Relative count	TBNK	T/B
ebi-a-GCST90001589	Osteonecrosis|| id:finngen_R9_M13_OSTEONECROSIS	ebi-a-GCST90001589	Osteonecrosis	MR Egger	19	0.00262686	0.027499	1.00263	0.950021	1.05815	0.925014	Relative count	TBNK	CD4/CD8br
ebi-a-GCST90001589	Osteonecrosis|| id:finngen_R9_M13_OSTEONECROSIS	ebi-a-GCST90001589	Osteonecrosis	Weighted median	19	0.00555918	0.0261011	1.00557	0.955425	1.05836	0.831337	Relative count	TBNK	CD4/CD8br
ebi-a-GCST90001589	Osteonecrosis|| id:finngen_R9_M13_OSTEONECROSIS	ebi-a-GCST90001589	Osteonecrosis	Simple mode	19	0.00753389	0.0431393	1.00756	0.925872	1.09646	0.863311	Relative count	TBNK	CD4/CD8br
ebi-a-GCST90001589	Osteonecrosis|| id:finngen_R9_M13_OSTEONECROSIS	ebi-a-GCST90001589	Osteonecrosis	Weighted mode	19	0.00109079	0.0261322	1.00109	0.951107	1.0537	0.967164	Relative count	TBNK	CD4/CD8br
ebi-a-GCST90001589	Osteonecrosis|| id:finngen_R9_M13_OSTEONECROSIS	ebi-a-GCST90001589	Osteonecrosis	Inverse variance weighted	19	0.0143553	0.0205629	1.01446	0.974386	1.05618	0.485104	Relative count	TBNK	CD4/CD8br
ebi-a-GCST90001590	Osteonecrosis|| id:finngen_R9_M13_OSTEONECROSIS	ebi-a-GCST90001590	Osteonecrosis	MR Egger	19	0.0414797	0.0271588	1.04235	0.988317	1.09934	0.145078	Absolute count	TBNK	CD4+ AC
ebi-a-GCST90001590	Osteonecrosis|| id:finngen_R9_M13_OSTEONECROSIS	ebi-a-GCST90001590	Osteonecrosis	Weighted median	19	0.0157076	0.0284084	1.01583	0.960816	1.074	0.580317	Absolute count	TBNK	CD4+ AC
ebi-a-GCST90001590	Osteonecrosis|| id:finngen_R9_M13_OSTEONECROSIS	ebi-a-GCST90001590	Osteonecrosis	Simple mode	19	-0.00764358	0.045083	0.992386	0.908458	1.08407	0.867259	Absolute count	TBNK	CD4+ AC
ebi-a-GCST90001590	Osteonecrosis|| id:finngen_R9_M13_OSTEONECROSIS	ebi-a-GCST90001590	Osteonecrosis	Weighted mode	19	0.0181044	0.0246878	1.01827	0.97017	1.06875	0.472798	Absolute count	TBNK	CD4+ AC
ebi-a-GCST90001590	Osteonecrosis|| id:finngen_R9_M13_OSTEONECROSIS	ebi-a-GCST90001590	Osteonecrosis	Inverse variance weighted	19	0.000943022	0.0205211	1.00094	0.961483	1.04202	0.963347	Absolute count	TBNK	CD4+ AC
ebi-a-GCST90001591	Osteonecrosis|| id:finngen_R9_M13_OSTEONECROSIS	ebi-a-GCST90001591	Osteonecrosis	MR Egger	19	-0.00649747	0.027098	0.993524	0.942132	1.04772	0.813371	Relative count	TBNK	CD4+ %T cell
ebi-a-GCST90001591	Osteonecrosis|| id:finngen_R9_M13_OSTEONECROSIS	ebi-a-GCST90001591	Osteonecrosis	Weighted median	19	0.00370277	0.0282123	1.00371	0.949715	1.06077	0.89558	Relative count	TBNK	CD4+ %T cell
ebi-a-GCST90001591	Osteonecrosis|| id:finngen_R9_M13_OSTEONECROSIS	ebi-a-GCST90001591	Osteonecrosis	Simple mode	19	0.00187196	0.0439271	1.00187	0.919224	1.09195	0.966477	Relative count	TBNK	CD4+ %T cell
ebi-a-GCST90001591	Osteonecrosis|| id:finngen_R9_M13_OSTEONECROSIS	ebi-a-GCST90001591	Osteonecrosis	Weighted mode	19	-0.00215129	0.0286937	0.997851	0.943281	1.05558	0.941062	Relative count	TBNK	CD4+ %T cell
ebi-a-GCST90001591	Osteonecrosis|| id:finngen_R9_M13_OSTEONECROSIS	ebi-a-GCST90001591	Osteonecrosis	Inverse variance weighted	19	0.0020349	0.0202752	1.00204	0.962997	1.04266	0.920055	Relative count	TBNK	CD4+ %T cell
ebi-a-GCST90001592	Osteonecrosis|| id:finngen_R9_M13_OSTEONECROSIS	ebi-a-GCST90001592	Osteonecrosis	MR Egger	19	0.0243318	0.0340259	1.02463	0.958526	1.09529	0.484255	Absolute count	TBNK	CD8br AC
ebi-a-GCST90001592	Osteonecrosis|| id:finngen_R9_M13_OSTEONECROSIS	ebi-a-GCST90001592	Osteonecrosis	Weighted median	19	0.0144063	0.0287946	1.01451	0.95884	1.07341	0.616857	Absolute count	TBNK	CD8br AC
ebi-a-GCST90001592	Osteonecrosis|| id:finngen_R9_M13_OSTEONECROSIS	ebi-a-GCST90001592	Osteonecrosis	Simple mode	19	-0.0124783	0.0460439	0.987599	0.902376	1.08087	0.789468	Absolute count	TBNK	CD8br AC
ebi-a-GCST90001592	Osteonecrosis|| id:finngen_R9_M13_OSTEONECROSIS	ebi-a-GCST90001592	Osteonecrosis	Weighted mode	19	0.0140172	0.0245533	1.01412	0.966468	1.06411	0.575134	Absolute count	TBNK	CD8br AC
ebi-a-GCST90001592	Osteonecrosis|| id:finngen_R9_M13_OSTEONECROSIS	ebi-a-GCST90001592	Osteonecrosis	Inverse variance weighted	19	-0.0112612	0.0264615	0.988802	0.938825	1.04144	0.670422	Absolute count	TBNK	CD8br AC
ebi-a-GCST90001593	Osteonecrosis|| id:finngen_R9_M13_OSTEONECROSIS	ebi-a-GCST90001593	Osteonecrosis	MR Egger	19	-0.000108	0.0277507	0.999892	0.946959	1.05578	0.99694	Relative count	TBNK	CD8br %T cell
ebi-a-GCST90001593	Osteonecrosis|| id:finngen_R9_M13_OSTEONECROSIS	ebi-a-GCST90001593	Osteonecrosis	Weighted median	19	0.00118903	0.0271821	1.00119	0.949245	1.05598	0.965109	Relative count	TBNK	CD8br %T cell
ebi-a-GCST90001593	Osteonecrosis|| id:finngen_R9_M13_OSTEONECROSIS	ebi-a-GCST90001593	Osteonecrosis	Simple mode	19	0.00113521	0.0395617	1.00114	0.92644	1.08185	0.977424	Relative count	TBNK	CD8br %T cell
ebi-a-GCST90001593	Osteonecrosis|| id:finngen_R9_M13_OSTEONECROSIS	ebi-a-GCST90001593	Osteonecrosis	Weighted mode	19	0.00459072	0.0249445	1.0046	0.956666	1.05494	0.856041	Relative count	TBNK	CD8br %T cell
ebi-a-GCST90001593	Osteonecrosis|| id:finngen_R9_M13_OSTEONECROSIS	ebi-a-GCST90001593	Osteonecrosis	Inverse variance weighted	19	-0.0107962	0.0203772	0.989262	0.95053	1.02957	0.596237	Relative count	TBNK	CD8br %T cell
ebi-a-GCST90001594	Osteonecrosis|| id:finngen_R9_M13_OSTEONECROSIS	ebi-a-GCST90001594	Osteonecrosis	Inverse variance weighted	19	-0.0217196	0.0204555	0.978515	0.940059	1.01854	0.288327	Absolute count	TBNK	DP (CD4+CD8+) AC
ebi-a-GCST90001594	Osteonecrosis|| id:finngen_R9_M13_OSTEONECROSIS	ebi-a-GCST90001594	Osteonecrosis	MR Egger	19	-0.0225269	0.0273671	0.977725	0.926662	1.0316	0.421826	Absolute count	TBNK	DP (CD4+CD8+) AC
ebi-a-GCST90001594	Osteonecrosis|| id:finngen_R9_M13_OSTEONECROSIS	ebi-a-GCST90001594	Osteonecrosis	Weighted median	19	-0.019807	0.027707	0.980388	0.928567	1.0351	0.474686	Absolute count	TBNK	DP (CD4+CD8+) AC
ebi-a-GCST90001594	Osteonecrosis|| id:finngen_R9_M13_OSTEONECROSIS	ebi-a-GCST90001594	Osteonecrosis	Simple mode	19	0.000587658	0.0375864	1.00059	0.929525	1.07708	0.987698	Absolute count	TBNK	DP (CD4+CD8+) AC
ebi-a-GCST90001594	Osteonecrosis|| id:finngen_R9_M13_OSTEONECROSIS	ebi-a-GCST90001594	Osteonecrosis	Weighted mode	19	-0.0165531	0.0253865	0.983583	0.93584	1.03376	0.522615	Absolute count	TBNK	DP (CD4+CD8+) AC
ebi-a-GCST90001595	Osteonecrosis|| id:finngen_R9_M13_OSTEONECROSIS	ebi-a-GCST90001595	Osteonecrosis	MR Egger	19	-0.0415954	0.0271095	0.959258	0.909619	1.01161	0.143344	Relative count	TBNK	DP (CD4+CD8+) %T cell
ebi-a-GCST90001595	Osteonecrosis|| id:finngen_R9_M13_OSTEONECROSIS	ebi-a-GCST90001595	Osteonecrosis	Weighted median	19	-0.0171482	0.0274248	0.982998	0.931554	1.03728	0.531786	Relative count	TBNK	DP (CD4+CD8+) %T cell
ebi-a-GCST90001595	Osteonecrosis|| id:finngen_R9_M13_OSTEONECROSIS	ebi-a-GCST90001595	Osteonecrosis	Simple mode	19	-0.0246391	0.0426053	0.975662	0.897497	1.06063	0.570221	Relative count	TBNK	DP (CD4+CD8+) %T cell
ebi-a-GCST90001595	Osteonecrosis|| id:finngen_R9_M13_OSTEONECROSIS	ebi-a-GCST90001595	Osteonecrosis	Weighted mode	19	-0.0274301	0.0264463	0.972943	0.923795	1.0247	0.313376	Relative count	TBNK	DP (CD4+CD8+) %T cell
ebi-a-GCST90001595	Osteonecrosis|| id:finngen_R9_M13_OSTEONECROSIS	ebi-a-GCST90001595	Osteonecrosis	Inverse variance weighted	19	-0.0210721	0.0202797	0.979148	0.940992	1.01885	0.298772	Relative count	TBNK	DP (CD4+CD8+) %T cell
ebi-a-GCST90001596	Osteonecrosis|| id:finngen_R9_M13_OSTEONECROSIS	ebi-a-GCST90001596	Osteonecrosis	MR Egger	19	0.0172497	0.0272131	1.0174	0.964555	1.07314	0.5346	Absolute count	TBNK	CD8dim AC
ebi-a-GCST90001596	Osteonecrosis|| id:finngen_R9_M13_OSTEONECROSIS	ebi-a-GCST90001596	Osteonecrosis	Weighted median	19	0.0363624	0.0308379	1.03703	0.976208	1.10165	0.238341	Absolute count	TBNK	CD8dim AC
ebi-a-GCST90001596	Osteonecrosis|| id:finngen_R9_M13_OSTEONECROSIS	ebi-a-GCST90001596	Osteonecrosis	Simple mode	19	0.0447201	0.0481013	1.04574	0.951649	1.14912	0.364825	Absolute count	TBNK	CD8dim AC
ebi-a-GCST90001596	Osteonecrosis|| id:finngen_R9_M13_OSTEONECROSIS	ebi-a-GCST90001596	Osteonecrosis	Weighted mode	19	0.0399583	0.0335243	1.04077	0.974579	1.11145	0.248772	Absolute count	TBNK	CD8dim AC
ebi-a-GCST90001596	Osteonecrosis|| id:finngen_R9_M13_OSTEONECROSIS	ebi-a-GCST90001596	Osteonecrosis	Inverse variance weighted	19	0.00426322	0.0200665	1.00427	0.965541	1.04456	0.831752	Absolute count	TBNK	CD8dim AC
ebi-a-GCST90001597	Osteonecrosis|| id:finngen_R9_M13_OSTEONECROSIS	ebi-a-GCST90001597	Osteonecrosis	MR Egger	19	-0.00111451	0.0273961	0.998886	0.946664	1.05399	0.968024	Relative count	TBNK	CD8dim %T cell
ebi-a-GCST90001597	Osteonecrosis|| id:finngen_R9_M13_OSTEONECROSIS	ebi-a-GCST90001597	Osteonecrosis	Weighted median	19	0.0141002	0.0308816	1.0142	0.954634	1.07748	0.647966	Relative count	TBNK	CD8dim %T cell
ebi-a-GCST90001597	Osteonecrosis|| id:finngen_R9_M13_OSTEONECROSIS	ebi-a-GCST90001597	Osteonecrosis	Simple mode	19	-0.0700198	0.0482624	0.932375	0.848221	1.02488	0.164036	Relative count	TBNK	CD8dim %T cell
ebi-a-GCST90001597	Osteonecrosis|| id:finngen_R9_M13_OSTEONECROSIS	ebi-a-GCST90001597	Osteonecrosis	Weighted mode	19	0.0112403	0.0310801	1.0113	0.951537	1.07482	0.72182	Relative count	TBNK	CD8dim %T cell
ebi-a-GCST90001597	Osteonecrosis|| id:finngen_R9_M13_OSTEONECROSIS	ebi-a-GCST90001597	Osteonecrosis	Inverse variance weighted	19	0.00677217	0.0203207	1.0068	0.967484	1.0477	0.738935	Relative count	TBNK	CD8dim %T cell
ebi-a-GCST90001598	Osteonecrosis|| id:finngen_R9_M13_OSTEONECROSIS	ebi-a-GCST90001598	Osteonecrosis	MR Egger	19	0.0390891	0.0258645	1.03986	0.988462	1.09394	0.149076	Absolute count	TBNK	DN (CD4-CD8-) AC
ebi-a-GCST90001598	Osteonecrosis|| id:finngen_R9_M13_OSTEONECROSIS	ebi-a-GCST90001598	Osteonecrosis	Weighted median	19	0.00949185	0.0295832	1.00954	0.952666	1.0698	0.748322	Absolute count	TBNK	DN (CD4-CD8-) AC
ebi-a-GCST90001598	Osteonecrosis|| id:finngen_R9_M13_OSTEONECROSIS	ebi-a-GCST90001598	Osteonecrosis	Simple mode	19	0.00910384	0.0492613	1.00915	0.916266	1.11144	0.855447	Absolute count	TBNK	DN (CD4-CD8-) AC
ebi-a-GCST90001598	Osteonecrosis|| id:finngen_R9_M13_OSTEONECROSIS	ebi-a-GCST90001598	Osteonecrosis	Weighted mode	19	0.0155758	0.0297539	1.0157	0.958159	1.07669	0.607019	Absolute count	TBNK	DN (CD4-CD8-) AC
ebi-a-GCST90001598	Osteonecrosis|| id:finngen_R9_M13_OSTEONECROSIS	ebi-a-GCST90001598	Osteonecrosis	Inverse variance weighted	19	0.00608201	0.0193389	1.0061	0.968679	1.04497	0.753145	Absolute count	TBNK	DN (CD4-CD8-) AC
ebi-a-GCST90001599	Osteonecrosis|| id:finngen_R9_M13_OSTEONECROSIS	ebi-a-GCST90001599	Osteonecrosis	MR Egger	19	0.020083	0.0265545	1.02029	0.968542	1.07479	0.459825	Relative count	TBNK	DN (CD4-CD8-) %T cell
ebi-a-GCST90001599	Osteonecrosis|| id:finngen_R9_M13_OSTEONECROSIS	ebi-a-GCST90001599	Osteonecrosis	Weighted median	19	-0.0105296	0.0298356	0.989526	0.93332	1.04912	0.724146	Relative count	TBNK	DN (CD4-CD8-) %T cell
ebi-a-GCST90001599	Osteonecrosis|| id:finngen_R9_M13_OSTEONECROSIS	ebi-a-GCST90001599	Osteonecrosis	Simple mode	19	-0.00580797	0.0491184	0.994209	0.902957	1.09468	0.907184	Relative count	TBNK	DN (CD4-CD8-) %T cell
ebi-a-GCST90001599	Osteonecrosis|| id:finngen_R9_M13_OSTEONECROSIS	ebi-a-GCST90001599	Osteonecrosis	Weighted mode	19	-0.00580797	0.0276493	0.994209	0.941764	1.04957	0.835981	Relative count	TBNK	DN (CD4-CD8-) %T cell
ebi-a-GCST90001599	Osteonecrosis|| id:finngen_R9_M13_OSTEONECROSIS	ebi-a-GCST90001599	Osteonecrosis	Inverse variance weighted	19	0.0060354	0.0198704	1.00605	0.967625	1.04601	0.761328	Relative count	TBNK	DN (CD4-CD8-) %T cell
ebi-a-GCST90001600	Osteonecrosis|| id:finngen_R9_M13_OSTEONECROSIS	ebi-a-GCST90001600	Osteonecrosis	MR Egger	19	0.00244201	0.0297099	1.00244	0.945738	1.06255	0.935452	Absolute count	TBNK	Leukocyte AC
ebi-a-GCST90001600	Osteonecrosis|| id:finngen_R9_M13_OSTEONECROSIS	ebi-a-GCST90001600	Osteonecrosis	Weighted median	19	-0.0262937	0.0275799	0.974049	0.922793	1.02815	0.340407	Absolute count	TBNK	Leukocyte AC
ebi-a-GCST90001600	Osteonecrosis|| id:finngen_R9_M13_OSTEONECROSIS	ebi-a-GCST90001600	Osteonecrosis	Simple mode	19	-0.0296564	0.0437615	0.970779	0.890984	1.05772	0.506591	Absolute count	TBNK	Leukocyte AC
ebi-a-GCST90001600	Osteonecrosis|| id:finngen_R9_M13_OSTEONECROSIS	ebi-a-GCST90001600	Osteonecrosis	Weighted mode	19	-0.0116038	0.0260652	0.988463	0.939233	1.04027	0.661495	Absolute count	TBNK	Leukocyte AC
ebi-a-GCST90001600	Osteonecrosis|| id:finngen_R9_M13_OSTEONECROSIS	ebi-a-GCST90001600	Osteonecrosis	Inverse variance weighted	19	-0.0223543	0.0225601	0.977894	0.935595	1.0221	0.321745	Absolute count	TBNK	Leukocyte AC
ebi-a-GCST90001601	Osteonecrosis|| id:finngen_R9_M13_OSTEONECROSIS	ebi-a-GCST90001601	Osteonecrosis	MR Egger	19	0.0428463	0.0301103	1.04378	0.98396	1.10723	0.172835	Absolute count	TBNK	Lymphocyte AC
ebi-a-GCST90001601	Osteonecrosis|| id:finngen_R9_M13_OSTEONECROSIS	ebi-a-GCST90001601	Osteonecrosis	Weighted median	19	-0.0107815	0.0288952	0.989276	0.934806	1.04692	0.709056	Absolute count	TBNK	Lymphocyte AC
ebi-a-GCST90001601	Osteonecrosis|| id:finngen_R9_M13_OSTEONECROSIS	ebi-a-GCST90001601	Osteonecrosis	Simple mode	19	-0.0286862	0.0457334	0.971721	0.888408	1.06285	0.538372	Absolute count	TBNK	Lymphocyte AC
ebi-a-GCST90001601	Osteonecrosis|| id:finngen_R9_M13_OSTEONECROSIS	ebi-a-GCST90001601	Osteonecrosis	Weighted mode	19	0.0134058	0.0282958	1.0135	0.958818	1.07129	0.641358	Absolute count	TBNK	Lymphocyte AC
ebi-a-GCST90001601	Osteonecrosis|| id:finngen_R9_M13_OSTEONECROSIS	ebi-a-GCST90001601	Osteonecrosis	Inverse variance weighted	19	0.00280163	0.0243234	1.00281	0.95612	1.05177	0.908301	Absolute count	TBNK	Lymphocyte AC
ebi-a-GCST90001602	Osteonecrosis|| id:finngen_R9_M13_OSTEONECROSIS	ebi-a-GCST90001602	Osteonecrosis	Inverse variance weighted	19	0.025372	0.0204096	1.0257	0.985476	1.06756	0.213815	Relative count	TBNK	Lymphocyte %leukocyte
ebi-a-GCST90001602	Osteonecrosis|| id:finngen_R9_M13_OSTEONECROSIS	ebi-a-GCST90001602	Osteonecrosis	MR Egger	19	0.0476187	0.0272748	1.04877	0.994177	1.10636	0.0988749	Relative count	TBNK	Lymphocyte %leukocyte
ebi-a-GCST90001602	Osteonecrosis|| id:finngen_R9_M13_OSTEONECROSIS	ebi-a-GCST90001602	Osteonecrosis	Weighted median	19	0.0425338	0.0289076	1.04345	0.985974	1.10428	0.141191	Relative count	TBNK	Lymphocyte %leukocyte
ebi-a-GCST90001602	Osteonecrosis|| id:finngen_R9_M13_OSTEONECROSIS	ebi-a-GCST90001602	Osteonecrosis	Simple mode	19	0.0192731	0.0429522	1.01946	0.937149	1.109	0.658995	Relative count	TBNK	Lymphocyte %leukocyte
ebi-a-GCST90001602	Osteonecrosis|| id:finngen_R9_M13_OSTEONECROSIS	ebi-a-GCST90001602	Osteonecrosis	Weighted mode	19	0.0327639	0.0293293	1.03331	0.975582	1.09445	0.278639	Relative count	TBNK	Lymphocyte %leukocyte
ebi-a-GCST90001603	Osteonecrosis|| id:finngen_R9_M13_OSTEONECROSIS	ebi-a-GCST90001603	Osteonecrosis	MR Egger	19	0.04937	0.0298484	1.05061	0.990909	1.11391	0.116467	Absolute count	TBNK	T cell AC
ebi-a-GCST90001603	Osteonecrosis|| id:finngen_R9_M13_OSTEONECROSIS	ebi-a-GCST90001603	Osteonecrosis	Weighted median	19	0.00827386	0.0279671	1.00831	0.954525	1.06512	0.76735	Absolute count	TBNK	T cell AC
ebi-a-GCST90001603	Osteonecrosis|| id:finngen_R9_M13_OSTEONECROSIS	ebi-a-GCST90001603	Osteonecrosis	Simple mode	19	-0.0154498	0.0447112	0.984669	0.902051	1.07485	0.733689	Absolute count	TBNK	T cell AC
ebi-a-GCST90001603	Osteonecrosis|| id:finngen_R9_M13_OSTEONECROSIS	ebi-a-GCST90001603	Osteonecrosis	Weighted mode	19	0.023468	0.0274586	1.02375	0.970105	1.08035	0.403967	Absolute count	TBNK	T cell AC
ebi-a-GCST90001603	Osteonecrosis|| id:finngen_R9_M13_OSTEONECROSIS	ebi-a-GCST90001603	Osteonecrosis	Inverse variance weighted	19	0.00405643	0.0247981	1.00406	0.95643	1.05407	0.870063	Absolute count	TBNK	T cell AC
ebi-a-GCST90001604	Osteonecrosis|| id:finngen_R9_M13_OSTEONECROSIS	ebi-a-GCST90001604	Osteonecrosis	MR Egger	19	0.0289345	0.0360439	1.02936	0.959146	1.10471	0.433197	Relative count	TBNK	T cell %lymphocyte
ebi-a-GCST90001604	Osteonecrosis|| id:finngen_R9_M13_OSTEONECROSIS	ebi-a-GCST90001604	Osteonecrosis	Weighted median	19	0.0101785	0.0298498	1.01023	0.952822	1.0711	0.73311	Relative count	TBNK	T cell %lymphocyte
ebi-a-GCST90001604	Osteonecrosis|| id:finngen_R9_M13_OSTEONECROSIS	ebi-a-GCST90001604	Osteonecrosis	Simple mode	19	0.0295316	0.0444086	1.02997	0.944113	1.12364	0.514482	Relative count	TBNK	T cell %lymphocyte
ebi-a-GCST90001604	Osteonecrosis|| id:finngen_R9_M13_OSTEONECROSIS	ebi-a-GCST90001604	Osteonecrosis	Weighted mode	19	0.020344	0.0270679	1.02055	0.96782	1.07616	0.462011	Relative count	TBNK	T cell %lymphocyte
ebi-a-GCST90001604	Osteonecrosis|| id:finngen_R9_M13_OSTEONECROSIS	ebi-a-GCST90001604	Osteonecrosis	Inverse variance weighted	19	0.0123164	0.0265815	1.01239	0.960998	1.06654	0.643117	Relative count	TBNK	T cell %lymphocyte
ebi-a-GCST90001605	Osteonecrosis|| id:finngen_R9_M13_OSTEONECROSIS	ebi-a-GCST90001605	Osteonecrosis	Inverse variance weighted	19	0.0239736	0.0214546	1.02426	0.982085	1.06825	0.263818	Relative count	TBNK	T cell %leukocyte
ebi-a-GCST90001605	Osteonecrosis|| id:finngen_R9_M13_OSTEONECROSIS	ebi-a-GCST90001605	Osteonecrosis	MR Egger	19	0.0543544	0.0273321	1.05586	1.00078	1.11396	0.0630827	Relative count	TBNK	T cell %leukocyte
ebi-a-GCST90001605	Osteonecrosis|| id:finngen_R9_M13_OSTEONECROSIS	ebi-a-GCST90001605	Osteonecrosis	Weighted median	19	0.0315355	0.0284193	1.03204	0.976123	1.09116	0.26715	Relative count	TBNK	T cell %leukocyte
ebi-a-GCST90001605	Osteonecrosis|| id:finngen_R9_M13_OSTEONECROSIS	ebi-a-GCST90001605	Osteonecrosis	Simple mode	19	0.0510274	0.0429635	1.05235	0.967363	1.14481	0.250391	Relative count	TBNK	T cell %leukocyte
ebi-a-GCST90001605	Osteonecrosis|| id:finngen_R9_M13_OSTEONECROSIS	ebi-a-GCST90001605	Osteonecrosis	Weighted mode	19	0.0397345	0.024881	1.04053	0.991008	1.09254	0.127676	Relative count	TBNK	T cell %leukocyte
ebi-a-GCST90001606	Osteonecrosis|| id:finngen_R9_M13_OSTEONECROSIS	ebi-a-GCST90001606	Osteonecrosis	MR Egger	19	0.0143727	0.0300426	1.01448	0.956465	1.07601	0.638453	Relative count	TBNK	CD4+ %leukocyte
ebi-a-GCST90001606	Osteonecrosis|| id:finngen_R9_M13_OSTEONECROSIS	ebi-a-GCST90001606	Osteonecrosis	Weighted median	19	0.0173488	0.0326741	1.0175	0.954381	1.08479	0.595442	Relative count	TBNK	CD4+ %leukocyte
ebi-a-GCST90001606	Osteonecrosis|| id:finngen_R9_M13_OSTEONECROSIS	ebi-a-GCST90001606	Osteonecrosis	Simple mode	19	0.0182948	0.0499088	1.01846	0.923554	1.12313	0.718218	Relative count	TBNK	CD4+ %leukocyte
ebi-a-GCST90001606	Osteonecrosis|| id:finngen_R9_M13_OSTEONECROSIS	ebi-a-GCST90001606	Osteonecrosis	Weighted mode	19	0.0182948	0.0325955	1.01846	0.955431	1.08565	0.581537	Relative count	TBNK	CD4+ %leukocyte
ebi-a-GCST90001606	Osteonecrosis|| id:finngen_R9_M13_OSTEONECROSIS	ebi-a-GCST90001606	Osteonecrosis	Inverse variance weighted	19	0.00474032	0.0219978	1.00475	0.962352	1.04902	0.829385	Relative count	TBNK	CD4+ %leukocyte
ebi-a-GCST90001607	Osteonecrosis|| id:finngen_R9_M13_OSTEONECROSIS	ebi-a-GCST90001607	Osteonecrosis	MR Egger	19	0.00878125	0.0290048	1.00882	0.953069	1.06783	0.765752	Relative count	TBNK	CD8br %leukocyte
ebi-a-GCST90001607	Osteonecrosis|| id:finngen_R9_M13_OSTEONECROSIS	ebi-a-GCST90001607	Osteonecrosis	Weighted median	19	0.00638804	0.0274165	1.00641	0.953755	1.06197	0.815761	Relative count	TBNK	CD8br %leukocyte
ebi-a-GCST90001607	Osteonecrosis|| id:finngen_R9_M13_OSTEONECROSIS	ebi-a-GCST90001607	Osteonecrosis	Simple mode	19	0.0103773	0.0435643	1.01043	0.927735	1.1005	0.814412	Relative count	TBNK	CD8br %leukocyte
ebi-a-GCST90001607	Osteonecrosis|| id:finngen_R9_M13_OSTEONECROSIS	ebi-a-GCST90001607	Osteonecrosis	Weighted mode	19	0.0103773	0.0243844	1.01043	0.963275	1.0599	0.675466	Relative count	TBNK	CD8br %leukocyte
ebi-a-GCST90001607	Osteonecrosis|| id:finngen_R9_M13_OSTEONECROSIS	ebi-a-GCST90001607	Osteonecrosis	Inverse variance weighted	19	-0.00888771	0.0216066	0.991152	0.950054	1.03403	0.680822	Relative count	TBNK	CD8br %leukocyte
ebi-a-GCST90001608	Osteonecrosis|| id:finngen_R9_M13_OSTEONECROSIS	ebi-a-GCST90001608	Osteonecrosis	MR Egger	19	-0.0360063	0.0270963	0.964634	0.91474	1.01725	0.201466	Relative count	TBNK	DP (CD4+CD8+) %leukocyte
ebi-a-GCST90001608	Osteonecrosis|| id:finngen_R9_M13_OSTEONECROSIS	ebi-a-GCST90001608	Osteonecrosis	Weighted median	19	-0.0179848	0.0258811	0.982176	0.933596	1.03328	0.487117	Relative count	TBNK	DP (CD4+CD8+) %leukocyte
ebi-a-GCST90001608	Osteonecrosis|| id:finngen_R9_M13_OSTEONECROSIS	ebi-a-GCST90001608	Osteonecrosis	Simple mode	19	0.00459859	0.0397278	1.00461	0.929352	1.08596	0.90913	Relative count	TBNK	DP (CD4+CD8+) %leukocyte
ebi-a-GCST90001608	Osteonecrosis|| id:finngen_R9_M13_OSTEONECROSIS	ebi-a-GCST90001608	Osteonecrosis	Weighted mode	19	-0.0204828	0.0268367	0.979726	0.929524	1.03264	0.455209	Relative count	TBNK	DP (CD4+CD8+) %leukocyte
ebi-a-GCST90001608	Osteonecrosis|| id:finngen_R9_M13_OSTEONECROSIS	ebi-a-GCST90001608	Osteonecrosis	Inverse variance weighted	19	-0.0198544	0.0202697	0.980341	0.942157	1.02007	0.327327	Relative count	TBNK	DP (CD4+CD8+) %leukocyte
ebi-a-GCST90001609	Osteonecrosis|| id:finngen_R9_M13_OSTEONECROSIS	ebi-a-GCST90001609	Osteonecrosis	MR Egger	19	0.0176857	0.0291873	1.01784	0.961249	1.07777	0.552561	Absolute count	TBNK	CD4+ CD8dim AC
ebi-a-GCST90001609	Osteonecrosis|| id:finngen_R9_M13_OSTEONECROSIS	ebi-a-GCST90001609	Osteonecrosis	Weighted median	19	0.0241333	0.0311055	1.02443	0.963837	1.08883	0.437836	Absolute count	TBNK	CD4+ CD8dim AC
ebi-a-GCST90001609	Osteonecrosis|| id:finngen_R9_M13_OSTEONECROSIS	ebi-a-GCST90001609	Osteonecrosis	Simple mode	19	-0.0139712	0.0468041	0.986126	0.899688	1.08087	0.768737	Absolute count	TBNK	CD4+ CD8dim AC
ebi-a-GCST90001609	Osteonecrosis|| id:finngen_R9_M13_OSTEONECROSIS	ebi-a-GCST90001609	Osteonecrosis	Weighted mode	19	0.0110902	0.0314623	1.01115	0.950682	1.07547	0.728563	Absolute count	TBNK	CD4+ CD8dim AC
ebi-a-GCST90001609	Osteonecrosis|| id:finngen_R9_M13_OSTEONECROSIS	ebi-a-GCST90001609	Osteonecrosis	Inverse variance weighted	19	0.0057058	0.0214447	1.00572	0.964326	1.0489	0.790185	Absolute count	TBNK	CD4+ CD8dim AC
ebi-a-GCST90001610	Osteonecrosis|| id:finngen_R9_M13_OSTEONECROSIS	ebi-a-GCST90001610	Osteonecrosis	MR Egger	19	0.00590068	0.0269941	1.00592	0.95408	1.06057	0.829571	Relative count	TBNK	CD4+ CD8dim %lymphocyte
ebi-a-GCST90001610	Osteonecrosis|| id:finngen_R9_M13_OSTEONECROSIS	ebi-a-GCST90001610	Osteonecrosis	Weighted median	19	0.0352796	0.0290263	1.03591	0.97862	1.09655	0.2242	Relative count	TBNK	CD4+ CD8dim %lymphocyte
ebi-a-GCST90001610	Osteonecrosis|| id:finngen_R9_M13_OSTEONECROSIS	ebi-a-GCST90001610	Osteonecrosis	Simple mode	19	0.0232578	0.0439306	1.02353	0.939088	1.11557	0.602983	Relative count	TBNK	CD4+ CD8dim %lymphocyte
ebi-a-GCST90001610	Osteonecrosis|| id:finngen_R9_M13_OSTEONECROSIS	ebi-a-GCST90001610	Osteonecrosis	Weighted mode	19	0.032004	0.030332	1.03252	0.972927	1.09577	0.305326	Relative count	TBNK	CD4+ CD8dim %lymphocyte
ebi-a-GCST90001610	Osteonecrosis|| id:finngen_R9_M13_OSTEONECROSIS	ebi-a-GCST90001610	Osteonecrosis	Inverse variance weighted	19	0.00929428	0.0201955	1.00934	0.970165	1.05009	0.645361	Relative count	TBNK	CD4+ CD8dim %lymphocyte
ebi-a-GCST90001611	Osteonecrosis|| id:finngen_R9_M13_OSTEONECROSIS	ebi-a-GCST90001611	Osteonecrosis	MR Egger	19	0.00978061	0.027094	1.00983	0.957601	1.0649	0.722555	Relative count	TBNK	CD4+ CD8dim %leukocyte
ebi-a-GCST90001611	Osteonecrosis|| id:finngen_R9_M13_OSTEONECROSIS	ebi-a-GCST90001611	Osteonecrosis	Weighted median	19	0.0240133	0.0275525	1.0243	0.970456	1.08114	0.383456	Relative count	TBNK	CD4+ CD8dim %leukocyte
ebi-a-GCST90001611	Osteonecrosis|| id:finngen_R9_M13_OSTEONECROSIS	ebi-a-GCST90001611	Osteonecrosis	Simple mode	19	0.0125617	0.0417991	1.01264	0.932986	1.0991	0.767219	Relative count	TBNK	CD4+ CD8dim %leukocyte
ebi-a-GCST90001611	Osteonecrosis|| id:finngen_R9_M13_OSTEONECROSIS	ebi-a-GCST90001611	Osteonecrosis	Weighted mode	19	0.0142545	0.0281093	1.01436	0.959983	1.07181	0.618235	Relative count	TBNK	CD4+ CD8dim %leukocyte
ebi-a-GCST90001611	Osteonecrosis|| id:finngen_R9_M13_OSTEONECROSIS	ebi-a-GCST90001611	Osteonecrosis	Inverse variance weighted	19	0.00927688	0.0202703	1.00932	0.970006	1.05023	0.647198	Relative count	TBNK	CD4+ CD8dim %leukocyte
ebi-a-GCST90001612	Osteonecrosis|| id:finngen_R9_M13_OSTEONECROSIS	ebi-a-GCST90001612	Osteonecrosis	MR Egger	19	0.00201182	0.0273775	1.00201	0.949663	1.05725	0.942278	Relative count	TBNK	CD8dim %leukocyte
ebi-a-GCST90001612	Osteonecrosis|| id:finngen_R9_M13_OSTEONECROSIS	ebi-a-GCST90001612	Osteonecrosis	Weighted median	19	0.0134379	0.0292911	1.01353	0.95698	1.07342	0.646399	Relative count	TBNK	CD8dim %leukocyte
ebi-a-GCST90001612	Osteonecrosis|| id:finngen_R9_M13_OSTEONECROSIS	ebi-a-GCST90001612	Osteonecrosis	Simple mode	19	-0.0773834	0.0478293	0.925535	0.842713	1.0165	0.123071	Relative count	TBNK	CD8dim %leukocyte
ebi-a-GCST90001612	Osteonecrosis|| id:finngen_R9_M13_OSTEONECROSIS	ebi-a-GCST90001612	Osteonecrosis	Weighted mode	19	0.00960886	0.0306575	1.00966	0.950773	1.07218	0.75756	Relative count	TBNK	CD8dim %leukocyte
ebi-a-GCST90001612	Osteonecrosis|| id:finngen_R9_M13_OSTEONECROSIS	ebi-a-GCST90001612	Osteonecrosis	Inverse variance weighted	19	0.00503877	0.0204845	1.00505	0.965498	1.04622	0.805698	Relative count	TBNK	CD8dim %leukocyte
ebi-a-GCST90001613	Osteonecrosis|| id:finngen_R9_M13_OSTEONECROSIS	ebi-a-GCST90001613	Osteonecrosis	MR Egger	19	0.0267136	0.0262233	1.02707	0.975618	1.08124	0.322627	Relative count	TBNK	DN (CD4-CD8-) %leukocyte
ebi-a-GCST90001613	Osteonecrosis|| id:finngen_R9_M13_OSTEONECROSIS	ebi-a-GCST90001613	Osteonecrosis	Weighted median	19	-0.0113287	0.0295715	0.988735	0.933057	1.04774	0.701649	Relative count	TBNK	DN (CD4-CD8-) %leukocyte
ebi-a-GCST90001613	Osteonecrosis|| id:finngen_R9_M13_OSTEONECROSIS	ebi-a-GCST90001613	Osteonecrosis	Simple mode	19	-0.027755	0.0466746	0.972627	0.887597	1.0658	0.55948	Relative count	TBNK	DN (CD4-CD8-) %leukocyte
ebi-a-GCST90001613	Osteonecrosis|| id:finngen_R9_M13_OSTEONECROSIS	ebi-a-GCST90001613	Osteonecrosis	Weighted mode	19	-0.00208754	0.0287908	0.997915	0.943162	1.05585	0.942998	Relative count	TBNK	DN (CD4-CD8-) %leukocyte
ebi-a-GCST90001613	Osteonecrosis|| id:finngen_R9_M13_OSTEONECROSIS	ebi-a-GCST90001613	Osteonecrosis	Inverse variance weighted	19	0.00790891	0.0196222	1.00794	0.969911	1.04746	0.686904	Relative count	TBNK	DN (CD4-CD8-) %leukocyte
ebi-a-GCST90001614	Osteonecrosis|| id:finngen_R9_M13_OSTEONECROSIS	ebi-a-GCST90001614	Osteonecrosis	MR Egger	19	0.00865409	0.02704	1.00869	0.956625	1.06359	0.752832	Relative count	TBNK	CD8br and CD8dim %leukocyte
ebi-a-GCST90001614	Osteonecrosis|| id:finngen_R9_M13_OSTEONECROSIS	ebi-a-GCST90001614	Osteonecrosis	Weighted median	19	0.00967012	0.0265329	1.00972	0.958549	1.06362	0.715516	Relative count	TBNK	CD8br and CD8dim %leukocyte
ebi-a-GCST90001614	Osteonecrosis|| id:finngen_R9_M13_OSTEONECROSIS	ebi-a-GCST90001614	Osteonecrosis	Simple mode	19	-0.00913048	0.0434644	0.990911	0.909991	1.07903	0.835974	Relative count	TBNK	CD8br and CD8dim %leukocyte
ebi-a-GCST90001614	Osteonecrosis|| id:finngen_R9_M13_OSTEONECROSIS	ebi-a-GCST90001614	Osteonecrosis	Weighted mode	19	0.0101368	0.0260758	1.01019	0.959856	1.06316	0.702026	Relative count	TBNK	CD8br and CD8dim %leukocyte
ebi-a-GCST90001614	Osteonecrosis|| id:finngen_R9_M13_OSTEONECROSIS	ebi-a-GCST90001614	Osteonecrosis	Inverse variance weighted	19	-0.00711945	0.0202308	0.992906	0.954305	1.03307	0.724904	Relative count	TBNK	CD8br and CD8dim %leukocyte
ebi-a-GCST90001615	Osteonecrosis|| id:finngen_R9_M13_OSTEONECROSIS	ebi-a-GCST90001615	Osteonecrosis	MR Egger	19	0.0539483	0.0310443	1.05543	0.993125	1.12164	0.100328	Absolute count	TBNK	TCRgd AC
ebi-a-GCST90001615	Osteonecrosis|| id:finngen_R9_M13_OSTEONECROSIS	ebi-a-GCST90001615	Osteonecrosis	Weighted median	19	0.0120368	0.0318961	1.01211	0.950773	1.0774	0.705894	Absolute count	TBNK	TCRgd AC
ebi-a-GCST90001615	Osteonecrosis|| id:finngen_R9_M13_OSTEONECROSIS	ebi-a-GCST90001615	Osteonecrosis	Simple mode	19	-0.0475655	0.0503919	0.953548	0.863869	1.05254	0.357714	Absolute count	TBNK	TCRgd AC
ebi-a-GCST90001615	Osteonecrosis|| id:finngen_R9_M13_OSTEONECROSIS	ebi-a-GCST90001615	Osteonecrosis	Weighted mode	19	0.0115738	0.0302001	1.01164	0.953498	1.07333	0.706033	Absolute count	TBNK	TCRgd AC
ebi-a-GCST90001615	Osteonecrosis|| id:finngen_R9_M13_OSTEONECROSIS	ebi-a-GCST90001615	Osteonecrosis	Inverse variance weighted	19	-0.0149295	0.0290189	0.985181	0.930711	1.04284	0.60692	Absolute count	TBNK	TCRgd AC
ebi-a-GCST90001616	Osteonecrosis|| id:finngen_R9_M13_OSTEONECROSIS	ebi-a-GCST90001616	Osteonecrosis	MR Egger	19	0.0426269	0.0281241	1.04355	0.987582	1.10269	0.147975	Relative count	TBNK	TCRgd %T cell
ebi-a-GCST90001616	Osteonecrosis|| id:finngen_R9_M13_OSTEONECROSIS	ebi-a-GCST90001616	Osteonecrosis	Weighted median	19	-0.00188723	0.0321543	0.998115	0.937152	1.06304	0.953197	Relative count	TBNK	TCRgd %T cell
ebi-a-GCST90001616	Osteonecrosis|| id:finngen_R9_M13_OSTEONECROSIS	ebi-a-GCST90001616	Osteonecrosis	Simple mode	19	-0.0556131	0.0516911	0.945905	0.854766	1.04676	0.296193	Relative count	TBNK	TCRgd %T cell
ebi-a-GCST90001616	Osteonecrosis|| id:finngen_R9_M13_OSTEONECROSIS	ebi-a-GCST90001616	Osteonecrosis	Weighted mode	19	-0.00405232	0.0295291	0.995956	0.939949	1.0553	0.892371	Relative count	TBNK	TCRgd %T cell
ebi-a-GCST90001616	Osteonecrosis|| id:finngen_R9_M13_OSTEONECROSIS	ebi-a-GCST90001616	Osteonecrosis	Inverse variance weighted	19	-0.0172979	0.0259151	0.982851	0.934175	1.03406	0.504462	Relative count	TBNK	TCRgd %T cell
ebi-a-GCST90001617	Osteonecrosis|| id:finngen_R9_M13_OSTEONECROSIS	ebi-a-GCST90001617	Osteonecrosis	MR Egger	19	0.0490445	0.0274621	1.05027	0.99523	1.10835	0.0919648	Relative count	TBNK	TCRgd %lymphocyte
ebi-a-GCST90001617	Osteonecrosis|| id:finngen_R9_M13_OSTEONECROSIS	ebi-a-GCST90001617	Osteonecrosis	Weighted median	19	0.0107506	0.0288567	1.01081	0.955225	1.06963	0.709483	Relative count	TBNK	TCRgd %lymphocyte
ebi-a-GCST90001617	Osteonecrosis|| id:finngen_R9_M13_OSTEONECROSIS	ebi-a-GCST90001617	Osteonecrosis	Simple mode	19	-0.0498979	0.0522779	0.951327	0.858677	1.05397	0.352488	Relative count	TBNK	TCRgd %lymphocyte
ebi-a-GCST90001617	Osteonecrosis|| id:finngen_R9_M13_OSTEONECROSIS	ebi-a-GCST90001617	Osteonecrosis	Weighted mode	19	0.00198632	0.0303786	1.00199	0.944069	1.06346	0.948588	Relative count	TBNK	TCRgd %lymphocyte
ebi-a-GCST90001617	Osteonecrosis|| id:finngen_R9_M13_OSTEONECROSIS	ebi-a-GCST90001617	Osteonecrosis	Inverse variance weighted	19	-0.0145932	0.0260136	0.985513	0.936524	1.03706	0.57481	Relative count	TBNK	TCRgd %lymphocyte
ebi-a-GCST90001618	Osteonecrosis|| id:finngen_R9_M13_OSTEONECROSIS	ebi-a-GCST90001618	Osteonecrosis	MR Egger	19	0.0159864	0.0303419	1.01611	0.957448	1.07838	0.605088	Absolute count	TBNK	HLA DR+ T cell AC
ebi-a-GCST90001618	Osteonecrosis|| id:finngen_R9_M13_OSTEONECROSIS	ebi-a-GCST90001618	Osteonecrosis	Weighted median	19	-0.00479722	0.0289777	0.995214	0.940265	1.05337	0.868512	Absolute count	TBNK	HLA DR+ T cell AC
ebi-a-GCST90001618	Osteonecrosis|| id:finngen_R9_M13_OSTEONECROSIS	ebi-a-GCST90001618	Osteonecrosis	Simple mode	19	-0.0326233	0.044919	0.967903	0.886331	1.05698	0.477012	Absolute count	TBNK	HLA DR+ T cell AC
ebi-a-GCST90001618	Osteonecrosis|| id:finngen_R9_M13_OSTEONECROSIS	ebi-a-GCST90001618	Osteonecrosis	Weighted mode	19	-0.0129258	0.0267163	0.987157	0.936796	1.04023	0.634351	Absolute count	TBNK	HLA DR+ T cell AC
ebi-a-GCST90001618	Osteonecrosis|| id:finngen_R9_M13_OSTEONECROSIS	ebi-a-GCST90001618	Osteonecrosis	Inverse variance weighted	19	-0.00447591	0.0227352	0.995534	0.952146	1.0409	0.843928	Absolute count	TBNK	HLA DR+ T cell AC
ebi-a-GCST90001619	Osteonecrosis|| id:finngen_R9_M13_OSTEONECROSIS	ebi-a-GCST90001619	Osteonecrosis	MR Egger	19	-0.0124329	0.0249708	0.987644	0.94047	1.03718	0.624935	Relative count	TBNK	HLA DR+ T cell%T cell
ebi-a-GCST90001619	Osteonecrosis|| id:finngen_R9_M13_OSTEONECROSIS	ebi-a-GCST90001619	Osteonecrosis	Weighted median	19	-0.0202545	0.0270452	0.979949	0.929356	1.0333	0.453909	Relative count	TBNK	HLA DR+ T cell%T cell
ebi-a-GCST90001619	Osteonecrosis|| id:finngen_R9_M13_OSTEONECROSIS	ebi-a-GCST90001619	Osteonecrosis	Simple mode	19	-0.0239657	0.0431074	0.976319	0.897218	1.06239	0.585088	Relative count	TBNK	HLA DR+ T cell%T cell
ebi-a-GCST90001619	Osteonecrosis|| id:finngen_R9_M13_OSTEONECROSIS	ebi-a-GCST90001619	Osteonecrosis	Weighted mode	19	-0.0239657	0.0276801	0.976319	0.924762	1.03075	0.397988	Relative count	TBNK	HLA DR+ T cell%T cell
ebi-a-GCST90001619	Osteonecrosis|| id:finngen_R9_M13_OSTEONECROSIS	ebi-a-GCST90001619	Osteonecrosis	Inverse variance weighted	19	-0.00811172	0.0187085	0.991921	0.956207	1.02897	0.66459	Relative count	TBNK	HLA DR+ T cell%T cell
ebi-a-GCST90001620	Osteonecrosis|| id:finngen_R9_M13_OSTEONECROSIS	ebi-a-GCST90001620	Osteonecrosis	MR Egger	19	-0.00451475	0.025636	0.995495	0.946711	1.04679	0.862289	Relative count	TBNK	HLA DR+ T cell%lymphocyte
ebi-a-GCST90001620	Osteonecrosis|| id:finngen_R9_M13_OSTEONECROSIS	ebi-a-GCST90001620	Osteonecrosis	Weighted median	19	-0.029286	0.0260262	0.971139	0.922842	1.02196	0.260484	Relative count	TBNK	HLA DR+ T cell%lymphocyte
ebi-a-GCST90001620	Osteonecrosis|| id:finngen_R9_M13_OSTEONECROSIS	ebi-a-GCST90001620	Osteonecrosis	Simple mode	19	-0.00261349	0.0413601	0.99739	0.919726	1.08161	0.950313	Relative count	TBNK	HLA DR+ T cell%lymphocyte
ebi-a-GCST90001620	Osteonecrosis|| id:finngen_R9_M13_OSTEONECROSIS	ebi-a-GCST90001620	Osteonecrosis	Weighted mode	19	-0.0280365	0.0249875	0.972353	0.925879	1.02116	0.276598	Relative count	TBNK	HLA DR+ T cell%lymphocyte
ebi-a-GCST90001620	Osteonecrosis|| id:finngen_R9_M13_OSTEONECROSIS	ebi-a-GCST90001620	Osteonecrosis	Inverse variance weighted	19	-0.00589037	0.0192074	0.994127	0.957397	1.03227	0.759093	Relative count	TBNK	HLA DR+ T cell%lymphocyte
ebi-a-GCST90001621	Osteonecrosis|| id:finngen_R9_M13_OSTEONECROSIS	ebi-a-GCST90001621	Osteonecrosis	MR Egger	19	0.00424695	0.0276363	1.00426	0.951305	1.06015	0.879677	Absolute count	TBNK	NKT AC
ebi-a-GCST90001621	Osteonecrosis|| id:finngen_R9_M13_OSTEONECROSIS	ebi-a-GCST90001621	Osteonecrosis	Weighted median	19	0.0189029	0.0291215	1.01908	0.962544	1.07894	0.51627	Absolute count	TBNK	NKT AC
ebi-a-GCST90001621	Osteonecrosis|| id:finngen_R9_M13_OSTEONECROSIS	ebi-a-GCST90001621	Osteonecrosis	Simple mode	19	0.024956	0.0446731	1.02527	0.939316	1.11909	0.583293	Absolute count	TBNK	NKT AC
ebi-a-GCST90001621	Osteonecrosis|| id:finngen_R9_M13_OSTEONECROSIS	ebi-a-GCST90001621	Osteonecrosis	Weighted mode	19	0.0163765	0.0283134	1.01651	0.961637	1.07452	0.570162	Absolute count	TBNK	NKT AC
ebi-a-GCST90001621	Osteonecrosis|| id:finngen_R9_M13_OSTEONECROSIS	ebi-a-GCST90001621	Osteonecrosis	Inverse variance weighted	19	-0.00278292	0.0206614	0.997221	0.957644	1.03843	0.892856	Absolute count	TBNK	NKT AC
ebi-a-GCST90001622	Osteonecrosis|| id:finngen_R9_M13_OSTEONECROSIS	ebi-a-GCST90001622	Osteonecrosis	MR Egger	19	-0.00745277	0.0275163	0.992575	0.940461	1.04758	0.789768	Relative count	TBNK	NKT %T cell
ebi-a-GCST90001622	Osteonecrosis|| id:finngen_R9_M13_OSTEONECROSIS	ebi-a-GCST90001622	Osteonecrosis	Weighted median	19	0.00283362	0.0291014	1.00284	0.947238	1.0617	0.922432	Relative count	TBNK	NKT %T cell
ebi-a-GCST90001622	Osteonecrosis|| id:finngen_R9_M13_OSTEONECROSIS	ebi-a-GCST90001622	Osteonecrosis	Simple mode	19	0.0370702	0.0420047	1.03777	0.95575	1.12682	0.389127	Relative count	TBNK	NKT %T cell
ebi-a-GCST90001622	Osteonecrosis|| id:finngen_R9_M13_OSTEONECROSIS	ebi-a-GCST90001622	Osteonecrosis	Weighted mode	19	0.00337947	0.0293903	1.00339	0.947219	1.06288	0.909729	Relative count	TBNK	NKT %T cell
ebi-a-GCST90001622	Osteonecrosis|| id:finngen_R9_M13_OSTEONECROSIS	ebi-a-GCST90001622	Osteonecrosis	Inverse variance weighted	19	0.000205762	0.0205928	1.00021	0.960639	1.0414	0.992028	Relative count	TBNK	NKT %T cell
ebi-a-GCST90001623	Osteonecrosis|| id:finngen_R9_M13_OSTEONECROSIS	ebi-a-GCST90001623	Osteonecrosis	MR Egger	19	-0.00104877	0.0276854	0.998952	0.94619	1.05466	0.970223	Relative count	TBNK	NKT %lymphocyte
ebi-a-GCST90001623	Osteonecrosis|| id:finngen_R9_M13_OSTEONECROSIS	ebi-a-GCST90001623	Osteonecrosis	Weighted median	19	0.00217417	0.0275517	1.00218	0.949493	1.05778	0.937102	Relative count	TBNK	NKT %lymphocyte
ebi-a-GCST90001623	Osteonecrosis|| id:finngen_R9_M13_OSTEONECROSIS	ebi-a-GCST90001623	Osteonecrosis	Simple mode	19	0.0283303	0.0439519	1.02874	0.943824	1.12129	0.527332	Relative count	TBNK	NKT %lymphocyte
ebi-a-GCST90001623	Osteonecrosis|| id:finngen_R9_M13_OSTEONECROSIS	ebi-a-GCST90001623	Osteonecrosis	Weighted mode	19	0.00412827	0.0279183	1.00414	0.950667	1.06061	0.88409	Relative count	TBNK	NKT %lymphocyte
ebi-a-GCST90001623	Osteonecrosis|| id:finngen_R9_M13_OSTEONECROSIS	ebi-a-GCST90001623	Osteonecrosis	Inverse variance weighted	19	0.00221149	0.0207179	1.00221	0.962332	1.04375	0.914993	Relative count	TBNK	NKT %lymphocyte
ebi-a-GCST90001624	Osteonecrosis|| id:finngen_R9_M13_OSTEONECROSIS	ebi-a-GCST90001624	Osteonecrosis	MR Egger	19	0.0104248	0.0304036	1.01048	0.952023	1.07253	0.735892	Absolute count	TBNK	HLA DR+ CD4+ AC
ebi-a-GCST90001624	Osteonecrosis|| id:finngen_R9_M13_OSTEONECROSIS	ebi-a-GCST90001624	Osteonecrosis	Weighted median	19	-0.0183583	0.0282623	0.981809	0.928902	1.03773	0.515971	Absolute count	TBNK	HLA DR+ CD4+ AC
ebi-a-GCST90001624	Osteonecrosis|| id:finngen_R9_M13_OSTEONECROSIS	ebi-a-GCST90001624	Osteonecrosis	Simple mode	19	0.00314611	0.0401215	1.00315	0.927287	1.08522	0.938363	Absolute count	TBNK	HLA DR+ CD4+ AC
ebi-a-GCST90001624	Osteonecrosis|| id:finngen_R9_M13_OSTEONECROSIS	ebi-a-GCST90001624	Osteonecrosis	Weighted mode	19	-0.014637	0.0242057	0.98547	0.939808	1.03335	0.55293	Absolute count	TBNK	HLA DR+ CD4+ AC
ebi-a-GCST90001624	Osteonecrosis|| id:finngen_R9_M13_OSTEONECROSIS	ebi-a-GCST90001624	Osteonecrosis	Inverse variance weighted	19	-0.00736245	0.0226195	0.992665	0.949617	1.03766	0.744809	Absolute count	TBNK	HLA DR+ CD4+ AC
ebi-a-GCST90001625	Osteonecrosis|| id:finngen_R9_M13_OSTEONECROSIS	ebi-a-GCST90001625	Osteonecrosis	MR Egger	19	-0.0171708	0.0238165	0.982976	0.938145	1.02995	0.480731	Relative count	TBNK	HLA DR+ CD4+ %T cell
ebi-a-GCST90001625	Osteonecrosis|| id:finngen_R9_M13_OSTEONECROSIS	ebi-a-GCST90001625	Osteonecrosis	Weighted median	19	-0.030274	0.0239458	0.97018	0.925697	1.0168	0.206133	Relative count	TBNK	HLA DR+ CD4+ %T cell
ebi-a-GCST90001625	Osteonecrosis|| id:finngen_R9_M13_OSTEONECROSIS	ebi-a-GCST90001625	Osteonecrosis	Simple mode	19	-0.0211299	0.0356032	0.979092	0.913098	1.04986	0.560243	Relative count	TBNK	HLA DR+ CD4+ %T cell
ebi-a-GCST90001625	Osteonecrosis|| id:finngen_R9_M13_OSTEONECROSIS	ebi-a-GCST90001625	Osteonecrosis	Weighted mode	19	-0.0264542	0.0224398	0.973893	0.931987	1.01768	0.253789	Relative count	TBNK	HLA DR+ CD4+ %T cell
ebi-a-GCST90001625	Osteonecrosis|| id:finngen_R9_M13_OSTEONECROSIS	ebi-a-GCST90001625	Osteonecrosis	Inverse variance weighted	19	-0.00709642	0.0178401	0.992929	0.958809	1.02826	0.690793	Relative count	TBNK	HLA DR+ CD4+ %T cell
ebi-a-GCST90001626	Osteonecrosis|| id:finngen_R9_M13_OSTEONECROSIS	ebi-a-GCST90001626	Osteonecrosis	MR Egger	19	-0.00913824	0.0259523	0.990903	0.94176	1.04261	0.729078	Relative count	TBNK	HLA DR+ CD4+ %lymphocyte
ebi-a-GCST90001626	Osteonecrosis|| id:finngen_R9_M13_OSTEONECROSIS	ebi-a-GCST90001626	Osteonecrosis	Weighted median	19	-0.00519604	0.0250464	0.994817	0.94716	1.04487	0.835653	Relative count	TBNK	HLA DR+ CD4+ %lymphocyte
ebi-a-GCST90001626	Osteonecrosis|| id:finngen_R9_M13_OSTEONECROSIS	ebi-a-GCST90001626	Osteonecrosis	Simple mode	19	-0.00410991	0.0375575	0.995899	0.925221	1.07198	0.914072	Relative count	TBNK	HLA DR+ CD4+ %lymphocyte
ebi-a-GCST90001626	Osteonecrosis|| id:finngen_R9_M13_OSTEONECROSIS	ebi-a-GCST90001626	Osteonecrosis	Weighted mode	19	-0.0143559	0.024591	0.985747	0.939362	1.03442	0.566608	Relative count	TBNK	HLA DR+ CD4+ %lymphocyte
ebi-a-GCST90001626	Osteonecrosis|| id:finngen_R9_M13_OSTEONECROSIS	ebi-a-GCST90001626	Osteonecrosis	Inverse variance weighted	19	-0.00514125	0.0189225	0.994872	0.95865	1.03246	0.785853	Relative count	TBNK	HLA DR+ CD4+ %lymphocyte
ebi-a-GCST90001627	Osteonecrosis|| id:finngen_R9_M13_OSTEONECROSIS	ebi-a-GCST90001627	Osteonecrosis	MR Egger	19	0.0136691	0.0300057	1.01376	0.955862	1.07517	0.654479	Absolute count	TBNK	HLA DR+ CD8br AC
ebi-a-GCST90001627	Osteonecrosis|| id:finngen_R9_M13_OSTEONECROSIS	ebi-a-GCST90001627	Osteonecrosis	Weighted median	19	-0.00170483	0.0294197	0.998297	0.94236	1.05755	0.95379	Absolute count	TBNK	HLA DR+ CD8br AC
ebi-a-GCST90001627	Osteonecrosis|| id:finngen_R9_M13_OSTEONECROSIS	ebi-a-GCST90001627	Osteonecrosis	Simple mode	19	-0.0297084	0.0500437	0.970729	0.880035	1.07077	0.560133	Absolute count	TBNK	HLA DR+ CD8br AC
ebi-a-GCST90001627	Osteonecrosis|| id:finngen_R9_M13_OSTEONECROSIS	ebi-a-GCST90001627	Osteonecrosis	Weighted mode	19	-0.0104496	0.0290495	0.989605	0.934834	1.04759	0.723246	Absolute count	TBNK	HLA DR+ CD8br AC
ebi-a-GCST90001627	Osteonecrosis|| id:finngen_R9_M13_OSTEONECROSIS	ebi-a-GCST90001627	Osteonecrosis	Inverse variance weighted	19	-0.00624079	0.0224617	0.993779	0.950977	1.03851	0.781134	Absolute count	TBNK	HLA DR+ CD8br AC
ebi-a-GCST90001628	Osteonecrosis|| id:finngen_R9_M13_OSTEONECROSIS	ebi-a-GCST90001628	Osteonecrosis	MR Egger	19	-0.00582793	0.0259798	0.994189	0.944832	1.04612	0.825178	Relative count	TBNK	HLA DR+ CD8br %T cell
ebi-a-GCST90001628	Osteonecrosis|| id:finngen_R9_M13_OSTEONECROSIS	ebi-a-GCST90001628	Osteonecrosis	Weighted median	19	-0.0171715	0.0288573	0.982975	0.928921	1.04017	0.551811	Relative count	TBNK	HLA DR+ CD8br %T cell
ebi-a-GCST90001628	Osteonecrosis|| id:finngen_R9_M13_OSTEONECROSIS	ebi-a-GCST90001628	Osteonecrosis	Simple mode	19	-0.0246102	0.0451439	0.97569	0.893068	1.06596	0.592341	Relative count	TBNK	HLA DR+ CD8br %T cell
ebi-a-GCST90001628	Osteonecrosis|| id:finngen_R9_M13_OSTEONECROSIS	ebi-a-GCST90001628	Osteonecrosis	Weighted mode	19	-0.0231937	0.0275136	0.977073	0.925778	1.03121	0.410296	Relative count	TBNK	HLA DR+ CD8br %T cell
ebi-a-GCST90001628	Osteonecrosis|| id:finngen_R9_M13_OSTEONECROSIS	ebi-a-GCST90001628	Osteonecrosis	Inverse variance weighted	19	-0.00718261	0.0194632	0.992843	0.955682	1.03145	0.712102	Relative count	TBNK	HLA DR+ CD8br %T cell
ebi-a-GCST90001629	Osteonecrosis|| id:finngen_R9_M13_OSTEONECROSIS	ebi-a-GCST90001629	Osteonecrosis	MR Egger	19	-0.000366871	0.0263558	0.999633	0.949306	1.05263	0.989056	Relative count	TBNK	HLA DR+ CD8br %lymphocyte
ebi-a-GCST90001629	Osteonecrosis|| id:finngen_R9_M13_OSTEONECROSIS	ebi-a-GCST90001629	Osteonecrosis	Weighted median	19	-0.0234947	0.0286445	0.976779	0.923451	1.03319	0.412093	Relative count	TBNK	HLA DR+ CD8br %lymphocyte
ebi-a-GCST90001629	Osteonecrosis|| id:finngen_R9_M13_OSTEONECROSIS	ebi-a-GCST90001629	Osteonecrosis	Simple mode	19	-0.0322737	0.0454761	0.968242	0.885674	1.05851	0.486992	Relative count	TBNK	HLA DR+ CD8br %lymphocyte
ebi-a-GCST90001629	Osteonecrosis|| id:finngen_R9_M13_OSTEONECROSIS	ebi-a-GCST90001629	Osteonecrosis	Weighted mode	19	-0.024606	0.0268525	0.975694	0.925671	1.02842	0.371604	Relative count	TBNK	HLA DR+ CD8br %lymphocyte
ebi-a-GCST90001629	Osteonecrosis|| id:finngen_R9_M13_OSTEONECROSIS	ebi-a-GCST90001629	Osteonecrosis	Inverse variance weighted	19	-0.00586478	0.0197445	0.994152	0.956414	1.03338	0.766441	Relative count	TBNK	HLA DR+ CD8br %lymphocyte
ebi-a-GCST90001630	Osteonecrosis|| id:finngen_R9_M13_OSTEONECROSIS	ebi-a-GCST90001630	Osteonecrosis	Inverse variance weighted	19	-0.0209639	0.0205662	0.979254	0.940566	1.01953	0.308044	Absolute count	TBNK	CD8br NKT AC
ebi-a-GCST90001630	Osteonecrosis|| id:finngen_R9_M13_OSTEONECROSIS	ebi-a-GCST90001630	Osteonecrosis	MR Egger	19	-0.0201019	0.0275115	0.980099	0.928649	1.0344	0.474929	Absolute count	TBNK	CD8br NKT AC
ebi-a-GCST90001630	Osteonecrosis|| id:finngen_R9_M13_OSTEONECROSIS	ebi-a-GCST90001630	Osteonecrosis	Weighted median	19	-0.00761791	0.0285696	0.992411	0.938367	1.04957	0.789743	Absolute count	TBNK	CD8br NKT AC
ebi-a-GCST90001630	Osteonecrosis|| id:finngen_R9_M13_OSTEONECROSIS	ebi-a-GCST90001630	Osteonecrosis	Simple mode	19	-0.0217497	0.0442487	0.978485	0.897199	1.06714	0.628989	Absolute count	TBNK	CD8br NKT AC
ebi-a-GCST90001630	Osteonecrosis|| id:finngen_R9_M13_OSTEONECROSIS	ebi-a-GCST90001630	Osteonecrosis	Weighted mode	19	-0.0103527	0.0290925	0.989701	0.934845	1.04777	0.726085	Absolute count	TBNK	CD8br NKT AC
ebi-a-GCST90001631	Osteonecrosis|| id:finngen_R9_M13_OSTEONECROSIS	ebi-a-GCST90001631	Osteonecrosis	Inverse variance weighted	19	-0.0204488	0.0202416	0.979759	0.941649	1.01941	0.312383	Relative count	TBNK	CD8br NKT %T cell
ebi-a-GCST90001631	Osteonecrosis|| id:finngen_R9_M13_OSTEONECROSIS	ebi-a-GCST90001631	Osteonecrosis	MR Egger	19	-0.0333233	0.0270569	0.967226	0.917269	1.0199	0.234865	Relative count	TBNK	CD8br NKT %T cell
ebi-a-GCST90001631	Osteonecrosis|| id:finngen_R9_M13_OSTEONECROSIS	ebi-a-GCST90001631	Osteonecrosis	Weighted median	19	-0.00342504	0.0277883	0.996581	0.943754	1.05237	0.901905	Relative count	TBNK	CD8br NKT %T cell
ebi-a-GCST90001631	Osteonecrosis|| id:finngen_R9_M13_OSTEONECROSIS	ebi-a-GCST90001631	Osteonecrosis	Simple mode	19	-0.0255086	0.0402431	0.974814	0.900878	1.05482	0.534144	Relative count	TBNK	CD8br NKT %T cell
ebi-a-GCST90001631	Osteonecrosis|| id:finngen_R9_M13_OSTEONECROSIS	ebi-a-GCST90001631	Osteonecrosis	Weighted mode	19	-0.0167134	0.0270775	0.983426	0.932594	1.03703	0.544805	Relative count	TBNK	CD8br NKT %T cell
ebi-a-GCST90001632	Osteonecrosis|| id:finngen_R9_M13_OSTEONECROSIS	ebi-a-GCST90001632	Osteonecrosis	Inverse variance weighted	19	-0.0191989	0.0203614	0.980984	0.942606	1.02093	0.345729	Relative count	TBNK	CD8br NKT %lymphocyte
ebi-a-GCST90001632	Osteonecrosis|| id:finngen_R9_M13_OSTEONECROSIS	ebi-a-GCST90001632	Osteonecrosis	MR Egger	19	-0.0285474	0.0272161	0.971856	0.921372	1.02511	0.308902	Relative count	TBNK	CD8br NKT %lymphocyte
ebi-a-GCST90001632	Osteonecrosis|| id:finngen_R9_M13_OSTEONECROSIS	ebi-a-GCST90001632	Osteonecrosis	Weighted median	19	-0.0159337	0.0273087	0.984193	0.932899	1.03831	0.55958	Relative count	TBNK	CD8br NKT %lymphocyte
ebi-a-GCST90001632	Osteonecrosis|| id:finngen_R9_M13_OSTEONECROSIS	ebi-a-GCST90001632	Osteonecrosis	Simple mode	19	-0.0169471	0.0402494	0.983196	0.908613	1.0639	0.678702	Relative count	TBNK	CD8br NKT %lymphocyte
ebi-a-GCST90001632	Osteonecrosis|| id:finngen_R9_M13_OSTEONECROSIS	ebi-a-GCST90001632	Osteonecrosis	Weighted mode	19	-0.0156448	0.0257004	0.984477	0.936114	1.03534	0.550304	Relative count	TBNK	CD8br NKT %lymphocyte
ebi-a-GCST90001633	Osteonecrosis|| id:finngen_R9_M13_OSTEONECROSIS	ebi-a-GCST90001633	Osteonecrosis	Inverse variance weighted	19	-0.0238597	0.0203377	0.976423	0.938266	1.01613	0.240726	Absolute count	TBNK	CD8dim NKT AC
ebi-a-GCST90001633	Osteonecrosis|| id:finngen_R9_M13_OSTEONECROSIS	ebi-a-GCST90001633	Osteonecrosis	MR Egger	19	-0.024855	0.0272045	0.975451	0.924802	1.02887	0.373686	Absolute count	TBNK	CD8dim NKT AC
ebi-a-GCST90001633	Osteonecrosis|| id:finngen_R9_M13_OSTEONECROSIS	ebi-a-GCST90001633	Osteonecrosis	Weighted median	19	-0.0175075	0.0305199	0.982645	0.925588	1.04322	0.566209	Absolute count	TBNK	CD8dim NKT AC
ebi-a-GCST90001633	Osteonecrosis|| id:finngen_R9_M13_OSTEONECROSIS	ebi-a-GCST90001633	Osteonecrosis	Simple mode	19	0.012672	0.0471847	1.01275	0.923292	1.11088	0.791321	Absolute count	TBNK	CD8dim NKT AC
ebi-a-GCST90001633	Osteonecrosis|| id:finngen_R9_M13_OSTEONECROSIS	ebi-a-GCST90001633	Osteonecrosis	Weighted mode	19	-0.0178305	0.02851	0.982328	0.928941	1.03878	0.539551	Absolute count	TBNK	CD8dim NKT AC
ebi-a-GCST90001634	Osteonecrosis|| id:finngen_R9_M13_OSTEONECROSIS	ebi-a-GCST90001634	Osteonecrosis	Inverse variance weighted	19	-0.0233953	0.0204296	0.976876	0.938533	1.01679	0.25214	Relative count	TBNK	CD8dim NKT %T cell
ebi-a-GCST90001634	Osteonecrosis|| id:finngen_R9_M13_OSTEONECROSIS	ebi-a-GCST90001634	Osteonecrosis	MR Egger	19	-0.0359137	0.027306	0.964724	0.914449	1.01776	0.205896	Relative count	TBNK	CD8dim NKT %T cell
ebi-a-GCST90001634	Osteonecrosis|| id:finngen_R9_M13_OSTEONECROSIS	ebi-a-GCST90001634	Osteonecrosis	Weighted median	19	-0.0407288	0.0310824	0.960089	0.903345	1.0204	0.190078	Relative count	TBNK	CD8dim NKT %T cell
ebi-a-GCST90001634	Osteonecrosis|| id:finngen_R9_M13_OSTEONECROSIS	ebi-a-GCST90001634	Osteonecrosis	Simple mode	19	-0.0289616	0.0490752	0.971454	0.882365	1.06954	0.562428	Relative count	TBNK	CD8dim NKT %T cell
ebi-a-GCST90001634	Osteonecrosis|| id:finngen_R9_M13_OSTEONECROSIS	ebi-a-GCST90001634	Osteonecrosis	Weighted mode	19	-0.0410522	0.0296043	0.959779	0.905673	1.01712	0.18247	Relative count	TBNK	CD8dim NKT %T cell
ebi-a-GCST90001635	Osteonecrosis|| id:finngen_R9_M13_OSTEONECROSIS	ebi-a-GCST90001635	Osteonecrosis	Inverse variance weighted	19	-0.0215761	0.0203387	0.978655	0.940409	1.01846	0.288762	Relative count	TBNK	CD8dim NKT %lymphocyte
ebi-a-GCST90001635	Osteonecrosis|| id:finngen_R9_M13_OSTEONECROSIS	ebi-a-GCST90001635	Osteonecrosis	MR Egger	19	-0.0308202	0.0271843	0.96965	0.919338	1.02272	0.272636	Relative count	TBNK	CD8dim NKT %lymphocyte
ebi-a-GCST90001635	Osteonecrosis|| id:finngen_R9_M13_OSTEONECROSIS	ebi-a-GCST90001635	Osteonecrosis	Weighted median	19	-0.0372036	0.0287111	0.96348	0.910759	1.01925	0.195048	Relative count	TBNK	CD8dim NKT %lymphocyte
ebi-a-GCST90001635	Osteonecrosis|| id:finngen_R9_M13_OSTEONECROSIS	ebi-a-GCST90001635	Osteonecrosis	Simple mode	19	-0.0268785	0.049074	0.97348	0.884207	1.07176	0.590617	Relative count	TBNK	CD8dim NKT %lymphocyte
ebi-a-GCST90001635	Osteonecrosis|| id:finngen_R9_M13_OSTEONECROSIS	ebi-a-GCST90001635	Osteonecrosis	Weighted mode	19	-0.0359211	0.0300184	0.964716	0.909594	1.02318	0.246972	Relative count	TBNK	CD8dim NKT %lymphocyte
ebi-a-GCST90001636	Osteonecrosis|| id:finngen_R9_M13_OSTEONECROSIS	ebi-a-GCST90001636	Osteonecrosis	MR Egger	19	0.0170502	0.0269767	1.0172	0.96481	1.07243	0.535773	Absolute count	TBNK	DN (CD4-CD8-) NKT AC
ebi-a-GCST90001636	Osteonecrosis|| id:finngen_R9_M13_OSTEONECROSIS	ebi-a-GCST90001636	Osteonecrosis	Weighted median	19	-0.0120872	0.0305139	0.987986	0.930629	1.04888	0.692016	Absolute count	TBNK	DN (CD4-CD8-) NKT AC
ebi-a-GCST90001636	Osteonecrosis|| id:finngen_R9_M13_OSTEONECROSIS	ebi-a-GCST90001636	Osteonecrosis	Simple mode	19	-0.00245932	0.0480423	0.997544	0.907899	1.09604	0.959737	Absolute count	TBNK	DN (CD4-CD8-) NKT AC
ebi-a-GCST90001636	Osteonecrosis|| id:finngen_R9_M13_OSTEONECROSIS	ebi-a-GCST90001636	Osteonecrosis	Weighted mode	19	-0.00911689	0.0301698	0.990925	0.934027	1.05129	0.765974	Absolute count	TBNK	DN (CD4-CD8-) NKT AC
ebi-a-GCST90001636	Osteonecrosis|| id:finngen_R9_M13_OSTEONECROSIS	ebi-a-GCST90001636	Osteonecrosis	Inverse variance weighted	19	0.000200817	0.0201683	1.0002	0.961434	1.04053	0.992056	Absolute count	TBNK	DN (CD4-CD8-) NKT AC
ebi-a-GCST90001637	Osteonecrosis|| id:finngen_R9_M13_OSTEONECROSIS	ebi-a-GCST90001637	Osteonecrosis	MR Egger	19	0.00686355	0.0271852	1.00689	0.954641	1.06199	0.803702	Relative count	TBNK	DN (CD4-CD8-) NKT %T cell
ebi-a-GCST90001637	Osteonecrosis|| id:finngen_R9_M13_OSTEONECROSIS	ebi-a-GCST90001637	Osteonecrosis	Weighted median	19	-0.0243448	0.0296642	0.975949	0.920824	1.03437	0.41183	Relative count	TBNK	DN (CD4-CD8-) NKT %T cell
ebi-a-GCST90001637	Osteonecrosis|| id:finngen_R9_M13_OSTEONECROSIS	ebi-a-GCST90001637	Osteonecrosis	Simple mode	19	0.00315028	0.0491121	1.00316	0.911094	1.10452	0.949562	Relative count	TBNK	DN (CD4-CD8-) NKT %T cell
ebi-a-GCST90001637	Osteonecrosis|| id:finngen_R9_M13_OSTEONECROSIS	ebi-a-GCST90001637	Osteonecrosis	Weighted mode	19	-0.0137649	0.0287103	0.986329	0.932359	1.04342	0.6374	Relative count	TBNK	DN (CD4-CD8-) NKT %T cell
ebi-a-GCST90001637	Osteonecrosis|| id:finngen_R9_M13_OSTEONECROSIS	ebi-a-GCST90001637	Osteonecrosis	Inverse variance weighted	19	0.000722052	0.02034	1.00072	0.961612	1.04142	0.971682	Relative count	TBNK	DN (CD4-CD8-) NKT %T cell
ebi-a-GCST90001638	Osteonecrosis|| id:finngen_R9_M13_OSTEONECROSIS	ebi-a-GCST90001638	Osteonecrosis	MR Egger	19	0.0108285	0.0270753	1.01089	0.958641	1.06598	0.694182	Relative count	TBNK	DN (CD4-CD8-) NKT %lymphocyte
ebi-a-GCST90001638	Osteonecrosis|| id:finngen_R9_M13_OSTEONECROSIS	ebi-a-GCST90001638	Osteonecrosis	Weighted median	19	-0.0163093	0.0311234	0.983823	0.925602	1.04571	0.600264	Relative count	TBNK	DN (CD4-CD8-) NKT %lymphocyte
ebi-a-GCST90001638	Osteonecrosis|| id:finngen_R9_M13_OSTEONECROSIS	ebi-a-GCST90001638	Osteonecrosis	Simple mode	19	-0.00328982	0.0474869	0.996716	0.908133	1.09394	0.945532	Relative count	TBNK	DN (CD4-CD8-) NKT %lymphocyte
ebi-a-GCST90001638	Osteonecrosis|| id:finngen_R9_M13_OSTEONECROSIS	ebi-a-GCST90001638	Osteonecrosis	Weighted mode	19	-0.0170871	0.0301293	0.983058	0.926686	1.04286	0.577634	Relative count	TBNK	DN (CD4-CD8-) NKT %lymphocyte
ebi-a-GCST90001638	Osteonecrosis|| id:finngen_R9_M13_OSTEONECROSIS	ebi-a-GCST90001638	Osteonecrosis	Inverse variance weighted	19	0.00222979	0.0202578	1.00223	0.963218	1.04283	0.912353	Relative count	TBNK	DN (CD4-CD8-) NKT %lymphocyte
ebi-a-GCST90001639	Osteonecrosis|| id:finngen_R9_M13_OSTEONECROSIS	ebi-a-GCST90001639	Osteonecrosis	MR Egger	19	0.0154263	0.0345627	1.01555	0.949028	1.08673	0.660993	Absolute count	TBNK	CD3- lymphocyte AC
ebi-a-GCST90001639	Osteonecrosis|| id:finngen_R9_M13_OSTEONECROSIS	ebi-a-GCST90001639	Osteonecrosis	Weighted median	19	0.0107779	0.0319824	1.01084	0.949417	1.07623	0.73612	Absolute count	TBNK	CD3- lymphocyte AC
ebi-a-GCST90001639	Osteonecrosis|| id:finngen_R9_M13_OSTEONECROSIS	ebi-a-GCST90001639	Osteonecrosis	Simple mode	19	-0.000995631	0.0482714	0.999005	0.908821	1.09814	0.983771	Absolute count	TBNK	CD3- lymphocyte AC
ebi-a-GCST90001639	Osteonecrosis|| id:finngen_R9_M13_OSTEONECROSIS	ebi-a-GCST90001639	Osteonecrosis	Weighted mode	19	0.015487	0.0335342	1.01561	0.951001	1.0846	0.649738	Absolute count	TBNK	CD3- lymphocyte AC
ebi-a-GCST90001639	Osteonecrosis|| id:finngen_R9_M13_OSTEONECROSIS	ebi-a-GCST90001639	Osteonecrosis	Inverse variance weighted	19	-0.00526977	0.0257074	0.994744	0.945864	1.04615	0.83758	Absolute count	TBNK	CD3- lymphocyte AC
ebi-a-GCST90001640	Osteonecrosis|| id:finngen_R9_M13_OSTEONECROSIS	ebi-a-GCST90001640	Osteonecrosis	MR Egger	19	-0.0289345	0.0360439	0.97148	0.905217	1.04259	0.433197	Relative count	TBNK	CD3- lymphocyte %lymphocyte
ebi-a-GCST90001640	Osteonecrosis|| id:finngen_R9_M13_OSTEONECROSIS	ebi-a-GCST90001640	Osteonecrosis	Weighted median	19	-0.0101785	0.0290122	0.989873	0.935156	1.04779	0.725711	Relative count	TBNK	CD3- lymphocyte %lymphocyte
ebi-a-GCST90001640	Osteonecrosis|| id:finngen_R9_M13_OSTEONECROSIS	ebi-a-GCST90001640	Osteonecrosis	Simple mode	19	-0.0295316	0.0463112	0.9709	0.886653	1.06315	0.531712	Relative count	TBNK	CD3- lymphocyte %lymphocyte
ebi-a-GCST90001640	Osteonecrosis|| id:finngen_R9_M13_OSTEONECROSIS	ebi-a-GCST90001640	Osteonecrosis	Weighted mode	19	-0.020344	0.0274352	0.979862	0.928563	1.03399	0.467938	Relative count	TBNK	CD3- lymphocyte %lymphocyte
ebi-a-GCST90001640	Osteonecrosis|| id:finngen_R9_M13_OSTEONECROSIS	ebi-a-GCST90001640	Osteonecrosis	Inverse variance weighted	19	-0.0123164	0.0265815	0.987759	0.937615	1.04059	0.643117	Relative count	TBNK	CD3- lymphocyte %lymphocyte
ebi-a-GCST90001641	Osteonecrosis|| id:finngen_R9_M13_OSTEONECROSIS	ebi-a-GCST90001641	Osteonecrosis	MR Egger	19	0.0110509	0.0343053	1.01111	0.945362	1.08144	0.751279	Relative count	TBNK	CD3- lymphocyte %leukocyte
ebi-a-GCST90001641	Osteonecrosis|| id:finngen_R9_M13_OSTEONECROSIS	ebi-a-GCST90001641	Osteonecrosis	Weighted median	19	0.0292733	0.030644	1.02971	0.96968	1.09345	0.339442	Relative count	TBNK	CD3- lymphocyte %leukocyte
ebi-a-GCST90001641	Osteonecrosis|| id:finngen_R9_M13_OSTEONECROSIS	ebi-a-GCST90001641	Osteonecrosis	Simple mode	19	0.0272522	0.0492581	1.02763	0.933053	1.13179	0.586897	Relative count	TBNK	CD3- lymphocyte %leukocyte
ebi-a-GCST90001641	Osteonecrosis|| id:finngen_R9_M13_OSTEONECROSIS	ebi-a-GCST90001641	Osteonecrosis	Weighted mode	19	0.0348682	0.030089	1.03548	0.976182	1.09839	0.261667	Relative count	TBNK	CD3- lymphocyte %leukocyte
ebi-a-GCST90001641	Osteonecrosis|| id:finngen_R9_M13_OSTEONECROSIS	ebi-a-GCST90001641	Osteonecrosis	Inverse variance weighted	19	0.00978635	0.0249505	1.00983	0.961638	1.06045	0.694888	Relative count	TBNK	CD3- lymphocyte %leukocyte
ebi-a-GCST90001642	Osteonecrosis|| id:finngen_R9_M13_OSTEONECROSIS	ebi-a-GCST90001642	Osteonecrosis	MR Egger	19	0.0513047	0.034004	1.05264	0.984774	1.12519	0.149715	Absolute count	TBNK	B cell AC
ebi-a-GCST90001642	Osteonecrosis|| id:finngen_R9_M13_OSTEONECROSIS	ebi-a-GCST90001642	Osteonecrosis	Weighted median	19	0.0116156	0.0316926	1.01168	0.950752	1.07652	0.713985	Absolute count	TBNK	B cell AC
ebi-a-GCST90001642	Osteonecrosis|| id:finngen_R9_M13_OSTEONECROSIS	ebi-a-GCST90001642	Osteonecrosis	Simple mode	19	-0.0660183	0.0495336	0.936114	0.849503	1.03156	0.199224	Absolute count	TBNK	B cell AC
ebi-a-GCST90001642	Osteonecrosis|| id:finngen_R9_M13_OSTEONECROSIS	ebi-a-GCST90001642	Osteonecrosis	Weighted mode	19	0.0120098	0.0351107	1.01208	0.944776	1.08418	0.73627	Absolute count	TBNK	B cell AC
ebi-a-GCST90001642	Osteonecrosis|| id:finngen_R9_M13_OSTEONECROSIS	ebi-a-GCST90001642	Osteonecrosis	Inverse variance weighted	19	0.0145342	0.0265651	1.01464	0.963162	1.06887	0.584298	Absolute count	TBNK	B cell AC
ebi-a-GCST90001643	Osteonecrosis|| id:finngen_R9_M13_OSTEONECROSIS	ebi-a-GCST90001643	Osteonecrosis	Inverse variance weighted	19	0.0224339	0.021716	1.02269	0.980072	1.06716	0.301577	Relative count	TBNK	B cell % CD3- lymphocyte
ebi-a-GCST90001643	Osteonecrosis|| id:finngen_R9_M13_OSTEONECROSIS	ebi-a-GCST90001643	Osteonecrosis	MR Egger	19	0.0481357	0.0283451	1.04931	0.992607	1.10926	0.107697	Relative count	TBNK	B cell % CD3- lymphocyte
ebi-a-GCST90001643	Osteonecrosis|| id:finngen_R9_M13_OSTEONECROSIS	ebi-a-GCST90001643	Osteonecrosis	Weighted median	19	0.0272102	0.0312172	1.02758	0.966595	1.09242	0.383405	Relative count	TBNK	B cell % CD3- lymphocyte
ebi-a-GCST90001643	Osteonecrosis|| id:finngen_R9_M13_OSTEONECROSIS	ebi-a-GCST90001643	Osteonecrosis	Simple mode	19	-0.00431469	0.0547773	0.995695	0.894332	1.10855	0.938086	Relative count	TBNK	B cell % CD3- lymphocyte
ebi-a-GCST90001643	Osteonecrosis|| id:finngen_R9_M13_OSTEONECROSIS	ebi-a-GCST90001643	Osteonecrosis	Weighted mode	19	0.0451235	0.0272598	1.04616	0.991729	1.10357	0.115191	Relative count	TBNK	B cell % CD3- lymphocyte
ebi-a-GCST90001644	Osteonecrosis|| id:finngen_R9_M13_OSTEONECROSIS	ebi-a-GCST90001644	Osteonecrosis	MR Egger	19	0.026689	0.0379801	1.02705	0.95337	1.10642	0.491747	Relative count	TBNK	B cell %lymphocyte
ebi-a-GCST90001644	Osteonecrosis|| id:finngen_R9_M13_OSTEONECROSIS	ebi-a-GCST90001644	Osteonecrosis	Weighted median	19	-0.0147945	0.0326183	0.985314	0.924293	1.05036	0.650141	Relative count	TBNK	B cell %lymphocyte
ebi-a-GCST90001644	Osteonecrosis|| id:finngen_R9_M13_OSTEONECROSIS	ebi-a-GCST90001644	Osteonecrosis	Simple mode	19	-0.0029755	0.0563766	0.997029	0.892728	1.11352	0.958489	Relative count	TBNK	B cell %lymphocyte
ebi-a-GCST90001644	Osteonecrosis|| id:finngen_R9_M13_OSTEONECROSIS	ebi-a-GCST90001644	Osteonecrosis	Weighted mode	19	0.0122917	0.0345534	1.01237	0.946075	1.0833	0.726178	Relative count	TBNK	B cell %lymphocyte
ebi-a-GCST90001644	Osteonecrosis|| id:finngen_R9_M13_OSTEONECROSIS	ebi-a-GCST90001644	Osteonecrosis	Inverse variance weighted	19	0.0151925	0.0277879	1.01531	0.961489	1.07214	0.584563	Relative count	TBNK	B cell %lymphocyte
ebi-a-GCST90001645	Osteonecrosis|| id:finngen_R9_M13_OSTEONECROSIS	ebi-a-GCST90001645	Osteonecrosis	MR Egger	19	-0.0163207	0.032665	0.983812	0.922799	1.04886	0.623733	Absolute count	TBNK	NK AC
ebi-a-GCST90001645	Osteonecrosis|| id:finngen_R9_M13_OSTEONECROSIS	ebi-a-GCST90001645	Osteonecrosis	Weighted median	19	0.00203781	0.0307318	1.00204	0.943464	1.06425	0.947132	Absolute count	TBNK	NK AC
ebi-a-GCST90001645	Osteonecrosis|| id:finngen_R9_M13_OSTEONECROSIS	ebi-a-GCST90001645	Osteonecrosis	Simple mode	19	0.0463739	0.0493685	1.04747	0.95086	1.15389	0.359991	Absolute count	TBNK	NK AC
ebi-a-GCST90001645	Osteonecrosis|| id:finngen_R9_M13_OSTEONECROSIS	ebi-a-GCST90001645	Osteonecrosis	Weighted mode	19	0.0118014	0.0312825	1.01187	0.951693	1.07585	0.710397	Absolute count	TBNK	NK AC
ebi-a-GCST90001645	Osteonecrosis|| id:finngen_R9_M13_OSTEONECROSIS	ebi-a-GCST90001645	Osteonecrosis	Inverse variance weighted	19	-0.0202803	0.0237529	0.979924	0.935349	1.02662	0.393214	Absolute count	TBNK	NK AC
ebi-a-GCST90001646	Osteonecrosis|| id:finngen_R9_M13_OSTEONECROSIS	ebi-a-GCST90001646	Osteonecrosis	Inverse variance weighted	19	-0.0225389	0.0207711	0.977713	0.938708	1.01834	0.277874	Relative count	TBNK	NK %CD3- lymphocyte
ebi-a-GCST90001646	Osteonecrosis|| id:finngen_R9_M13_OSTEONECROSIS	ebi-a-GCST90001646	Osteonecrosis	MR Egger	19	-0.0397693	0.027859	0.961011	0.909943	1.01494	0.171542	Relative count	TBNK	NK %CD3- lymphocyte
ebi-a-GCST90001646	Osteonecrosis|| id:finngen_R9_M13_OSTEONECROSIS	ebi-a-GCST90001646	Osteonecrosis	Weighted median	19	-0.0270517	0.029095	0.973311	0.91936	1.03043	0.352488	Relative count	TBNK	NK %CD3- lymphocyte
ebi-a-GCST90001646	Osteonecrosis|| id:finngen_R9_M13_OSTEONECROSIS	ebi-a-GCST90001646	Osteonecrosis	Simple mode	19	0.0300878	0.0538957	1.03055	0.927236	1.14536	0.583545	Relative count	TBNK	NK %CD3- lymphocyte
ebi-a-GCST90001646	Osteonecrosis|| id:finngen_R9_M13_OSTEONECROSIS	ebi-a-GCST90001646	Osteonecrosis	Weighted mode	19	-0.0383056	0.0287353	0.962419	0.909712	1.01818	0.199143	Relative count	TBNK	NK %CD3- lymphocyte
ebi-a-GCST90001647	Osteonecrosis|| id:finngen_R9_M13_OSTEONECROSIS	ebi-a-GCST90001647	Osteonecrosis	Inverse variance weighted	19	-0.0234131	0.0218326	0.976859	0.935939	1.01957	0.283545	Relative count	TBNK	NK %lymphocyte
ebi-a-GCST90001647	Osteonecrosis|| id:finngen_R9_M13_OSTEONECROSIS	ebi-a-GCST90001647	Osteonecrosis	MR Egger	19	-0.0466477	0.0288023	0.954424	0.902036	1.00985	0.123723	Relative count	TBNK	NK %lymphocyte
ebi-a-GCST90001647	Osteonecrosis|| id:finngen_R9_M13_OSTEONECROSIS	ebi-a-GCST90001647	Osteonecrosis	Weighted median	19	-0.0333246	0.028254	0.967225	0.915118	1.0223	0.238213	Relative count	TBNK	NK %lymphocyte
ebi-a-GCST90001647	Osteonecrosis|| id:finngen_R9_M13_OSTEONECROSIS	ebi-a-GCST90001647	Osteonecrosis	Simple mode	19	0.093038	0.0485075	1.0975	0.997965	1.20697	0.0711151	Relative count	TBNK	NK %lymphocyte
ebi-a-GCST90001647	Osteonecrosis|| id:finngen_R9_M13_OSTEONECROSIS	ebi-a-GCST90001647	Osteonecrosis	Weighted mode	19	-0.0432512	0.0256237	0.957671	0.910762	1.007	0.108674	Relative count	TBNK	NK %lymphocyte
ebi-a-GCST90001648	Osteonecrosis|| id:finngen_R9_M13_OSTEONECROSIS	ebi-a-GCST90001648	Osteonecrosis	MR Egger	19	0.00111783	0.0325593	1.00112	0.939227	1.06709	0.973012	Absolute count	TBNK	HLA DR+ NK AC
ebi-a-GCST90001648	Osteonecrosis|| id:finngen_R9_M13_OSTEONECROSIS	ebi-a-GCST90001648	Osteonecrosis	Weighted median	19	-0.0356936	0.0314185	0.964936	0.907307	1.02622	0.255927	Absolute count	TBNK	HLA DR+ NK AC
ebi-a-GCST90001648	Osteonecrosis|| id:finngen_R9_M13_OSTEONECROSIS	ebi-a-GCST90001648	Osteonecrosis	Simple mode	19	0.0115266	0.0496741	1.01159	0.917746	1.11504	0.819121	Absolute count	TBNK	HLA DR+ NK AC
ebi-a-GCST90001648	Osteonecrosis|| id:finngen_R9_M13_OSTEONECROSIS	ebi-a-GCST90001648	Osteonecrosis	Weighted mode	19	-0.0306964	0.0313734	0.96977	0.911933	1.03127	0.340835	Absolute count	TBNK	HLA DR+ NK AC
ebi-a-GCST90001648	Osteonecrosis|| id:finngen_R9_M13_OSTEONECROSIS	ebi-a-GCST90001648	Osteonecrosis	Inverse variance weighted	19	-0.0130765	0.0239916	0.987009	0.94167	1.03453	0.585722	Absolute count	TBNK	HLA DR+ NK AC
ebi-a-GCST90001649	Osteonecrosis|| id:finngen_R9_M13_OSTEONECROSIS	ebi-a-GCST90001649	Osteonecrosis	MR Egger	19	0.0165723	0.0324009	1.01671	0.954151	1.08337	0.615597	Relative count	TBNK	HLA DR+ NK %NK
ebi-a-GCST90001649	Osteonecrosis|| id:finngen_R9_M13_OSTEONECROSIS	ebi-a-GCST90001649	Osteonecrosis	Weighted median	19	0.00651736	0.0315801	1.00654	0.946126	1.07081	0.836497	Relative count	TBNK	HLA DR+ NK %NK
ebi-a-GCST90001649	Osteonecrosis|| id:finngen_R9_M13_OSTEONECROSIS	ebi-a-GCST90001649	Osteonecrosis	Simple mode	19	0.0193408	0.0451828	1.01953	0.933124	1.11394	0.673687	Relative count	TBNK	HLA DR+ NK %NK
ebi-a-GCST90001649	Osteonecrosis|| id:finngen_R9_M13_OSTEONECROSIS	ebi-a-GCST90001649	Osteonecrosis	Weighted mode	19	0.0143367	0.029047	1.01444	0.958299	1.07387	0.627578	Relative count	TBNK	HLA DR+ NK %NK
ebi-a-GCST90001649	Osteonecrosis|| id:finngen_R9_M13_OSTEONECROSIS	ebi-a-GCST90001649	Osteonecrosis	Inverse variance weighted	19	-0.0028253	0.0241581	0.997179	0.951063	1.04553	0.906899	Relative count	TBNK	HLA DR+ NK %NK
ebi-a-GCST90001650	Osteonecrosis|| id:finngen_R9_M13_OSTEONECROSIS	ebi-a-GCST90001650	Osteonecrosis	MR Egger	19	0.00201944	0.0288297	1.00202	0.946971	1.06027	0.944974	Relative count	TBNK	HLA DR+ NK %CD3- lymphocyte
ebi-a-GCST90001650	Osteonecrosis|| id:finngen_R9_M13_OSTEONECROSIS	ebi-a-GCST90001650	Osteonecrosis	Weighted median	19	-0.0171125	0.0290491	0.983033	0.928626	1.04063	0.555802	Relative count	TBNK	HLA DR+ NK %CD3- lymphocyte
ebi-a-GCST90001650	Osteonecrosis|| id:finngen_R9_M13_OSTEONECROSIS	ebi-a-GCST90001650	Osteonecrosis	Simple mode	19	-0.00845146	0.0465675	0.991584	0.905087	1.08635	0.858012	Relative count	TBNK	HLA DR+ NK %CD3- lymphocyte
ebi-a-GCST90001650	Osteonecrosis|| id:finngen_R9_M13_OSTEONECROSIS	ebi-a-GCST90001650	Osteonecrosis	Weighted mode	19	-0.00491965	0.0260626	0.995092	0.945537	1.04725	0.852391	Relative count	TBNK	HLA DR+ NK %CD3- lymphocyte
ebi-a-GCST90001650	Osteonecrosis|| id:finngen_R9_M13_OSTEONECROSIS	ebi-a-GCST90001650	Osteonecrosis	Inverse variance weighted	19	-0.0105203	0.0212609	0.989535	0.949147	1.03164	0.620728	Relative count	TBNK	HLA DR+ NK %CD3- lymphocyte
ebi-a-GCST90001651	Osteonecrosis|| id:finngen_R9_M13_OSTEONECROSIS	ebi-a-GCST90001651	Osteonecrosis	Inverse variance weighted	19	-0.0282853	0.020858	0.972111	0.933171	1.01268	0.175071	Absolute count	TBNK	Granulocyte AC
ebi-a-GCST90001651	Osteonecrosis|| id:finngen_R9_M13_OSTEONECROSIS	ebi-a-GCST90001651	Osteonecrosis	MR Egger	19	-0.0145934	0.0282698	0.985513	0.932392	1.04166	0.61235	Absolute count	TBNK	Granulocyte AC
ebi-a-GCST90001651	Osteonecrosis|| id:finngen_R9_M13_OSTEONECROSIS	ebi-a-GCST90001651	Osteonecrosis	Weighted median	19	-0.0163253	0.0288633	0.983807	0.929696	1.04107	0.571661	Absolute count	TBNK	Granulocyte AC
ebi-a-GCST90001651	Osteonecrosis|| id:finngen_R9_M13_OSTEONECROSIS	ebi-a-GCST90001651	Osteonecrosis	Simple mode	19	-0.0111849	0.0428466	0.988877	0.909224	1.07551	0.797021	Absolute count	TBNK	Granulocyte AC
ebi-a-GCST90001651	Osteonecrosis|| id:finngen_R9_M13_OSTEONECROSIS	ebi-a-GCST90001651	Osteonecrosis	Weighted mode	19	-0.0168996	0.0251186	0.983242	0.936007	1.03286	0.509625	Absolute count	TBNK	Granulocyte AC
ebi-a-GCST90001652	Osteonecrosis|| id:finngen_R9_M13_OSTEONECROSIS	ebi-a-GCST90001652	Osteonecrosis	Inverse variance weighted	19	-0.0247531	0.0206108	0.975551	0.936927	1.01577	0.22976	Relative count	TBNK	Granulocyte %leukocyte
ebi-a-GCST90001652	Osteonecrosis|| id:finngen_R9_M13_OSTEONECROSIS	ebi-a-GCST90001652	Osteonecrosis	MR Egger	19	-0.0422734	0.0275428	0.958608	0.90823	1.01178	0.143227	Relative count	TBNK	Granulocyte %leukocyte
ebi-a-GCST90001652	Osteonecrosis|| id:finngen_R9_M13_OSTEONECROSIS	ebi-a-GCST90001652	Osteonecrosis	Weighted median	19	-0.0362062	0.0302399	0.964441	0.90894	1.02333	0.23119	Relative count	TBNK	Granulocyte %leukocyte
ebi-a-GCST90001652	Osteonecrosis|| id:finngen_R9_M13_OSTEONECROSIS	ebi-a-GCST90001652	Osteonecrosis	Simple mode	19	-0.0453531	0.0507984	0.95566	0.865093	1.05571	0.383742	Relative count	TBNK	Granulocyte %leukocyte
ebi-a-GCST90001652	Osteonecrosis|| id:finngen_R9_M13_OSTEONECROSIS	ebi-a-GCST90001652	Osteonecrosis	Weighted mode	19	-0.0347907	0.0289791	0.965808	0.91248	1.02225	0.245489	Relative count	TBNK	Granulocyte %leukocyte
ebi-a-GCST90001653	Osteonecrosis|| id:finngen_R9_M13_OSTEONECROSIS	ebi-a-GCST90001653	Osteonecrosis	MR Egger	19	0.0362182	0.0288461	1.03688	0.979885	1.09719	0.226257	Relative count	Treg	CD28- DN (CD4-CD8-) %DN
ebi-a-GCST90001653	Osteonecrosis|| id:finngen_R9_M13_OSTEONECROSIS	ebi-a-GCST90001653	Osteonecrosis	Weighted median	19	0.00525694	0.0332933	1.00527	0.941766	1.07306	0.874537	Relative count	Treg	CD28- DN (CD4-CD8-) %DN
ebi-a-GCST90001653	Osteonecrosis|| id:finngen_R9_M13_OSTEONECROSIS	ebi-a-GCST90001653	Osteonecrosis	Simple mode	19	0.0006639	0.0515753	1.00066	0.904454	1.10711	0.989871	Relative count	Treg	CD28- DN (CD4-CD8-) %DN
ebi-a-GCST90001653	Osteonecrosis|| id:finngen_R9_M13_OSTEONECROSIS	ebi-a-GCST90001653	Osteonecrosis	Weighted mode	19	0.0006639	0.0290056	1.00066	0.945362	1.0592	0.981991	Relative count	Treg	CD28- DN (CD4-CD8-) %DN
ebi-a-GCST90001653	Osteonecrosis|| id:finngen_R9_M13_OSTEONECROSIS	ebi-a-GCST90001653	Osteonecrosis	Inverse variance weighted	19	-0.00585704	0.0238226	0.99416	0.948808	1.04168	0.80579	Relative count	Treg	CD28- DN (CD4-CD8-) %DN
ebi-a-GCST90001654	Osteonecrosis|| id:finngen_R9_M13_OSTEONECROSIS	ebi-a-GCST90001654	Osteonecrosis	MR Egger	19	0.0429139	0.0278324	1.04385	0.98843	1.10237	0.141514	Absolute count	Treg	CD28- DN (CD4-CD8-) AC
ebi-a-GCST90001654	Osteonecrosis|| id:finngen_R9_M13_OSTEONECROSIS	ebi-a-GCST90001654	Osteonecrosis	Weighted median	19	-5.4437e-05	0.0331676	0.999946	0.937009	1.06711	0.99869	Absolute count	Treg	CD28- DN (CD4-CD8-) AC
ebi-a-GCST90001654	Osteonecrosis|| id:finngen_R9_M13_OSTEONECROSIS	ebi-a-GCST90001654	Osteonecrosis	Simple mode	19	0.0100151	0.0549414	1.01007	0.906948	1.12491	0.857394	Absolute count	Treg	CD28- DN (CD4-CD8-) AC
ebi-a-GCST90001654	Osteonecrosis|| id:finngen_R9_M13_OSTEONECROSIS	ebi-a-GCST90001654	Osteonecrosis	Weighted mode	19	0.0100151	0.0316831	1.01007	0.949249	1.07478	0.75556	Absolute count	Treg	CD28- DN (CD4-CD8-) AC
ebi-a-GCST90001654	Osteonecrosis|| id:finngen_R9_M13_OSTEONECROSIS	ebi-a-GCST90001654	Osteonecrosis	Inverse variance weighted	19	-0.00404335	0.0229149	0.995965	0.952222	1.04172	0.85994	Absolute count	Treg	CD28- DN (CD4-CD8-) AC
ebi-a-GCST90001655	Osteonecrosis|| id:finngen_R9_M13_OSTEONECROSIS	ebi-a-GCST90001655	Osteonecrosis	MR Egger	19	-0.000139358	0.0263653	0.999861	0.949504	1.05289	0.995844	Relative count	Treg	CD28+ DN (CD4-CD8-) %T cell
ebi-a-GCST90001655	Osteonecrosis|| id:finngen_R9_M13_OSTEONECROSIS	ebi-a-GCST90001655	Osteonecrosis	Weighted median	19	0.0140684	0.0262341	1.01417	0.963338	1.06768	0.591777	Relative count	Treg	CD28+ DN (CD4-CD8-) %T cell
ebi-a-GCST90001655	Osteonecrosis|| id:finngen_R9_M13_OSTEONECROSIS	ebi-a-GCST90001655	Osteonecrosis	Simple mode	19	0.0789986	0.0416866	1.0822	0.997297	1.17434	0.0742619	Relative count	Treg	CD28+ DN (CD4-CD8-) %T cell
ebi-a-GCST90001655	Osteonecrosis|| id:finngen_R9_M13_OSTEONECROSIS	ebi-a-GCST90001655	Osteonecrosis	Weighted mode	19	0.00477563	0.0242583	1.00479	0.958131	1.05371	0.846138	Relative count	Treg	CD28+ DN (CD4-CD8-) %T cell
ebi-a-GCST90001655	Osteonecrosis|| id:finngen_R9_M13_OSTEONECROSIS	ebi-a-GCST90001655	Osteonecrosis	Inverse variance weighted	19	0.00551591	0.0192668	1.00553	0.968267	1.04423	0.774655	Relative count	Treg	CD28+ DN (CD4-CD8-) %T cell
ebi-a-GCST90001656	Osteonecrosis|| id:finngen_R9_M13_OSTEONECROSIS	ebi-a-GCST90001656	Osteonecrosis	MR Egger	19	-0.0362182	0.0288461	0.96443	0.911415	1.02053	0.226257	Relative count	Treg	CD28+ DN (CD4-CD8-) %DN
ebi-a-GCST90001656	Osteonecrosis|| id:finngen_R9_M13_OSTEONECROSIS	ebi-a-GCST90001656	Osteonecrosis	Weighted median	19	-0.00525694	0.0325774	0.994757	0.933225	1.06035	0.871804	Relative count	Treg	CD28+ DN (CD4-CD8-) %DN
ebi-a-GCST90001656	Osteonecrosis|| id:finngen_R9_M13_OSTEONECROSIS	ebi-a-GCST90001656	Osteonecrosis	Simple mode	19	-0.0006639	0.0528576	0.999336	0.900987	1.10842	0.990117	Relative count	Treg	CD28+ DN (CD4-CD8-) %DN
ebi-a-GCST90001656	Osteonecrosis|| id:finngen_R9_M13_OSTEONECROSIS	ebi-a-GCST90001656	Osteonecrosis	Weighted mode	19	-0.0006639	0.0316197	0.999336	0.939283	1.06323	0.98348	Relative count	Treg	CD28+ DN (CD4-CD8-) %DN
ebi-a-GCST90001656	Osteonecrosis|| id:finngen_R9_M13_OSTEONECROSIS	ebi-a-GCST90001656	Osteonecrosis	Inverse variance weighted	19	0.00585704	0.0238226	1.00587	0.959987	1.05395	0.80579	Relative count	Treg	CD28+ DN (CD4-CD8-) %DN
ebi-a-GCST90001657	Osteonecrosis|| id:finngen_R9_M13_OSTEONECROSIS	ebi-a-GCST90001657	Osteonecrosis	MR Egger	19	0.0290474	0.0238811	1.02947	0.982397	1.07881	0.240476	Absolute count	Treg	CD28+ DN (CD4-CD8-) AC
ebi-a-GCST90001657	Osteonecrosis|| id:finngen_R9_M13_OSTEONECROSIS	ebi-a-GCST90001657	Osteonecrosis	Weighted median	19	0.0189745	0.0249378	1.01916	0.970539	1.07021	0.446735	Absolute count	Treg	CD28+ DN (CD4-CD8-) AC
ebi-a-GCST90001657	Osteonecrosis|| id:finngen_R9_M13_OSTEONECROSIS	ebi-a-GCST90001657	Osteonecrosis	Simple mode	19	0.0516304	0.0404347	1.05299	0.972756	1.13983	0.21787	Absolute count	Treg	CD28+ DN (CD4-CD8-) AC
ebi-a-GCST90001657	Osteonecrosis|| id:finngen_R9_M13_OSTEONECROSIS	ebi-a-GCST90001657	Osteonecrosis	Weighted mode	19	0.0203932	0.022473	1.0206	0.976624	1.06656	0.376156	Absolute count	Treg	CD28+ DN (CD4-CD8-) AC
ebi-a-GCST90001657	Osteonecrosis|| id:finngen_R9_M13_OSTEONECROSIS	ebi-a-GCST90001657	Osteonecrosis	Inverse variance weighted	19	0.00640752	0.0184057	1.00643	0.970768	1.0434	0.727744	Absolute count	Treg	CD28+ DN (CD4-CD8-) AC
ebi-a-GCST90001658	Osteonecrosis|| id:finngen_R9_M13_OSTEONECROSIS	ebi-a-GCST90001658	Osteonecrosis	Inverse variance weighted	19	-0.0253978	0.0199448	0.974922	0.937546	1.01379	0.202875	Relative count	Treg	CD39+ CD4+ %T cell
ebi-a-GCST90001658	Osteonecrosis|| id:finngen_R9_M13_OSTEONECROSIS	ebi-a-GCST90001658	Osteonecrosis	MR Egger	19	-0.0495302	0.0265939	0.951676	0.903342	1.0026	0.0799131	Relative count	Treg	CD39+ CD4+ %T cell
ebi-a-GCST90001658	Osteonecrosis|| id:finngen_R9_M13_OSTEONECROSIS	ebi-a-GCST90001658	Osteonecrosis	Weighted median	19	-0.0189585	0.0287515	0.98122	0.927455	1.0381	0.509645	Relative count	Treg	CD39+ CD4+ %T cell
ebi-a-GCST90001658	Osteonecrosis|| id:finngen_R9_M13_OSTEONECROSIS	ebi-a-GCST90001658	Osteonecrosis	Simple mode	19	0.0211436	0.0488313	1.02137	0.928146	1.12395	0.670164	Relative count	Treg	CD39+ CD4+ %T cell
ebi-a-GCST90001658	Osteonecrosis|| id:finngen_R9_M13_OSTEONECROSIS	ebi-a-GCST90001658	Osteonecrosis	Weighted mode	19	-0.0290013	0.0297904	0.971415	0.916319	1.02982	0.343202	Relative count	Treg	CD39+ CD4+ %T cell
ebi-a-GCST90001659	Osteonecrosis|| id:finngen_R9_M13_OSTEONECROSIS	ebi-a-GCST90001659	Osteonecrosis	Inverse variance weighted	19	-0.0238551	0.0199503	0.976427	0.938983	1.01536	0.231803	Relative count	Treg	CD39+ CD4+ %CD4+
ebi-a-GCST90001659	Osteonecrosis|| id:finngen_R9_M13_OSTEONECROSIS	ebi-a-GCST90001659	Osteonecrosis	MR Egger	19	-0.0427224	0.0266027	0.958177	0.909497	1.00946	0.126701	Relative count	Treg	CD39+ CD4+ %CD4+
ebi-a-GCST90001659	Osteonecrosis|| id:finngen_R9_M13_OSTEONECROSIS	ebi-a-GCST90001659	Osteonecrosis	Weighted median	19	-0.0296682	0.0289817	0.970768	0.917161	1.02751	0.305983	Relative count	Treg	CD39+ CD4+ %CD4+
ebi-a-GCST90001659	Osteonecrosis|| id:finngen_R9_M13_OSTEONECROSIS	ebi-a-GCST90001659	Osteonecrosis	Simple mode	19	-0.00356199	0.0458695	0.996444	0.910769	1.09018	0.938959	Relative count	Treg	CD39+ CD4+ %CD4+
ebi-a-GCST90001659	Osteonecrosis|| id:finngen_R9_M13_OSTEONECROSIS	ebi-a-GCST90001659	Osteonecrosis	Weighted mode	19	-0.0246008	0.0294579	0.975699	0.92096	1.03369	0.414598	Relative count	Treg	CD39+ CD4+ %CD4+
ebi-a-GCST90001660	Osteonecrosis|| id:finngen_R9_M13_OSTEONECROSIS	ebi-a-GCST90001660	Osteonecrosis	MR Egger	19	-0.0182299	0.032092	0.981935	0.922074	1.04568	0.577427	Absolute count	Treg	CD39+ CD4+ AC
ebi-a-GCST90001660	Osteonecrosis|| id:finngen_R9_M13_OSTEONECROSIS	ebi-a-GCST90001660	Osteonecrosis	Weighted median	19	-0.0259459	0.0307725	0.974388	0.917356	1.03497	0.399142	Absolute count	Treg	CD39+ CD4+ AC
ebi-a-GCST90001660	Osteonecrosis|| id:finngen_R9_M13_OSTEONECROSIS	ebi-a-GCST90001660	Osteonecrosis	Simple mode	19	0.00357122	0.0524485	1.00358	0.905536	1.11223	0.946465	Absolute count	Treg	CD39+ CD4+ AC
ebi-a-GCST90001660	Osteonecrosis|| id:finngen_R9_M13_OSTEONECROSIS	ebi-a-GCST90001660	Osteonecrosis	Weighted mode	19	-0.0168653	0.0307322	0.983276	0.925797	1.04432	0.589898	Absolute count	Treg	CD39+ CD4+ AC
ebi-a-GCST90001660	Osteonecrosis|| id:finngen_R9_M13_OSTEONECROSIS	ebi-a-GCST90001660	Osteonecrosis	Inverse variance weighted	19	-0.0176489	0.023373	0.982506	0.938512	1.02856	0.450189	Absolute count	Treg	CD39+ CD4+ AC
ebi-a-GCST90001661	Osteonecrosis|| id:finngen_R9_M13_OSTEONECROSIS	ebi-a-GCST90001661	Osteonecrosis	MR Egger	19	0.00196241	0.0280793	1.00196	0.948311	1.05865	0.945098	Relative count	Treg	CD28- CD8dim %T cell
ebi-a-GCST90001661	Osteonecrosis|| id:finngen_R9_M13_OSTEONECROSIS	ebi-a-GCST90001661	Osteonecrosis	Weighted median	19	0.020354	0.0312386	1.02056	0.95995	1.085	0.514681	Relative count	Treg	CD28- CD8dim %T cell
ebi-a-GCST90001661	Osteonecrosis|| id:finngen_R9_M13_OSTEONECROSIS	ebi-a-GCST90001661	Osteonecrosis	Simple mode	19	0.0138768	0.0497662	1.01397	0.919739	1.11786	0.783546	Relative count	Treg	CD28- CD8dim %T cell
ebi-a-GCST90001661	Osteonecrosis|| id:finngen_R9_M13_OSTEONECROSIS	ebi-a-GCST90001661	Osteonecrosis	Weighted mode	19	0.0252301	0.0321261	1.02555	0.962966	1.0922	0.442466	Relative count	Treg	CD28- CD8dim %T cell
ebi-a-GCST90001661	Osteonecrosis|| id:finngen_R9_M13_OSTEONECROSIS	ebi-a-GCST90001661	Osteonecrosis	Inverse variance weighted	19	-0.0136617	0.0210456	0.986431	0.946569	1.02797	0.516245	Relative count	Treg	CD28- CD8dim %T cell
ebi-a-GCST90001662	Osteonecrosis|| id:finngen_R9_M13_OSTEONECROSIS	ebi-a-GCST90001662	Osteonecrosis	MR Egger	19	0.0225455	0.0271726	1.0228	0.969754	1.07875	0.418198	Relative count	Treg	CD28- CD8dim %CD8dim
ebi-a-GCST90001662	Osteonecrosis|| id:finngen_R9_M13_OSTEONECROSIS	ebi-a-GCST90001662	Osteonecrosis	Weighted median	19	0.0216624	0.031848	1.0219	0.96006	1.08772	0.496391	Relative count	Treg	CD28- CD8dim %CD8dim
ebi-a-GCST90001662	Osteonecrosis|| id:finngen_R9_M13_OSTEONECROSIS	ebi-a-GCST90001662	Osteonecrosis	Simple mode	19	0.0263745	0.0486485	1.02673	0.933349	1.12944	0.594369	Relative count	Treg	CD28- CD8dim %CD8dim
ebi-a-GCST90001662	Osteonecrosis|| id:finngen_R9_M13_OSTEONECROSIS	ebi-a-GCST90001662	Osteonecrosis	Weighted mode	19	0.0263745	0.0323087	1.02673	0.963724	1.09385	0.424985	Relative count	Treg	CD28- CD8dim %CD8dim
ebi-a-GCST90001662	Osteonecrosis|| id:finngen_R9_M13_OSTEONECROSIS	ebi-a-GCST90001662	Osteonecrosis	Inverse variance weighted	19	-0.0093573	0.0213125	0.990686	0.950155	1.03295	0.660624	Relative count	Treg	CD28- CD8dim %CD8dim
ebi-a-GCST90001663	Osteonecrosis|| id:finngen_R9_M13_OSTEONECROSIS	ebi-a-GCST90001663	Osteonecrosis	MR Egger	19	0.0179589	0.0282632	1.01812	0.963255	1.07611	0.533618	Absolute count	Treg	CD28- CD8dim AC
ebi-a-GCST90001663	Osteonecrosis|| id:finngen_R9_M13_OSTEONECROSIS	ebi-a-GCST90001663	Osteonecrosis	Weighted median	19	0.0299167	0.0307313	1.03037	0.970138	1.09434	0.330308	Absolute count	Treg	CD28- CD8dim AC
ebi-a-GCST90001663	Osteonecrosis|| id:finngen_R9_M13_OSTEONECROSIS	ebi-a-GCST90001663	Osteonecrosis	Simple mode	19	-0.0298337	0.0491058	0.970607	0.881543	1.06867	0.551081	Absolute count	Treg	CD28- CD8dim AC
ebi-a-GCST90001663	Osteonecrosis|| id:finngen_R9_M13_OSTEONECROSIS	ebi-a-GCST90001663	Osteonecrosis	Weighted mode	19	0.0284362	0.0319011	1.02884	0.966485	1.09523	0.384483	Absolute count	Treg	CD28- CD8dim AC
ebi-a-GCST90001663	Osteonecrosis|| id:finngen_R9_M13_OSTEONECROSIS	ebi-a-GCST90001663	Osteonecrosis	Inverse variance weighted	19	-0.0134359	0.0211726	0.986654	0.946547	1.02846	0.525696	Absolute count	Treg	CD28- CD8dim AC
ebi-a-GCST90001664	Osteonecrosis|| id:finngen_R9_M13_OSTEONECROSIS	ebi-a-GCST90001664	Osteonecrosis	Inverse variance weighted	19	0.0382843	0.0192068	1.03903	1.00064	1.07889	0.0462321	Relative count	Treg	CD28+ CD45RA+ CD8dim %T cell
ebi-a-GCST90001664	Osteonecrosis|| id:finngen_R9_M13_OSTEONECROSIS	ebi-a-GCST90001664	Osteonecrosis	MR Egger	19	0.0312235	0.0256208	1.03172	0.981186	1.08485	0.239609	Relative count	Treg	CD28+ CD45RA+ CD8dim %T cell
ebi-a-GCST90001664	Osteonecrosis|| id:finngen_R9_M13_OSTEONECROSIS	ebi-a-GCST90001664	Osteonecrosis	Weighted median	19	0.0492501	0.0272548	1.05048	0.995839	1.10813	0.0707586	Relative count	Treg	CD28+ CD45RA+ CD8dim %T cell
ebi-a-GCST90001664	Osteonecrosis|| id:finngen_R9_M13_OSTEONECROSIS	ebi-a-GCST90001664	Osteonecrosis	Simple mode	19	0.0642444	0.0429258	1.06635	0.980306	1.15995	0.151816	Relative count	Treg	CD28+ CD45RA+ CD8dim %T cell
ebi-a-GCST90001664	Osteonecrosis|| id:finngen_R9_M13_OSTEONECROSIS	ebi-a-GCST90001664	Osteonecrosis	Weighted mode	19	0.0543427	0.0285185	1.05585	0.998448	1.11654	0.0728119	Relative count	Treg	CD28+ CD45RA+ CD8dim %T cell
ebi-a-GCST90001665	Osteonecrosis|| id:finngen_R9_M13_OSTEONECROSIS	ebi-a-GCST90001665	Osteonecrosis	Inverse variance weighted	19	0.047806	0.0203815	1.04897	1.00789	1.09172	0.0189985	Relative count	Treg	CD28+ CD45RA+ CD8dim %CD8dim
ebi-a-GCST90001665	Osteonecrosis|| id:finngen_R9_M13_OSTEONECROSIS	ebi-a-GCST90001665	Osteonecrosis	MR Egger	19	0.0521371	0.0271899	1.05352	0.998846	1.11119	0.0721328	Relative count	Treg	CD28+ CD45RA+ CD8dim %CD8dim
ebi-a-GCST90001665	Osteonecrosis|| id:finngen_R9_M13_OSTEONECROSIS	ebi-a-GCST90001665	Osteonecrosis	Weighted median	19	0.0377638	0.0317017	1.03849	0.975923	1.10506	0.233567	Relative count	Treg	CD28+ CD45RA+ CD8dim %CD8dim
ebi-a-GCST90001665	Osteonecrosis|| id:finngen_R9_M13_OSTEONECROSIS	ebi-a-GCST90001665	Osteonecrosis	Simple mode	19	0.0223113	0.050099	1.02256	0.926925	1.12807	0.661381	Relative count	Treg	CD28+ CD45RA+ CD8dim %CD8dim
ebi-a-GCST90001665	Osteonecrosis|| id:finngen_R9_M13_OSTEONECROSIS	ebi-a-GCST90001665	Osteonecrosis	Weighted mode	19	0.037341	0.0292525	1.03805	0.980205	1.0993	0.218001	Relative count	Treg	CD28+ CD45RA+ CD8dim %CD8dim
ebi-a-GCST90001666	Osteonecrosis|| id:finngen_R9_M13_OSTEONECROSIS	ebi-a-GCST90001666	Osteonecrosis	Inverse variance weighted	19	0.0392183	0.0183115	1.04	1.00333	1.078	0.0322155	Absolute count	Treg	CD28+ CD45RA+ CD8dim AC
ebi-a-GCST90001666	Osteonecrosis|| id:finngen_R9_M13_OSTEONECROSIS	ebi-a-GCST90001666	Osteonecrosis	MR Egger	19	0.0502154	0.0244445	1.0515	1.00231	1.1031	0.0556576	Absolute count	Treg	CD28+ CD45RA+ CD8dim AC
ebi-a-GCST90001666	Osteonecrosis|| id:finngen_R9_M13_OSTEONECROSIS	ebi-a-GCST90001666	Osteonecrosis	Weighted median	19	0.0576125	0.0249741	1.0593	1.0087	1.11245	0.0210608	Absolute count	Treg	CD28+ CD45RA+ CD8dim AC
ebi-a-GCST90001666	Osteonecrosis|| id:finngen_R9_M13_OSTEONECROSIS	ebi-a-GCST90001666	Osteonecrosis	Simple mode	19	0.0312731	0.03923	1.03177	0.955407	1.11423	0.435742	Absolute count	Treg	CD28+ CD45RA+ CD8dim AC
ebi-a-GCST90001666	Osteonecrosis|| id:finngen_R9_M13_OSTEONECROSIS	ebi-a-GCST90001666	Osteonecrosis	Weighted mode	19	0.0492802	0.0260817	1.05051	0.998162	1.10561	0.0750491	Absolute count	Treg	CD28+ CD45RA+ CD8dim AC
ebi-a-GCST90001667	Osteonecrosis|| id:finngen_R9_M13_OSTEONECROSIS	ebi-a-GCST90001667	Osteonecrosis	MR Egger	19	-0.0412288	0.0272975	0.95961	0.909617	1.01235	0.149317	Relative count	Treg	CD28+ CD45RA- CD8dim %T cell
ebi-a-GCST90001667	Osteonecrosis|| id:finngen_R9_M13_OSTEONECROSIS	ebi-a-GCST90001667	Osteonecrosis	Weighted median	19	-0.0201511	0.0266783	0.980051	0.930121	1.03266	0.450047	Relative count	Treg	CD28+ CD45RA- CD8dim %T cell
ebi-a-GCST90001667	Osteonecrosis|| id:finngen_R9_M13_OSTEONECROSIS	ebi-a-GCST90001667	Osteonecrosis	Simple mode	19	-0.00844408	0.0406262	0.991591	0.915696	1.07378	0.837681	Relative count	Treg	CD28+ CD45RA- CD8dim %T cell
ebi-a-GCST90001667	Osteonecrosis|| id:finngen_R9_M13_OSTEONECROSIS	ebi-a-GCST90001667	Osteonecrosis	Weighted mode	19	-0.0241608	0.0254466	0.976129	0.928638	1.02605	0.354956	Relative count	Treg	CD28+ CD45RA- CD8dim %T cell
ebi-a-GCST90001667	Osteonecrosis|| id:finngen_R9_M13_OSTEONECROSIS	ebi-a-GCST90001667	Osteonecrosis	Inverse variance weighted	19	-0.0141652	0.0211589	0.985935	0.945883	1.02768	0.503197	Relative count	Treg	CD28+ CD45RA- CD8dim %T cell
ebi-a-GCST90001668	Osteonecrosis|| id:finngen_R9_M13_OSTEONECROSIS	ebi-a-GCST90001668	Osteonecrosis	MR Egger	19	-0.0346624	0.027149	0.965931	0.915876	1.01872	0.218858	Relative count	Treg	CD28+ CD45RA- CD8dim %CD8dim
ebi-a-GCST90001668	Osteonecrosis|| id:finngen_R9_M13_OSTEONECROSIS	ebi-a-GCST90001668	Osteonecrosis	Weighted median	19	-0.0323285	0.0310182	0.968188	0.91108	1.02888	0.297299	Relative count	Treg	CD28+ CD45RA- CD8dim %CD8dim
ebi-a-GCST90001668	Osteonecrosis|| id:finngen_R9_M13_OSTEONECROSIS	ebi-a-GCST90001668	Osteonecrosis	Simple mode	19	-0.0368105	0.0510515	0.963859	0.872082	1.06529	0.480142	Relative count	Treg	CD28+ CD45RA- CD8dim %CD8dim
ebi-a-GCST90001668	Osteonecrosis|| id:finngen_R9_M13_OSTEONECROSIS	ebi-a-GCST90001668	Osteonecrosis	Weighted mode	19	-0.03993	0.0312879	0.960857	0.903703	1.02162	0.218103	Relative count	Treg	CD28+ CD45RA- CD8dim %CD8dim
ebi-a-GCST90001668	Osteonecrosis|| id:finngen_R9_M13_OSTEONECROSIS	ebi-a-GCST90001668	Osteonecrosis	Inverse variance weighted	19	-0.00361715	0.0203624	0.996389	0.957406	1.03696	0.859006	Relative count	Treg	CD28+ CD45RA- CD8dim %CD8dim
ebi-a-GCST90001669	Osteonecrosis|| id:finngen_R9_M13_OSTEONECROSIS	ebi-a-GCST90001669	Osteonecrosis	MR Egger	19	-0.0139185	0.0287809	0.986178	0.932087	1.04341	0.634838	Absolute count	Treg	CD28+ CD45RA- CD8dim AC
ebi-a-GCST90001669	Osteonecrosis|| id:finngen_R9_M13_OSTEONECROSIS	ebi-a-GCST90001669	Osteonecrosis	Weighted median	19	-0.00412451	0.0246388	0.995884	0.948934	1.04516	0.867056	Absolute count	Treg	CD28+ CD45RA- CD8dim AC
ebi-a-GCST90001669	Osteonecrosis|| id:finngen_R9_M13_OSTEONECROSIS	ebi-a-GCST90001669	Osteonecrosis	Simple mode	19	-0.0394131	0.0388248	0.961353	0.890912	1.03736	0.323485	Absolute count	Treg	CD28+ CD45RA- CD8dim AC
ebi-a-GCST90001669	Osteonecrosis|| id:finngen_R9_M13_OSTEONECROSIS	ebi-a-GCST90001669	Osteonecrosis	Weighted mode	19	-0.00950572	0.0234391	0.990539	0.946063	1.03711	0.689853	Absolute count	Treg	CD28+ CD45RA- CD8dim AC
ebi-a-GCST90001669	Osteonecrosis|| id:finngen_R9_M13_OSTEONECROSIS	ebi-a-GCST90001669	Osteonecrosis	Inverse variance weighted	19	-0.012376	0.0209593	0.9877	0.947947	1.02912	0.554872	Absolute count	Treg	CD28+ CD45RA- CD8dim AC
ebi-a-GCST90001670	Osteonecrosis|| id:finngen_R9_M13_OSTEONECROSIS	ebi-a-GCST90001670	Osteonecrosis	Inverse variance weighted	19	-0.028285	0.0214016	0.972111	0.932177	1.01376	0.186292	Relative count	Treg	CD39+ CD8br %T cell
ebi-a-GCST90001670	Osteonecrosis|| id:finngen_R9_M13_OSTEONECROSIS	ebi-a-GCST90001670	Osteonecrosis	MR Egger	19	-0.0309877	0.0293492	0.969487	0.915292	1.02689	0.30582	Relative count	Treg	CD39+ CD8br %T cell
ebi-a-GCST90001670	Osteonecrosis|| id:finngen_R9_M13_OSTEONECROSIS	ebi-a-GCST90001670	Osteonecrosis	Weighted median	19	-0.0222175	0.0334519	0.978027	0.915959	1.0443	0.506585	Relative count	Treg	CD39+ CD8br %T cell
ebi-a-GCST90001670	Osteonecrosis|| id:finngen_R9_M13_OSTEONECROSIS	ebi-a-GCST90001670	Osteonecrosis	Simple mode	19	0.0290742	0.05536	1.0295	0.923641	1.14749	0.605865	Relative count	Treg	CD39+ CD8br %T cell
ebi-a-GCST90001670	Osteonecrosis|| id:finngen_R9_M13_OSTEONECROSIS	ebi-a-GCST90001670	Osteonecrosis	Weighted mode	19	-0.0129244	0.0342506	0.987159	0.923065	1.0557	0.710328	Relative count	Treg	CD39+ CD8br %T cell
ebi-a-GCST90001671	Osteonecrosis|| id:finngen_R9_M13_OSTEONECROSIS	ebi-a-GCST90001671	Osteonecrosis	Inverse variance weighted	19	-0.0231617	0.0214312	0.977104	0.936911	1.01902	0.27981	Relative count	Treg	CD39+ CD8br %CD8br
ebi-a-GCST90001671	Osteonecrosis|| id:finngen_R9_M13_OSTEONECROSIS	ebi-a-GCST90001671	Osteonecrosis	MR Egger	19	-0.0347002	0.0290996	0.965895	0.912347	1.02259	0.249459	Relative count	Treg	CD39+ CD8br %CD8br
ebi-a-GCST90001671	Osteonecrosis|| id:finngen_R9_M13_OSTEONECROSIS	ebi-a-GCST90001671	Osteonecrosis	Weighted median	19	-0.0074185	0.0339123	0.992609	0.928777	1.06083	0.826841	Relative count	Treg	CD39+ CD8br %CD8br
ebi-a-GCST90001671	Osteonecrosis|| id:finngen_R9_M13_OSTEONECROSIS	ebi-a-GCST90001671	Osteonecrosis	Simple mode	19	0.0417954	0.0569293	1.04268	0.932593	1.16576	0.472305	Relative count	Treg	CD39+ CD8br %CD8br
ebi-a-GCST90001671	Osteonecrosis|| id:finngen_R9_M13_OSTEONECROSIS	ebi-a-GCST90001671	Osteonecrosis	Weighted mode	19	-0.00311392	0.0341108	0.996891	0.932421	1.06582	0.928272	Relative count	Treg	CD39+ CD8br %CD8br
ebi-a-GCST90001672	Osteonecrosis|| id:finngen_R9_M13_OSTEONECROSIS	ebi-a-GCST90001672	Osteonecrosis	MR Egger	19	-0.00859366	0.0340728	0.991443	0.927394	1.05992	0.803899	Absolute count	Treg	CD39+ CD8br AC
ebi-a-GCST90001672	Osteonecrosis|| id:finngen_R9_M13_OSTEONECROSIS	ebi-a-GCST90001672	Osteonecrosis	Weighted median	19	-0.0207638	0.033721	0.97945	0.916808	1.04637	0.538058	Absolute count	Treg	CD39+ CD8br AC
ebi-a-GCST90001672	Osteonecrosis|| id:finngen_R9_M13_OSTEONECROSIS	ebi-a-GCST90001672	Osteonecrosis	Simple mode	19	0.00515612	0.0577666	1.00517	0.897568	1.12567	0.929863	Absolute count	Treg	CD39+ CD8br AC
ebi-a-GCST90001672	Osteonecrosis|| id:finngen_R9_M13_OSTEONECROSIS	ebi-a-GCST90001672	Osteonecrosis	Weighted mode	19	-0.0122886	0.0338621	0.987787	0.924356	1.05557	0.720905	Absolute count	Treg	CD39+ CD8br AC
ebi-a-GCST90001672	Osteonecrosis|| id:finngen_R9_M13_OSTEONECROSIS	ebi-a-GCST90001672	Osteonecrosis	Inverse variance weighted	19	-0.020338	0.0250119	0.979867	0.93299	1.0291	0.416142	Absolute count	Treg	CD39+ CD8br AC
ebi-a-GCST90001673	Osteonecrosis|| id:finngen_R9_M13_OSTEONECROSIS	ebi-a-GCST90001673	Osteonecrosis	Inverse variance weighted	19	-0.0198429	0.0212808	0.980353	0.940303	1.02211	0.351113	Relative count	Treg	CD28- CD127- CD25++ CD8br %T cell
ebi-a-GCST90001673	Osteonecrosis|| id:finngen_R9_M13_OSTEONECROSIS	ebi-a-GCST90001673	Osteonecrosis	MR Egger	19	-0.0141247	0.0291613	0.985975	0.9312	1.04397	0.634309	Relative count	Treg	CD28- CD127- CD25++ CD8br %T cell
ebi-a-GCST90001673	Osteonecrosis|| id:finngen_R9_M13_OSTEONECROSIS	ebi-a-GCST90001673	Osteonecrosis	Weighted median	19	-0.0212593	0.0280481	0.978965	0.9266	1.03429	0.448475	Relative count	Treg	CD28- CD127- CD25++ CD8br %T cell
ebi-a-GCST90001673	Osteonecrosis|| id:finngen_R9_M13_OSTEONECROSIS	ebi-a-GCST90001673	Osteonecrosis	Simple mode	19	-0.000847923	0.0421193	0.999152	0.919982	1.08514	0.98416	Relative count	Treg	CD28- CD127- CD25++ CD8br %T cell
ebi-a-GCST90001673	Osteonecrosis|| id:finngen_R9_M13_OSTEONECROSIS	ebi-a-GCST90001673	Osteonecrosis	Weighted mode	19	-0.0144585	0.0249336	0.985645	0.938635	1.03501	0.569183	Relative count	Treg	CD28- CD127- CD25++ CD8br %T cell
ebi-a-GCST90001674	Osteonecrosis|| id:finngen_R9_M13_OSTEONECROSIS	ebi-a-GCST90001674	Osteonecrosis	Inverse variance weighted	19	-0.0198716	0.0229781	0.980325	0.937153	1.02548	0.387146	Relative count	Treg	CD28- CD127- CD25++ CD8br %CD8br
ebi-a-GCST90001674	Osteonecrosis|| id:finngen_R9_M13_OSTEONECROSIS	ebi-a-GCST90001674	Osteonecrosis	MR Egger	19	-0.0150378	0.0315175	0.985075	0.926064	1.04785	0.639349	Relative count	Treg	CD28- CD127- CD25++ CD8br %CD8br
ebi-a-GCST90001674	Osteonecrosis|| id:finngen_R9_M13_OSTEONECROSIS	ebi-a-GCST90001674	Osteonecrosis	Weighted median	19	-0.0178648	0.0284006	0.982294	0.929108	1.03852	0.52933	Relative count	Treg	CD28- CD127- CD25++ CD8br %CD8br
ebi-a-GCST90001674	Osteonecrosis|| id:finngen_R9_M13_OSTEONECROSIS	ebi-a-GCST90001674	Osteonecrosis	Simple mode	19	-0.0106769	0.0447841	0.98938	0.906238	1.08015	0.814258	Relative count	Treg	CD28- CD127- CD25++ CD8br %CD8br
ebi-a-GCST90001674	Osteonecrosis|| id:finngen_R9_M13_OSTEONECROSIS	ebi-a-GCST90001674	Osteonecrosis	Weighted mode	19	-0.016421	0.0279728	0.983713	0.931231	1.03915	0.564472	Relative count	Treg	CD28- CD127- CD25++ CD8br %CD8br
ebi-a-GCST90001675	Osteonecrosis|| id:finngen_R9_M13_OSTEONECROSIS	ebi-a-GCST90001675	Osteonecrosis	Inverse variance weighted	19	-0.0180526	0.0212266	0.982109	0.942088	1.02383	0.395064	Absolute count	Treg	CD28- CD127- CD25++ CD8br AC
ebi-a-GCST90001675	Osteonecrosis|| id:finngen_R9_M13_OSTEONECROSIS	ebi-a-GCST90001675	Osteonecrosis	MR Egger	19	-0.00217183	0.0285986	0.997831	0.943438	1.05536	0.940352	Absolute count	Treg	CD28- CD127- CD25++ CD8br AC
ebi-a-GCST90001675	Osteonecrosis|| id:finngen_R9_M13_OSTEONECROSIS	ebi-a-GCST90001675	Osteonecrosis	Weighted median	19	-0.0189331	0.0302338	0.981245	0.924788	1.04115	0.531169	Absolute count	Treg	CD28- CD127- CD25++ CD8br AC
ebi-a-GCST90001675	Osteonecrosis|| id:finngen_R9_M13_OSTEONECROSIS	ebi-a-GCST90001675	Osteonecrosis	Simple mode	19	-0.00803111	0.0437859	0.992001	0.910418	1.08089	0.85652	Absolute count	Treg	CD28- CD127- CD25++ CD8br AC
ebi-a-GCST90001675	Osteonecrosis|| id:finngen_R9_M13_OSTEONECROSIS	ebi-a-GCST90001675	Osteonecrosis	Weighted mode	19	-0.0100387	0.0269268	0.990012	0.939117	1.04366	0.713641	Absolute count	Treg	CD28- CD127- CD25++ CD8br AC
ebi-a-GCST90001676	Osteonecrosis|| id:finngen_R9_M13_OSTEONECROSIS	ebi-a-GCST90001676	Osteonecrosis	Inverse variance weighted	19	-0.0180244	0.0201536	0.982137	0.944098	1.02171	0.371134	Relative count	Treg	CD28- CD25++ CD8br %T cell
ebi-a-GCST90001676	Osteonecrosis|| id:finngen_R9_M13_OSTEONECROSIS	ebi-a-GCST90001676	Osteonecrosis	MR Egger	19	-0.0241352	0.0275926	0.976154	0.924764	1.0304	0.393929	Relative count	Treg	CD28- CD25++ CD8br %T cell
ebi-a-GCST90001676	Osteonecrosis|| id:finngen_R9_M13_OSTEONECROSIS	ebi-a-GCST90001676	Osteonecrosis	Weighted median	19	-0.0193099	0.0277492	0.980875	0.928952	1.0357	0.486509	Relative count	Treg	CD28- CD25++ CD8br %T cell
ebi-a-GCST90001676	Osteonecrosis|| id:finngen_R9_M13_OSTEONECROSIS	ebi-a-GCST90001676	Osteonecrosis	Simple mode	19	-0.0275586	0.0396417	0.972818	0.900094	1.05142	0.495813	Relative count	Treg	CD28- CD25++ CD8br %T cell
ebi-a-GCST90001676	Osteonecrosis|| id:finngen_R9_M13_OSTEONECROSIS	ebi-a-GCST90001676	Osteonecrosis	Weighted mode	19	-0.0221886	0.0243455	0.978056	0.932482	1.02586	0.374128	Relative count	Treg	CD28- CD25++ CD8br %T cell
ebi-a-GCST90001677	Osteonecrosis|| id:finngen_R9_M13_OSTEONECROSIS	ebi-a-GCST90001677	Osteonecrosis	Inverse variance weighted	19	-0.0194312	0.0224622	0.980756	0.938514	1.0249	0.387003	Relative count	Treg	CD28- CD25++ CD8br %CD8br
ebi-a-GCST90001677	Osteonecrosis|| id:finngen_R9_M13_OSTEONECROSIS	ebi-a-GCST90001677	Osteonecrosis	MR Egger	19	-0.0300578	0.0306117	0.970389	0.913879	1.03039	0.339914	Relative count	Treg	CD28- CD25++ CD8br %CD8br
ebi-a-GCST90001677	Osteonecrosis|| id:finngen_R9_M13_OSTEONECROSIS	ebi-a-GCST90001677	Osteonecrosis	Weighted median	19	-0.0240024	0.0282744	0.976283	0.923652	1.03191	0.395932	Relative count	Treg	CD28- CD25++ CD8br %CD8br
ebi-a-GCST90001677	Osteonecrosis|| id:finngen_R9_M13_OSTEONECROSIS	ebi-a-GCST90001677	Osteonecrosis	Simple mode	19	-0.0228531	0.0459633	0.977406	0.893203	1.06955	0.625065	Relative count	Treg	CD28- CD25++ CD8br %CD8br
ebi-a-GCST90001677	Osteonecrosis|| id:finngen_R9_M13_OSTEONECROSIS	ebi-a-GCST90001677	Osteonecrosis	Weighted mode	19	-0.0273579	0.0279319	0.973013	0.921176	1.02777	0.340341	Relative count	Treg	CD28- CD25++ CD8br %CD8br
ebi-a-GCST90001678	Osteonecrosis|| id:finngen_R9_M13_OSTEONECROSIS	ebi-a-GCST90001678	Osteonecrosis	MR Egger	19	-0.00343921	0.0285009	0.996567	0.942423	1.05382	0.905367	Absolute count	Treg	CD28- CD25++ CD8br AC
ebi-a-GCST90001678	Osteonecrosis|| id:finngen_R9_M13_OSTEONECROSIS	ebi-a-GCST90001678	Osteonecrosis	Weighted median	19	-0.0155263	0.0265667	0.984594	0.934637	1.03722	0.558934	Absolute count	Treg	CD28- CD25++ CD8br AC
ebi-a-GCST90001678	Osteonecrosis|| id:finngen_R9_M13_OSTEONECROSIS	ebi-a-GCST90001678	Osteonecrosis	Simple mode	19	-0.0562533	0.03925	0.9453	0.875305	1.02089	0.168941	Absolute count	Treg	CD28- CD25++ CD8br AC
ebi-a-GCST90001678	Osteonecrosis|| id:finngen_R9_M13_OSTEONECROSIS	ebi-a-GCST90001678	Osteonecrosis	Weighted mode	19	-0.014511	0.0240743	0.985594	0.940168	1.03321	0.554189	Absolute count	Treg	CD28- CD25++ CD8br AC
ebi-a-GCST90001678	Osteonecrosis|| id:finngen_R9_M13_OSTEONECROSIS	ebi-a-GCST90001678	Osteonecrosis	Inverse variance weighted	19	-0.0131014	0.0208929	0.986984	0.947383	1.02824	0.53061	Absolute count	Treg	CD28- CD25++ CD8br AC
ebi-a-GCST90001679	Osteonecrosis|| id:finngen_R9_M13_OSTEONECROSIS	ebi-a-GCST90001679	Osteonecrosis	MR Egger	19	-0.0261598	0.0289596	0.974179	0.920424	1.03107	0.378977	Relative count	Treg	CD25++ CD8br %T cell
ebi-a-GCST90001679	Osteonecrosis|| id:finngen_R9_M13_OSTEONECROSIS	ebi-a-GCST90001679	Osteonecrosis	Weighted median	19	-0.0182366	0.0293019	0.981929	0.927124	1.03997	0.5337	Relative count	Treg	CD25++ CD8br %T cell
ebi-a-GCST90001679	Osteonecrosis|| id:finngen_R9_M13_OSTEONECROSIS	ebi-a-GCST90001679	Osteonecrosis	Simple mode	19	-0.040966	0.0465109	0.959862	0.876229	1.05148	0.390044	Relative count	Treg	CD25++ CD8br %T cell
ebi-a-GCST90001679	Osteonecrosis|| id:finngen_R9_M13_OSTEONECROSIS	ebi-a-GCST90001679	Osteonecrosis	Weighted mode	19	-0.016738	0.0279931	0.983401	0.930899	1.03886	0.557334	Relative count	Treg	CD25++ CD8br %T cell
ebi-a-GCST90001679	Osteonecrosis|| id:finngen_R9_M13_OSTEONECROSIS	ebi-a-GCST90001679	Osteonecrosis	Inverse variance weighted	19	-0.00814291	0.0217038	0.99189	0.950581	1.03499	0.707524	Relative count	Treg	CD25++ CD8br %T cell
ebi-a-GCST90001680	Osteonecrosis|| id:finngen_R9_M13_OSTEONECROSIS	ebi-a-GCST90001680	Osteonecrosis	MR Egger	19	-0.0291188	0.0296008	0.971301	0.916552	1.02932	0.339049	Relative count	Treg	CD25++ CD8br %CD8br
ebi-a-GCST90001680	Osteonecrosis|| id:finngen_R9_M13_OSTEONECROSIS	ebi-a-GCST90001680	Osteonecrosis	Weighted median	19	-0.00782808	0.027958	0.992202	0.939295	1.04809	0.779482	Relative count	Treg	CD25++ CD8br %CD8br
ebi-a-GCST90001680	Osteonecrosis|| id:finngen_R9_M13_OSTEONECROSIS	ebi-a-GCST90001680	Osteonecrosis	Simple mode	19	-0.0402387	0.047877	0.96056	0.874522	1.05506	0.411677	Relative count	Treg	CD25++ CD8br %CD8br
ebi-a-GCST90001680	Osteonecrosis|| id:finngen_R9_M13_OSTEONECROSIS	ebi-a-GCST90001680	Osteonecrosis	Weighted mode	19	-0.0220593	0.0274801	0.978182	0.92689	1.03231	0.432598	Relative count	Treg	CD25++ CD8br %CD8br
ebi-a-GCST90001680	Osteonecrosis|| id:finngen_R9_M13_OSTEONECROSIS	ebi-a-GCST90001680	Osteonecrosis	Inverse variance weighted	19	-0.00203788	0.0227296	0.997964	0.954481	1.04343	0.928559	Relative count	Treg	CD25++ CD8br %CD8br
ebi-a-GCST90001681	Osteonecrosis|| id:finngen_R9_M13_OSTEONECROSIS	ebi-a-GCST90001681	Osteonecrosis	MR Egger	19	-0.00113519	0.0296388	0.998865	0.942493	1.05861	0.969894	Absolute count	Treg	CD25++ CD8br AC
ebi-a-GCST90001681	Osteonecrosis|| id:finngen_R9_M13_OSTEONECROSIS	ebi-a-GCST90001681	Osteonecrosis	Weighted median	19	-0.0176194	0.0297957	0.982535	0.926799	1.04162	0.554292	Absolute count	Treg	CD25++ CD8br AC
ebi-a-GCST90001681	Osteonecrosis|| id:finngen_R9_M13_OSTEONECROSIS	ebi-a-GCST90001681	Osteonecrosis	Simple mode	19	-0.0175685	0.0399504	0.982585	0.908581	1.06262	0.665347	Absolute count	Treg	CD25++ CD8br AC
ebi-a-GCST90001681	Osteonecrosis|| id:finngen_R9_M13_OSTEONECROSIS	ebi-a-GCST90001681	Osteonecrosis	Weighted mode	19	-0.00273084	0.0258921	0.997273	0.947926	1.04919	0.917169	Absolute count	Treg	CD25++ CD8br AC
ebi-a-GCST90001681	Osteonecrosis|| id:finngen_R9_M13_OSTEONECROSIS	ebi-a-GCST90001681	Osteonecrosis	Inverse variance weighted	19	-0.008948	0.0218082	0.991092	0.949621	1.03437	0.681583	Absolute count	Treg	CD25++ CD8br AC
ebi-a-GCST90001682	Osteonecrosis|| id:finngen_R9_M13_OSTEONECROSIS	ebi-a-GCST90001682	Osteonecrosis	MR Egger	19	0.0186593	0.0275221	1.01883	0.965331	1.0753	0.506911	Relative count	Treg	CD127- CD8br %T cell
ebi-a-GCST90001682	Osteonecrosis|| id:finngen_R9_M13_OSTEONECROSIS	ebi-a-GCST90001682	Osteonecrosis	Weighted median	19	0.00597617	0.0281206	1.00599	0.952048	1.063	0.831702	Relative count	Treg	CD127- CD8br %T cell
ebi-a-GCST90001682	Osteonecrosis|| id:finngen_R9_M13_OSTEONECROSIS	ebi-a-GCST90001682	Osteonecrosis	Simple mode	19	0.0194721	0.0388201	1.01966	0.944957	1.10027	0.62203	Relative count	Treg	CD127- CD8br %T cell
ebi-a-GCST90001682	Osteonecrosis|| id:finngen_R9_M13_OSTEONECROSIS	ebi-a-GCST90001682	Osteonecrosis	Weighted mode	19	0.013755	0.0277574	1.01385	0.960166	1.07054	0.626213	Relative count	Treg	CD127- CD8br %T cell
ebi-a-GCST90001682	Osteonecrosis|| id:finngen_R9_M13_OSTEONECROSIS	ebi-a-GCST90001682	Osteonecrosis	Inverse variance weighted	19	-0.0015062	0.020632	0.998495	0.958923	1.0397	0.941803	Relative count	Treg	CD127- CD8br %T cell
ebi-a-GCST90001683	Osteonecrosis|| id:finngen_R9_M13_OSTEONECROSIS	ebi-a-GCST90001683	Osteonecrosis	Inverse variance weighted	19	0.0174986	0.019705	1.01765	0.979098	1.05773	0.374526	Relative count	Treg	CD127- CD8br %CD8br
ebi-a-GCST90001683	Osteonecrosis|| id:finngen_R9_M13_OSTEONECROSIS	ebi-a-GCST90001683	Osteonecrosis	MR Egger	19	0.0345312	0.0262862	1.03513	0.983154	1.08986	0.206413	Relative count	Treg	CD127- CD8br %CD8br
ebi-a-GCST90001683	Osteonecrosis|| id:finngen_R9_M13_OSTEONECROSIS	ebi-a-GCST90001683	Osteonecrosis	Weighted median	19	0.00921142	0.0284129	1.00925	0.954586	1.06705	0.745788	Relative count	Treg	CD127- CD8br %CD8br
ebi-a-GCST90001683	Osteonecrosis|| id:finngen_R9_M13_OSTEONECROSIS	ebi-a-GCST90001683	Osteonecrosis	Simple mode	19	0.0199055	0.0413317	1.0201	0.940725	1.10618	0.635891	Relative count	Treg	CD127- CD8br %CD8br
ebi-a-GCST90001683	Osteonecrosis|| id:finngen_R9_M13_OSTEONECROSIS	ebi-a-GCST90001683	Osteonecrosis	Weighted mode	19	0.0145396	0.0258924	1.01465	0.964438	1.06747	0.581356	Relative count	Treg	CD127- CD8br %CD8br
ebi-a-GCST90001684	Osteonecrosis|| id:finngen_R9_M13_OSTEONECROSIS	ebi-a-GCST90001684	Osteonecrosis	MR Egger	19	0.0411604	0.0317931	1.04202	0.979068	1.10902	0.212757	Absolute count	Treg	CD127- CD8br AC
ebi-a-GCST90001684	Osteonecrosis|| id:finngen_R9_M13_OSTEONECROSIS	ebi-a-GCST90001684	Osteonecrosis	Weighted median	19	0.0184578	0.0303244	1.01863	0.95985	1.08101	0.542737	Absolute count	Treg	CD127- CD8br AC
ebi-a-GCST90001684	Osteonecrosis|| id:finngen_R9_M13_OSTEONECROSIS	ebi-a-GCST90001684	Osteonecrosis	Simple mode	19	0.0133191	0.0425183	1.01341	0.932378	1.10148	0.757687	Absolute count	Treg	CD127- CD8br AC
ebi-a-GCST90001684	Osteonecrosis|| id:finngen_R9_M13_OSTEONECROSIS	ebi-a-GCST90001684	Osteonecrosis	Weighted mode	19	0.023398	0.0256551	1.02367	0.973472	1.07646	0.37381	Absolute count	Treg	CD127- CD8br AC
ebi-a-GCST90001684	Osteonecrosis|| id:finngen_R9_M13_OSTEONECROSIS	ebi-a-GCST90001684	Osteonecrosis	Inverse variance weighted	19	-0.00573494	0.0263159	0.994281	0.944297	1.04691	0.827486	Absolute count	Treg	CD127- CD8br AC
ebi-a-GCST90001685	Osteonecrosis|| id:finngen_R9_M13_OSTEONECROSIS	ebi-a-GCST90001685	Osteonecrosis	MR Egger	19	0.028189	0.0269683	1.02859	0.975633	1.08442	0.310536	Relative count	Treg	CD28- CD8br %T cell
ebi-a-GCST90001685	Osteonecrosis|| id:finngen_R9_M13_OSTEONECROSIS	ebi-a-GCST90001685	Osteonecrosis	Weighted median	19	0.0164799	0.0275858	1.01662	0.963109	1.0731	0.550239	Relative count	Treg	CD28- CD8br %T cell
ebi-a-GCST90001685	Osteonecrosis|| id:finngen_R9_M13_OSTEONECROSIS	ebi-a-GCST90001685	Osteonecrosis	Simple mode	19	0.00800591	0.0419818	1.00804	0.928413	1.09449	0.850895	Relative count	Treg	CD28- CD8br %T cell
ebi-a-GCST90001685	Osteonecrosis|| id:finngen_R9_M13_OSTEONECROSIS	ebi-a-GCST90001685	Osteonecrosis	Weighted mode	19	0.0197483	0.0264532	1.01994	0.96841	1.07422	0.464982	Relative count	Treg	CD28- CD8br %T cell
ebi-a-GCST90001685	Osteonecrosis|| id:finngen_R9_M13_OSTEONECROSIS	ebi-a-GCST90001685	Osteonecrosis	Inverse variance weighted	19	0.0089254	0.0202154	1.00897	0.96977	1.04975	0.65884	Relative count	Treg	CD28- CD8br %T cell
ebi-a-GCST90001686	Osteonecrosis|| id:finngen_R9_M13_OSTEONECROSIS	ebi-a-GCST90001686	Osteonecrosis	Inverse variance weighted	19	0.0147148	0.0186868	1.01482	0.978327	1.05268	0.431023	Relative count	Treg	CD28- CD8br %CD8br
ebi-a-GCST90001686	Osteonecrosis|| id:finngen_R9_M13_OSTEONECROSIS	ebi-a-GCST90001686	Osteonecrosis	MR Egger	19	0.0333194	0.024932	1.03388	0.984573	1.08566	0.199029	Relative count	Treg	CD28- CD8br %CD8br
ebi-a-GCST90001686	Osteonecrosis|| id:finngen_R9_M13_OSTEONECROSIS	ebi-a-GCST90001686	Osteonecrosis	Weighted median	19	0.0170954	0.0253864	1.01724	0.967866	1.06914	0.500687	Relative count	Treg	CD28- CD8br %CD8br
ebi-a-GCST90001686	Osteonecrosis|| id:finngen_R9_M13_OSTEONECROSIS	ebi-a-GCST90001686	Osteonecrosis	Simple mode	19	0.0184072	0.0396922	1.01858	0.94234	1.10098	0.648386	Relative count	Treg	CD28- CD8br %CD8br
ebi-a-GCST90001686	Osteonecrosis|| id:finngen_R9_M13_OSTEONECROSIS	ebi-a-GCST90001686	Osteonecrosis	Weighted mode	19	0.0206816	0.0250887	1.0209	0.97191	1.07235	0.420538	Relative count	Treg	CD28- CD8br %CD8br
ebi-a-GCST90001687	Osteonecrosis|| id:finngen_R9_M13_OSTEONECROSIS	ebi-a-GCST90001687	Osteonecrosis	MR Egger	19	0.037986	0.0294025	1.03872	0.980549	1.10034	0.213668	Absolute count	Treg	CD28- CD8br AC
ebi-a-GCST90001687	Osteonecrosis|| id:finngen_R9_M13_OSTEONECROSIS	ebi-a-GCST90001687	Osteonecrosis	Weighted median	19	0.0291639	0.0287059	1.02959	0.973264	1.08918	0.309652	Absolute count	Treg	CD28- CD8br AC
ebi-a-GCST90001687	Osteonecrosis|| id:finngen_R9_M13_OSTEONECROSIS	ebi-a-GCST90001687	Osteonecrosis	Simple mode	19	0.0591759	0.0444975	1.06096	0.97235	1.15765	0.200168	Absolute count	Treg	CD28- CD8br AC
ebi-a-GCST90001687	Osteonecrosis|| id:finngen_R9_M13_OSTEONECROSIS	ebi-a-GCST90001687	Osteonecrosis	Weighted mode	19	0.0313129	0.0267761	1.03181	0.979054	1.0874	0.257482	Absolute count	Treg	CD28- CD8br AC
ebi-a-GCST90001687	Osteonecrosis|| id:finngen_R9_M13_OSTEONECROSIS	ebi-a-GCST90001687	Osteonecrosis	Inverse variance weighted	19	0.00597825	0.0230428	1.006	0.961572	1.05247	0.795295	Absolute count	Treg	CD28- CD8br AC
ebi-a-GCST90001688	Osteonecrosis|| id:finngen_R9_M13_OSTEONECROSIS	ebi-a-GCST90001688	Osteonecrosis	MR Egger	19	0.0208021	0.0216399	1.02102	0.97862	1.06526	0.349884	Relative count	Treg	CD28+ CD45RA+ CD8br %T cell
ebi-a-GCST90001688	Osteonecrosis|| id:finngen_R9_M13_OSTEONECROSIS	ebi-a-GCST90001688	Osteonecrosis	Weighted median	19	-0.00938793	0.0234326	0.990656	0.946186	1.03722	0.688688	Relative count	Treg	CD28+ CD45RA+ CD8br %T cell
ebi-a-GCST90001688	Osteonecrosis|| id:finngen_R9_M13_OSTEONECROSIS	ebi-a-GCST90001688	Osteonecrosis	Simple mode	19	-0.01538	0.0408727	0.984738	0.908927	1.06687	0.7111	Relative count	Treg	CD28+ CD45RA+ CD8br %T cell
ebi-a-GCST90001688	Osteonecrosis|| id:finngen_R9_M13_OSTEONECROSIS	ebi-a-GCST90001688	Osteonecrosis	Weighted mode	19	-0.01538	0.0271626	0.984738	0.933683	1.03858	0.578237	Relative count	Treg	CD28+ CD45RA+ CD8br %T cell
ebi-a-GCST90001688	Osteonecrosis|| id:finngen_R9_M13_OSTEONECROSIS	ebi-a-GCST90001688	Osteonecrosis	Inverse variance weighted	19	0.00981854	0.0160364	1.00987	0.978619	1.04211	0.540363	Relative count	Treg	CD28+ CD45RA+ CD8br %T cell
ebi-a-GCST90001689	Osteonecrosis|| id:finngen_R9_M13_OSTEONECROSIS	ebi-a-GCST90001689	Osteonecrosis	Inverse variance weighted	19	0.014342	0.0162861	1.01445	0.982575	1.04735	0.378521	Relative count	Treg	CD28+ CD45RA+ CD8br %CD8br
ebi-a-GCST90001689	Osteonecrosis|| id:finngen_R9_M13_OSTEONECROSIS	ebi-a-GCST90001689	Osteonecrosis	MR Egger	19	0.0221719	0.0221702	1.02242	0.978943	1.06783	0.331296	Relative count	Treg	CD28+ CD45RA+ CD8br %CD8br
ebi-a-GCST90001689	Osteonecrosis|| id:finngen_R9_M13_OSTEONECROSIS	ebi-a-GCST90001689	Osteonecrosis	Weighted median	19	-0.00396687	0.0251051	0.996041	0.948216	1.04628	0.874449	Relative count	Treg	CD28+ CD45RA+ CD8br %CD8br
ebi-a-GCST90001689	Osteonecrosis|| id:finngen_R9_M13_OSTEONECROSIS	ebi-a-GCST90001689	Osteonecrosis	Simple mode	19	-0.0191684	0.0412527	0.981014	0.904816	1.06363	0.647748	Relative count	Treg	CD28+ CD45RA+ CD8br %CD8br
ebi-a-GCST90001689	Osteonecrosis|| id:finngen_R9_M13_OSTEONECROSIS	ebi-a-GCST90001689	Osteonecrosis	Weighted mode	19	0.00826776	0.0253686	1.0083	0.959393	1.0597	0.748255	Relative count	Treg	CD28+ CD45RA+ CD8br %CD8br
ebi-a-GCST90001690	Osteonecrosis|| id:finngen_R9_M13_OSTEONECROSIS	ebi-a-GCST90001690	Osteonecrosis	MR Egger	19	0.0366533	0.021225	1.03733	0.995065	1.0814	0.102311	Absolute count	Treg	CD28+ CD45RA+ CD8br AC
ebi-a-GCST90001690	Osteonecrosis|| id:finngen_R9_M13_OSTEONECROSIS	ebi-a-GCST90001690	Osteonecrosis	Weighted median	19	0.0116143	0.0216053	1.01168	0.969735	1.05544	0.590875	Absolute count	Treg	CD28+ CD45RA+ CD8br AC
ebi-a-GCST90001690	Osteonecrosis|| id:finngen_R9_M13_OSTEONECROSIS	ebi-a-GCST90001690	Osteonecrosis	Simple mode	19	0.0169678	0.0340862	1.01711	0.951381	1.08739	0.624657	Absolute count	Treg	CD28+ CD45RA+ CD8br AC
ebi-a-GCST90001690	Osteonecrosis|| id:finngen_R9_M13_OSTEONECROSIS	ebi-a-GCST90001690	Osteonecrosis	Weighted mode	19	0.0252779	0.0205615	1.0256	0.98509	1.06778	0.234758	Absolute count	Treg	CD28+ CD45RA+ CD8br AC
ebi-a-GCST90001690	Osteonecrosis|| id:finngen_R9_M13_OSTEONECROSIS	ebi-a-GCST90001690	Osteonecrosis	Inverse variance weighted	19	0.0102609	0.0169793	1.01031	0.977244	1.0445	0.545634	Absolute count	Treg	CD28+ CD45RA+ CD8br AC
ebi-a-GCST90001691	Osteonecrosis|| id:finngen_R9_M13_OSTEONECROSIS	ebi-a-GCST90001691	Osteonecrosis	Inverse variance weighted	19	-0.0343074	0.0229724	0.966274	0.923732	1.01078	0.135328	Relative count	Treg	CD28+ CD45RA- CD8br %T cell
ebi-a-GCST90001691	Osteonecrosis|| id:finngen_R9_M13_OSTEONECROSIS	ebi-a-GCST90001691	Osteonecrosis	MR Egger	19	-0.0567706	0.0304383	0.944811	0.890093	1.00289	0.0795233	Relative count	Treg	CD28+ CD45RA- CD8br %T cell
ebi-a-GCST90001691	Osteonecrosis|| id:finngen_R9_M13_OSTEONECROSIS	ebi-a-GCST90001691	Osteonecrosis	Weighted median	19	-0.0345581	0.0290462	0.966032	0.912572	1.02262	0.23414	Relative count	Treg	CD28+ CD45RA- CD8br %T cell
ebi-a-GCST90001691	Osteonecrosis|| id:finngen_R9_M13_OSTEONECROSIS	ebi-a-GCST90001691	Osteonecrosis	Simple mode	19	0.00350501	0.0423824	1.00351	0.923518	1.09043	0.935003	Relative count	Treg	CD28+ CD45RA- CD8br %T cell
ebi-a-GCST90001691	Osteonecrosis|| id:finngen_R9_M13_OSTEONECROSIS	ebi-a-GCST90001691	Osteonecrosis	Weighted mode	19	-0.0382669	0.0264508	0.962456	0.91383	1.01367	0.165166	Relative count	Treg	CD28+ CD45RA- CD8br %T cell
ebi-a-GCST90001692	Osteonecrosis|| id:finngen_R9_M13_OSTEONECROSIS	ebi-a-GCST90001692	Osteonecrosis	Inverse variance weighted	19	-0.025354	0.0238119	0.974965	0.930507	1.02155	0.286983	Relative count	Treg	CD28+ CD45RA- CD8br %CD8br
ebi-a-GCST90001692	Osteonecrosis|| id:finngen_R9_M13_OSTEONECROSIS	ebi-a-GCST90001692	Osteonecrosis	MR Egger	19	-0.0636571	0.0295205	0.938327	0.885576	0.99422	0.0456684	Relative count	Treg	CD28+ CD45RA- CD8br %CD8br
ebi-a-GCST90001692	Osteonecrosis|| id:finngen_R9_M13_OSTEONECROSIS	ebi-a-GCST90001692	Osteonecrosis	Weighted median	19	-0.0444222	0.0281394	0.95655	0.905222	1.01079	0.114417	Relative count	Treg	CD28+ CD45RA- CD8br %CD8br
ebi-a-GCST90001692	Osteonecrosis|| id:finngen_R9_M13_OSTEONECROSIS	ebi-a-GCST90001692	Osteonecrosis	Simple mode	19	-0.0539993	0.0408412	0.947433	0.874548	1.02639	0.202665	Relative count	Treg	CD28+ CD45RA- CD8br %CD8br
ebi-a-GCST90001692	Osteonecrosis|| id:finngen_R9_M13_OSTEONECROSIS	ebi-a-GCST90001692	Osteonecrosis	Weighted mode	19	-0.0475099	0.0247704	0.953601	0.90841	1.00104	0.0711156	Relative count	Treg	CD28+ CD45RA- CD8br %CD8br
ebi-a-GCST90001693	Osteonecrosis|| id:finngen_R9_M13_OSTEONECROSIS	ebi-a-GCST90001693	Osteonecrosis	Inverse variance weighted	19	-0.027854	0.026649	0.97253	0.923037	1.02468	0.295922	Absolute count	Treg	CD28+ CD45RA- CD8br AC
ebi-a-GCST90001693	Osteonecrosis|| id:finngen_R9_M13_OSTEONECROSIS	ebi-a-GCST90001693	Osteonecrosis	MR Egger	19	-0.0124696	0.0361666	0.987608	0.920023	1.06016	0.734487	Absolute count	Treg	CD28+ CD45RA- CD8br AC
ebi-a-GCST90001693	Osteonecrosis|| id:finngen_R9_M13_OSTEONECROSIS	ebi-a-GCST90001693	Osteonecrosis	Weighted median	19	-0.0157646	0.0270144	0.984359	0.933595	1.03788	0.559514	Absolute count	Treg	CD28+ CD45RA- CD8br AC
ebi-a-GCST90001693	Osteonecrosis|| id:finngen_R9_M13_OSTEONECROSIS	ebi-a-GCST90001693	Osteonecrosis	Simple mode	19	-0.0493672	0.0435296	0.951832	0.873991	1.0366	0.271628	Absolute count	Treg	CD28+ CD45RA- CD8br AC
ebi-a-GCST90001693	Osteonecrosis|| id:finngen_R9_M13_OSTEONECROSIS	ebi-a-GCST90001693	Osteonecrosis	Weighted mode	19	-0.0183711	0.025245	0.981797	0.934399	1.0316	0.476151	Absolute count	Treg	CD28+ CD45RA- CD8br AC
ebi-a-GCST90001694	Osteonecrosis|| id:finngen_R9_M13_OSTEONECROSIS	ebi-a-GCST90001694	Osteonecrosis	MR Egger	19	0.0312765	0.0282519	1.03177	0.976191	1.09052	0.283687	Relative count	Treg	CD28- DN (CD4-CD8-) %T cell
ebi-a-GCST90001694	Osteonecrosis|| id:finngen_R9_M13_OSTEONECROSIS	ebi-a-GCST90001694	Osteonecrosis	Weighted median	19	-0.0146631	0.0341145	0.985444	0.921707	1.05359	0.667325	Relative count	Treg	CD28- DN (CD4-CD8-) %T cell
ebi-a-GCST90001694	Osteonecrosis|| id:finngen_R9_M13_OSTEONECROSIS	ebi-a-GCST90001694	Osteonecrosis	Simple mode	19	0.0147687	0.0584773	1.01488	0.904976	1.13813	0.803474	Relative count	Treg	CD28- DN (CD4-CD8-) %T cell
ebi-a-GCST90001694	Osteonecrosis|| id:finngen_R9_M13_OSTEONECROSIS	ebi-a-GCST90001694	Osteonecrosis	Weighted mode	19	-0.00862615	0.0315195	0.991411	0.932017	1.05459	0.787449	Relative count	Treg	CD28- DN (CD4-CD8-) %T cell
ebi-a-GCST90001694	Osteonecrosis|| id:finngen_R9_M13_OSTEONECROSIS	ebi-a-GCST90001694	Osteonecrosis	Inverse variance weighted	19	-0.00334245	0.0221095	0.996663	0.954396	1.0408	0.879836	Relative count	Treg	CD28- DN (CD4-CD8-) %T cell
ebi-a-GCST90001695	Osteonecrosis|| id:finngen_R9_M13_OSTEONECROSIS	ebi-a-GCST90001695	Osteonecrosis	Inverse variance weighted	19	-2.4386	2.76028	0.0872833	0.000390238	19.5224	0.376989	Absolute count	Treg	CD45RA- CD28- CD8br AC
ebi-a-GCST90001695	Osteonecrosis|| id:finngen_R9_M13_OSTEONECROSIS	ebi-a-GCST90001695	Osteonecrosis	MR Egger	19	-0.863111	3.74767	0.421847	0.000272318	653.483	0.820602	Absolute count	Treg	CD45RA- CD28- CD8br AC
ebi-a-GCST90001695	Osteonecrosis|| id:finngen_R9_M13_OSTEONECROSIS	ebi-a-GCST90001695	Osteonecrosis	Weighted median	19	-1.30536	3.04012	0.271075	0.000700297	104.929	0.667649	Absolute count	Treg	CD45RA- CD28- CD8br AC
ebi-a-GCST90001695	Osteonecrosis|| id:finngen_R9_M13_OSTEONECROSIS	ebi-a-GCST90001695	Osteonecrosis	Simple mode	19	-3.9552	4.48476	0.0191549	2.91592e-06	125.83	0.389446	Absolute count	Treg	CD45RA- CD28- CD8br AC
ebi-a-GCST90001695	Osteonecrosis|| id:finngen_R9_M13_OSTEONECROSIS	ebi-a-GCST90001695	Osteonecrosis	Weighted mode	19	-1.67038	2.94794	0.188176	0.000582402	60.8001	0.577967	Absolute count	Treg	CD45RA- CD28- CD8br AC
ebi-a-GCST90001696	Osteonecrosis|| id:finngen_R9_M13_OSTEONECROSIS	ebi-a-GCST90001696	Osteonecrosis	Inverse variance weighted	19	-0.360112	0.354507	0.697598	0.348212	1.39755	0.309719	Relative count	Treg	CD45RA- CD28- CD8br %CD8br
ebi-a-GCST90001696	Osteonecrosis|| id:finngen_R9_M13_OSTEONECROSIS	ebi-a-GCST90001696	Osteonecrosis	MR Egger	19	-0.0569739	0.473669	0.944619	0.373303	2.3903	0.90567	Relative count	Treg	CD45RA- CD28- CD8br %CD8br
ebi-a-GCST90001696	Osteonecrosis|| id:finngen_R9_M13_OSTEONECROSIS	ebi-a-GCST90001696	Osteonecrosis	Weighted median	19	-0.160855	0.379552	0.851415	0.404632	1.79152	0.671709	Relative count	Treg	CD45RA- CD28- CD8br %CD8br
ebi-a-GCST90001696	Osteonecrosis|| id:finngen_R9_M13_OSTEONECROSIS	ebi-a-GCST90001696	Osteonecrosis	Simple mode	19	-0.256775	0.554308	0.773543	0.261004	2.29256	0.648748	Relative count	Treg	CD45RA- CD28- CD8br %CD8br
ebi-a-GCST90001696	Osteonecrosis|| id:finngen_R9_M13_OSTEONECROSIS	ebi-a-GCST90001696	Osteonecrosis	Weighted mode	19	-0.164962	0.34403	0.847926	0.43203	1.66419	0.637359	Relative count	Treg	CD45RA- CD28- CD8br %CD8br
ebi-a-GCST90001697	Osteonecrosis|| id:finngen_R9_M13_OSTEONECROSIS	ebi-a-GCST90001697	Osteonecrosis	Inverse variance weighted	19	-0.140362	0.136846	0.869044	0.664593	1.13639	0.305038	Relative count	Treg	CD45RA- CD28- CD8br %T cell
ebi-a-GCST90001697	Osteonecrosis|| id:finngen_R9_M13_OSTEONECROSIS	ebi-a-GCST90001697	Osteonecrosis	MR Egger	19	-0.0102967	0.181651	0.989756	0.693271	1.41304	0.955458	Relative count	Treg	CD45RA- CD28- CD8br %T cell
ebi-a-GCST90001697	Osteonecrosis|| id:finngen_R9_M13_OSTEONECROSIS	ebi-a-GCST90001697	Osteonecrosis	Weighted median	19	-0.0302208	0.14568	0.970231	0.729239	1.29086	0.835662	Relative count	Treg	CD45RA- CD28- CD8br %T cell
ebi-a-GCST90001697	Osteonecrosis|| id:finngen_R9_M13_OSTEONECROSIS	ebi-a-GCST90001697	Osteonecrosis	Simple mode	19	-0.157318	0.21686	0.854433	0.558576	1.30699	0.477513	Relative count	Treg	CD45RA- CD28- CD8br %T cell
ebi-a-GCST90001697	Osteonecrosis|| id:finngen_R9_M13_OSTEONECROSIS	ebi-a-GCST90001697	Osteonecrosis	Weighted mode	19	-0.0283465	0.122752	0.972051	0.764189	1.23645	0.819978	Relative count	Treg	CD45RA- CD28- CD8br %T cell
ebi-a-GCST90001698	Osteonecrosis|| id:finngen_R9_M13_OSTEONECROSIS	ebi-a-GCST90001698	Osteonecrosis	Inverse variance weighted	19	6.55264	3.17336	701.09	1.39494	352364	0.0389335	Absolute count	Treg	CD45RA+ CD28- CD8br AC
ebi-a-GCST90001698	Osteonecrosis|| id:finngen_R9_M13_OSTEONECROSIS	ebi-a-GCST90001698	Osteonecrosis	MR Egger	19	7.46428	4.34548	1744.6	0.34894	8.7225e+06	0.104008	Absolute count	Treg	CD45RA+ CD28- CD8br AC
ebi-a-GCST90001698	Osteonecrosis|| id:finngen_R9_M13_OSTEONECROSIS	ebi-a-GCST90001698	Osteonecrosis	Weighted median	19	2.4505	4.91797	11.5942	0.000755056	178032	0.61829	Absolute count	Treg	CD45RA+ CD28- CD8br AC
ebi-a-GCST90001698	Osteonecrosis|| id:finngen_R9_M13_OSTEONECROSIS	ebi-a-GCST90001698	Osteonecrosis	Simple mode	19	7.22054	9.07069	1367.22	2.59842e-05	7.19397e+10	0.436388	Absolute count	Treg	CD45RA+ CD28- CD8br AC
ebi-a-GCST90001698	Osteonecrosis|| id:finngen_R9_M13_OSTEONECROSIS	ebi-a-GCST90001698	Osteonecrosis	Weighted mode	19	1.03166	5.61452	2.80571	4.66519e-05	168740	0.856265	Absolute count	Treg	CD45RA+ CD28- CD8br AC
ebi-a-GCST90001699	Osteonecrosis|| id:finngen_R9_M13_OSTEONECROSIS	ebi-a-GCST90001699	Osteonecrosis	Inverse variance weighted	19	0.535182	0.288848	1.70776	0.969513	3.00815	0.0639093	Relative count	Treg	CD45RA+ CD28- CD8br %CD8br
ebi-a-GCST90001699	Osteonecrosis|| id:finngen_R9_M13_OSTEONECROSIS	ebi-a-GCST90001699	Osteonecrosis	MR Egger	19	0.654244	0.394031	1.92369	0.888646	4.16429	0.115167	Relative count	Treg	CD45RA+ CD28- CD8br %CD8br
ebi-a-GCST90001699	Osteonecrosis|| id:finngen_R9_M13_OSTEONECROSIS	ebi-a-GCST90001699	Osteonecrosis	Weighted median	19	0.448114	0.409878	1.56536	0.701001	3.49549	0.274268	Relative count	Treg	CD45RA+ CD28- CD8br %CD8br
ebi-a-GCST90001699	Osteonecrosis|| id:finngen_R9_M13_OSTEONECROSIS	ebi-a-GCST90001699	Osteonecrosis	Simple mode	19	0.209298	0.728139	1.23281	0.295864	5.13691	0.777056	Relative count	Treg	CD45RA+ CD28- CD8br %CD8br
ebi-a-GCST90001699	Osteonecrosis|| id:finngen_R9_M13_OSTEONECROSIS	ebi-a-GCST90001699	Osteonecrosis	Weighted mode	19	0.35479	0.418459	1.42588	0.62789	3.23805	0.407656	Relative count	Treg	CD45RA+ CD28- CD8br %CD8br
ebi-a-GCST90001700	Osteonecrosis|| id:finngen_R9_M13_OSTEONECROSIS	ebi-a-GCST90001700	Osteonecrosis	Inverse variance weighted	19	0.290733	0.126057	1.33741	1.04463	1.71224	0.0210907	Relative count	Treg	CD45RA+ CD28- CD8br %T cell
ebi-a-GCST90001700	Osteonecrosis|| id:finngen_R9_M13_OSTEONECROSIS	ebi-a-GCST90001700	Osteonecrosis	MR Egger	19	0.317242	0.17273	1.37334	0.978918	1.92667	0.083812	Relative count	Treg	CD45RA+ CD28- CD8br %T cell
ebi-a-GCST90001700	Osteonecrosis|| id:finngen_R9_M13_OSTEONECROSIS	ebi-a-GCST90001700	Osteonecrosis	Weighted median	19	0.237549	0.195653	1.26814	0.864218	1.86084	0.224696	Relative count	Treg	CD45RA+ CD28- CD8br %T cell
ebi-a-GCST90001700	Osteonecrosis|| id:finngen_R9_M13_OSTEONECROSIS	ebi-a-GCST90001700	Osteonecrosis	Simple mode	19	0.524658	0.344963	1.68988	0.859444	3.32273	0.145654	Relative count	Treg	CD45RA+ CD28- CD8br %T cell
ebi-a-GCST90001700	Osteonecrosis|| id:finngen_R9_M13_OSTEONECROSIS	ebi-a-GCST90001700	Osteonecrosis	Weighted mode	19	0.109114	0.209951	1.11529	0.739049	1.68307	0.609599	Relative count	Treg	CD45RA+ CD28- CD8br %T cell
ebi-a-GCST90001701	Osteonecrosis|| id:finngen_R9_M13_OSTEONECROSIS	ebi-a-GCST90001701	Osteonecrosis	Inverse variance weighted	19	0.0304457	0.0224854	1.03091	0.986467	1.07736	0.175731	MFI	B cell	BAFF-R on CD20- CD38-
ebi-a-GCST90001701	Osteonecrosis|| id:finngen_R9_M13_OSTEONECROSIS	ebi-a-GCST90001701	Osteonecrosis	MR Egger	19	0.0492089	0.0302763	1.05044	0.989918	1.11466	0.122487	MFI	B cell	BAFF-R on CD20- CD38-
ebi-a-GCST90001701	Osteonecrosis|| id:finngen_R9_M13_OSTEONECROSIS	ebi-a-GCST90001701	Osteonecrosis	Weighted median	19	0.0271433	0.0291071	1.02752	0.970536	1.08784	0.351062	MFI	B cell	BAFF-R on CD20- CD38-
ebi-a-GCST90001701	Osteonecrosis|| id:finngen_R9_M13_OSTEONECROSIS	ebi-a-GCST90001701	Osteonecrosis	Simple mode	19	0.0303383	0.047371	1.0308	0.939405	1.13109	0.529956	MFI	B cell	BAFF-R on CD20- CD38-
ebi-a-GCST90001701	Osteonecrosis|| id:finngen_R9_M13_OSTEONECROSIS	ebi-a-GCST90001701	Osteonecrosis	Weighted mode	19	0.0365064	0.0262791	1.03718	0.985111	1.092	0.181725	MFI	B cell	BAFF-R on CD20- CD38-
ebi-a-GCST90001702	Osteonecrosis|| id:finngen_R9_M13_OSTEONECROSIS	ebi-a-GCST90001702	Osteonecrosis	Inverse variance weighted	19	0.0303357	0.021057	1.0308	0.989124	1.07423	0.149684	MFI	B cell	BAFF-R on CD24+ CD27+
ebi-a-GCST90001702	Osteonecrosis|| id:finngen_R9_M13_OSTEONECROSIS	ebi-a-GCST90001702	Osteonecrosis	MR Egger	19	0.0307884	0.0282346	1.03127	0.975748	1.08995	0.290731	MFI	B cell	BAFF-R on CD24+ CD27+
ebi-a-GCST90001702	Osteonecrosis|| id:finngen_R9_M13_OSTEONECROSIS	ebi-a-GCST90001702	Osteonecrosis	Weighted median	19	0.0582927	0.0309032	1.06003	0.997725	1.12622	0.0592547	MFI	B cell	BAFF-R on CD24+ CD27+
ebi-a-GCST90001702	Osteonecrosis|| id:finngen_R9_M13_OSTEONECROSIS	ebi-a-GCST90001702	Osteonecrosis	Simple mode	19	0.0783124	0.0508915	1.08146	0.978793	1.1949	0.141245	MFI	B cell	BAFF-R on CD24+ CD27+
ebi-a-GCST90001702	Osteonecrosis|| id:finngen_R9_M13_OSTEONECROSIS	ebi-a-GCST90001702	Osteonecrosis	Weighted mode	19	0.0754035	0.0383321	1.07832	1.00027	1.16246	0.0647787	MFI	B cell	BAFF-R on CD24+ CD27+
ebi-a-GCST90001703	Osteonecrosis|| id:finngen_R9_M13_OSTEONECROSIS	ebi-a-GCST90001703	Osteonecrosis	Inverse variance weighted	19	0.0242683	0.0210548	1.02457	0.983145	1.06773	0.249064	MFI	B cell	BAFF-R on IgD+ CD24+
ebi-a-GCST90001703	Osteonecrosis|| id:finngen_R9_M13_OSTEONECROSIS	ebi-a-GCST90001703	Osteonecrosis	MR Egger	19	0.0257626	0.0282322	1.0261	0.970861	1.08448	0.374251	MFI	B cell	BAFF-R on IgD+ CD24+
ebi-a-GCST90001703	Osteonecrosis|| id:finngen_R9_M13_OSTEONECROSIS	ebi-a-GCST90001703	Osteonecrosis	Weighted median	19	0.0346944	0.0291488	1.0353	0.977813	1.09617	0.233947	MFI	B cell	BAFF-R on IgD+ CD24+
ebi-a-GCST90001703	Osteonecrosis|| id:finngen_R9_M13_OSTEONECROSIS	ebi-a-GCST90001703	Osteonecrosis	Simple mode	19	0.0606911	0.0512647	1.06257	0.960993	1.17488	0.251861	MFI	B cell	BAFF-R on IgD+ CD24+
ebi-a-GCST90001703	Osteonecrosis|| id:finngen_R9_M13_OSTEONECROSIS	ebi-a-GCST90001703	Osteonecrosis	Weighted mode	19	0.053951	0.035148	1.05543	0.985172	1.1307	0.142182	MFI	B cell	BAFF-R on IgD+ CD24+
ebi-a-GCST90001704	Osteonecrosis|| id:finngen_R9_M13_OSTEONECROSIS	ebi-a-GCST90001704	Osteonecrosis	MR Egger	19	0.0119659	0.0281936	1.01204	0.95763	1.06954	0.676583	MFI	B cell	BAFF-R on IgD+ CD24-
ebi-a-GCST90001704	Osteonecrosis|| id:finngen_R9_M13_OSTEONECROSIS	ebi-a-GCST90001704	Osteonecrosis	Weighted median	19	0.044767	0.0306615	1.04578	0.984787	1.11056	0.144279	MFI	B cell	BAFF-R on IgD+ CD24-
ebi-a-GCST90001704	Osteonecrosis|| id:finngen_R9_M13_OSTEONECROSIS	ebi-a-GCST90001704	Osteonecrosis	Simple mode	19	0.049317	0.045391	1.05055	0.961126	1.1483	0.291597	MFI	B cell	BAFF-R on IgD+ CD24-
ebi-a-GCST90001704	Osteonecrosis|| id:finngen_R9_M13_OSTEONECROSIS	ebi-a-GCST90001704	Osteonecrosis	Weighted mode	19	0.0437282	0.0355886	1.0447	0.97431	1.12017	0.235001	MFI	B cell	BAFF-R on IgD+ CD24-
ebi-a-GCST90001704	Osteonecrosis|| id:finngen_R9_M13_OSTEONECROSIS	ebi-a-GCST90001704	Osteonecrosis	Inverse variance weighted	19	0.0110939	0.0210262	1.01116	0.970332	1.0537	0.597761	MFI	B cell	BAFF-R on IgD+ CD24-
ebi-a-GCST90001705	Osteonecrosis|| id:finngen_R9_M13_OSTEONECROSIS	ebi-a-GCST90001705	Osteonecrosis	Inverse variance weighted	19	0.0176285	0.0210114	1.01778	0.976721	1.06057	0.401472	MFI	B cell	BAFF-R on IgD+ CD38-
ebi-a-GCST90001705	Osteonecrosis|| id:finngen_R9_M13_OSTEONECROSIS	ebi-a-GCST90001705	Osteonecrosis	MR Egger	19	0.023599	0.0281746	1.02388	0.968872	1.08201	0.413878	MFI	B cell	BAFF-R on IgD+ CD38-
ebi-a-GCST90001705	Osteonecrosis|| id:finngen_R9_M13_OSTEONECROSIS	ebi-a-GCST90001705	Osteonecrosis	Weighted median	19	0.00940483	0.0304071	1.00945	0.951046	1.07144	0.757095	MFI	B cell	BAFF-R on IgD+ CD38-
ebi-a-GCST90001705	Osteonecrosis|| id:finngen_R9_M13_OSTEONECROSIS	ebi-a-GCST90001705	Osteonecrosis	Simple mode	19	0.00692882	0.0497732	1.00695	0.913359	1.11014	0.890832	MFI	B cell	BAFF-R on IgD+ CD38-
ebi-a-GCST90001705	Osteonecrosis|| id:finngen_R9_M13_OSTEONECROSIS	ebi-a-GCST90001705	Osteonecrosis	Weighted mode	19	0.0468641	0.0376666	1.04798	0.973398	1.12828	0.229391	MFI	B cell	BAFF-R on IgD+ CD38-
ebi-a-GCST90001706	Osteonecrosis|| id:finngen_R9_M13_OSTEONECROSIS	ebi-a-GCST90001706	Osteonecrosis	MR Egger	19	0.0169317	0.0422447	1.01708	0.936254	1.10487	0.69356	MFI	B cell	BAFF-R on IgD+ CD38- naive
ebi-a-GCST90001706	Osteonecrosis|| id:finngen_R9_M13_OSTEONECROSIS	ebi-a-GCST90001706	Osteonecrosis	Weighted median	19	0.0508615	0.0420441	1.05218	0.968947	1.14256	0.226387	MFI	B cell	BAFF-R on IgD+ CD38- naive
ebi-a-GCST90001706	Osteonecrosis|| id:finngen_R9_M13_OSTEONECROSIS	ebi-a-GCST90001706	Osteonecrosis	Simple mode	19	0.0977497	0.0686505	1.10269	0.963864	1.2615	0.171587	MFI	B cell	BAFF-R on IgD+ CD38- naive
ebi-a-GCST90001706	Osteonecrosis|| id:finngen_R9_M13_OSTEONECROSIS	ebi-a-GCST90001706	Osteonecrosis	Weighted mode	19	0.0680626	0.0446781	1.07043	0.980683	1.1684	0.145034	MFI	B cell	BAFF-R on IgD+ CD38- naive
ebi-a-GCST90001706	Osteonecrosis|| id:finngen_R9_M13_OSTEONECROSIS	ebi-a-GCST90001706	Osteonecrosis	Inverse variance weighted	19	0.022435	0.030866	1.02269	0.962653	1.08647	0.467318	MFI	B cell	BAFF-R on IgD+ CD38- naive
ebi-a-GCST90001707	Osteonecrosis|| id:finngen_R9_M13_OSTEONECROSIS	ebi-a-GCST90001707	Osteonecrosis	Inverse variance weighted	19	0.0328081	0.0298268	1.03335	0.974674	1.09556	0.271351	MFI	B cell	BAFF-R on IgD+ CD38- unsw mem
ebi-a-GCST90001707	Osteonecrosis|| id:finngen_R9_M13_OSTEONECROSIS	ebi-a-GCST90001707	Osteonecrosis	MR Egger	19	0.0178742	0.0404986	1.01803	0.94035	1.10214	0.664519	MFI	B cell	BAFF-R on IgD+ CD38- unsw mem
ebi-a-GCST90001707	Osteonecrosis|| id:finngen_R9_M13_OSTEONECROSIS	ebi-a-GCST90001707	Osteonecrosis	Weighted median	19	0.0631021	0.0408469	1.06514	0.983185	1.15392	0.122384	MFI	B cell	BAFF-R on IgD+ CD38- unsw mem
ebi-a-GCST90001707	Osteonecrosis|| id:finngen_R9_M13_OSTEONECROSIS	ebi-a-GCST90001707	Osteonecrosis	Simple mode	19	0.103554	0.071205	1.10911	0.964633	1.27522	0.163078	MFI	B cell	BAFF-R on IgD+ CD38- unsw mem
ebi-a-GCST90001707	Osteonecrosis|| id:finngen_R9_M13_OSTEONECROSIS	ebi-a-GCST90001707	Osteonecrosis	Weighted mode	19	0.0682474	0.0491294	1.07063	0.972343	1.17885	0.181739	MFI	B cell	BAFF-R on IgD+ CD38- unsw mem
ebi-a-GCST90001708	Osteonecrosis|| id:finngen_R9_M13_OSTEONECROSIS	ebi-a-GCST90001708	Osteonecrosis	MR Egger	19	0.0211794	0.0282715	1.02141	0.966347	1.0796	0.464012	MFI	B cell	BAFF-R on IgD+ CD38br
ebi-a-GCST90001708	Osteonecrosis|| id:finngen_R9_M13_OSTEONECROSIS	ebi-a-GCST90001708	Osteonecrosis	Weighted median	19	0.0415538	0.0301948	1.04243	0.982526	1.10598	0.168762	MFI	B cell	BAFF-R on IgD+ CD38br
ebi-a-GCST90001708	Osteonecrosis|| id:finngen_R9_M13_OSTEONECROSIS	ebi-a-GCST90001708	Osteonecrosis	Simple mode	19	0.0651602	0.0516408	1.06733	0.964586	1.18102	0.223128	MFI	B cell	BAFF-R on IgD+ CD38br
ebi-a-GCST90001708	Osteonecrosis|| id:finngen_R9_M13_OSTEONECROSIS	ebi-a-GCST90001708	Osteonecrosis	Weighted mode	19	0.0381799	0.0301343	1.03892	0.979333	1.10213	0.221308	MFI	B cell	BAFF-R on IgD+ CD38br
ebi-a-GCST90001708	Osteonecrosis|| id:finngen_R9_M13_OSTEONECROSIS	ebi-a-GCST90001708	Osteonecrosis	Inverse variance weighted	19	0.00554252	0.021083	1.00556	0.964852	1.04798	0.792635	MFI	B cell	BAFF-R on IgD+ CD38br
ebi-a-GCST90001709	Osteonecrosis|| id:finngen_R9_M13_OSTEONECROSIS	ebi-a-GCST90001709	Osteonecrosis	MR Egger	19	0.0235585	0.0282138	1.02384	0.968758	1.08205	0.4153	MFI	B cell	BAFF-R on IgD+ CD38dim
ebi-a-GCST90001709	Osteonecrosis|| id:finngen_R9_M13_OSTEONECROSIS	ebi-a-GCST90001709	Osteonecrosis	Weighted median	19	0.0389794	0.0301835	1.03975	0.980022	1.10312	0.196561	MFI	B cell	BAFF-R on IgD+ CD38dim
ebi-a-GCST90001709	Osteonecrosis|| id:finngen_R9_M13_OSTEONECROSIS	ebi-a-GCST90001709	Osteonecrosis	Simple mode	19	0.0527607	0.0503522	1.05418	0.955109	1.16352	0.308582	MFI	B cell	BAFF-R on IgD+ CD38dim
ebi-a-GCST90001709	Osteonecrosis|| id:finngen_R9_M13_OSTEONECROSIS	ebi-a-GCST90001709	Osteonecrosis	Weighted mode	19	0.0453733	0.0329589	1.04642	0.980958	1.11625	0.1855	MFI	B cell	BAFF-R on IgD+ CD38dim
ebi-a-GCST90001709	Osteonecrosis|| id:finngen_R9_M13_OSTEONECROSIS	ebi-a-GCST90001709	Osteonecrosis	Inverse variance weighted	19	0.0133204	0.0210413	1.01341	0.972466	1.05608	0.526695	MFI	B cell	BAFF-R on IgD+ CD38dim
ebi-a-GCST90001710	Osteonecrosis|| id:finngen_R9_M13_OSTEONECROSIS	ebi-a-GCST90001710	Osteonecrosis	MR Egger	19	0.025974	0.0281519	1.02631	0.971219	1.08454	0.369107	MFI	B cell	BAFF-R on IgD- CD24-
ebi-a-GCST90001710	Osteonecrosis|| id:finngen_R9_M13_OSTEONECROSIS	ebi-a-GCST90001710	Osteonecrosis	Weighted median	19	0.015567	0.0325896	1.01569	0.95284	1.08268	0.632887	MFI	B cell	BAFF-R on IgD- CD24-
ebi-a-GCST90001710	Osteonecrosis|| id:finngen_R9_M13_OSTEONECROSIS	ebi-a-GCST90001710	Osteonecrosis	Simple mode	19	0.050131	0.0589794	1.05141	0.936628	1.18026	0.406504	MFI	B cell	BAFF-R on IgD- CD24-
ebi-a-GCST90001710	Osteonecrosis|| id:finngen_R9_M13_OSTEONECROSIS	ebi-a-GCST90001710	Osteonecrosis	Weighted mode	19	0.0592951	0.0361299	1.06109	0.988547	1.13895	0.11812	MFI	B cell	BAFF-R on IgD- CD24-
ebi-a-GCST90001710	Osteonecrosis|| id:finngen_R9_M13_OSTEONECROSIS	ebi-a-GCST90001710	Osteonecrosis	Inverse variance weighted	19	0.0148791	0.0209962	1.01499	0.974069	1.05763	0.478536	MFI	B cell	BAFF-R on IgD- CD24-
ebi-a-GCST90001711	Osteonecrosis|| id:finngen_R9_M13_OSTEONECROSIS	ebi-a-GCST90001711	Osteonecrosis	Inverse variance weighted	19	0.0174763	0.0209505	1.01763	0.976689	1.06029	0.404184	MFI	B cell	BAFF-R on IgD- CD27-
ebi-a-GCST90001711	Osteonecrosis|| id:finngen_R9_M13_OSTEONECROSIS	ebi-a-GCST90001711	Osteonecrosis	MR Egger	19	0.02075	0.0280924	1.02097	0.966271	1.07876	0.470205	MFI	B cell	BAFF-R on IgD- CD27-
ebi-a-GCST90001711	Osteonecrosis|| id:finngen_R9_M13_OSTEONECROSIS	ebi-a-GCST90001711	Osteonecrosis	Weighted median	19	0.0208807	0.0309216	1.0211	0.961053	1.0849	0.499498	MFI	B cell	BAFF-R on IgD- CD27-
ebi-a-GCST90001711	Osteonecrosis|| id:finngen_R9_M13_OSTEONECROSIS	ebi-a-GCST90001711	Osteonecrosis	Simple mode	19	0.0483935	0.0550617	1.04958	0.94221	1.16919	0.39104	MFI	B cell	BAFF-R on IgD- CD27-
ebi-a-GCST90001711	Osteonecrosis|| id:finngen_R9_M13_OSTEONECROSIS	ebi-a-GCST90001711	Osteonecrosis	Weighted mode	19	0.0546776	0.0345222	1.0562	0.987098	1.13014	0.130642	MFI	B cell	BAFF-R on IgD- CD27-
ebi-a-GCST90001712	Osteonecrosis|| id:finngen_R9_M13_OSTEONECROSIS	ebi-a-GCST90001712	Osteonecrosis	Inverse variance weighted	19	0.0244883	0.021004	1.02479	0.983459	1.06786	0.24366	MFI	B cell	BAFF-R on IgD- CD38-
ebi-a-GCST90001712	Osteonecrosis|| id:finngen_R9_M13_OSTEONECROSIS	ebi-a-GCST90001712	Osteonecrosis	MR Egger	19	0.0301348	0.0281632	1.03059	0.975246	1.08908	0.299575	MFI	B cell	BAFF-R on IgD- CD38-
ebi-a-GCST90001712	Osteonecrosis|| id:finngen_R9_M13_OSTEONECROSIS	ebi-a-GCST90001712	Osteonecrosis	Weighted median	19	0.0200074	0.0313694	1.02021	0.959372	1.0849	0.523604	MFI	B cell	BAFF-R on IgD- CD38-
ebi-a-GCST90001712	Osteonecrosis|| id:finngen_R9_M13_OSTEONECROSIS	ebi-a-GCST90001712	Osteonecrosis	Simple mode	19	0.0319443	0.0521295	1.03246	0.93218	1.14353	0.547682	MFI	B cell	BAFF-R on IgD- CD38-
ebi-a-GCST90001712	Osteonecrosis|| id:finngen_R9_M13_OSTEONECROSIS	ebi-a-GCST90001712	Osteonecrosis	Weighted mode	19	0.0532408	0.0340105	1.05468	0.98667	1.12739	0.134894	MFI	B cell	BAFF-R on IgD- CD38-
ebi-a-GCST90001713	Osteonecrosis|| id:finngen_R9_M13_OSTEONECROSIS	ebi-a-GCST90001713	Osteonecrosis	MR Egger	19	0.0280612	0.0278623	1.02846	0.9738	1.08618	0.327989	MFI	B cell	BAFF-R on IgD- CD38br
ebi-a-GCST90001713	Osteonecrosis|| id:finngen_R9_M13_OSTEONECROSIS	ebi-a-GCST90001713	Osteonecrosis	Weighted median	19	0.0188774	0.0277218	1.01906	0.965164	1.07596	0.495897	MFI	B cell	BAFF-R on IgD- CD38br
ebi-a-GCST90001713	Osteonecrosis|| id:finngen_R9_M13_OSTEONECROSIS	ebi-a-GCST90001713	Osteonecrosis	Simple mode	19	0.0269355	0.0427754	1.0273	0.944685	1.11714	0.536805	MFI	B cell	BAFF-R on IgD- CD38br
ebi-a-GCST90001713	Osteonecrosis|| id:finngen_R9_M13_OSTEONECROSIS	ebi-a-GCST90001713	Osteonecrosis	Weighted mode	19	0.0233015	0.0277261	1.02358	0.969435	1.08074	0.4117	MFI	B cell	BAFF-R on IgD- CD38br
ebi-a-GCST90001713	Osteonecrosis|| id:finngen_R9_M13_OSTEONECROSIS	ebi-a-GCST90001713	Osteonecrosis	Inverse variance weighted	19	0.00943659	0.0207618	1.00948	0.969227	1.05141	0.649457	MFI	B cell	BAFF-R on IgD- CD38br
ebi-a-GCST90001714	Osteonecrosis|| id:finngen_R9_M13_OSTEONECROSIS	ebi-a-GCST90001714	Osteonecrosis	Inverse variance weighted	19	0.0246337	0.021083	1.02494	0.983449	1.06818	0.242639	MFI	B cell	BAFF-R on IgD- CD38dim
ebi-a-GCST90001714	Osteonecrosis|| id:finngen_R9_M13_OSTEONECROSIS	ebi-a-GCST90001714	Osteonecrosis	MR Egger	19	0.0293754	0.0282689	1.02981	0.974304	1.08848	0.313293	MFI	B cell	BAFF-R on IgD- CD38dim
ebi-a-GCST90001714	Osteonecrosis|| id:finngen_R9_M13_OSTEONECROSIS	ebi-a-GCST90001714	Osteonecrosis	Weighted median	19	0.0190739	0.0322352	1.01926	0.956851	1.08573	0.554046	MFI	B cell	BAFF-R on IgD- CD38dim
ebi-a-GCST90001714	Osteonecrosis|| id:finngen_R9_M13_OSTEONECROSIS	ebi-a-GCST90001714	Osteonecrosis	Simple mode	19	0.00320754	0.051377	1.00321	0.90711	1.1095	0.950907	MFI	B cell	BAFF-R on IgD- CD38dim
ebi-a-GCST90001714	Osteonecrosis|| id:finngen_R9_M13_OSTEONECROSIS	ebi-a-GCST90001714	Osteonecrosis	Weighted mode	19	0.0500715	0.0380985	1.05135	0.975698	1.13286	0.20526	MFI	B cell	BAFF-R on IgD- CD38dim
ebi-a-GCST90001715	Osteonecrosis|| id:finngen_R9_M13_OSTEONECROSIS	ebi-a-GCST90001715	Osteonecrosis	Inverse variance weighted	19	0.027705	0.021028	1.02809	0.986581	1.07135	0.187662	MFI	B cell	BAFF-R on memory B cell
ebi-a-GCST90001715	Osteonecrosis|| id:finngen_R9_M13_OSTEONECROSIS	ebi-a-GCST90001715	Osteonecrosis	MR Egger	19	0.0276031	0.0281949	1.02799	0.97272	1.0864	0.341301	MFI	B cell	BAFF-R on memory B cell
ebi-a-GCST90001715	Osteonecrosis|| id:finngen_R9_M13_OSTEONECROSIS	ebi-a-GCST90001715	Osteonecrosis	Weighted median	19	0.0332959	0.0310563	1.03386	0.972802	1.09874	0.283669	MFI	B cell	BAFF-R on memory B cell
ebi-a-GCST90001715	Osteonecrosis|| id:finngen_R9_M13_OSTEONECROSIS	ebi-a-GCST90001715	Osteonecrosis	Simple mode	19	0.0576967	0.050471	1.05939	0.959612	1.16955	0.267947	MFI	B cell	BAFF-R on memory B cell
ebi-a-GCST90001715	Osteonecrosis|| id:finngen_R9_M13_OSTEONECROSIS	ebi-a-GCST90001715	Osteonecrosis	Weighted mode	19	0.0576967	0.0339928	1.05939	0.991111	1.13238	0.106859	MFI	B cell	BAFF-R on memory B cell
ebi-a-GCST90001716	Osteonecrosis|| id:finngen_R9_M13_OSTEONECROSIS	ebi-a-GCST90001716	Osteonecrosis	MR Egger	19	0.0204634	0.0282499	1.02067	0.965696	1.07878	0.478689	MFI	B cell	BAFF-R on naive-mature B cell
ebi-a-GCST90001716	Osteonecrosis|| id:finngen_R9_M13_OSTEONECROSIS	ebi-a-GCST90001716	Osteonecrosis	Weighted median	19	0.0265185	0.0304961	1.02687	0.967293	1.09012	0.384536	MFI	B cell	BAFF-R on naive-mature B cell
ebi-a-GCST90001716	Osteonecrosis|| id:finngen_R9_M13_OSTEONECROSIS	ebi-a-GCST90001716	Osteonecrosis	Simple mode	19	0.0594924	0.0529967	1.0613	0.956589	1.17747	0.276372	MFI	B cell	BAFF-R on naive-mature B cell
ebi-a-GCST90001716	Osteonecrosis|| id:finngen_R9_M13_OSTEONECROSIS	ebi-a-GCST90001716	Osteonecrosis	Weighted mode	19	0.0488822	0.033897	1.0501	0.982597	1.12223	0.166454	MFI	B cell	BAFF-R on naive-mature B cell
ebi-a-GCST90001716	Osteonecrosis|| id:finngen_R9_M13_OSTEONECROSIS	ebi-a-GCST90001716	Osteonecrosis	Inverse variance weighted	19	0.0147424	0.021069	1.01485	0.973797	1.05764	0.484103	MFI	B cell	BAFF-R on naive-mature B cell
ebi-a-GCST90001717	Osteonecrosis|| id:finngen_R9_M13_OSTEONECROSIS	ebi-a-GCST90001717	Osteonecrosis	Inverse variance weighted	19	0.0260947	0.0210345	1.02644	0.984981	1.06964	0.214767	MFI	B cell	BAFF-R on unsw mem
ebi-a-GCST90001717	Osteonecrosis|| id:finngen_R9_M13_OSTEONECROSIS	ebi-a-GCST90001717	Osteonecrosis	MR Egger	19	0.0229693	0.0282043	1.02324	0.968205	1.08139	0.426684	MFI	B cell	BAFF-R on unsw mem
ebi-a-GCST90001717	Osteonecrosis|| id:finngen_R9_M13_OSTEONECROSIS	ebi-a-GCST90001717	Osteonecrosis	Weighted median	19	0.0400107	0.0301684	1.04082	0.981062	1.10422	0.184759	MFI	B cell	BAFF-R on unsw mem
ebi-a-GCST90001717	Osteonecrosis|| id:finngen_R9_M13_OSTEONECROSIS	ebi-a-GCST90001717	Osteonecrosis	Simple mode	19	0.0634573	0.0516388	1.06551	0.962949	1.179	0.234945	MFI	B cell	BAFF-R on unsw mem
ebi-a-GCST90001717	Osteonecrosis|| id:finngen_R9_M13_OSTEONECROSIS	ebi-a-GCST90001717	Osteonecrosis	Weighted mode	19	0.0622543	0.0370496	1.06423	0.989691	1.14439	0.110171	MFI	B cell	BAFF-R on unsw mem
ebi-a-GCST90001718	Osteonecrosis|| id:finngen_R9_M13_OSTEONECROSIS	ebi-a-GCST90001718	Osteonecrosis	Inverse variance weighted	19	0.0264295	0.021076	1.02678	0.985231	1.07009	0.20984	MFI	B cell	BAFF-R on sw mem
ebi-a-GCST90001718	Osteonecrosis|| id:finngen_R9_M13_OSTEONECROSIS	ebi-a-GCST90001718	Osteonecrosis	MR Egger	19	0.0327675	0.0282595	1.03331	0.977633	1.09216	0.26227	MFI	B cell	BAFF-R on sw mem
ebi-a-GCST90001718	Osteonecrosis|| id:finngen_R9_M13_OSTEONECROSIS	ebi-a-GCST90001718	Osteonecrosis	Weighted median	19	0.0309803	0.0308582	1.03147	0.970929	1.09578	0.315399	MFI	B cell	BAFF-R on sw mem
ebi-a-GCST90001718	Osteonecrosis|| id:finngen_R9_M13_OSTEONECROSIS	ebi-a-GCST90001718	Osteonecrosis	Simple mode	19	0.0281994	0.0512626	1.0286	0.930275	1.13732	0.589014	MFI	B cell	BAFF-R on sw mem
ebi-a-GCST90001718	Osteonecrosis|| id:finngen_R9_M13_OSTEONECROSIS	ebi-a-GCST90001718	Osteonecrosis	Weighted mode	19	0.0523482	0.0346614	1.05374	0.984533	1.12782	0.148329	MFI	B cell	BAFF-R on sw mem
ebi-a-GCST90001719	Osteonecrosis|| id:finngen_R9_M13_OSTEONECROSIS	ebi-a-GCST90001719	Osteonecrosis	MR Egger	19	0.0117141	0.0282109	1.01178	0.957357	1.0693	0.683166	MFI	B cell	BAFF-R on IgD+
ebi-a-GCST90001719	Osteonecrosis|| id:finngen_R9_M13_OSTEONECROSIS	ebi-a-GCST90001719	Osteonecrosis	Weighted median	19	0.018114	0.0294667	1.01828	0.961135	1.07882	0.538735	MFI	B cell	BAFF-R on IgD+
ebi-a-GCST90001719	Osteonecrosis|| id:finngen_R9_M13_OSTEONECROSIS	ebi-a-GCST90001719	Osteonecrosis	Simple mode	19	0.0399968	0.0488212	1.04081	0.94583	1.14532	0.423358	MFI	B cell	BAFF-R on IgD+
ebi-a-GCST90001719	Osteonecrosis|| id:finngen_R9_M13_OSTEONECROSIS	ebi-a-GCST90001719	Osteonecrosis	Weighted mode	19	0.0415508	0.0348245	1.04243	0.973648	1.11606	0.248301	MFI	B cell	BAFF-R on IgD+
ebi-a-GCST90001719	Osteonecrosis|| id:finngen_R9_M13_OSTEONECROSIS	ebi-a-GCST90001719	Osteonecrosis	Inverse variance weighted	19	0.0123113	0.0210383	1.01239	0.971491	1.05501	0.558422	MFI	B cell	BAFF-R on IgD+
ebi-a-GCST90001720	Osteonecrosis|| id:finngen_R9_M13_OSTEONECROSIS	ebi-a-GCST90001720	Osteonecrosis	MR Egger	19	0.00592651	0.028301	1.00594	0.951664	1.06332	0.836617	MFI	B cell	BAFF-R on transitional
ebi-a-GCST90001720	Osteonecrosis|| id:finngen_R9_M13_OSTEONECROSIS	ebi-a-GCST90001720	Osteonecrosis	Weighted median	19	0.0223216	0.0302799	1.02257	0.96365	1.0851	0.461016	MFI	B cell	BAFF-R on transitional
ebi-a-GCST90001720	Osteonecrosis|| id:finngen_R9_M13_OSTEONECROSIS	ebi-a-GCST90001720	Osteonecrosis	Simple mode	19	0.0252261	0.0491384	1.02555	0.931383	1.12923	0.613937	MFI	B cell	BAFF-R on transitional
ebi-a-GCST90001720	Osteonecrosis|| id:finngen_R9_M13_OSTEONECROSIS	ebi-a-GCST90001720	Osteonecrosis	Weighted mode	19	0.00814861	0.029632	1.00818	0.951296	1.06847	0.786453	MFI	B cell	BAFF-R on transitional
ebi-a-GCST90001720	Osteonecrosis|| id:finngen_R9_M13_OSTEONECROSIS	ebi-a-GCST90001720	Osteonecrosis	Inverse variance weighted	19	-0.00657184	0.0211028	0.99345	0.953197	1.0354	0.755481	MFI	B cell	BAFF-R on transitional
ebi-a-GCST90001721	Osteonecrosis|| id:finngen_R9_M13_OSTEONECROSIS	ebi-a-GCST90001721	Osteonecrosis	Inverse variance weighted	19	-0.0151853	0.020451	0.984929	0.94623	1.02521	0.457772	MFI	B cell	CD19 on CD20-
ebi-a-GCST90001721	Osteonecrosis|| id:finngen_R9_M13_OSTEONECROSIS	ebi-a-GCST90001721	Osteonecrosis	MR Egger	19	-0.0127712	0.0274484	0.98731	0.935597	1.04188	0.647636	MFI	B cell	CD19 on CD20-
ebi-a-GCST90001721	Osteonecrosis|| id:finngen_R9_M13_OSTEONECROSIS	ebi-a-GCST90001721	Osteonecrosis	Weighted median	19	-0.0289931	0.0292134	0.971423	0.917364	1.02867	0.320975	MFI	B cell	CD19 on CD20-
ebi-a-GCST90001721	Osteonecrosis|| id:finngen_R9_M13_OSTEONECROSIS	ebi-a-GCST90001721	Osteonecrosis	Simple mode	19	-0.0390946	0.048669	0.96166	0.874165	1.05791	0.432296	MFI	B cell	CD19 on CD20-
ebi-a-GCST90001721	Osteonecrosis|| id:finngen_R9_M13_OSTEONECROSIS	ebi-a-GCST90001721	Osteonecrosis	Weighted mode	19	-0.000971155	0.0285691	0.999029	0.944626	1.05657	0.973257	MFI	B cell	CD19 on CD20-
ebi-a-GCST90001722	Osteonecrosis|| id:finngen_R9_M13_OSTEONECROSIS	ebi-a-GCST90001722	Osteonecrosis	Inverse variance weighted	19	0.0231126	0.0204555	1.02338	0.983163	1.06525	0.258518	MFI	B cell	CD19 on CD20- CD38-
ebi-a-GCST90001722	Osteonecrosis|| id:finngen_R9_M13_OSTEONECROSIS	ebi-a-GCST90001722	Osteonecrosis	MR Egger	19	0.0366708	0.0274443	1.03735	0.983026	1.09468	0.1991	MFI	B cell	CD19 on CD20- CD38-
ebi-a-GCST90001722	Osteonecrosis|| id:finngen_R9_M13_OSTEONECROSIS	ebi-a-GCST90001722	Osteonecrosis	Weighted median	19	0.0152248	0.0299324	1.01534	0.957487	1.07669	0.611006	MFI	B cell	CD19 on CD20- CD38-
ebi-a-GCST90001722	Osteonecrosis|| id:finngen_R9_M13_OSTEONECROSIS	ebi-a-GCST90001722	Osteonecrosis	Simple mode	19	-0.0162461	0.0458654	0.983885	0.899297	1.07643	0.727294	MFI	B cell	CD19 on CD20- CD38-
ebi-a-GCST90001722	Osteonecrosis|| id:finngen_R9_M13_OSTEONECROSIS	ebi-a-GCST90001722	Osteonecrosis	Weighted mode	19	0.0145262	0.0309056	1.01463	0.954995	1.07799	0.643986	MFI	B cell	CD19 on CD20- CD38-
ebi-a-GCST90001723	Osteonecrosis|| id:finngen_R9_M13_OSTEONECROSIS	ebi-a-GCST90001723	Osteonecrosis	Inverse variance weighted	19	0.017659	0.0206513	1.01782	0.977441	1.05986	0.392494	MFI	B cell	CD19 on CD24+ CD27+
ebi-a-GCST90001723	Osteonecrosis|| id:finngen_R9_M13_OSTEONECROSIS	ebi-a-GCST90001723	Osteonecrosis	MR Egger	19	0.012854	0.0276977	1.01294	0.959413	1.06945	0.648476	MFI	B cell	CD19 on CD24+ CD27+
ebi-a-GCST90001723	Osteonecrosis|| id:finngen_R9_M13_OSTEONECROSIS	ebi-a-GCST90001723	Osteonecrosis	Weighted median	19	0.0232036	0.0272455	1.02347	0.970254	1.07962	0.394409	MFI	B cell	CD19 on CD24+ CD27+
ebi-a-GCST90001723	Osteonecrosis|| id:finngen_R9_M13_OSTEONECROSIS	ebi-a-GCST90001723	Osteonecrosis	Simple mode	19	0.0137823	0.0375523	1.01388	0.941934	1.09132	0.717885	MFI	B cell	CD19 on CD24+ CD27+
ebi-a-GCST90001723	Osteonecrosis|| id:finngen_R9_M13_OSTEONECROSIS	ebi-a-GCST90001723	Osteonecrosis	Weighted mode	19	0.0194	0.0262555	1.01959	0.968448	1.07343	0.469499	MFI	B cell	CD19 on CD24+ CD27+
ebi-a-GCST90001724	Osteonecrosis|| id:finngen_R9_M13_OSTEONECROSIS	ebi-a-GCST90001724	Osteonecrosis	MR Egger	19	0.00737616	0.0278019	1.0074	0.953977	1.06382	0.79396	MFI	B cell	CD19 on IgD+ CD24+
ebi-a-GCST90001724	Osteonecrosis|| id:finngen_R9_M13_OSTEONECROSIS	ebi-a-GCST90001724	Osteonecrosis	Weighted median	19	0.0133391	0.0276225	1.01343	0.96002	1.06981	0.629162	MFI	B cell	CD19 on IgD+ CD24+
ebi-a-GCST90001724	Osteonecrosis|| id:finngen_R9_M13_OSTEONECROSIS	ebi-a-GCST90001724	Osteonecrosis	Simple mode	19	-0.00204682	0.0384672	0.997955	0.92548	1.07611	0.958151	MFI	B cell	CD19 on IgD+ CD24+
ebi-a-GCST90001724	Osteonecrosis|| id:finngen_R9_M13_OSTEONECROSIS	ebi-a-GCST90001724	Osteonecrosis	Weighted mode	19	0.00889831	0.0264215	1.00894	0.958019	1.06256	0.740175	MFI	B cell	CD19 on IgD+ CD24+
ebi-a-GCST90001724	Osteonecrosis|| id:finngen_R9_M13_OSTEONECROSIS	ebi-a-GCST90001724	Osteonecrosis	Inverse variance weighted	19	0.00405654	0.0207283	1.00406	0.96409	1.0457	0.844844	MFI	B cell	CD19 on IgD+ CD24+
ebi-a-GCST90001725	Osteonecrosis|| id:finngen_R9_M13_OSTEONECROSIS	ebi-a-GCST90001725	Osteonecrosis	Inverse variance weighted	19	-0.0144294	0.0205714	0.985674	0.946722	1.02623	0.483035	MFI	B cell	CD19 on IgD+ CD24-
ebi-a-GCST90001725	Osteonecrosis|| id:finngen_R9_M13_OSTEONECROSIS	ebi-a-GCST90001725	Osteonecrosis	MR Egger	19	0.0193206	0.0276081	1.01951	0.965807	1.0762	0.493508	MFI	B cell	CD19 on IgD+ CD24-
ebi-a-GCST90001725	Osteonecrosis|| id:finngen_R9_M13_OSTEONECROSIS	ebi-a-GCST90001725	Osteonecrosis	Weighted median	19	0.00458191	0.0288605	1.00459	0.949343	1.06306	0.873858	MFI	B cell	CD19 on IgD+ CD24-
ebi-a-GCST90001725	Osteonecrosis|| id:finngen_R9_M13_OSTEONECROSIS	ebi-a-GCST90001725	Osteonecrosis	Simple mode	19	0.00687937	0.0504102	1.0069	0.912174	1.11147	0.892966	MFI	B cell	CD19 on IgD+ CD24-
ebi-a-GCST90001725	Osteonecrosis|| id:finngen_R9_M13_OSTEONECROSIS	ebi-a-GCST90001725	Osteonecrosis	Weighted mode	19	0.00875395	0.029422	1.00879	0.952264	1.06868	0.769468	MFI	B cell	CD19 on IgD+ CD24-
ebi-a-GCST90001726	Osteonecrosis|| id:finngen_R9_M13_OSTEONECROSIS	ebi-a-GCST90001726	Osteonecrosis	MR Egger	19	0.0178803	0.0276359	1.01804	0.964364	1.07471	0.526274	MFI	B cell	CD19 on IgD+ CD38-
ebi-a-GCST90001726	Osteonecrosis|| id:finngen_R9_M13_OSTEONECROSIS	ebi-a-GCST90001726	Osteonecrosis	Weighted median	19	0.0094524	0.027711	1.0095	0.95613	1.06584	0.733023	MFI	B cell	CD19 on IgD+ CD38-
ebi-a-GCST90001726	Osteonecrosis|| id:finngen_R9_M13_OSTEONECROSIS	ebi-a-GCST90001726	Osteonecrosis	Simple mode	19	0.0176162	0.0357716	1.01777	0.948858	1.09169	0.628344	MFI	B cell	CD19 on IgD+ CD38-
ebi-a-GCST90001726	Osteonecrosis|| id:finngen_R9_M13_OSTEONECROSIS	ebi-a-GCST90001726	Osteonecrosis	Weighted mode	19	0.0140446	0.0285265	1.01414	0.958997	1.07246	0.628433	MFI	B cell	CD19 on IgD+ CD38-
ebi-a-GCST90001726	Osteonecrosis|| id:finngen_R9_M13_OSTEONECROSIS	ebi-a-GCST90001726	Osteonecrosis	Inverse variance weighted	19	0.00150408	0.0206008	1.00151	0.961872	1.04277	0.941797	MFI	B cell	CD19 on IgD+ CD38-
ebi-a-GCST90001727	Osteonecrosis|| id:finngen_R9_M13_OSTEONECROSIS	ebi-a-GCST90001727	Osteonecrosis	MR Egger	19	0.00757469	0.0367605	1.0076	0.937559	1.08288	0.839196	MFI	B cell	CD19 on IgD+ CD38- naive
ebi-a-GCST90001727	Osteonecrosis|| id:finngen_R9_M13_OSTEONECROSIS	ebi-a-GCST90001727	Osteonecrosis	Weighted median	19	0.00246755	0.0383549	1.00247	0.929872	1.08074	0.948704	MFI	B cell	CD19 on IgD+ CD38- naive
ebi-a-GCST90001727	Osteonecrosis|| id:finngen_R9_M13_OSTEONECROSIS	ebi-a-GCST90001727	Osteonecrosis	Simple mode	19	-0.0349421	0.0621017	0.965661	0.854994	1.09065	0.580608	MFI	B cell	CD19 on IgD+ CD38- naive
ebi-a-GCST90001727	Osteonecrosis|| id:finngen_R9_M13_OSTEONECROSIS	ebi-a-GCST90001727	Osteonecrosis	Weighted mode	19	-0.000275482	0.0381414	0.999725	0.927713	1.07733	0.994317	MFI	B cell	CD19 on IgD+ CD38- naive
ebi-a-GCST90001727	Osteonecrosis|| id:finngen_R9_M13_OSTEONECROSIS	ebi-a-GCST90001727	Osteonecrosis	Inverse variance weighted	19	-0.00431782	0.0275871	0.995691	0.943283	1.05101	0.875627	MFI	B cell	CD19 on IgD+ CD38- naive
ebi-a-GCST90001728	Osteonecrosis|| id:finngen_R9_M13_OSTEONECROSIS	ebi-a-GCST90001728	Osteonecrosis	Inverse variance weighted	19	0.0333891	0.0276533	1.03395	0.979404	1.09154	0.227271	MFI	B cell	CD19 on IgD+ CD38- unsw mem
ebi-a-GCST90001728	Osteonecrosis|| id:finngen_R9_M13_OSTEONECROSIS	ebi-a-GCST90001728	Osteonecrosis	MR Egger	19	0.0212642	0.0368105	1.02149	0.950389	1.09791	0.571062	MFI	B cell	CD19 on IgD+ CD38- unsw mem
ebi-a-GCST90001728	Osteonecrosis|| id:finngen_R9_M13_OSTEONECROSIS	ebi-a-GCST90001728	Osteonecrosis	Weighted median	19	0.0151811	0.0381368	1.0153	0.942172	1.0941	0.69058	MFI	B cell	CD19 on IgD+ CD38- unsw mem
ebi-a-GCST90001728	Osteonecrosis|| id:finngen_R9_M13_OSTEONECROSIS	ebi-a-GCST90001728	Osteonecrosis	Simple mode	19	0.0123488	0.0646952	1.01243	0.891853	1.1493	0.850758	MFI	B cell	CD19 on IgD+ CD38- unsw mem
ebi-a-GCST90001728	Osteonecrosis|| id:finngen_R9_M13_OSTEONECROSIS	ebi-a-GCST90001728	Osteonecrosis	Weighted mode	19	0.0221368	0.0387625	1.02238	0.947586	1.10309	0.575001	MFI	B cell	CD19 on IgD+ CD38- unsw mem
ebi-a-GCST90001729	Osteonecrosis|| id:finngen_R9_M13_OSTEONECROSIS	ebi-a-GCST90001729	Osteonecrosis	Inverse variance weighted	19	-0.0209781	0.0208606	0.97924	0.94001	1.02011	0.314593	MFI	B cell	CD19 on IgD+ CD38br
ebi-a-GCST90001729	Osteonecrosis|| id:finngen_R9_M13_OSTEONECROSIS	ebi-a-GCST90001729	Osteonecrosis	MR Egger	19	-0.00584372	0.0279815	0.994173	0.941117	1.05022	0.837054	MFI	B cell	CD19 on IgD+ CD38br
ebi-a-GCST90001729	Osteonecrosis|| id:finngen_R9_M13_OSTEONECROSIS	ebi-a-GCST90001729	Osteonecrosis	Weighted median	19	-0.00186911	0.0278463	0.998133	0.945116	1.05412	0.946484	MFI	B cell	CD19 on IgD+ CD38br
ebi-a-GCST90001729	Osteonecrosis|| id:finngen_R9_M13_OSTEONECROSIS	ebi-a-GCST90001729	Osteonecrosis	Simple mode	19	-0.00041935	0.0450399	0.999581	0.915122	1.09183	0.992674	MFI	B cell	CD19 on IgD+ CD38br
ebi-a-GCST90001729	Osteonecrosis|| id:finngen_R9_M13_OSTEONECROSIS	ebi-a-GCST90001729	Osteonecrosis	Weighted mode	19	-0.00638505	0.0289349	0.993635	0.938852	1.05162	0.827833	MFI	B cell	CD19 on IgD+ CD38br
ebi-a-GCST90001730	Osteonecrosis|| id:finngen_R9_M13_OSTEONECROSIS	ebi-a-GCST90001730	Osteonecrosis	Inverse variance weighted	19	-0.0314984	0.0206332	0.968993	0.930587	1.00898	0.126863	MFI	B cell	CD19 on IgD+ CD38dim
ebi-a-GCST90001730	Osteonecrosis|| id:finngen_R9_M13_OSTEONECROSIS	ebi-a-GCST90001730	Osteonecrosis	MR Egger	19	-0.0106432	0.0276765	0.989413	0.937171	1.04457	0.705333	MFI	B cell	CD19 on IgD+ CD38dim
ebi-a-GCST90001730	Osteonecrosis|| id:finngen_R9_M13_OSTEONECROSIS	ebi-a-GCST90001730	Osteonecrosis	Weighted median	19	-0.0271907	0.0295672	0.973176	0.918381	1.03124	0.357769	MFI	B cell	CD19 on IgD+ CD38dim
ebi-a-GCST90001730	Osteonecrosis|| id:finngen_R9_M13_OSTEONECROSIS	ebi-a-GCST90001730	Osteonecrosis	Simple mode	19	-0.0410023	0.0413375	0.959827	0.885127	1.04083	0.334398	MFI	B cell	CD19 on IgD+ CD38dim
ebi-a-GCST90001730	Osteonecrosis|| id:finngen_R9_M13_OSTEONECROSIS	ebi-a-GCST90001730	Osteonecrosis	Weighted mode	19	-0.0270946	0.0301878	0.973269	0.917353	1.03259	0.381282	MFI	B cell	CD19 on IgD+ CD38dim
ebi-a-GCST90001731	Osteonecrosis|| id:finngen_R9_M13_OSTEONECROSIS	ebi-a-GCST90001731	Osteonecrosis	MR Egger	19	0.0177258	0.0287251	1.01788	0.962159	1.07684	0.545355	MFI	B cell	CD19 on IgD- CD24-
ebi-a-GCST90001731	Osteonecrosis|| id:finngen_R9_M13_OSTEONECROSIS	ebi-a-GCST90001731	Osteonecrosis	Weighted median	19	0.0208364	0.0300104	1.02105	0.962728	1.08292	0.487491	MFI	B cell	CD19 on IgD- CD24-
ebi-a-GCST90001731	Osteonecrosis|| id:finngen_R9_M13_OSTEONECROSIS	ebi-a-GCST90001731	Osteonecrosis	Simple mode	19	0.0405594	0.0416193	1.04139	0.959815	1.1299	0.342708	MFI	B cell	CD19 on IgD- CD24-
ebi-a-GCST90001731	Osteonecrosis|| id:finngen_R9_M13_OSTEONECROSIS	ebi-a-GCST90001731	Osteonecrosis	Weighted mode	19	0.0262647	0.0290376	1.02661	0.969816	1.08674	0.377674	MFI	B cell	CD19 on IgD- CD24-
ebi-a-GCST90001731	Osteonecrosis|| id:finngen_R9_M13_OSTEONECROSIS	ebi-a-GCST90001731	Osteonecrosis	Inverse variance weighted	19	0.0117798	0.020859	1.01185	0.971316	1.05407	0.572254	MFI	B cell	CD19 on IgD- CD24-
ebi-a-GCST90001732	Osteonecrosis|| id:finngen_R9_M13_OSTEONECROSIS	ebi-a-GCST90001732	Osteonecrosis	MR Egger	19	0.00669404	0.0277397	1.00672	0.953443	1.06297	0.812197	MFI	B cell	CD19 on IgD- CD27-
ebi-a-GCST90001732	Osteonecrosis|| id:finngen_R9_M13_OSTEONECROSIS	ebi-a-GCST90001732	Osteonecrosis	Weighted median	19	0.00995778	0.0292229	1.01001	0.953783	1.06955	0.73329	MFI	B cell	CD19 on IgD- CD27-
ebi-a-GCST90001732	Osteonecrosis|| id:finngen_R9_M13_OSTEONECROSIS	ebi-a-GCST90001732	Osteonecrosis	Simple mode	19	0.0156166	0.0424968	1.01574	0.934562	1.10397	0.717549	MFI	B cell	CD19 on IgD- CD27-
ebi-a-GCST90001732	Osteonecrosis|| id:finngen_R9_M13_OSTEONECROSIS	ebi-a-GCST90001732	Osteonecrosis	Weighted mode	19	0.0102129	0.0265814	1.01027	0.958978	1.06429	0.705322	MFI	B cell	CD19 on IgD- CD27-
ebi-a-GCST90001732	Osteonecrosis|| id:finngen_R9_M13_OSTEONECROSIS	ebi-a-GCST90001732	Osteonecrosis	Inverse variance weighted	19	0.00422845	0.0206777	1.00424	0.964351	1.04577	0.837968	MFI	B cell	CD19 on IgD- CD27-
ebi-a-GCST90001733	Osteonecrosis|| id:finngen_R9_M13_OSTEONECROSIS	ebi-a-GCST90001733	Osteonecrosis	Inverse variance weighted	19	0.0370518	0.0206736	1.03775	0.996538	1.08066	0.0730969	MFI	B cell	CD19 on IgD- CD38-
ebi-a-GCST90001733	Osteonecrosis|| id:finngen_R9_M13_OSTEONECROSIS	ebi-a-GCST90001733	Osteonecrosis	MR Egger	19	0.0360147	0.02773	1.03667	0.981831	1.09457	0.211367	MFI	B cell	CD19 on IgD- CD38-
ebi-a-GCST90001733	Osteonecrosis|| id:finngen_R9_M13_OSTEONECROSIS	ebi-a-GCST90001733	Osteonecrosis	Weighted median	19	0.0389448	0.0288711	1.03971	0.982512	1.10024	0.177362	MFI	B cell	CD19 on IgD- CD38-
ebi-a-GCST90001733	Osteonecrosis|| id:finngen_R9_M13_OSTEONECROSIS	ebi-a-GCST90001733	Osteonecrosis	Simple mode	19	0.028918	0.0382978	1.02934	0.954903	1.10958	0.459966	MFI	B cell	CD19 on IgD- CD38-
ebi-a-GCST90001733	Osteonecrosis|| id:finngen_R9_M13_OSTEONECROSIS	ebi-a-GCST90001733	Osteonecrosis	Weighted mode	19	0.0367819	0.026834	1.03747	0.984312	1.09349	0.187314	MFI	B cell	CD19 on IgD- CD38-
ebi-a-GCST90001734	Osteonecrosis|| id:finngen_R9_M13_OSTEONECROSIS	ebi-a-GCST90001734	Osteonecrosis	MR Egger	19	0.0118549	0.0278725	1.01193	0.958127	1.06874	0.675934	MFI	B cell	CD19 on IgD- CD38br
ebi-a-GCST90001734	Osteonecrosis|| id:finngen_R9_M13_OSTEONECROSIS	ebi-a-GCST90001734	Osteonecrosis	Weighted median	19	0.0297916	0.0300464	1.03024	0.97132	1.09273	0.321432	MFI	B cell	CD19 on IgD- CD38br
ebi-a-GCST90001734	Osteonecrosis|| id:finngen_R9_M13_OSTEONECROSIS	ebi-a-GCST90001734	Osteonecrosis	Simple mode	19	0.0176983	0.0494507	1.01786	0.923832	1.12145	0.724581	MFI	B cell	CD19 on IgD- CD38br
ebi-a-GCST90001734	Osteonecrosis|| id:finngen_R9_M13_OSTEONECROSIS	ebi-a-GCST90001734	Osteonecrosis	Weighted mode	19	0.0249573	0.0301818	1.02527	0.966379	1.08775	0.419121	MFI	B cell	CD19 on IgD- CD38br
ebi-a-GCST90001734	Osteonecrosis|| id:finngen_R9_M13_OSTEONECROSIS	ebi-a-GCST90001734	Osteonecrosis	Inverse variance weighted	19	-0.00451901	0.0207714	0.995491	0.955777	1.03686	0.827773	MFI	B cell	CD19 on IgD- CD38br
ebi-a-GCST90001735	Osteonecrosis|| id:finngen_R9_M13_OSTEONECROSIS	ebi-a-GCST90001735	Osteonecrosis	MR Egger	19	-0.00980624	0.0276049	0.990242	0.938088	1.0453	0.726782	MFI	B cell	CD19 on IgD- CD38dim
ebi-a-GCST90001735	Osteonecrosis|| id:finngen_R9_M13_OSTEONECROSIS	ebi-a-GCST90001735	Osteonecrosis	Weighted median	19	0.00459887	0.0284759	1.00461	0.950075	1.06227	0.871699	MFI	B cell	CD19 on IgD- CD38dim
ebi-a-GCST90001735	Osteonecrosis|| id:finngen_R9_M13_OSTEONECROSIS	ebi-a-GCST90001735	Osteonecrosis	Simple mode	19	-0.0237152	0.0437088	0.976564	0.896386	1.06391	0.59408	MFI	B cell	CD19 on IgD- CD38dim
ebi-a-GCST90001735	Osteonecrosis|| id:finngen_R9_M13_OSTEONECROSIS	ebi-a-GCST90001735	Osteonecrosis	Weighted mode	19	-0.00313996	0.025503	0.996865	0.948261	1.04796	0.903375	MFI	B cell	CD19 on IgD- CD38dim
ebi-a-GCST90001735	Osteonecrosis|| id:finngen_R9_M13_OSTEONECROSIS	ebi-a-GCST90001735	Osteonecrosis	Inverse variance weighted	19	-9.66591e-05	0.0205822	0.999903	0.960369	1.04107	0.996253	MFI	B cell	CD19 on IgD- CD38dim
ebi-a-GCST90001736	Osteonecrosis|| id:finngen_R9_M13_OSTEONECROSIS	ebi-a-GCST90001736	Osteonecrosis	MR Egger	19	0.0127751	0.0277467	1.01286	0.959245	1.06947	0.65105	MFI	B cell	CD19 on memory B cell
ebi-a-GCST90001736	Osteonecrosis|| id:finngen_R9_M13_OSTEONECROSIS	ebi-a-GCST90001736	Osteonecrosis	Weighted median	19	0.0181115	0.0278395	1.01828	0.964203	1.07538	0.515325	MFI	B cell	CD19 on memory B cell
ebi-a-GCST90001736	Osteonecrosis|| id:finngen_R9_M13_OSTEONECROSIS	ebi-a-GCST90001736	Osteonecrosis	Simple mode	19	0.00471481	0.0396185	1.00473	0.929659	1.08585	0.906589	MFI	B cell	CD19 on memory B cell
ebi-a-GCST90001736	Osteonecrosis|| id:finngen_R9_M13_OSTEONECROSIS	ebi-a-GCST90001736	Osteonecrosis	Weighted mode	19	0.0142353	0.0265907	1.01434	0.962826	1.0686	0.598961	MFI	B cell	CD19 on memory B cell
ebi-a-GCST90001736	Osteonecrosis|| id:finngen_R9_M13_OSTEONECROSIS	ebi-a-GCST90001736	Osteonecrosis	Inverse variance weighted	19	0.0102989	0.0206864	1.01035	0.970206	1.05216	0.618584	MFI	B cell	CD19 on memory B cell
ebi-a-GCST90001737	Osteonecrosis|| id:finngen_R9_M13_OSTEONECROSIS	ebi-a-GCST90001737	Osteonecrosis	MR Egger	19	0.00542353	0.0276243	1.00544	0.952448	1.06138	0.846678	MFI	B cell	CD19 on naive-mature B cell
ebi-a-GCST90001737	Osteonecrosis|| id:finngen_R9_M13_OSTEONECROSIS	ebi-a-GCST90001737	Osteonecrosis	Weighted median	19	0.00405201	0.0290949	1.00406	0.948405	1.06298	0.889238	MFI	B cell	CD19 on naive-mature B cell
ebi-a-GCST90001737	Osteonecrosis|| id:finngen_R9_M13_OSTEONECROSIS	ebi-a-GCST90001737	Osteonecrosis	Simple mode	19	0.00779013	0.0468471	1.00782	0.919404	1.10474	0.869783	MFI	B cell	CD19 on naive-mature B cell
ebi-a-GCST90001737	Osteonecrosis|| id:finngen_R9_M13_OSTEONECROSIS	ebi-a-GCST90001737	Osteonecrosis	Weighted mode	19	0.00626423	0.0314827	1.00628	0.946067	1.07033	0.844513	MFI	B cell	CD19 on naive-mature B cell
ebi-a-GCST90001737	Osteonecrosis|| id:finngen_R9_M13_OSTEONECROSIS	ebi-a-GCST90001737	Osteonecrosis	Inverse variance weighted	19	-0.0118267	0.0205799	0.988243	0.949174	1.02892	0.565512	MFI	B cell	CD19 on naive-mature B cell
ebi-a-GCST90001738	Osteonecrosis|| id:finngen_R9_M13_OSTEONECROSIS	ebi-a-GCST90001738	Osteonecrosis	Inverse variance weighted	19	0.014939	0.020661	1.01505	0.974767	1.057	0.469649	MFI	B cell	CD19 on unsw mem
ebi-a-GCST90001738	Osteonecrosis|| id:finngen_R9_M13_OSTEONECROSIS	ebi-a-GCST90001738	Osteonecrosis	MR Egger	19	0.00919918	0.0277124	1.00924	0.955885	1.06558	0.743984	MFI	B cell	CD19 on unsw mem
ebi-a-GCST90001738	Osteonecrosis|| id:finngen_R9_M13_OSTEONECROSIS	ebi-a-GCST90001738	Osteonecrosis	Weighted median	19	0.0172577	0.028156	1.01741	0.962782	1.07513	0.539921	MFI	B cell	CD19 on unsw mem
ebi-a-GCST90001738	Osteonecrosis|| id:finngen_R9_M13_OSTEONECROSIS	ebi-a-GCST90001738	Osteonecrosis	Simple mode	19	0.0154222	0.0421578	1.01554	0.935002	1.10302	0.718762	MFI	B cell	CD19 on unsw mem
ebi-a-GCST90001738	Osteonecrosis|| id:finngen_R9_M13_OSTEONECROSIS	ebi-a-GCST90001738	Osteonecrosis	Weighted mode	19	0.0154222	0.0272515	1.01554	0.962722	1.07126	0.578434	MFI	B cell	CD19 on unsw mem
ebi-a-GCST90001739	Osteonecrosis|| id:finngen_R9_M13_OSTEONECROSIS	ebi-a-GCST90001739	Osteonecrosis	Inverse variance weighted	19	-0.0289267	0.0224429	0.971488	0.92968	1.01518	0.197433	MFI	B cell	CD19 on PB/PC
ebi-a-GCST90001739	Osteonecrosis|| id:finngen_R9_M13_OSTEONECROSIS	ebi-a-GCST90001739	Osteonecrosis	MR Egger	19	-0.0481284	0.0302008	0.953011	0.898236	1.01113	0.129445	MFI	B cell	CD19 on PB/PC
ebi-a-GCST90001739	Osteonecrosis|| id:finngen_R9_M13_OSTEONECROSIS	ebi-a-GCST90001739	Osteonecrosis	Weighted median	19	-0.0426141	0.0300617	0.958281	0.90345	1.01644	0.156321	MFI	B cell	CD19 on PB/PC
ebi-a-GCST90001739	Osteonecrosis|| id:finngen_R9_M13_OSTEONECROSIS	ebi-a-GCST90001739	Osteonecrosis	Simple mode	19	-0.072771	0.045826	0.929814	0.84994	1.01719	0.1297	MFI	B cell	CD19 on PB/PC
ebi-a-GCST90001739	Osteonecrosis|| id:finngen_R9_M13_OSTEONECROSIS	ebi-a-GCST90001739	Osteonecrosis	Weighted mode	19	-0.0458959	0.0305213	0.955141	0.899679	1.01402	0.149994	MFI	B cell	CD19 on PB/PC
ebi-a-GCST90001740	Osteonecrosis|| id:finngen_R9_M13_OSTEONECROSIS	ebi-a-GCST90001740	Osteonecrosis	MR Egger	19	0.00739743	0.0277498	1.00742	0.954095	1.06374	0.793002	MFI	B cell	CD19 on sw mem
ebi-a-GCST90001740	Osteonecrosis|| id:finngen_R9_M13_OSTEONECROSIS	ebi-a-GCST90001740	Osteonecrosis	Weighted median	19	0.019978	0.0280495	1.02018	0.965606	1.07784	0.476315	MFI	B cell	CD19 on sw mem
ebi-a-GCST90001740	Osteonecrosis|| id:finngen_R9_M13_OSTEONECROSIS	ebi-a-GCST90001740	Osteonecrosis	Simple mode	19	0.00600101	0.0414233	1.00602	0.927569	1.0911	0.886423	MFI	B cell	CD19 on sw mem
ebi-a-GCST90001740	Osteonecrosis|| id:finngen_R9_M13_OSTEONECROSIS	ebi-a-GCST90001740	Osteonecrosis	Weighted mode	19	0.0146063	0.0250442	1.01471	0.966107	1.06577	0.56698	MFI	B cell	CD19 on sw mem
ebi-a-GCST90001740	Osteonecrosis|| id:finngen_R9_M13_OSTEONECROSIS	ebi-a-GCST90001740	Osteonecrosis	Inverse variance weighted	19	0.0109428	0.0206909	1.011	0.970823	1.05285	0.596893	MFI	B cell	CD19 on sw mem
ebi-a-GCST90001741	Osteonecrosis|| id:finngen_R9_M13_OSTEONECROSIS	ebi-a-GCST90001741	Osteonecrosis	Inverse variance weighted	19	-0.0197965	0.0206147	0.980398	0.941575	1.02082	0.336899	MFI	B cell	CD19 on IgD+
ebi-a-GCST90001741	Osteonecrosis|| id:finngen_R9_M13_OSTEONECROSIS	ebi-a-GCST90001741	Osteonecrosis	MR Egger	19	0.00063441	0.0276519	1.00063	0.947846	1.05636	0.981963	MFI	B cell	CD19 on IgD+
ebi-a-GCST90001741	Osteonecrosis|| id:finngen_R9_M13_OSTEONECROSIS	ebi-a-GCST90001741	Osteonecrosis	Weighted median	19	-0.0136336	0.0279907	0.986459	0.933798	1.04209	0.626205	MFI	B cell	CD19 on IgD+
ebi-a-GCST90001741	Osteonecrosis|| id:finngen_R9_M13_OSTEONECROSIS	ebi-a-GCST90001741	Osteonecrosis	Simple mode	19	-0.0444286	0.0442826	0.956544	0.877023	1.04328	0.329016	MFI	B cell	CD19 on IgD+
ebi-a-GCST90001741	Osteonecrosis|| id:finngen_R9_M13_OSTEONECROSIS	ebi-a-GCST90001741	Osteonecrosis	Weighted mode	19	-0.00598088	0.0297018	0.994037	0.937821	1.05362	0.842672	MFI	B cell	CD19 on IgD+
ebi-a-GCST90001742	Osteonecrosis|| id:finngen_R9_M13_OSTEONECROSIS	ebi-a-GCST90001742	Osteonecrosis	Inverse variance weighted	19	-0.0318475	0.020836	0.968654	0.929893	1.00903	0.126392	MFI	B cell	CD19 on transitional
ebi-a-GCST90001742	Osteonecrosis|| id:finngen_R9_M13_OSTEONECROSIS	ebi-a-GCST90001742	Osteonecrosis	MR Egger	19	-0.0297176	0.0279484	0.97072	0.918975	1.02538	0.302516	MFI	B cell	CD19 on transitional
ebi-a-GCST90001742	Osteonecrosis|| id:finngen_R9_M13_OSTEONECROSIS	ebi-a-GCST90001742	Osteonecrosis	Weighted median	19	-0.0256002	0.028042	0.974725	0.922597	1.0298	0.361283	MFI	B cell	CD19 on transitional
ebi-a-GCST90001742	Osteonecrosis|| id:finngen_R9_M13_OSTEONECROSIS	ebi-a-GCST90001742	Osteonecrosis	Simple mode	19	-0.0129631	0.0434355	0.987121	0.906561	1.07484	0.768781	MFI	B cell	CD19 on transitional
ebi-a-GCST90001742	Osteonecrosis|| id:finngen_R9_M13_OSTEONECROSIS	ebi-a-GCST90001742	Osteonecrosis	Weighted mode	19	-0.0280972	0.0282234	0.972294	0.919969	1.02759	0.332675	MFI	B cell	CD19 on transitional
ebi-a-GCST90001743	Osteonecrosis|| id:finngen_R9_M13_OSTEONECROSIS	ebi-a-GCST90001743	Osteonecrosis	MR Egger	19	0.0359634	0.0279503	1.03662	0.981357	1.09499	0.215448	MFI	B cell	CD20 on B cell
ebi-a-GCST90001743	Osteonecrosis|| id:finngen_R9_M13_OSTEONECROSIS	ebi-a-GCST90001743	Osteonecrosis	Weighted median	19	0.0370147	0.0295382	1.03771	0.979336	1.09956	0.210165	MFI	B cell	CD20 on B cell
ebi-a-GCST90001743	Osteonecrosis|| id:finngen_R9_M13_OSTEONECROSIS	ebi-a-GCST90001743	Osteonecrosis	Simple mode	19	0.0237934	0.0498164	1.02408	0.928814	1.12911	0.638668	MFI	B cell	CD20 on B cell
ebi-a-GCST90001743	Osteonecrosis|| id:finngen_R9_M13_OSTEONECROSIS	ebi-a-GCST90001743	Osteonecrosis	Weighted mode	19	0.0363184	0.0286354	1.03699	0.980388	1.09685	0.220849	MFI	B cell	CD20 on B cell
ebi-a-GCST90001743	Osteonecrosis|| id:finngen_R9_M13_OSTEONECROSIS	ebi-a-GCST90001743	Osteonecrosis	Inverse variance weighted	19	0.00909993	0.0214546	1.00914	0.967586	1.05248	0.671457	MFI	B cell	CD20 on B cell
ebi-a-GCST90001744	Osteonecrosis|| id:finngen_R9_M13_OSTEONECROSIS	ebi-a-GCST90001744	Osteonecrosis	Inverse variance weighted	19	0.024419	0.0223924	1.02472	0.980718	1.0707	0.275491	MFI	B cell	CD20 on CD20- CD38-
ebi-a-GCST90001744	Osteonecrosis|| id:finngen_R9_M13_OSTEONECROSIS	ebi-a-GCST90001744	Osteonecrosis	MR Egger	19	0.0477792	0.0297248	1.04894	0.989573	1.11187	0.126383	MFI	B cell	CD20 on CD20- CD38-
ebi-a-GCST90001744	Osteonecrosis|| id:finngen_R9_M13_OSTEONECROSIS	ebi-a-GCST90001744	Osteonecrosis	Weighted median	19	0.0150726	0.0303922	1.01519	0.956479	1.0775	0.619939	MFI	B cell	CD20 on CD20- CD38-
ebi-a-GCST90001744	Osteonecrosis|| id:finngen_R9_M13_OSTEONECROSIS	ebi-a-GCST90001744	Osteonecrosis	Simple mode	19	0.0287446	0.0484466	1.02916	0.935934	1.13168	0.560346	MFI	B cell	CD20 on CD20- CD38-
ebi-a-GCST90001744	Osteonecrosis|| id:finngen_R9_M13_OSTEONECROSIS	ebi-a-GCST90001744	Osteonecrosis	Weighted mode	19	0.034227	0.0287437	1.03482	0.978132	1.09479	0.249213	MFI	B cell	CD20 on CD20- CD38-
ebi-a-GCST90001745	Osteonecrosis|| id:finngen_R9_M13_OSTEONECROSIS	ebi-a-GCST90001745	Osteonecrosis	MR Egger	19	0.0121346	0.0276268	1.01221	0.958856	1.06853	0.666025	MFI	B cell	CD20 on CD24+ CD27+
ebi-a-GCST90001745	Osteonecrosis|| id:finngen_R9_M13_OSTEONECROSIS	ebi-a-GCST90001745	Osteonecrosis	Weighted median	19	0.0100712	0.0285995	1.01012	0.955057	1.06836	0.724729	MFI	B cell	CD20 on CD24+ CD27+
ebi-a-GCST90001745	Osteonecrosis|| id:finngen_R9_M13_OSTEONECROSIS	ebi-a-GCST90001745	Osteonecrosis	Simple mode	19	0.00414909	0.0412719	1.00416	0.926127	1.08876	0.921034	MFI	B cell	CD20 on CD24+ CD27+
ebi-a-GCST90001745	Osteonecrosis|| id:finngen_R9_M13_OSTEONECROSIS	ebi-a-GCST90001745	Osteonecrosis	Weighted mode	19	0.00414909	0.0273348	1.00416	0.951774	1.05942	0.881043	MFI	B cell	CD20 on CD24+ CD27+
ebi-a-GCST90001745	Osteonecrosis|| id:finngen_R9_M13_OSTEONECROSIS	ebi-a-GCST90001745	Osteonecrosis	Inverse variance weighted	19	0.00636091	0.0206002	1.00638	0.966557	1.04785	0.757489	MFI	B cell	CD20 on CD24+ CD27+
ebi-a-GCST90001746	Osteonecrosis|| id:finngen_R9_M13_OSTEONECROSIS	ebi-a-GCST90001746	Osteonecrosis	Inverse variance weighted	19	0.0270839	0.0205561	1.02745	0.986881	1.0697	0.187649	MFI	B cell	CD20 on IgD+ CD24+
ebi-a-GCST90001746	Osteonecrosis|| id:finngen_R9_M13_OSTEONECROSIS	ebi-a-GCST90001746	Osteonecrosis	MR Egger	19	0.0347484	0.0275685	1.03536	0.980899	1.09284	0.224538	MFI	B cell	CD20 on IgD+ CD24+
ebi-a-GCST90001746	Osteonecrosis|| id:finngen_R9_M13_OSTEONECROSIS	ebi-a-GCST90001746	Osteonecrosis	Weighted median	19	0.024121	0.027564	1.02441	0.970538	1.08128	0.381525	MFI	B cell	CD20 on IgD+ CD24+
ebi-a-GCST90001746	Osteonecrosis|| id:finngen_R9_M13_OSTEONECROSIS	ebi-a-GCST90001746	Osteonecrosis	Simple mode	19	0.00112592	0.0440502	1.00113	0.918317	1.0914	0.97989	MFI	B cell	CD20 on IgD+ CD24+
ebi-a-GCST90001746	Osteonecrosis|| id:finngen_R9_M13_OSTEONECROSIS	ebi-a-GCST90001746	Osteonecrosis	Weighted mode	19	0.0220789	0.0267198	1.02232	0.970162	1.07729	0.419446	MFI	B cell	CD20 on IgD+ CD24+
ebi-a-GCST90001747	Osteonecrosis|| id:finngen_R9_M13_OSTEONECROSIS	ebi-a-GCST90001747	Osteonecrosis	MR Egger	19	0.0485679	0.0300947	1.04977	0.989636	1.11355	0.12497	MFI	B cell	CD20 on IgD+ CD24-
ebi-a-GCST90001747	Osteonecrosis|| id:finngen_R9_M13_OSTEONECROSIS	ebi-a-GCST90001747	Osteonecrosis	Weighted median	19	0.054155	0.0289567	1.05565	0.997403	1.11729	0.0614554	MFI	B cell	CD20 on IgD+ CD24-
ebi-a-GCST90001747	Osteonecrosis|| id:finngen_R9_M13_OSTEONECROSIS	ebi-a-GCST90001747	Osteonecrosis	Simple mode	19	0.0346486	0.049997	1.03526	0.938619	1.14184	0.497146	MFI	B cell	CD20 on IgD+ CD24-
ebi-a-GCST90001747	Osteonecrosis|| id:finngen_R9_M13_OSTEONECROSIS	ebi-a-GCST90001747	Osteonecrosis	Weighted mode	19	0.0445674	0.0286727	1.04558	0.988436	1.10602	0.137507	MFI	B cell	CD20 on IgD+ CD24-
ebi-a-GCST90001747	Osteonecrosis|| id:finngen_R9_M13_OSTEONECROSIS	ebi-a-GCST90001747	Osteonecrosis	Inverse variance weighted	19	0.0136888	0.0236672	1.01378	0.96783	1.06192	0.563002	MFI	B cell	CD20 on IgD+ CD24-
ebi-a-GCST90001748	Osteonecrosis|| id:finngen_R9_M13_OSTEONECROSIS	ebi-a-GCST90001748	Osteonecrosis	Inverse variance weighted	19	0.0179896	0.0235428	1.01815	0.972238	1.06623	0.444794	MFI	B cell	CD20 on IgD+ CD38-
ebi-a-GCST90001748	Osteonecrosis|| id:finngen_R9_M13_OSTEONECROSIS	ebi-a-GCST90001748	Osteonecrosis	MR Egger	19	0.0525915	0.0299532	1.054	0.993902	1.11773	0.0971245	MFI	B cell	CD20 on IgD+ CD38-
ebi-a-GCST90001748	Osteonecrosis|| id:finngen_R9_M13_OSTEONECROSIS	ebi-a-GCST90001748	Osteonecrosis	Weighted median	19	0.038819	0.0290326	1.03958	0.982078	1.10045	0.181196	MFI	B cell	CD20 on IgD+ CD38-
ebi-a-GCST90001748	Osteonecrosis|| id:finngen_R9_M13_OSTEONECROSIS	ebi-a-GCST90001748	Osteonecrosis	Simple mode	19	0.0556194	0.0450106	1.0572	0.967924	1.1547	0.232457	MFI	B cell	CD20 on IgD+ CD38-
ebi-a-GCST90001748	Osteonecrosis|| id:finngen_R9_M13_OSTEONECROSIS	ebi-a-GCST90001748	Osteonecrosis	Weighted mode	19	0.0413569	0.0259055	1.04222	0.990626	1.09651	0.127794	MFI	B cell	CD20 on IgD+ CD38-
ebi-a-GCST90001749	Osteonecrosis|| id:finngen_R9_M13_OSTEONECROSIS	ebi-a-GCST90001749	Osteonecrosis	MR Egger	19	0.0244162	0.04031	1.02472	0.946872	1.10896	0.552709	MFI	B cell	CD20 on IgD+ CD38- naive
ebi-a-GCST90001749	Osteonecrosis|| id:finngen_R9_M13_OSTEONECROSIS	ebi-a-GCST90001749	Osteonecrosis	Weighted median	19	0.0346791	0.03889	1.03529	0.959306	1.11729	0.372542	MFI	B cell	CD20 on IgD+ CD38- naive
ebi-a-GCST90001749	Osteonecrosis|| id:finngen_R9_M13_OSTEONECROSIS	ebi-a-GCST90001749	Osteonecrosis	Simple mode	19	0.00484549	0.0618019	1.00486	0.89022	1.13426	0.938372	MFI	B cell	CD20 on IgD+ CD38- naive
ebi-a-GCST90001749	Osteonecrosis|| id:finngen_R9_M13_OSTEONECROSIS	ebi-a-GCST90001749	Osteonecrosis	Weighted mode	19	0.0326506	0.0364797	1.03319	0.961895	1.10977	0.382582	MFI	B cell	CD20 on IgD+ CD38- naive
ebi-a-GCST90001749	Osteonecrosis|| id:finngen_R9_M13_OSTEONECROSIS	ebi-a-GCST90001749	Osteonecrosis	Inverse variance weighted	19	0.00753344	0.0297717	1.00756	0.950451	1.0681	0.800237	MFI	B cell	CD20 on IgD+ CD38- naive
ebi-a-GCST90001750	Osteonecrosis|| id:finngen_R9_M13_OSTEONECROSIS	ebi-a-GCST90001750	Osteonecrosis	Inverse variance weighted	19	0.0524838	0.0287747	1.05389	0.996093	1.11503	0.0681586	MFI	B cell	CD20 on IgD+ CD38- unsw mem
ebi-a-GCST90001750	Osteonecrosis|| id:finngen_R9_M13_OSTEONECROSIS	ebi-a-GCST90001750	Osteonecrosis	MR Egger	19	0.0608779	0.0393034	1.06277	0.983973	1.14788	0.139815	MFI	B cell	CD20 on IgD+ CD38- unsw mem
ebi-a-GCST90001750	Osteonecrosis|| id:finngen_R9_M13_OSTEONECROSIS	ebi-a-GCST90001750	Osteonecrosis	Weighted median	19	0.0707096	0.0385864	1.07327	0.995092	1.15759	0.0668771	MFI	B cell	CD20 on IgD+ CD38- unsw mem
ebi-a-GCST90001750	Osteonecrosis|| id:finngen_R9_M13_OSTEONECROSIS	ebi-a-GCST90001750	Osteonecrosis	Simple mode	19	0.0650601	0.0630154	1.06722	0.943225	1.20752	0.315536	MFI	B cell	CD20 on IgD+ CD38- unsw mem
ebi-a-GCST90001750	Osteonecrosis|| id:finngen_R9_M13_OSTEONECROSIS	ebi-a-GCST90001750	Osteonecrosis	Weighted mode	19	0.0552017	0.0372031	1.05675	0.98244	1.13669	0.155163	MFI	B cell	CD20 on IgD+ CD38- unsw mem
ebi-a-GCST90001751	Osteonecrosis|| id:finngen_R9_M13_OSTEONECROSIS	ebi-a-GCST90001751	Osteonecrosis	MR Egger	19	0.0130767	0.0275763	1.01316	0.959855	1.06943	0.641391	MFI	B cell	CD20 on IgD+ CD38br
ebi-a-GCST90001751	Osteonecrosis|| id:finngen_R9_M13_OSTEONECROSIS	ebi-a-GCST90001751	Osteonecrosis	Weighted median	19	0.00487293	0.0284094	1.00488	0.95046	1.06243	0.863811	MFI	B cell	CD20 on IgD+ CD38br
ebi-a-GCST90001751	Osteonecrosis|| id:finngen_R9_M13_OSTEONECROSIS	ebi-a-GCST90001751	Osteonecrosis	Simple mode	19	-0.010183	0.0417426	0.989869	0.912107	1.07426	0.81003	MFI	B cell	CD20 on IgD+ CD38br
ebi-a-GCST90001751	Osteonecrosis|| id:finngen_R9_M13_OSTEONECROSIS	ebi-a-GCST90001751	Osteonecrosis	Weighted mode	19	0.00429664	0.0286714	1.00431	0.949424	1.06236	0.882543	MFI	B cell	CD20 on IgD+ CD38br
ebi-a-GCST90001751	Osteonecrosis|| id:finngen_R9_M13_OSTEONECROSIS	ebi-a-GCST90001751	Osteonecrosis	Inverse variance weighted	19	0.00111427	0.0205615	1.00111	0.961572	1.04228	0.956782	MFI	B cell	CD20 on IgD+ CD38br
ebi-a-GCST90001752	Osteonecrosis|| id:finngen_R9_M13_OSTEONECROSIS	ebi-a-GCST90001752	Osteonecrosis	MR Egger	19	0.0212078	0.0276844	1.02143	0.967487	1.07839	0.45415	MFI	B cell	CD20 on IgD+ CD38dim
ebi-a-GCST90001752	Osteonecrosis|| id:finngen_R9_M13_OSTEONECROSIS	ebi-a-GCST90001752	Osteonecrosis	Weighted median	19	0.0132477	0.0287277	1.01334	0.957855	1.07203	0.644694	MFI	B cell	CD20 on IgD+ CD38dim
ebi-a-GCST90001752	Osteonecrosis|| id:finngen_R9_M13_OSTEONECROSIS	ebi-a-GCST90001752	Osteonecrosis	Simple mode	19	-0.0348762	0.0445118	0.965725	0.885043	1.05376	0.443507	MFI	B cell	CD20 on IgD+ CD38dim
ebi-a-GCST90001752	Osteonecrosis|| id:finngen_R9_M13_OSTEONECROSIS	ebi-a-GCST90001752	Osteonecrosis	Weighted mode	19	0.0096627	0.0280332	1.00971	0.955728	1.06674	0.734324	MFI	B cell	CD20 on IgD+ CD38dim
ebi-a-GCST90001752	Osteonecrosis|| id:finngen_R9_M13_OSTEONECROSIS	ebi-a-GCST90001752	Osteonecrosis	Inverse variance weighted	19	-0.00388279	0.0206421	0.996125	0.956627	1.03725	0.850798	MFI	B cell	CD20 on IgD+ CD38dim
ebi-a-GCST90001753	Osteonecrosis|| id:finngen_R9_M13_OSTEONECROSIS	ebi-a-GCST90001753	Osteonecrosis	Inverse variance weighted	19	0.022797	0.0251636	1.02306	0.973825	1.07478	0.364962	MFI	B cell	CD20 on IgD- CD24-
ebi-a-GCST90001753	Osteonecrosis|| id:finngen_R9_M13_OSTEONECROSIS	ebi-a-GCST90001753	Osteonecrosis	MR Egger	19	0.0373563	0.0343229	1.03806	0.970526	1.1103	0.291618	MFI	B cell	CD20 on IgD- CD24-
ebi-a-GCST90001753	Osteonecrosis|| id:finngen_R9_M13_OSTEONECROSIS	ebi-a-GCST90001753	Osteonecrosis	Weighted median	19	0.0233547	0.0307797	1.02363	0.963702	1.08728	0.447989	MFI	B cell	CD20 on IgD- CD24-
ebi-a-GCST90001753	Osteonecrosis|| id:finngen_R9_M13_OSTEONECROSIS	ebi-a-GCST90001753	Osteonecrosis	Simple mode	19	0.0212223	0.0507626	1.02145	0.924712	1.12831	0.680841	MFI	B cell	CD20 on IgD- CD24-
ebi-a-GCST90001753	Osteonecrosis|| id:finngen_R9_M13_OSTEONECROSIS	ebi-a-GCST90001753	Osteonecrosis	Weighted mode	19	0.0270494	0.0284643	1.02742	0.971669	1.08637	0.354549	MFI	B cell	CD20 on IgD- CD24-
ebi-a-GCST90001754	Osteonecrosis|| id:finngen_R9_M13_OSTEONECROSIS	ebi-a-GCST90001754	Osteonecrosis	MR Egger	15	0.0111665	0.0335183	1.01123	0.946931	1.07989	0.744335	MFI	B cell	CD20 on IgD- CD27-
ebi-a-GCST90001754	Osteonecrosis|| id:finngen_R9_M13_OSTEONECROSIS	ebi-a-GCST90001754	Osteonecrosis	Weighted median	15	0.0112499	0.0325341	1.01131	0.948838	1.0779	0.729502	MFI	B cell	CD20 on IgD- CD27-
ebi-a-GCST90001754	Osteonecrosis|| id:finngen_R9_M13_OSTEONECROSIS	ebi-a-GCST90001754	Osteonecrosis	Simple mode	15	0.0508069	0.0503516	1.05212	0.953246	1.16125	0.330077	MFI	B cell	CD20 on IgD- CD27-
ebi-a-GCST90001754	Osteonecrosis|| id:finngen_R9_M13_OSTEONECROSIS	ebi-a-GCST90001754	Osteonecrosis	Weighted mode	15	0.00660081	0.0341623	1.00662	0.941428	1.07633	0.849562	MFI	B cell	CD20 on IgD- CD27-
ebi-a-GCST90001754	Osteonecrosis|| id:finngen_R9_M13_OSTEONECROSIS	ebi-a-GCST90001754	Osteonecrosis	Inverse variance weighted	15	0.00432274	0.0236413	1.00433	0.958856	1.05196	0.854918	MFI	B cell	CD20 on IgD- CD27-
ebi-a-GCST90001755	Osteonecrosis|| id:finngen_R9_M13_OSTEONECROSIS	ebi-a-GCST90001755	Osteonecrosis	Inverse variance weighted	19	0.031524	0.0211933	1.03203	0.990035	1.0758	0.136895	MFI	B cell	CD20 on IgD- CD38-
ebi-a-GCST90001755	Osteonecrosis|| id:finngen_R9_M13_OSTEONECROSIS	ebi-a-GCST90001755	Osteonecrosis	MR Egger	19	0.0290951	0.0292355	1.02952	0.972188	1.09024	0.333595	MFI	B cell	CD20 on IgD- CD38-
ebi-a-GCST90001755	Osteonecrosis|| id:finngen_R9_M13_OSTEONECROSIS	ebi-a-GCST90001755	Osteonecrosis	Weighted median	19	0.0438646	0.0291814	1.04484	0.986758	1.10634	0.132795	MFI	B cell	CD20 on IgD- CD38-
ebi-a-GCST90001755	Osteonecrosis|| id:finngen_R9_M13_OSTEONECROSIS	ebi-a-GCST90001755	Osteonecrosis	Simple mode	19	0.0743257	0.0439412	1.07716	0.98827	1.17404	0.107985	MFI	B cell	CD20 on IgD- CD38-
ebi-a-GCST90001755	Osteonecrosis|| id:finngen_R9_M13_OSTEONECROSIS	ebi-a-GCST90001755	Osteonecrosis	Weighted mode	19	0.0289296	0.02783	1.02935	0.974708	1.08706	0.31233	MFI	B cell	CD20 on IgD- CD38-
ebi-a-GCST90001756	Osteonecrosis|| id:finngen_R9_M13_OSTEONECROSIS	ebi-a-GCST90001756	Osteonecrosis	Inverse variance weighted	19	0.0211518	0.0217226	1.02138	0.978803	1.0658	0.330193	MFI	B cell	CD20 on IgD- CD38br
ebi-a-GCST90001756	Osteonecrosis|| id:finngen_R9_M13_OSTEONECROSIS	ebi-a-GCST90001756	Osteonecrosis	MR Egger	19	0.0396262	0.029235	1.04042	0.982481	1.10178	0.193014	MFI	B cell	CD20 on IgD- CD38br
ebi-a-GCST90001756	Osteonecrosis|| id:finngen_R9_M13_OSTEONECROSIS	ebi-a-GCST90001756	Osteonecrosis	Weighted median	19	0.0598663	0.0299196	1.06169	1.00122	1.12582	0.0454026	MFI	B cell	CD20 on IgD- CD38br
ebi-a-GCST90001756	Osteonecrosis|| id:finngen_R9_M13_OSTEONECROSIS	ebi-a-GCST90001756	Osteonecrosis	Simple mode	19	0.0526332	0.0522488	1.05404	0.951444	1.16771	0.327114	MFI	B cell	CD20 on IgD- CD38br
ebi-a-GCST90001756	Osteonecrosis|| id:finngen_R9_M13_OSTEONECROSIS	ebi-a-GCST90001756	Osteonecrosis	Weighted mode	19	0.0596371	0.0313409	1.06145	0.998211	1.1287	0.0731799	MFI	B cell	CD20 on IgD- CD38br
ebi-a-GCST90001757	Osteonecrosis|| id:finngen_R9_M13_OSTEONECROSIS	ebi-a-GCST90001757	Osteonecrosis	MR Egger	19	-0.0087763	0.027583	0.991262	0.939095	1.04633	0.754226	MFI	B cell	CD20 on IgD- CD38dim
ebi-a-GCST90001757	Osteonecrosis|| id:finngen_R9_M13_OSTEONECROSIS	ebi-a-GCST90001757	Osteonecrosis	Weighted median	19	-0.0146425	0.0289015	0.985464	0.931192	1.0429	0.612411	MFI	B cell	CD20 on IgD- CD38dim
[truncated: 1,823 more rows]

## Sheet: FDR
id.outcome	id.exposure	outcome	exposure	method	nsnp	b	se	or	or_lci95	or_uci95	pval	p_fdr	Trait.type	Panel	Trait
[truncated: 731 more rows]
