# Supplementary material for: Identifying the causal relationship between immune factors and osteonecrosis: a two-sample Mendelian randomization study
Source: Sci Rep. 2024 Apr 23;14:9371. doi: 10.1038/s41598-024-59810-0 (PMC11039661; doi:10.1038/s41598-024-59810-0)
Supplement: Supplementary file 8 — Supplementary Table S8. [file 41598_2024_59810_MOESM8_ESM.xlsx]

## Sheet: MR
id.outcome	id.exposure	outcome	exposure	method	nsnp	b	se	or	or_lci95	or_uci95	pval	Trait.type	Panel	Trait
ebi-a-GCST90001391	finngen_R9_OSTEON_DRUGS	ebi-a-GCST90001391	Osteonecrosis due to drugs	MR Egger	13	-0.0250163	0.0408205	0.975294	0.900302	1.05653	0.552444	Relative count	B cell	IgD+ %B cell
ebi-a-GCST90001391	finngen_R9_OSTEON_DRUGS	ebi-a-GCST90001391	Osteonecrosis due to drugs	Weighted median	13	-0.025389	0.0221961	0.974931	0.933426	1.01828	0.252687	Relative count	B cell	IgD+ %B cell
ebi-a-GCST90001391	finngen_R9_OSTEON_DRUGS	ebi-a-GCST90001391	Osteonecrosis due to drugs	Simple mode	13	0.0120883	0.0435061	1.01216	0.92943	1.10226	0.785855	Relative count	B cell	IgD+ %B cell
ebi-a-GCST90001391	finngen_R9_OSTEON_DRUGS	ebi-a-GCST90001391	Osteonecrosis due to drugs	Weighted mode	13	-0.0200065	0.0232554	0.980192	0.936517	1.0259	0.406487	Relative count	B cell	IgD+ %B cell
ebi-a-GCST90001391	finngen_R9_OSTEON_DRUGS	ebi-a-GCST90001391	Osteonecrosis due to drugs	Inverse variance weighted	13	0.0119811	0.0201784	1.01205	0.972808	1.05288	0.552672	Relative count	B cell	IgD+ %B cell
ebi-a-GCST90001392	finngen_R9_OSTEON_DRUGS	ebi-a-GCST90001392	Osteonecrosis due to drugs	MR Egger	13	-0.00097616	0.0309078	0.999024	0.940301	1.06142	0.97537	Absolute count	B cell	IgD+ CD38br AC
ebi-a-GCST90001392	finngen_R9_OSTEON_DRUGS	ebi-a-GCST90001392	Osteonecrosis due to drugs	Weighted median	13	-0.00889333	0.0218237	0.991146	0.949644	1.03446	0.683636	Absolute count	B cell	IgD+ CD38br AC
ebi-a-GCST90001392	finngen_R9_OSTEON_DRUGS	ebi-a-GCST90001392	Osteonecrosis due to drugs	Simple mode	13	0.0307273	0.0340948	1.0312	0.964545	1.10247	0.385197	Absolute count	B cell	IgD+ CD38br AC
ebi-a-GCST90001392	finngen_R9_OSTEON_DRUGS	ebi-a-GCST90001392	Osteonecrosis due to drugs	Weighted mode	13	-0.0112311	0.0227495	0.988832	0.945709	1.03392	0.630441	Absolute count	B cell	IgD+ CD38br AC
ebi-a-GCST90001392	finngen_R9_OSTEON_DRUGS	ebi-a-GCST90001392	Osteonecrosis due to drugs	Inverse variance weighted	13	-0.00148347	0.0152248	0.998518	0.969162	1.02876	0.922378	Absolute count	B cell	IgD+ CD38br AC
ebi-a-GCST90001393	finngen_R9_OSTEON_DRUGS	ebi-a-GCST90001393	Osteonecrosis due to drugs	MR Egger	13	-0.0448832	0.0368264	0.956109	0.889529	1.02767	0.248421	Relative count	B cell	IgD+ CD38dim %B cell
ebi-a-GCST90001393	finngen_R9_OSTEON_DRUGS	ebi-a-GCST90001393	Osteonecrosis due to drugs	Weighted median	13	-0.0110783	0.0224158	0.988983	0.946473	1.0334	0.621152	Relative count	B cell	IgD+ CD38dim %B cell
ebi-a-GCST90001393	finngen_R9_OSTEON_DRUGS	ebi-a-GCST90001393	Osteonecrosis due to drugs	Simple mode	13	0.0219535	0.0458202	1.0222	0.934397	1.11825	0.640463	Relative count	B cell	IgD+ CD38dim %B cell
ebi-a-GCST90001393	finngen_R9_OSTEON_DRUGS	ebi-a-GCST90001393	Osteonecrosis due to drugs	Weighted mode	13	-0.0268205	0.0271917	0.973536	0.923009	1.02683	0.343433	Relative count	B cell	IgD+ CD38dim %B cell
ebi-a-GCST90001393	finngen_R9_OSTEON_DRUGS	ebi-a-GCST90001393	Osteonecrosis due to drugs	Inverse variance weighted	13	0.000889615	0.0189127	1.00089	0.964467	1.03869	0.962483	Relative count	B cell	IgD+ CD38dim %B cell
ebi-a-GCST90001394	finngen_R9_OSTEON_DRUGS	ebi-a-GCST90001394	Osteonecrosis due to drugs	MR Egger	13	0.0112189	0.0363312	1.01128	0.941774	1.08592	0.763247	Absolute count	B cell	IgD+ CD38dim AC
ebi-a-GCST90001394	finngen_R9_OSTEON_DRUGS	ebi-a-GCST90001394	Osteonecrosis due to drugs	Weighted median	13	0.00712162	0.0235149	1.00715	0.961782	1.05465	0.762	Absolute count	B cell	IgD+ CD38dim AC
ebi-a-GCST90001394	finngen_R9_OSTEON_DRUGS	ebi-a-GCST90001394	Osteonecrosis due to drugs	Simple mode	13	0.0480016	0.0401138	1.04917	0.969843	1.13499	0.254555	Absolute count	B cell	IgD+ CD38dim AC
ebi-a-GCST90001394	finngen_R9_OSTEON_DRUGS	ebi-a-GCST90001394	Osteonecrosis due to drugs	Weighted mode	13	0.0120143	0.0240236	1.01209	0.965536	1.06088	0.626046	Absolute count	B cell	IgD+ CD38dim AC
ebi-a-GCST90001394	finngen_R9_OSTEON_DRUGS	ebi-a-GCST90001394	Osteonecrosis due to drugs	Inverse variance weighted	13	0.0192451	0.0171828	1.01943	0.985671	1.05435	0.262703	Absolute count	B cell	IgD+ CD38dim AC
ebi-a-GCST90001395	finngen_R9_OSTEON_DRUGS	ebi-a-GCST90001395	Osteonecrosis due to drugs	MR Egger	13	0.0371806	0.0316667	1.03788	0.975421	1.10434	0.26514	Relative count	B cell	IgD+ CD38- %B cell
ebi-a-GCST90001395	finngen_R9_OSTEON_DRUGS	ebi-a-GCST90001395	Osteonecrosis due to drugs	Weighted median	13	0.0350627	0.0224591	1.03568	0.991083	1.08229	0.118482	Relative count	B cell	IgD+ CD38- %B cell
ebi-a-GCST90001395	finngen_R9_OSTEON_DRUGS	ebi-a-GCST90001395	Osteonecrosis due to drugs	Simple mode	13	-0.0355654	0.0364053	0.96506	0.898598	1.03644	0.347888	Relative count	B cell	IgD+ CD38- %B cell
ebi-a-GCST90001395	finngen_R9_OSTEON_DRUGS	ebi-a-GCST90001395	Osteonecrosis due to drugs	Weighted mode	13	0.0373112	0.0233395	1.03802	0.991601	1.0866	0.135885	Relative count	B cell	IgD+ CD38- %B cell
ebi-a-GCST90001395	finngen_R9_OSTEON_DRUGS	ebi-a-GCST90001395	Osteonecrosis due to drugs	Inverse variance weighted	13	0.0134594	0.0156009	1.01355	0.983027	1.04502	0.388286	Relative count	B cell	IgD+ CD38- %B cell
ebi-a-GCST90001396	finngen_R9_OSTEON_DRUGS	ebi-a-GCST90001396	Osteonecrosis due to drugs	MR Egger	13	0.0596333	0.0321491	1.06145	0.996627	1.13048	0.0905882	Absolute count	B cell	IgD+ CD38- AC
ebi-a-GCST90001396	finngen_R9_OSTEON_DRUGS	ebi-a-GCST90001396	Osteonecrosis due to drugs	Weighted median	13	0.0319536	0.0222336	1.03247	0.988443	1.07846	0.150667	Absolute count	B cell	IgD+ CD38- AC
ebi-a-GCST90001396	finngen_R9_OSTEON_DRUGS	ebi-a-GCST90001396	Osteonecrosis due to drugs	Simple mode	13	0.00159237	0.0345884	1.00159	0.935943	1.07185	0.964038	Absolute count	B cell	IgD+ CD38- AC
ebi-a-GCST90001396	finngen_R9_OSTEON_DRUGS	ebi-a-GCST90001396	Osteonecrosis due to drugs	Weighted mode	13	0.032908	0.0227986	1.03346	0.988292	1.08068	0.174497	Absolute count	B cell	IgD+ CD38- AC
ebi-a-GCST90001396	finngen_R9_OSTEON_DRUGS	ebi-a-GCST90001396	Osteonecrosis due to drugs	Inverse variance weighted	13	0.0258691	0.0158365	1.02621	0.994843	1.05856	0.102361	Absolute count	B cell	IgD+ CD38- AC
ebi-a-GCST90001397	finngen_R9_OSTEON_DRUGS	ebi-a-GCST90001397	Osteonecrosis due to drugs	MR Egger	13	0.0256162	0.0361267	1.02595	0.955814	1.10123	0.493039	Relative count	B cell	Unsw mem %B cell
ebi-a-GCST90001397	finngen_R9_OSTEON_DRUGS	ebi-a-GCST90001397	Osteonecrosis due to drugs	Weighted median	13	-0.0122334	0.0236432	0.987841	0.943108	1.0347	0.604867	Relative count	B cell	Unsw mem %B cell
ebi-a-GCST90001397	finngen_R9_OSTEON_DRUGS	ebi-a-GCST90001397	Osteonecrosis due to drugs	Simple mode	13	-0.0139709	0.0383821	0.986126	0.914663	1.06317	0.722194	Relative count	B cell	Unsw mem %B cell
ebi-a-GCST90001397	finngen_R9_OSTEON_DRUGS	ebi-a-GCST90001397	Osteonecrosis due to drugs	Weighted mode	13	0.0112353	0.0245728	1.0113	0.963746	1.0612	0.655677	Relative count	B cell	Unsw mem %B cell
ebi-a-GCST90001397	finngen_R9_OSTEON_DRUGS	ebi-a-GCST90001397	Osteonecrosis due to drugs	Inverse variance weighted	13	-0.0074466	0.0178722	0.992581	0.958413	1.02797	0.676928	Relative count	B cell	Unsw mem %B cell
ebi-a-GCST90001398	finngen_R9_OSTEON_DRUGS	ebi-a-GCST90001398	Osteonecrosis due to drugs	MR Egger	13	0.0523166	0.0318266	1.05371	0.989987	1.12153	0.128465	Absolute count	B cell	Unsw mem AC
ebi-a-GCST90001398	finngen_R9_OSTEON_DRUGS	ebi-a-GCST90001398	Osteonecrosis due to drugs	Weighted median	13	0.0248652	0.0230929	1.02518	0.97981	1.07264	0.281595	Absolute count	B cell	Unsw mem AC
ebi-a-GCST90001398	finngen_R9_OSTEON_DRUGS	ebi-a-GCST90001398	Osteonecrosis due to drugs	Simple mode	13	0.0112028	0.036916	1.01127	0.94068	1.08715	0.766731	Absolute count	B cell	Unsw mem AC
ebi-a-GCST90001398	finngen_R9_OSTEON_DRUGS	ebi-a-GCST90001398	Osteonecrosis due to drugs	Weighted mode	13	0.034293	0.0232466	1.03489	0.988793	1.08313	0.165913	Absolute count	B cell	Unsw mem AC
ebi-a-GCST90001398	finngen_R9_OSTEON_DRUGS	ebi-a-GCST90001398	Osteonecrosis due to drugs	Inverse variance weighted	13	0.0112557	0.0161818	1.01132	0.979747	1.04391	0.486694	Absolute count	B cell	Unsw mem AC
ebi-a-GCST90001399	finngen_R9_OSTEON_DRUGS	ebi-a-GCST90001399	Osteonecrosis due to drugs	MR Egger	13	-0.0014642	0.0320738	0.998537	0.937697	1.06332	0.964407	Relative count	B cell	IgD- CD27- %B cell
ebi-a-GCST90001399	finngen_R9_OSTEON_DRUGS	ebi-a-GCST90001399	Osteonecrosis due to drugs	Weighted median	13	0.00825629	0.0225209	1.00829	0.964752	1.05379	0.713913	Relative count	B cell	IgD- CD27- %B cell
ebi-a-GCST90001399	finngen_R9_OSTEON_DRUGS	ebi-a-GCST90001399	Osteonecrosis due to drugs	Simple mode	13	-0.0326615	0.0371873	0.967866	0.899831	1.04105	0.397028	Relative count	B cell	IgD- CD27- %B cell
ebi-a-GCST90001399	finngen_R9_OSTEON_DRUGS	ebi-a-GCST90001399	Osteonecrosis due to drugs	Weighted mode	13	-0.000739885	0.0217059	0.99926	0.95764	1.04269	0.973368	Relative count	B cell	IgD- CD27- %B cell
ebi-a-GCST90001399	finngen_R9_OSTEON_DRUGS	ebi-a-GCST90001399	Osteonecrosis due to drugs	Inverse variance weighted	13	-0.00538106	0.0157969	0.994633	0.96431	1.02591	0.733374	Relative count	B cell	IgD- CD27- %B cell
ebi-a-GCST90001400	finngen_R9_OSTEON_DRUGS	ebi-a-GCST90001400	Osteonecrosis due to drugs	MR Egger	13	0.0320834	0.0319368	1.0326	0.969948	1.09931	0.336681	Absolute count	B cell	IgD+ AC
ebi-a-GCST90001400	finngen_R9_OSTEON_DRUGS	ebi-a-GCST90001400	Osteonecrosis due to drugs	Weighted median	13	0.0208948	0.0242213	1.02111	0.973771	1.07076	0.388323	Absolute count	B cell	IgD+ AC
ebi-a-GCST90001400	finngen_R9_OSTEON_DRUGS	ebi-a-GCST90001400	Osteonecrosis due to drugs	Simple mode	13	0.0377914	0.0344638	1.03851	0.970681	1.11109	0.294354	Absolute count	B cell	IgD+ AC
ebi-a-GCST90001400	finngen_R9_OSTEON_DRUGS	ebi-a-GCST90001400	Osteonecrosis due to drugs	Weighted mode	13	0.0237632	0.0227316	1.02405	0.979424	1.0707	0.31645	Absolute count	B cell	IgD+ AC
ebi-a-GCST90001400	finngen_R9_OSTEON_DRUGS	ebi-a-GCST90001400	Osteonecrosis due to drugs	Inverse variance weighted	13	0.0260131	0.0156695	1.02635	0.995312	1.05837	0.0968914	Absolute count	B cell	IgD+ AC
ebi-a-GCST90001401	finngen_R9_OSTEON_DRUGS	ebi-a-GCST90001401	Osteonecrosis due to drugs	MR Egger	13	0.0417862	0.0356393	1.04267	0.972323	1.11811	0.265773	Absolute count	B cell	IgD- CD27- AC
ebi-a-GCST90001401	finngen_R9_OSTEON_DRUGS	ebi-a-GCST90001401	Osteonecrosis due to drugs	Weighted median	13	0.0353983	0.0221362	1.03603	0.992043	1.08197	0.109795	Absolute count	B cell	IgD- CD27- AC
ebi-a-GCST90001401	finngen_R9_OSTEON_DRUGS	ebi-a-GCST90001401	Osteonecrosis due to drugs	Simple mode	13	0.0369157	0.029646	1.03761	0.979033	1.09968	0.236819	Absolute count	B cell	IgD- CD27- AC
ebi-a-GCST90001401	finngen_R9_OSTEON_DRUGS	ebi-a-GCST90001401	Osteonecrosis due to drugs	Weighted mode	13	0.0380551	0.0227848	1.03879	0.993419	1.08623	0.120736	Absolute count	B cell	IgD- CD27- AC
ebi-a-GCST90001401	finngen_R9_OSTEON_DRUGS	ebi-a-GCST90001401	Osteonecrosis due to drugs	Inverse variance weighted	13	0.0166167	0.0173034	1.01676	0.982851	1.05183	0.336897	Absolute count	B cell	IgD- CD27- AC
ebi-a-GCST90001402	finngen_R9_OSTEON_DRUGS	ebi-a-GCST90001402	Osteonecrosis due to drugs	MR Egger	13	0.0329048	0.0372952	1.03345	0.960603	1.11183	0.396496	Relative count	B cell	Sw mem %B cell
ebi-a-GCST90001402	finngen_R9_OSTEON_DRUGS	ebi-a-GCST90001402	Osteonecrosis due to drugs	Weighted median	13	0.0260731	0.0230148	1.02642	0.981144	1.07378	0.257263	Relative count	B cell	Sw mem %B cell
ebi-a-GCST90001402	finngen_R9_OSTEON_DRUGS	ebi-a-GCST90001402	Osteonecrosis due to drugs	Simple mode	13	0.0197361	0.0365642	1.01993	0.949396	1.09571	0.599231	Relative count	B cell	Sw mem %B cell
ebi-a-GCST90001402	finngen_R9_OSTEON_DRUGS	ebi-a-GCST90001402	Osteonecrosis due to drugs	Weighted mode	13	0.0294442	0.025147	1.02988	0.980352	1.08191	0.264372	Relative count	B cell	Sw mem %B cell
ebi-a-GCST90001402	finngen_R9_OSTEON_DRUGS	ebi-a-GCST90001402	Osteonecrosis due to drugs	Inverse variance weighted	13	-0.00621388	0.0187131	0.993805	0.958015	1.03093	0.739844	Relative count	B cell	Sw mem %B cell
ebi-a-GCST90001403	finngen_R9_OSTEON_DRUGS	ebi-a-GCST90001403	Osteonecrosis due to drugs	MR Egger	13	0.0666075	0.0375032	1.06888	0.993125	1.1504	0.103357	Absolute count	B cell	Sw mem AC
ebi-a-GCST90001403	finngen_R9_OSTEON_DRUGS	ebi-a-GCST90001403	Osteonecrosis due to drugs	Weighted median	13	0.0426152	0.0211105	1.04354	1.00124	1.08762	0.0435211	Absolute count	B cell	Sw mem AC
ebi-a-GCST90001403	finngen_R9_OSTEON_DRUGS	ebi-a-GCST90001403	Osteonecrosis due to drugs	Simple mode	13	0.041479	0.0311837	1.04235	0.980551	1.10805	0.208196	Absolute count	B cell	Sw mem AC
ebi-a-GCST90001403	finngen_R9_OSTEON_DRUGS	ebi-a-GCST90001403	Osteonecrosis due to drugs	Weighted mode	13	0.045606	0.0218925	1.04666	1.0027	1.09255	0.0592883	Absolute count	B cell	Sw mem AC
ebi-a-GCST90001403	finngen_R9_OSTEON_DRUGS	ebi-a-GCST90001403	Osteonecrosis due to drugs	Inverse variance weighted	13	0.0146653	0.019621	1.01477	0.976489	1.05456	0.454804	Absolute count	B cell	Sw mem AC
ebi-a-GCST90001404	finngen_R9_OSTEON_DRUGS	ebi-a-GCST90001404	Osteonecrosis due to drugs	MR Egger	13	-0.0153355	0.0366217	0.984781	0.916573	1.05807	0.683455	Relative count	B cell	PB/PC %B cell
ebi-a-GCST90001404	finngen_R9_OSTEON_DRUGS	ebi-a-GCST90001404	Osteonecrosis due to drugs	Weighted median	13	-0.00572661	0.0231997	0.99429	0.950091	1.04055	0.805032	Relative count	B cell	PB/PC %B cell
ebi-a-GCST90001404	finngen_R9_OSTEON_DRUGS	ebi-a-GCST90001404	Osteonecrosis due to drugs	Simple mode	13	0.00396162	0.0347775	1.00397	0.937815	1.07479	0.91119	Relative count	B cell	PB/PC %B cell
ebi-a-GCST90001404	finngen_R9_OSTEON_DRUGS	ebi-a-GCST90001404	Osteonecrosis due to drugs	Weighted mode	13	-0.00435512	0.022661	0.995654	0.952399	1.04087	0.850811	Relative count	B cell	PB/PC %B cell
ebi-a-GCST90001404	finngen_R9_OSTEON_DRUGS	ebi-a-GCST90001404	Osteonecrosis due to drugs	Inverse variance weighted	13	-0.00681559	0.0173288	0.993208	0.96004	1.02752	0.69409	Relative count	B cell	PB/PC %B cell
ebi-a-GCST90001405	finngen_R9_OSTEON_DRUGS	ebi-a-GCST90001405	Osteonecrosis due to drugs	MR Egger	13	0.0190008	0.0339355	1.01918	0.953598	1.08928	0.586763	Absolute count	B cell	PB/PC AC
ebi-a-GCST90001405	finngen_R9_OSTEON_DRUGS	ebi-a-GCST90001405	Osteonecrosis due to drugs	Weighted median	13	0.00645495	0.023739	1.00648	0.960719	1.05441	0.785689	Absolute count	B cell	PB/PC AC
ebi-a-GCST90001405	finngen_R9_OSTEON_DRUGS	ebi-a-GCST90001405	Osteonecrosis due to drugs	Simple mode	13	-0.0108074	0.0357491	0.989251	0.922308	1.06105	0.767589	Absolute count	B cell	PB/PC AC
ebi-a-GCST90001405	finngen_R9_OSTEON_DRUGS	ebi-a-GCST90001405	Osteonecrosis due to drugs	Weighted mode	13	0.00961574	0.023714	1.00966	0.963808	1.0577	0.692255	Absolute count	B cell	PB/PC AC
ebi-a-GCST90001405	finngen_R9_OSTEON_DRUGS	ebi-a-GCST90001405	Osteonecrosis due to drugs	Inverse variance weighted	13	0.00669847	0.0161332	1.00672	0.975385	1.03906	0.677997	Absolute count	B cell	PB/PC AC
ebi-a-GCST90001406	finngen_R9_OSTEON_DRUGS	ebi-a-GCST90001406	Osteonecrosis due to drugs	MR Egger	13	0.0149338	0.0321689	1.01505	0.953022	1.08111	0.651536	Relative count	B cell	Memory B cell %B cell
ebi-a-GCST90001406	finngen_R9_OSTEON_DRUGS	ebi-a-GCST90001406	Osteonecrosis due to drugs	Weighted median	13	0.00555188	0.0220116	1.00557	0.963107	1.0499	0.800867	Relative count	B cell	Memory B cell %B cell
ebi-a-GCST90001406	finngen_R9_OSTEON_DRUGS	ebi-a-GCST90001406	Osteonecrosis due to drugs	Simple mode	13	-0.0159643	0.0353643	0.984162	0.918257	1.0548	0.659733	Relative count	B cell	Memory B cell %B cell
ebi-a-GCST90001406	finngen_R9_OSTEON_DRUGS	ebi-a-GCST90001406	Osteonecrosis due to drugs	Weighted mode	13	0.0149703	0.0247977	1.01508	0.966926	1.06564	0.557284	Relative count	B cell	Memory B cell %B cell
ebi-a-GCST90001406	finngen_R9_OSTEON_DRUGS	ebi-a-GCST90001406	Osteonecrosis due to drugs	Inverse variance weighted	13	-0.0118975	0.0158457	0.988173	0.957954	1.01934	0.452755	Relative count	B cell	Memory B cell %B cell
ebi-a-GCST90001407	finngen_R9_OSTEON_DRUGS	ebi-a-GCST90001407	Osteonecrosis due to drugs	MR Egger	13	0.0503901	0.032127	1.05168	0.9875	1.12003	0.14507	Absolute count	B cell	Memory B cell AC
ebi-a-GCST90001407	finngen_R9_OSTEON_DRUGS	ebi-a-GCST90001407	Osteonecrosis due to drugs	Weighted median	13	0.0391549	0.0216771	1.03993	0.996673	1.08507	0.070874	Absolute count	B cell	Memory B cell AC
ebi-a-GCST90001407	finngen_R9_OSTEON_DRUGS	ebi-a-GCST90001407	Osteonecrosis due to drugs	Simple mode	13	0.022468	0.0346895	1.02272	0.955497	1.09468	0.529384	Absolute count	B cell	Memory B cell AC
ebi-a-GCST90001407	finngen_R9_OSTEON_DRUGS	ebi-a-GCST90001407	Osteonecrosis due to drugs	Weighted mode	13	0.0335512	0.0224191	1.03412	0.989663	1.08057	0.160344	Absolute count	B cell	Memory B cell AC
ebi-a-GCST90001407	finngen_R9_OSTEON_DRUGS	ebi-a-GCST90001407	Osteonecrosis due to drugs	Inverse variance weighted	13	0.0104435	0.0158251	1.0105	0.979637	1.04233	0.509295	Absolute count	B cell	Memory B cell AC
ebi-a-GCST90001408	finngen_R9_OSTEON_DRUGS	ebi-a-GCST90001408	Osteonecrosis due to drugs	MR Egger	13	-0.0104658	0.0322198	0.989589	0.929028	1.0541	0.751406	Relative count	B cell	Naive-mature B cell %B cell
ebi-a-GCST90001408	finngen_R9_OSTEON_DRUGS	ebi-a-GCST90001408	Osteonecrosis due to drugs	Weighted median	13	0.000271026	0.0220117	1.00027	0.958034	1.04437	0.990176	Relative count	B cell	Naive-mature B cell %B cell
ebi-a-GCST90001408	finngen_R9_OSTEON_DRUGS	ebi-a-GCST90001408	Osteonecrosis due to drugs	Simple mode	13	0.0363496	0.0385934	1.03702	0.961469	1.1185	0.36484	Relative count	B cell	Naive-mature B cell %B cell
ebi-a-GCST90001408	finngen_R9_OSTEON_DRUGS	ebi-a-GCST90001408	Osteonecrosis due to drugs	Weighted mode	13	-0.0104641	0.0233919	0.98959	0.945244	1.03602	0.662598	Relative count	B cell	Naive-mature B cell %B cell
ebi-a-GCST90001408	finngen_R9_OSTEON_DRUGS	ebi-a-GCST90001408	Osteonecrosis due to drugs	Inverse variance weighted	13	0.0218683	0.0158704	1.02211	0.990805	1.0544	0.168224	Relative count	B cell	Naive-mature B cell %B cell
ebi-a-GCST90001409	finngen_R9_OSTEON_DRUGS	ebi-a-GCST90001409	Osteonecrosis due to drugs	MR Egger	13	0.0335179	0.0347661	1.03409	0.965969	1.10701	0.355714	Absolute count	B cell	Naive-mature B cell AC
ebi-a-GCST90001409	finngen_R9_OSTEON_DRUGS	ebi-a-GCST90001409	Osteonecrosis due to drugs	Weighted median	13	0.024415	0.0229963	1.02472	0.979554	1.07196	0.288375	Absolute count	B cell	Naive-mature B cell AC
ebi-a-GCST90001409	finngen_R9_OSTEON_DRUGS	ebi-a-GCST90001409	Osteonecrosis due to drugs	Simple mode	13	0.0451216	0.0361155	1.04616	0.974662	1.12289	0.23535	Absolute count	B cell	Naive-mature B cell AC
ebi-a-GCST90001409	finngen_R9_OSTEON_DRUGS	ebi-a-GCST90001409	Osteonecrosis due to drugs	Weighted mode	13	0.0194213	0.0231292	1.01961	0.974421	1.0669	0.4175	Absolute count	B cell	Naive-mature B cell AC
ebi-a-GCST90001409	finngen_R9_OSTEON_DRUGS	ebi-a-GCST90001409	Osteonecrosis due to drugs	Inverse variance weighted	13	0.0298719	0.0164036	1.03032	0.997724	1.06399	0.0685974	Absolute count	B cell	Naive-mature B cell AC
ebi-a-GCST90001410	finngen_R9_OSTEON_DRUGS	ebi-a-GCST90001410	Osteonecrosis due to drugs	MR Egger	13	-0.0200806	0.0348685	0.98012	0.915374	1.04945	0.576279	Relative count	B cell	IgD- CD38br %B cell
ebi-a-GCST90001410	finngen_R9_OSTEON_DRUGS	ebi-a-GCST90001410	Osteonecrosis due to drugs	Weighted median	13	-0.013156	0.0223466	0.98693	0.944636	1.03112	0.556045	Relative count	B cell	IgD- CD38br %B cell
ebi-a-GCST90001410	finngen_R9_OSTEON_DRUGS	ebi-a-GCST90001410	Osteonecrosis due to drugs	Simple mode	13	0.000598318	0.0314724	1.0006	0.940741	1.06426	0.985145	Relative count	B cell	IgD- CD38br %B cell
ebi-a-GCST90001410	finngen_R9_OSTEON_DRUGS	ebi-a-GCST90001410	Osteonecrosis due to drugs	Weighted mode	13	-0.00830983	0.0235514	0.991725	0.946986	1.03858	0.73033	Relative count	B cell	IgD- CD38br %B cell
ebi-a-GCST90001410	finngen_R9_OSTEON_DRUGS	ebi-a-GCST90001410	Osteonecrosis due to drugs	Inverse variance weighted	13	-0.0172886	0.0164522	0.98286	0.951672	1.01507	0.293332	Relative count	B cell	IgD- CD38br %B cell
ebi-a-GCST90001411	finngen_R9_OSTEON_DRUGS	ebi-a-GCST90001411	Osteonecrosis due to drugs	MR Egger	13	0.0309497	0.0325141	1.03143	0.967753	1.0993	0.361603	Relative count	B cell	IgD+ CD24+ %B cell
ebi-a-GCST90001411	finngen_R9_OSTEON_DRUGS	ebi-a-GCST90001411	Osteonecrosis due to drugs	Weighted median	13	-0.0213028	0.0229539	0.978922	0.935857	1.02397	0.353372	Relative count	B cell	IgD+ CD24+ %B cell
ebi-a-GCST90001411	finngen_R9_OSTEON_DRUGS	ebi-a-GCST90001411	Osteonecrosis due to drugs	Simple mode	13	-0.040286	0.0403147	0.960515	0.887539	1.03949	0.337379	Relative count	B cell	IgD+ CD24+ %B cell
ebi-a-GCST90001411	finngen_R9_OSTEON_DRUGS	ebi-a-GCST90001411	Osteonecrosis due to drugs	Weighted mode	13	0.0391534	0.025643	1.03993	0.988954	1.09353	0.152713	Relative count	B cell	IgD+ CD24+ %B cell
ebi-a-GCST90001411	finngen_R9_OSTEON_DRUGS	ebi-a-GCST90001411	Osteonecrosis due to drugs	Inverse variance weighted	13	-0.0144194	0.0160152	0.985684	0.955224	1.01712	0.367931	Relative count	B cell	IgD+ CD24+ %B cell
ebi-a-GCST90001412	finngen_R9_OSTEON_DRUGS	ebi-a-GCST90001412	Osteonecrosis due to drugs	MR Egger	13	0.0591167	0.0314585	1.0609	0.997461	1.12837	0.0869546	Absolute count	B cell	IgD+ CD24+ AC
ebi-a-GCST90001412	finngen_R9_OSTEON_DRUGS	ebi-a-GCST90001412	Osteonecrosis due to drugs	Weighted median	13	0.0167841	0.0217933	1.01693	0.974402	1.0613	0.441212	Absolute count	B cell	IgD+ CD24+ AC
ebi-a-GCST90001412	finngen_R9_OSTEON_DRUGS	ebi-a-GCST90001412	Osteonecrosis due to drugs	Simple mode	13	-0.0219143	0.0380813	0.978324	0.907961	1.05414	0.575612	Absolute count	B cell	IgD+ CD24+ AC
ebi-a-GCST90001412	finngen_R9_OSTEON_DRUGS	ebi-a-GCST90001412	Osteonecrosis due to drugs	Weighted mode	13	0.0459872	0.0251282	1.04706	0.996741	1.09992	0.0921715	Absolute count	B cell	IgD+ CD24+ AC
ebi-a-GCST90001412	finngen_R9_OSTEON_DRUGS	ebi-a-GCST90001412	Osteonecrosis due to drugs	Inverse variance weighted	13	0.00549258	0.0168875	1.00551	0.972771	1.03935	0.744996	Absolute count	B cell	IgD+ CD24+ AC
ebi-a-GCST90001413	finngen_R9_OSTEON_DRUGS	ebi-a-GCST90001413	Osteonecrosis due to drugs	MR Egger	13	0.0738489	0.0372974	1.07664	1.00075	1.1583	0.0732692	Relative count	B cell	IgD- CD24- %B cell
ebi-a-GCST90001413	finngen_R9_OSTEON_DRUGS	ebi-a-GCST90001413	Osteonecrosis due to drugs	Weighted median	13	0.0117808	0.0250089	1.01185	0.963448	1.06268	0.637595	Relative count	B cell	IgD- CD24- %B cell
ebi-a-GCST90001413	finngen_R9_OSTEON_DRUGS	ebi-a-GCST90001413	Osteonecrosis due to drugs	Simple mode	13	-0.0499107	0.0565084	0.951314	0.851575	1.06273	0.394455	Relative count	B cell	IgD- CD24- %B cell
ebi-a-GCST90001413	finngen_R9_OSTEON_DRUGS	ebi-a-GCST90001413	Osteonecrosis due to drugs	Weighted mode	13	0.0445474	0.0276302	1.04555	0.990438	1.10374	0.132876	Relative count	B cell	IgD- CD24- %B cell
ebi-a-GCST90001413	finngen_R9_OSTEON_DRUGS	ebi-a-GCST90001413	Osteonecrosis due to drugs	Inverse variance weighted	13	0.00528836	0.0208561	1.0053	0.965036	1.04725	0.799833	Relative count	B cell	IgD- CD24- %B cell
ebi-a-GCST90001414	finngen_R9_OSTEON_DRUGS	ebi-a-GCST90001414	Osteonecrosis due to drugs	MR Egger	13	0.10331	0.0416366	1.10884	1.02194	1.20312	0.0305065	Absolute count	B cell	IgD- CD24- AC
ebi-a-GCST90001414	finngen_R9_OSTEON_DRUGS	ebi-a-GCST90001414	Osteonecrosis due to drugs	Weighted median	13	0.0479554	0.0240134	1.04912	1.00089	1.09968	0.0458227	Absolute count	B cell	IgD- CD24- AC
ebi-a-GCST90001414	finngen_R9_OSTEON_DRUGS	ebi-a-GCST90001414	Osteonecrosis due to drugs	Simple mode	13	0.0243737	0.0398017	1.02467	0.947775	1.10781	0.551716	Absolute count	B cell	IgD- CD24- AC
ebi-a-GCST90001414	finngen_R9_OSTEON_DRUGS	ebi-a-GCST90001414	Osteonecrosis due to drugs	Weighted mode	13	0.0523277	0.0262441	1.05372	1.00089	1.10934	0.0693952	Absolute count	B cell	IgD- CD24- AC
ebi-a-GCST90001414	finngen_R9_OSTEON_DRUGS	ebi-a-GCST90001414	Osteonecrosis due to drugs	Inverse variance weighted	13	0.0232657	0.0235969	1.02354	0.977278	1.07199	0.32415	Absolute count	B cell	IgD- CD24- AC
ebi-a-GCST90001415	finngen_R9_OSTEON_DRUGS	ebi-a-GCST90001415	Osteonecrosis due to drugs	MR Egger	13	-0.032203	0.0367835	0.96831	0.900956	1.0407	0.400029	Relative count	B cell	IgD+ CD24- %B cell
ebi-a-GCST90001415	finngen_R9_OSTEON_DRUGS	ebi-a-GCST90001415	Osteonecrosis due to drugs	Weighted median	13	-0.0127006	0.0249784	0.98738	0.940204	1.03692	0.61113	Relative count	B cell	IgD+ CD24- %B cell
ebi-a-GCST90001415	finngen_R9_OSTEON_DRUGS	ebi-a-GCST90001415	Osteonecrosis due to drugs	Simple mode	13	0.0476125	0.0495638	1.04876	0.951674	1.15576	0.355696	Relative count	B cell	IgD+ CD24- %B cell
ebi-a-GCST90001415	finngen_R9_OSTEON_DRUGS	ebi-a-GCST90001415	Osteonecrosis due to drugs	Weighted mode	13	-0.0258978	0.024263	0.974435	0.92918	1.02189	0.306803	Relative count	B cell	IgD+ CD24- %B cell
ebi-a-GCST90001415	finngen_R9_OSTEON_DRUGS	ebi-a-GCST90001415	Osteonecrosis due to drugs	Inverse variance weighted	13	0.0153202	0.0190056	1.01544	0.978308	1.05398	0.42019	Relative count	B cell	IgD+ CD24- %B cell
ebi-a-GCST90001416	finngen_R9_OSTEON_DRUGS	ebi-a-GCST90001416	Osteonecrosis due to drugs	MR Egger	13	0.026537	0.0344204	1.02689	0.959899	1.09856	0.456967	Absolute count	B cell	IgD+ CD24- AC
ebi-a-GCST90001416	finngen_R9_OSTEON_DRUGS	ebi-a-GCST90001416	Osteonecrosis due to drugs	Weighted median	13	0.0124743	0.0234753	1.01255	0.967019	1.06023	0.595154	Absolute count	B cell	IgD+ CD24- AC
ebi-a-GCST90001416	finngen_R9_OSTEON_DRUGS	ebi-a-GCST90001416	Osteonecrosis due to drugs	Simple mode	13	0.0328023	0.0395941	1.03335	0.956187	1.11673	0.42358	Absolute count	B cell	IgD+ CD24- AC
ebi-a-GCST90001416	finngen_R9_OSTEON_DRUGS	ebi-a-GCST90001416	Osteonecrosis due to drugs	Weighted mode	13	0.0154347	0.0233657	1.01555	0.970094	1.06314	0.521367	Absolute count	B cell	IgD+ CD24- AC
ebi-a-GCST90001416	finngen_R9_OSTEON_DRUGS	ebi-a-GCST90001416	Osteonecrosis due to drugs	Inverse variance weighted	13	0.0266718	0.0162299	1.02703	0.994874	1.06023	0.100306	Absolute count	B cell	IgD+ CD24- AC
ebi-a-GCST90001417	finngen_R9_OSTEON_DRUGS	ebi-a-GCST90001417	Osteonecrosis due to drugs	MR Egger	13	0.0397568	0.0322095	1.04056	0.976897	1.10837	0.242804	Relative count	B cell	CD24+ CD27+ %B cell
ebi-a-GCST90001417	finngen_R9_OSTEON_DRUGS	ebi-a-GCST90001417	Osteonecrosis due to drugs	Weighted median	13	0.00472062	0.02306	1.00473	0.960331	1.05119	0.837799	Relative count	B cell	CD24+ CD27+ %B cell
ebi-a-GCST90001417	finngen_R9_OSTEON_DRUGS	ebi-a-GCST90001417	Osteonecrosis due to drugs	Simple mode	13	-0.0500781	0.0432862	0.951155	0.873787	1.03537	0.269822	Relative count	B cell	CD24+ CD27+ %B cell
ebi-a-GCST90001417	finngen_R9_OSTEON_DRUGS	ebi-a-GCST90001417	Osteonecrosis due to drugs	Weighted mode	13	0.0320205	0.0243325	1.03254	0.984451	1.08298	0.212774	Relative count	B cell	CD24+ CD27+ %B cell
ebi-a-GCST90001417	finngen_R9_OSTEON_DRUGS	ebi-a-GCST90001417	Osteonecrosis due to drugs	Inverse variance weighted	13	-0.003362	0.0158846	0.996644	0.966092	1.02816	0.832379	Relative count	B cell	CD24+ CD27+ %B cell
ebi-a-GCST90001418	finngen_R9_OSTEON_DRUGS	ebi-a-GCST90001418	Osteonecrosis due to drugs	MR Egger	13	0.0684841	0.0320153	1.07088	1.00575	1.14023	0.0556916	Absolute count	B cell	CD24+ CD27+ AC
ebi-a-GCST90001418	finngen_R9_OSTEON_DRUGS	ebi-a-GCST90001418	Osteonecrosis due to drugs	Weighted median	13	0.0182959	0.0217539	1.01846	0.975952	1.06283	0.400326	Absolute count	B cell	CD24+ CD27+ AC
ebi-a-GCST90001418	finngen_R9_OSTEON_DRUGS	ebi-a-GCST90001418	Osteonecrosis due to drugs	Simple mode	13	0.0111188	0.0375327	1.01118	0.939464	1.08837	0.77211	Absolute count	B cell	CD24+ CD27+ AC
ebi-a-GCST90001418	finngen_R9_OSTEON_DRUGS	ebi-a-GCST90001418	Osteonecrosis due to drugs	Weighted mode	13	0.0122182	0.0230523	1.01229	0.967573	1.05908	0.605767	Absolute count	B cell	CD24+ CD27+ AC
ebi-a-GCST90001418	finngen_R9_OSTEON_DRUGS	ebi-a-GCST90001418	Osteonecrosis due to drugs	Inverse variance weighted	13	0.0161526	0.0168727	1.01628	0.983224	1.05045	0.338406	Absolute count	B cell	CD24+ CD27+ AC
ebi-a-GCST90001419	finngen_R9_OSTEON_DRUGS	ebi-a-GCST90001419	Osteonecrosis due to drugs	MR Egger	13	0.0343511	0.0357609	1.03495	0.964891	1.11009	0.357405	Relative count	B cell	CD20- %B cell
ebi-a-GCST90001419	finngen_R9_OSTEON_DRUGS	ebi-a-GCST90001419	Osteonecrosis due to drugs	Weighted median	13	0.0319031	0.0215638	1.03242	0.989692	1.07699	0.139014	Relative count	B cell	CD20- %B cell
ebi-a-GCST90001419	finngen_R9_OSTEON_DRUGS	ebi-a-GCST90001419	Osteonecrosis due to drugs	Simple mode	13	-4.64865e-05	0.036135	0.999954	0.931582	1.07334	0.998995	Relative count	B cell	CD20- %B cell
ebi-a-GCST90001419	finngen_R9_OSTEON_DRUGS	ebi-a-GCST90001419	Osteonecrosis due to drugs	Weighted mode	13	0.0261988	0.0245558	1.02655	0.978308	1.07716	0.307008	Relative count	B cell	CD20- %B cell
ebi-a-GCST90001419	finngen_R9_OSTEON_DRUGS	ebi-a-GCST90001419	Osteonecrosis due to drugs	Inverse variance weighted	13	0.0035615	0.0176041	1.00357	0.969531	1.0388	0.839673	Relative count	B cell	CD20- %B cell
ebi-a-GCST90001420	finngen_R9_OSTEON_DRUGS	ebi-a-GCST90001420	Osteonecrosis due to drugs	MR Egger	13	0.0201968	0.0307651	1.0204	0.960691	1.08382	0.525008	Absolute count	B cell	IgD- CD38br AC
ebi-a-GCST90001420	finngen_R9_OSTEON_DRUGS	ebi-a-GCST90001420	Osteonecrosis due to drugs	Weighted median	13	0.0122279	0.0217268	1.0123	0.9701	1.05634	0.573567	Absolute count	B cell	IgD- CD38br AC
ebi-a-GCST90001420	finngen_R9_OSTEON_DRUGS	ebi-a-GCST90001420	Osteonecrosis due to drugs	Simple mode	13	0.0249049	0.0357223	1.02522	0.955892	1.09957	0.498975	Absolute count	B cell	IgD- CD38br AC
ebi-a-GCST90001420	finngen_R9_OSTEON_DRUGS	ebi-a-GCST90001420	Osteonecrosis due to drugs	Weighted mode	13	0.015727	0.0223996	1.01585	0.972217	1.06144	0.496003	Absolute count	B cell	IgD- CD38br AC
ebi-a-GCST90001420	finngen_R9_OSTEON_DRUGS	ebi-a-GCST90001420	Osteonecrosis due to drugs	Inverse variance weighted	13	0.000659599	0.0150765	1.00066	0.971523	1.03067	0.965104	Absolute count	B cell	IgD- CD38br AC
ebi-a-GCST90001421	finngen_R9_OSTEON_DRUGS	ebi-a-GCST90001421	Osteonecrosis due to drugs	MR Egger	13	0.0756143	0.0334053	1.07855	1.01019	1.15153	0.0448128	Absolute count	B cell	CD20- AC
ebi-a-GCST90001421	finngen_R9_OSTEON_DRUGS	ebi-a-GCST90001421	Osteonecrosis due to drugs	Weighted median	13	0.0368911	0.0231504	1.03758	0.991552	1.08574	0.111039	Absolute count	B cell	CD20- AC
ebi-a-GCST90001421	finngen_R9_OSTEON_DRUGS	ebi-a-GCST90001421	Osteonecrosis due to drugs	Simple mode	13	0.0339735	0.0389573	1.03456	0.958503	1.11665	0.400283	Absolute count	B cell	CD20- AC
ebi-a-GCST90001421	finngen_R9_OSTEON_DRUGS	ebi-a-GCST90001421	Osteonecrosis due to drugs	Weighted mode	13	0.0492133	0.0268829	1.05044	0.996529	1.10728	0.0920842	Absolute count	B cell	CD20- AC
ebi-a-GCST90001421	finngen_R9_OSTEON_DRUGS	ebi-a-GCST90001421	Osteonecrosis due to drugs	Inverse variance weighted	13	0.0156191	0.0185641	1.01574	0.979448	1.05338	0.400148	Absolute count	B cell	CD20- AC
ebi-a-GCST90001422	finngen_R9_OSTEON_DRUGS	ebi-a-GCST90001422	Osteonecrosis due to drugs	Inverse variance weighted	13	0.0321031	0.015355	1.03262	1.00201	1.06417	0.0365526	Relative count	B cell	CD20- CD38- %B cell
ebi-a-GCST90001422	finngen_R9_OSTEON_DRUGS	ebi-a-GCST90001422	Osteonecrosis due to drugs	MR Egger	13	0.0370048	0.0311606	1.0377	0.976217	1.10305	0.260022	Relative count	B cell	CD20- CD38- %B cell
ebi-a-GCST90001422	finngen_R9_OSTEON_DRUGS	ebi-a-GCST90001422	Osteonecrosis due to drugs	Weighted median	13	0.0549691	0.0217623	1.05651	1.01239	1.10255	0.0115407	Relative count	B cell	CD20- CD38- %B cell
ebi-a-GCST90001422	finngen_R9_OSTEON_DRUGS	ebi-a-GCST90001422	Osteonecrosis due to drugs	Simple mode	13	0.0553612	0.0394656	1.05692	0.978249	1.14192	0.186024	Relative count	B cell	CD20- CD38- %B cell
ebi-a-GCST90001422	finngen_R9_OSTEON_DRUGS	ebi-a-GCST90001422	Osteonecrosis due to drugs	Weighted mode	13	0.0560322	0.025703	1.05763	1.00567	1.11228	0.0498948	Relative count	B cell	CD20- CD38- %B cell
ebi-a-GCST90001423	finngen_R9_OSTEON_DRUGS	ebi-a-GCST90001423	Osteonecrosis due to drugs	Inverse variance weighted	13	0.0387969	0.0154306	1.03956	1.00859	1.07148	0.0119275	Absolute count	B cell	CD20- CD38- AC
ebi-a-GCST90001423	finngen_R9_OSTEON_DRUGS	ebi-a-GCST90001423	Osteonecrosis due to drugs	MR Egger	13	0.060485	0.0313091	1.06235	0.99912	1.12959	0.0795337	Absolute count	B cell	CD20- CD38- AC
ebi-a-GCST90001423	finngen_R9_OSTEON_DRUGS	ebi-a-GCST90001423	Osteonecrosis due to drugs	Weighted median	13	0.0334926	0.0213636	1.03406	0.991655	1.07828	0.116941	Absolute count	B cell	CD20- CD38- AC
ebi-a-GCST90001423	finngen_R9_OSTEON_DRUGS	ebi-a-GCST90001423	Osteonecrosis due to drugs	Simple mode	13	-0.00249071	0.0350364	0.997512	0.931311	1.06842	0.944498	Absolute count	B cell	CD20- CD38- AC
ebi-a-GCST90001423	finngen_R9_OSTEON_DRUGS	ebi-a-GCST90001423	Osteonecrosis due to drugs	Weighted mode	13	0.070875	0.0276841	1.07345	1.01675	1.1333	0.0249952	Absolute count	B cell	CD20- CD38- AC
ebi-a-GCST90001424	finngen_R9_OSTEON_DRUGS	ebi-a-GCST90001424	Osteonecrosis due to drugs	MR Egger	13	0.0160369	0.0314258	1.01617	0.955464	1.08072	0.61992	Relative count	B cell	IgD+ %Lymphocyte
ebi-a-GCST90001424	finngen_R9_OSTEON_DRUGS	ebi-a-GCST90001424	Osteonecrosis due to drugs	Weighted median	13	-0.00518045	0.0236779	0.994833	0.949719	1.04209	0.826815	Relative count	B cell	IgD+ %Lymphocyte
ebi-a-GCST90001424	finngen_R9_OSTEON_DRUGS	ebi-a-GCST90001424	Osteonecrosis due to drugs	Simple mode	13	0.0279409	0.0352558	1.02833	0.959675	1.10191	0.443445	Relative count	B cell	IgD+ %Lymphocyte
ebi-a-GCST90001424	finngen_R9_OSTEON_DRUGS	ebi-a-GCST90001424	Osteonecrosis due to drugs	Weighted mode	13	0.00218734	0.0237266	1.00219	0.956651	1.0499	0.928069	Relative count	B cell	IgD+ %Lymphocyte
ebi-a-GCST90001424	finngen_R9_OSTEON_DRUGS	ebi-a-GCST90001424	Osteonecrosis due to drugs	Inverse variance weighted	13	0.00499858	0.0154782	1.00501	0.97498	1.03597	0.746738	Relative count	B cell	IgD+ %Lymphocyte
ebi-a-GCST90001425	finngen_R9_OSTEON_DRUGS	ebi-a-GCST90001425	Osteonecrosis due to drugs	MR Egger	13	0.00444478	0.0304409	1.00445	0.946278	1.06621	0.886552	Relative count	B cell	IgD- CD38br %lymphocyte
ebi-a-GCST90001425	finngen_R9_OSTEON_DRUGS	ebi-a-GCST90001425	Osteonecrosis due to drugs	Weighted median	13	-0.00735919	0.0227102	0.992668	0.949451	1.03785	0.745902	Relative count	B cell	IgD- CD38br %lymphocyte
ebi-a-GCST90001425	finngen_R9_OSTEON_DRUGS	ebi-a-GCST90001425	Osteonecrosis due to drugs	Simple mode	13	0.0103541	0.0309004	1.01041	0.951029	1.07349	0.74335	Relative count	B cell	IgD- CD38br %lymphocyte
ebi-a-GCST90001425	finngen_R9_OSTEON_DRUGS	ebi-a-GCST90001425	Osteonecrosis due to drugs	Weighted mode	13	-0.00314704	0.0235438	0.996858	0.951902	1.04394	0.895881	Relative count	B cell	IgD- CD38br %lymphocyte
ebi-a-GCST90001425	finngen_R9_OSTEON_DRUGS	ebi-a-GCST90001425	Osteonecrosis due to drugs	Inverse variance weighted	13	-0.0191459	0.0149964	0.981036	0.95262	1.0103	0.201708	Relative count	B cell	IgD- CD38br %lymphocyte
ebi-a-GCST90001426	finngen_R9_OSTEON_DRUGS	ebi-a-GCST90001426	Osteonecrosis due to drugs	MR Egger	13	0.0230607	0.0378465	1.02333	0.950166	1.10212	0.554687	Relative count	B cell	IgD- CD38dim %lymphocyte
ebi-a-GCST90001426	finngen_R9_OSTEON_DRUGS	ebi-a-GCST90001426	Osteonecrosis due to drugs	Weighted median	13	0.017522	0.0225007	1.01768	0.973771	1.06356	0.436139	Relative count	B cell	IgD- CD38dim %lymphocyte
ebi-a-GCST90001426	finngen_R9_OSTEON_DRUGS	ebi-a-GCST90001426	Osteonecrosis due to drugs	Simple mode	13	0.0133253	0.0339287	1.01341	0.948214	1.0831	0.701397	Relative count	B cell	IgD- CD38dim %lymphocyte
ebi-a-GCST90001426	finngen_R9_OSTEON_DRUGS	ebi-a-GCST90001426	Osteonecrosis due to drugs	Weighted mode	13	0.0182274	0.0208329	1.01839	0.977648	1.06084	0.398784	Relative count	B cell	IgD- CD38dim %lymphocyte
ebi-a-GCST90001426	finngen_R9_OSTEON_DRUGS	ebi-a-GCST90001426	Osteonecrosis due to drugs	Inverse variance weighted	13	-0.0123036	0.0187573	0.987772	0.952116	1.02476	0.511866	Relative count	B cell	IgD- CD38dim %lymphocyte
ebi-a-GCST90001427	finngen_R9_OSTEON_DRUGS	ebi-a-GCST90001427	Osteonecrosis due to drugs	MR Egger	13	0.0703355	0.0367065	1.07287	0.998392	1.1529	0.0816832	Relative count	B cell	IgD- CD38- %lymphocyte
ebi-a-GCST90001427	finngen_R9_OSTEON_DRUGS	ebi-a-GCST90001427	Osteonecrosis due to drugs	Weighted median	13	0.0150444	0.0225734	1.01516	0.971223	1.06108	0.505112	Relative count	B cell	IgD- CD38- %lymphocyte
ebi-a-GCST90001427	finngen_R9_OSTEON_DRUGS	ebi-a-GCST90001427	Osteonecrosis due to drugs	Simple mode	13	0.0078863	0.0312179	1.00792	0.948095	1.07151	0.804837	Relative count	B cell	IgD- CD38- %lymphocyte
ebi-a-GCST90001427	finngen_R9_OSTEON_DRUGS	ebi-a-GCST90001427	Osteonecrosis due to drugs	Weighted mode	13	0.0238573	0.0226367	1.02414	0.979698	1.07061	0.312678	Relative count	B cell	IgD- CD38- %lymphocyte
ebi-a-GCST90001427	finngen_R9_OSTEON_DRUGS	ebi-a-GCST90001427	Osteonecrosis due to drugs	Inverse variance weighted	13	-0.000529878	0.0208291	0.99947	0.959488	1.04112	0.979705	Relative count	B cell	IgD- CD38- %lymphocyte
ebi-a-GCST90001428	finngen_R9_OSTEON_DRUGS	ebi-a-GCST90001428	Osteonecrosis due to drugs	MR Egger	13	-0.000229978	0.037084	0.99977	0.92968	1.07514	0.995163	Relative count	B cell	IgD- CD38dim %B cell
ebi-a-GCST90001428	finngen_R9_OSTEON_DRUGS	ebi-a-GCST90001428	Osteonecrosis due to drugs	Weighted median	13	0.00967242	0.0220146	1.00972	0.967078	1.05424	0.660399	Relative count	B cell	IgD- CD38dim %B cell
ebi-a-GCST90001428	finngen_R9_OSTEON_DRUGS	ebi-a-GCST90001428	Osteonecrosis due to drugs	Simple mode	13	-0.0178374	0.0327449	0.982321	0.921256	1.04743	0.595913	Relative count	B cell	IgD- CD38dim %B cell
ebi-a-GCST90001428	finngen_R9_OSTEON_DRUGS	ebi-a-GCST90001428	Osteonecrosis due to drugs	Weighted mode	13	0.0116707	0.024851	1.01174	0.96364	1.06224	0.64704	Relative count	B cell	IgD- CD38dim %B cell
ebi-a-GCST90001428	finngen_R9_OSTEON_DRUGS	ebi-a-GCST90001428	Osteonecrosis due to drugs	Inverse variance weighted	13	-0.0154046	0.0176606	0.984713	0.951211	1.0194	0.383067	Relative count	B cell	IgD- CD38dim %B cell
ebi-a-GCST90001429	finngen_R9_OSTEON_DRUGS	ebi-a-GCST90001429	Osteonecrosis due to drugs	MR Egger	13	-0.0119802	0.0314184	0.988091	0.92908	1.05085	0.710234	Relative count	B cell	IgD+ CD38br %lymphocyte
ebi-a-GCST90001429	finngen_R9_OSTEON_DRUGS	ebi-a-GCST90001429	Osteonecrosis due to drugs	Weighted median	13	-0.0205424	0.0227093	0.979667	0.937018	1.02426	0.365688	Relative count	B cell	IgD+ CD38br %lymphocyte
ebi-a-GCST90001429	finngen_R9_OSTEON_DRUGS	ebi-a-GCST90001429	Osteonecrosis due to drugs	Simple mode	13	0.0101955	0.0315804	1.01025	0.949612	1.07476	0.752371	Relative count	B cell	IgD+ CD38br %lymphocyte
ebi-a-GCST90001429	finngen_R9_OSTEON_DRUGS	ebi-a-GCST90001429	Osteonecrosis due to drugs	Weighted mode	13	-0.0231134	0.0226442	0.977152	0.934731	1.0215	0.327524	Relative count	B cell	IgD+ CD38br %lymphocyte
ebi-a-GCST90001429	finngen_R9_OSTEON_DRUGS	ebi-a-GCST90001429	Osteonecrosis due to drugs	Inverse variance weighted	13	-0.0138829	0.0154757	0.986213	0.956748	1.01659	0.369676	Relative count	B cell	IgD+ CD38br %lymphocyte
ebi-a-GCST90001430	finngen_R9_OSTEON_DRUGS	ebi-a-GCST90001430	Osteonecrosis due to drugs	MR Egger	13	-0.00712732	0.0365316	0.992898	0.92429	1.0666	0.848871	Relative count	B cell	IgD+ CD38dim %lymphocyte
ebi-a-GCST90001430	finngen_R9_OSTEON_DRUGS	ebi-a-GCST90001430	Osteonecrosis due to drugs	Weighted median	13	-0.0138743	0.0232094	0.986222	0.942363	1.03212	0.549982	Relative count	B cell	IgD+ CD38dim %lymphocyte
ebi-a-GCST90001430	finngen_R9_OSTEON_DRUGS	ebi-a-GCST90001430	Osteonecrosis due to drugs	Simple mode	13	0.000125942	0.0408702	1.00013	0.923135	1.08354	0.997592	Relative count	B cell	IgD+ CD38dim %lymphocyte
ebi-a-GCST90001430	finngen_R9_OSTEON_DRUGS	ebi-a-GCST90001430	Osteonecrosis due to drugs	Weighted mode	13	-0.0138962	0.0234713	0.9862	0.941859	1.03263	0.564804	Relative count	B cell	IgD+ CD38dim %lymphocyte
ebi-a-GCST90001430	finngen_R9_OSTEON_DRUGS	ebi-a-GCST90001430	Osteonecrosis due to drugs	Inverse variance weighted	13	-0.00139266	0.0172532	0.998608	0.965404	1.03295	0.935665	Relative count	B cell	IgD+ CD38dim %lymphocyte
ebi-a-GCST90001431	finngen_R9_OSTEON_DRUGS	ebi-a-GCST90001431	Osteonecrosis due to drugs	MR Egger	13	0.0508443	0.0321528	1.05216	0.987899	1.1206	0.142108	Relative count	B cell	IgD+ CD38- %lymphocyte
ebi-a-GCST90001431	finngen_R9_OSTEON_DRUGS	ebi-a-GCST90001431	Osteonecrosis due to drugs	Weighted median	13	0.0265419	0.0225043	1.0269	0.982587	1.07321	0.238232	Relative count	B cell	IgD+ CD38- %lymphocyte
ebi-a-GCST90001431	finngen_R9_OSTEON_DRUGS	ebi-a-GCST90001431	Osteonecrosis due to drugs	Simple mode	13	-0.0255033	0.0368275	0.974819	0.906934	1.04779	0.501801	Relative count	B cell	IgD+ CD38- %lymphocyte
ebi-a-GCST90001431	finngen_R9_OSTEON_DRUGS	ebi-a-GCST90001431	Osteonecrosis due to drugs	Weighted mode	13	0.031176	0.022942	1.03167	0.986304	1.07912	0.199171	Relative count	B cell	IgD+ CD38- %lymphocyte
ebi-a-GCST90001431	finngen_R9_OSTEON_DRUGS	ebi-a-GCST90001431	Osteonecrosis due to drugs	Inverse variance weighted	13	0.0111022	0.0158378	1.01116	0.980258	1.04304	0.483306	Relative count	B cell	IgD+ CD38- %lymphocyte
ebi-a-GCST90001432	finngen_R9_OSTEON_DRUGS	ebi-a-GCST90001432	Osteonecrosis due to drugs	MR Egger	13	0.0383363	0.0317271	1.03908	0.976433	1.10575	0.25226	Relative count	B cell	Unsw Mem %lymphocyte
ebi-a-GCST90001432	finngen_R9_OSTEON_DRUGS	ebi-a-GCST90001432	Osteonecrosis due to drugs	Weighted median	13	0.0119213	0.0222085	1.01199	0.968887	1.05702	0.591412	Relative count	B cell	Unsw Mem %lymphocyte
ebi-a-GCST90001432	finngen_R9_OSTEON_DRUGS	ebi-a-GCST90001432	Osteonecrosis due to drugs	Simple mode	13	-0.0260976	0.0388971	0.97424	0.902726	1.05142	0.514965	Relative count	B cell	Unsw Mem %lymphocyte
ebi-a-GCST90001432	finngen_R9_OSTEON_DRUGS	ebi-a-GCST90001432	Osteonecrosis due to drugs	Weighted mode	13	0.0167229	0.0240187	1.01686	0.970102	1.06588	0.499538	Relative count	B cell	Unsw Mem %lymphocyte
ebi-a-GCST90001432	finngen_R9_OSTEON_DRUGS	ebi-a-GCST90001432	Osteonecrosis due to drugs	Inverse variance weighted	13	-0.00622147	0.0160234	0.993798	0.963072	1.0255	0.697813	Relative count	B cell	Unsw Mem %lymphocyte
ebi-a-GCST90001433	finngen_R9_OSTEON_DRUGS	ebi-a-GCST90001433	Osteonecrosis due to drugs	MR Egger	13	0.023682	0.0321863	1.02396	0.961363	1.09064	0.477261	Relative count	B cell	IgD- CD27- %lymphocyte
ebi-a-GCST90001433	finngen_R9_OSTEON_DRUGS	ebi-a-GCST90001433	Osteonecrosis due to drugs	Weighted median	13	0.0119014	0.021965	1.01197	0.96933	1.05649	0.587932	Relative count	B cell	IgD- CD27- %lymphocyte
ebi-a-GCST90001433	finngen_R9_OSTEON_DRUGS	ebi-a-GCST90001433	Osteonecrosis due to drugs	Simple mode	13	0.00636526	0.0302693	1.00639	0.948416	1.0679	0.836971	Relative count	B cell	IgD- CD27- %lymphocyte
ebi-a-GCST90001433	finngen_R9_OSTEON_DRUGS	ebi-a-GCST90001433	Osteonecrosis due to drugs	Weighted mode	13	0.0154665	0.0233703	1.01559	0.970116	1.06319	0.520603	Relative count	B cell	IgD- CD27- %lymphocyte
ebi-a-GCST90001433	finngen_R9_OSTEON_DRUGS	ebi-a-GCST90001433	Osteonecrosis due to drugs	Inverse variance weighted	13	-0.00381681	0.0158521	0.99619	0.965715	1.02763	0.809728	Relative count	B cell	IgD- CD27- %lymphocyte
ebi-a-GCST90001434	finngen_R9_OSTEON_DRUGS	ebi-a-GCST90001434	Osteonecrosis due to drugs	MR Egger	13	0.0534411	0.037145	1.05489	0.980823	1.13456	0.178071	Relative count	B cell	Sw mem %lymphocyte
ebi-a-GCST90001434	finngen_R9_OSTEON_DRUGS	ebi-a-GCST90001434	Osteonecrosis due to drugs	Weighted median	13	0.0281854	0.0233185	1.02859	0.982634	1.07669	0.226773	Relative count	B cell	Sw mem %lymphocyte
ebi-a-GCST90001434	finngen_R9_OSTEON_DRUGS	ebi-a-GCST90001434	Osteonecrosis due to drugs	Simple mode	13	0.0243567	0.0332247	1.02466	0.960056	1.0936	0.477582	Relative count	B cell	Sw mem %lymphocyte
ebi-a-GCST90001434	finngen_R9_OSTEON_DRUGS	ebi-a-GCST90001434	Osteonecrosis due to drugs	Weighted mode	13	0.029089	0.0237015	1.02952	0.982784	1.07847	0.243241	Relative count	B cell	Sw mem %lymphocyte
ebi-a-GCST90001434	finngen_R9_OSTEON_DRUGS	ebi-a-GCST90001434	Osteonecrosis due to drugs	Inverse variance weighted	13	-0.00291978	0.0197903	0.997084	0.959149	1.03652	0.882709	Relative count	B cell	Sw mem %lymphocyte
ebi-a-GCST90001435	finngen_R9_OSTEON_DRUGS	ebi-a-GCST90001435	Osteonecrosis due to drugs	MR Egger	13	0.00434893	0.0345634	1.00436	0.938572	1.07476	0.902141	Relative count	B cell	PB/PC %lymphocyte
ebi-a-GCST90001435	finngen_R9_OSTEON_DRUGS	ebi-a-GCST90001435	Osteonecrosis due to drugs	Weighted median	13	-0.00803616	0.0222041	0.991996	0.94975	1.03612	0.71741	Relative count	B cell	PB/PC %lymphocyte
ebi-a-GCST90001435	finngen_R9_OSTEON_DRUGS	ebi-a-GCST90001435	Osteonecrosis due to drugs	Simple mode	13	0.000661237	0.0398754	1.00066	0.925432	1.08201	0.987042	Relative count	B cell	PB/PC %lymphocyte
ebi-a-GCST90001435	finngen_R9_OSTEON_DRUGS	ebi-a-GCST90001435	Osteonecrosis due to drugs	Weighted mode	13	-0.00523675	0.0250523	0.994777	0.947111	1.04484	0.837929	Relative count	B cell	PB/PC %lymphocyte
ebi-a-GCST90001435	finngen_R9_OSTEON_DRUGS	ebi-a-GCST90001435	Osteonecrosis due to drugs	Inverse variance weighted	13	-0.0072439	0.0164116	0.992782	0.961356	1.02524	0.658931	Relative count	B cell	PB/PC %lymphocyte
ebi-a-GCST90001436	finngen_R9_OSTEON_DRUGS	ebi-a-GCST90001436	Osteonecrosis due to drugs	MR Egger	13	0.0383387	0.0317603	1.03908	0.976372	1.10582	0.2527	Relative count	B cell	Memory B cell %lymphocyte
ebi-a-GCST90001436	finngen_R9_OSTEON_DRUGS	ebi-a-GCST90001436	Osteonecrosis due to drugs	Weighted median	13	0.0131367	0.0212401	1.01322	0.971908	1.05629	0.536256	Relative count	B cell	Memory B cell %lymphocyte
ebi-a-GCST90001436	finngen_R9_OSTEON_DRUGS	ebi-a-GCST90001436	Osteonecrosis due to drugs	Simple mode	13	-0.00801772	0.0362642	0.992014	0.923952	1.06509	0.828738	Relative count	B cell	Memory B cell %lymphocyte
ebi-a-GCST90001436	finngen_R9_OSTEON_DRUGS	ebi-a-GCST90001436	Osteonecrosis due to drugs	Weighted mode	13	0.0148868	0.023758	1.015	0.968818	1.06338	0.542656	Relative count	B cell	Memory B cell %lymphocyte
ebi-a-GCST90001436	finngen_R9_OSTEON_DRUGS	ebi-a-GCST90001436	Osteonecrosis due to drugs	Inverse variance weighted	13	-0.00940939	0.0156447	0.990635	0.960719	1.02148	0.547545	Relative count	B cell	Memory B cell %lymphocyte
ebi-a-GCST90001437	finngen_R9_OSTEON_DRUGS	ebi-a-GCST90001437	Osteonecrosis due to drugs	MR Egger	13	0.0188411	0.0323034	1.01902	0.956501	1.08562	0.571486	Relative count	B cell	Naive-mature B cell %lymphocyte
ebi-a-GCST90001437	finngen_R9_OSTEON_DRUGS	ebi-a-GCST90001437	Osteonecrosis due to drugs	Weighted median	13	-0.00318147	0.0235157	0.996824	0.951922	1.04384	0.892382	Relative count	B cell	Naive-mature B cell %lymphocyte
ebi-a-GCST90001437	finngen_R9_OSTEON_DRUGS	ebi-a-GCST90001437	Osteonecrosis due to drugs	Simple mode	13	0.0160627	0.0357897	1.01619	0.947352	1.09004	0.661567	Relative count	B cell	Naive-mature B cell %lymphocyte
ebi-a-GCST90001437	finngen_R9_OSTEON_DRUGS	ebi-a-GCST90001437	Osteonecrosis due to drugs	Weighted mode	13	-0.000422322	0.0227501	0.999578	0.955986	1.04516	0.985494	Relative count	B cell	Naive-mature B cell %lymphocyte
ebi-a-GCST90001437	finngen_R9_OSTEON_DRUGS	ebi-a-GCST90001437	Osteonecrosis due to drugs	Inverse variance weighted	13	0.0111848	0.015844	1.01125	0.980327	1.04314	0.480231	Relative count	B cell	Naive-mature B cell %lymphocyte
ebi-a-GCST90001438	finngen_R9_OSTEON_DRUGS	ebi-a-GCST90001438	Osteonecrosis due to drugs	MR Egger	13	0.0398318	0.0372247	1.04064	0.967414	1.1194	0.307521	Absolute count	B cell	IgD- CD38dim AC
ebi-a-GCST90001438	finngen_R9_OSTEON_DRUGS	ebi-a-GCST90001438	Osteonecrosis due to drugs	Weighted median	13	0.0397146	0.022304	1.04051	0.996007	1.08701	0.0749764	Absolute count	B cell	IgD- CD38dim AC
ebi-a-GCST90001438	finngen_R9_OSTEON_DRUGS	ebi-a-GCST90001438	Osteonecrosis due to drugs	Simple mode	13	0.0407574	0.0360047	1.0416	0.970628	1.11776	0.279747	Absolute count	B cell	IgD- CD38dim AC
ebi-a-GCST90001438	finngen_R9_OSTEON_DRUGS	ebi-a-GCST90001438	Osteonecrosis due to drugs	Weighted mode	13	0.0407574	0.0238155	1.0416	0.994097	1.09137	0.11271	Absolute count	B cell	IgD- CD38dim AC
ebi-a-GCST90001438	finngen_R9_OSTEON_DRUGS	ebi-a-GCST90001438	Osteonecrosis due to drugs	Inverse variance weighted	13	0.00688728	0.0183624	1.00691	0.971316	1.04381	0.707605	Absolute count	B cell	IgD- CD38dim AC
ebi-a-GCST90001439	finngen_R9_OSTEON_DRUGS	ebi-a-GCST90001439	Osteonecrosis due to drugs	MR Egger	13	0.0449736	0.0319386	1.046	0.982528	1.11357	0.186723	Relative count	B cell	IgD+ CD24+ %lymphocyte
ebi-a-GCST90001439	finngen_R9_OSTEON_DRUGS	ebi-a-GCST90001439	Osteonecrosis due to drugs	Weighted median	13	0.0145761	0.0217467	1.01468	0.972342	1.05887	0.502688	Relative count	B cell	IgD+ CD24+ %lymphocyte
ebi-a-GCST90001439	finngen_R9_OSTEON_DRUGS	ebi-a-GCST90001439	Osteonecrosis due to drugs	Simple mode	13	-0.0368286	0.0420613	0.963841	0.887569	1.04667	0.398438	Relative count	B cell	IgD+ CD24+ %lymphocyte
ebi-a-GCST90001439	finngen_R9_OSTEON_DRUGS	ebi-a-GCST90001439	Osteonecrosis due to drugs	Weighted mode	13	0.0139693	0.024743	1.01407	0.966062	1.06446	0.582761	Relative count	B cell	IgD+ CD24+ %lymphocyte
ebi-a-GCST90001439	finngen_R9_OSTEON_DRUGS	ebi-a-GCST90001439	Osteonecrosis due to drugs	Inverse variance weighted	13	-0.0123502	0.0166779	0.987726	0.95596	1.02055	0.458987	Relative count	B cell	IgD+ CD24+ %lymphocyte
ebi-a-GCST90001440	finngen_R9_OSTEON_DRUGS	ebi-a-GCST90001440	Osteonecrosis due to drugs	MR Egger	13	0.0969508	0.0397482	1.10181	1.01923	1.19108	0.0328738	Relative count	B cell	IgD- CD24- %lymphocyte
ebi-a-GCST90001440	finngen_R9_OSTEON_DRUGS	ebi-a-GCST90001440	Osteonecrosis due to drugs	Weighted median	13	0.0322464	0.0243651	1.03277	0.98461	1.08329	0.18568	Relative count	B cell	IgD- CD24- %lymphocyte
ebi-a-GCST90001440	finngen_R9_OSTEON_DRUGS	ebi-a-GCST90001440	Osteonecrosis due to drugs	Simple mode	13	0.0189899	0.0420074	1.01917	0.93862	1.10664	0.659288	Relative count	B cell	IgD- CD24- %lymphocyte
ebi-a-GCST90001440	finngen_R9_OSTEON_DRUGS	ebi-a-GCST90001440	Osteonecrosis due to drugs	Weighted mode	13	0.0444525	0.0244716	1.04546	0.996494	1.09682	0.0943407	Relative count	B cell	IgD- CD24- %lymphocyte
ebi-a-GCST90001440	finngen_R9_OSTEON_DRUGS	ebi-a-GCST90001440	Osteonecrosis due to drugs	Inverse variance weighted	13	0.00608474	0.0239145	1.0061	0.960033	1.05438	0.799158	Relative count	B cell	IgD- CD24- %lymphocyte
ebi-a-GCST90001441	finngen_R9_OSTEON_DRUGS	ebi-a-GCST90001441	Osteonecrosis due to drugs	MR Egger	13	0.0117975	0.0338915	1.01187	0.946836	1.08137	0.734337	Relative count	B cell	IgD+ CD24- %lymphocyte
ebi-a-GCST90001441	finngen_R9_OSTEON_DRUGS	ebi-a-GCST90001441	Osteonecrosis due to drugs	Weighted median	13	-0.00752647	0.0224258	0.992502	0.949822	1.0371	0.73716	Relative count	B cell	IgD+ CD24- %lymphocyte
ebi-a-GCST90001441	finngen_R9_OSTEON_DRUGS	ebi-a-GCST90001441	Osteonecrosis due to drugs	Simple mode	13	0.00191922	0.0399705	1.00192	0.926424	1.08357	0.962494	Relative count	B cell	IgD+ CD24- %lymphocyte
ebi-a-GCST90001441	finngen_R9_OSTEON_DRUGS	ebi-a-GCST90001441	Osteonecrosis due to drugs	Weighted mode	13	-0.0106893	0.0246949	0.989368	0.942621	1.03843	0.672799	Relative count	B cell	IgD+ CD24- %lymphocyte
ebi-a-GCST90001441	finngen_R9_OSTEON_DRUGS	ebi-a-GCST90001441	Osteonecrosis due to drugs	Inverse variance weighted	13	0.00810403	0.0159938	1.00814	0.977024	1.04024	0.612367	Relative count	B cell	IgD+ CD24- %lymphocyte
ebi-a-GCST90001442	finngen_R9_OSTEON_DRUGS	ebi-a-GCST90001442	Osteonecrosis due to drugs	MR Egger	13	0.057869	0.0316506	1.05958	0.995842	1.12739	0.0947144	Relative count	B cell	CD24+ CD27+ %lymphocyte
ebi-a-GCST90001442	finngen_R9_OSTEON_DRUGS	ebi-a-GCST90001442	Osteonecrosis due to drugs	Weighted median	13	-0.00865226	0.0227091	0.991385	0.948226	1.03651	0.7032	Relative count	B cell	CD24+ CD27+ %lymphocyte
ebi-a-GCST90001442	finngen_R9_OSTEON_DRUGS	ebi-a-GCST90001442	Osteonecrosis due to drugs	Simple mode	13	-0.0134695	0.0362927	0.986621	0.918877	1.05936	0.717006	Relative count	B cell	CD24+ CD27+ %lymphocyte
ebi-a-GCST90001442	finngen_R9_OSTEON_DRUGS	ebi-a-GCST90001442	Osteonecrosis due to drugs	Weighted mode	13	0.0388482	0.0221466	1.03961	0.995451	1.08573	0.104884	Relative count	B cell	CD24+ CD27+ %lymphocyte
ebi-a-GCST90001442	finngen_R9_OSTEON_DRUGS	ebi-a-GCST90001442	Osteonecrosis due to drugs	Inverse variance weighted	13	-0.00202011	0.0164838	0.997982	0.966254	1.03075	0.902463	Relative count	B cell	CD24+ CD27+ %lymphocyte
ebi-a-GCST90001443	finngen_R9_OSTEON_DRUGS	ebi-a-GCST90001443	Osteonecrosis due to drugs	MR Egger	13	0.0622815	0.0346351	1.06426	0.994412	1.13902	0.0996113	Relative count	B cell	CD20- %lymphocyte
ebi-a-GCST90001443	finngen_R9_OSTEON_DRUGS	ebi-a-GCST90001443	Osteonecrosis due to drugs	Weighted median	13	0.0176178	0.0224207	1.01777	0.974017	1.0635	0.431996	Relative count	B cell	CD20- %lymphocyte
ebi-a-GCST90001443	finngen_R9_OSTEON_DRUGS	ebi-a-GCST90001443	Osteonecrosis due to drugs	Simple mode	13	0.0135959	0.0421801	1.01369	0.933255	1.10106	0.752749	Relative count	B cell	CD20- %lymphocyte
ebi-a-GCST90001443	finngen_R9_OSTEON_DRUGS	ebi-a-GCST90001443	Osteonecrosis due to drugs	Weighted mode	13	0.0329058	0.0248711	1.03345	0.984283	1.08508	0.210475	Relative count	B cell	CD20- %lymphocyte
ebi-a-GCST90001443	finngen_R9_OSTEON_DRUGS	ebi-a-GCST90001443	Osteonecrosis due to drugs	Inverse variance weighted	13	0.00040259	0.0192178	1.0004	0.963422	1.0388	0.983286	Relative count	B cell	CD20- %lymphocyte
ebi-a-GCST90001444	finngen_R9_OSTEON_DRUGS	ebi-a-GCST90001444	Osteonecrosis due to drugs	Inverse variance weighted	13	0.0322172	0.0153928	1.03274	1.00205	1.06437	0.0363485	Relative count	B cell	CD20- CD38- %lymphocyte
ebi-a-GCST90001444	finngen_R9_OSTEON_DRUGS	ebi-a-GCST90001444	Osteonecrosis due to drugs	MR Egger	13	0.0507919	0.0312343	1.0521	0.989627	1.11853	0.132197	Relative count	B cell	CD20- CD38- %lymphocyte
ebi-a-GCST90001444	finngen_R9_OSTEON_DRUGS	ebi-a-GCST90001444	Osteonecrosis due to drugs	Weighted median	13	0.0309276	0.0214376	1.03141	0.988971	1.07567	0.149111	Relative count	B cell	CD20- CD38- %lymphocyte
ebi-a-GCST90001444	finngen_R9_OSTEON_DRUGS	ebi-a-GCST90001444	Osteonecrosis due to drugs	Simple mode	13	0.00379554	0.0386125	1.0038	0.930638	1.08272	0.923318	Relative count	B cell	CD20- CD38- %lymphocyte
ebi-a-GCST90001444	finngen_R9_OSTEON_DRUGS	ebi-a-GCST90001444	Osteonecrosis due to drugs	Weighted mode	13	0.0573821	0.0278436	1.05906	1.00281	1.11846	0.0616756	Relative count	B cell	CD20- CD38- %lymphocyte
ebi-a-GCST90001445	finngen_R9_OSTEON_DRUGS	ebi-a-GCST90001445	Osteonecrosis due to drugs	MR Egger	13	0.0445473	0.0404357	1.04555	0.965889	1.13179	0.294122	Relative count	B cell	IgD- CD38- %B cell
ebi-a-GCST90001445	finngen_R9_OSTEON_DRUGS	ebi-a-GCST90001445	Osteonecrosis due to drugs	Weighted median	13	0.00840678	0.0242434	1.00844	0.961645	1.05752	0.728768	Relative count	B cell	IgD- CD38- %B cell
ebi-a-GCST90001445	finngen_R9_OSTEON_DRUGS	ebi-a-GCST90001445	Osteonecrosis due to drugs	Simple mode	13	-0.00970301	0.0392132	0.990344	0.91708	1.06946	0.808749	Relative count	B cell	IgD- CD38- %B cell
ebi-a-GCST90001445	finngen_R9_OSTEON_DRUGS	ebi-a-GCST90001445	Osteonecrosis due to drugs	Weighted mode	13	0.022599	0.0267857	1.02286	0.970542	1.07799	0.415342	Relative count	B cell	IgD- CD38- %B cell
ebi-a-GCST90001445	finngen_R9_OSTEON_DRUGS	ebi-a-GCST90001445	Osteonecrosis due to drugs	Inverse variance weighted	13	-0.000141485	0.0204202	0.999859	0.960631	1.04069	0.994472	Relative count	B cell	IgD- CD38- %B cell
ebi-a-GCST90001446	finngen_R9_OSTEON_DRUGS	ebi-a-GCST90001446	Osteonecrosis due to drugs	MR Egger	13	0.0755412	0.0375185	1.07847	1.00201	1.16076	0.069191	Absolute count	B cell	IgD- CD38- AC
ebi-a-GCST90001446	finngen_R9_OSTEON_DRUGS	ebi-a-GCST90001446	Osteonecrosis due to drugs	Weighted median	13	0.0355652	0.0228103	1.03621	0.990899	1.08358	0.118956	Absolute count	B cell	IgD- CD38- AC
ebi-a-GCST90001446	finngen_R9_OSTEON_DRUGS	ebi-a-GCST90001446	Osteonecrosis due to drugs	Simple mode	13	0.0256724	0.0307949	1.026	0.965909	1.08984	0.420758	Absolute count	B cell	IgD- CD38- AC
ebi-a-GCST90001446	finngen_R9_OSTEON_DRUGS	ebi-a-GCST90001446	Osteonecrosis due to drugs	Weighted mode	13	0.039951	0.0228258	1.04076	0.995224	1.08838	0.105574	Absolute count	B cell	IgD- CD38- AC
ebi-a-GCST90001446	finngen_R9_OSTEON_DRUGS	ebi-a-GCST90001446	Osteonecrosis due to drugs	Inverse variance weighted	13	0.0175369	0.0200749	1.01769	0.978426	1.05853	0.382351	Absolute count	B cell	IgD- CD38- AC
ebi-a-GCST90001447	finngen_R9_OSTEON_DRUGS	ebi-a-GCST90001447	Osteonecrosis due to drugs	MR Egger	13	-0.0332558	0.0312039	0.967291	0.909905	1.0283	0.309366	Relative count	B cell	IgD+ CD38br %B cell
ebi-a-GCST90001447	finngen_R9_OSTEON_DRUGS	ebi-a-GCST90001447	Osteonecrosis due to drugs	Weighted median	13	-0.0259214	0.0222233	0.974412	0.93288	1.01779	0.243451	Relative count	B cell	IgD+ CD38br %B cell
ebi-a-GCST90001447	finngen_R9_OSTEON_DRUGS	ebi-a-GCST90001447	Osteonecrosis due to drugs	Simple mode	13	-0.00555862	0.0324742	0.994457	0.933133	1.05981	0.866942	Relative count	B cell	IgD+ CD38br %B cell
ebi-a-GCST90001447	finngen_R9_OSTEON_DRUGS	ebi-a-GCST90001447	Osteonecrosis due to drugs	Weighted mode	13	-0.02607	0.0229497	0.974267	0.931414	1.01909	0.278149	Relative count	B cell	IgD+ CD38br %B cell
ebi-a-GCST90001447	finngen_R9_OSTEON_DRUGS	ebi-a-GCST90001447	Osteonecrosis due to drugs	Inverse variance weighted	13	-0.0181139	0.0153741	0.982049	0.952898	1.01209	0.238711	Relative count	B cell	IgD+ CD38br %B cell
ebi-a-GCST90001448	finngen_R9_OSTEON_DRUGS	ebi-a-GCST90001448	Osteonecrosis due to drugs	Inverse variance weighted	13	0.0320639	0.0175427	1.03258	0.997683	1.06871	0.0675854	Absolute count	cDC	CD11c+ monocyte AC
ebi-a-GCST90001448	finngen_R9_OSTEON_DRUGS	ebi-a-GCST90001448	Osteonecrosis due to drugs	MR Egger	13	0.0242469	0.0371296	1.02454	0.952632	1.10188	0.527147	Absolute count	cDC	CD11c+ monocyte AC
ebi-a-GCST90001448	finngen_R9_OSTEON_DRUGS	ebi-a-GCST90001448	Osteonecrosis due to drugs	Weighted median	13	0.0304707	0.0247692	1.03094	0.982085	1.08222	0.218628	Absolute count	cDC	CD11c+ monocyte AC
ebi-a-GCST90001448	finngen_R9_OSTEON_DRUGS	ebi-a-GCST90001448	Osteonecrosis due to drugs	Simple mode	13	0.0199678	0.0324245	1.02017	0.957352	1.08711	0.549514	Absolute count	cDC	CD11c+ monocyte AC
ebi-a-GCST90001448	finngen_R9_OSTEON_DRUGS	ebi-a-GCST90001448	Osteonecrosis due to drugs	Weighted mode	13	0.0297482	0.0255704	1.0302	0.979836	1.08314	0.267285	Absolute count	cDC	CD11c+ monocyte AC
ebi-a-GCST90001449	finngen_R9_OSTEON_DRUGS	ebi-a-GCST90001449	Osteonecrosis due to drugs	MR Egger	13	-0.000788363	0.0477999	0.999212	0.909849	1.09735	0.987136	Relative count	cDC	CD11c+ monocyte %monocyte
ebi-a-GCST90001449	finngen_R9_OSTEON_DRUGS	ebi-a-GCST90001449	Osteonecrosis due to drugs	Weighted median	13	0.0241392	0.0251243	1.02443	0.975208	1.07614	0.336657	Relative count	cDC	CD11c+ monocyte %monocyte
ebi-a-GCST90001449	finngen_R9_OSTEON_DRUGS	ebi-a-GCST90001449	Osteonecrosis due to drugs	Simple mode	13	0.0501547	0.0405356	1.05143	0.97113	1.13838	0.239642	Relative count	cDC	CD11c+ monocyte %monocyte
ebi-a-GCST90001449	finngen_R9_OSTEON_DRUGS	ebi-a-GCST90001449	Osteonecrosis due to drugs	Weighted mode	13	0.0286634	0.0256843	1.02908	0.978555	1.08221	0.286277	Relative count	cDC	CD11c+ monocyte %monocyte
ebi-a-GCST90001449	finngen_R9_OSTEON_DRUGS	ebi-a-GCST90001449	Osteonecrosis due to drugs	Inverse variance weighted	13	0.023058	0.0228542	1.02333	0.978498	1.07021	0.313014	Relative count	cDC	CD11c+ monocyte %monocyte
ebi-a-GCST90001450	finngen_R9_OSTEON_DRUGS	ebi-a-GCST90001450	Osteonecrosis due to drugs	Inverse variance weighted	13	0.0321504	0.019754	1.03267	0.993454	1.07344	0.103622	Absolute count	cDC	CD62L- monocyte AC
ebi-a-GCST90001450	finngen_R9_OSTEON_DRUGS	ebi-a-GCST90001450	Osteonecrosis due to drugs	MR Egger	13	0.108486	0.0350332	1.11459	1.04062	1.19381	0.0101645	Absolute count	cDC	CD62L- monocyte AC
ebi-a-GCST90001450	finngen_R9_OSTEON_DRUGS	ebi-a-GCST90001450	Osteonecrosis due to drugs	Weighted median	13	0.0385662	0.0255277	1.03932	0.988597	1.09264	0.130849	Absolute count	cDC	CD62L- monocyte AC
ebi-a-GCST90001450	finngen_R9_OSTEON_DRUGS	ebi-a-GCST90001450	Osteonecrosis due to drugs	Simple mode	13	0.00333974	0.0446353	1.00335	0.919298	1.09508	0.941589	Absolute count	cDC	CD62L- monocyte AC
ebi-a-GCST90001450	finngen_R9_OSTEON_DRUGS	ebi-a-GCST90001450	Osteonecrosis due to drugs	Weighted mode	13	0.0391352	0.0284115	1.03991	0.983585	1.09946	0.193524	Absolute count	cDC	CD62L- monocyte AC
ebi-a-GCST90001451	finngen_R9_OSTEON_DRUGS	ebi-a-GCST90001451	Osteonecrosis due to drugs	MR Egger	13	0.106986	0.0420664	1.11292	1.02484	1.20857	0.0273211	Relative count	cDC	CD62L- monocyte %monocyte
ebi-a-GCST90001451	finngen_R9_OSTEON_DRUGS	ebi-a-GCST90001451	Osteonecrosis due to drugs	Weighted median	13	0.0383227	0.027192	1.03907	0.985138	1.09595	0.158735	Relative count	cDC	CD62L- monocyte %monocyte
ebi-a-GCST90001451	finngen_R9_OSTEON_DRUGS	ebi-a-GCST90001451	Osteonecrosis due to drugs	Simple mode	13	0.0707157	0.0470455	1.07328	0.978736	1.17695	0.158658	Relative count	cDC	CD62L- monocyte %monocyte
ebi-a-GCST90001451	finngen_R9_OSTEON_DRUGS	ebi-a-GCST90001451	Osteonecrosis due to drugs	Weighted mode	13	0.0368151	0.028223	1.0375	0.981668	1.09651	0.216549	Relative count	cDC	CD62L- monocyte %monocyte
ebi-a-GCST90001451	finngen_R9_OSTEON_DRUGS	ebi-a-GCST90001451	Osteonecrosis due to drugs	Inverse variance weighted	13	0.0244021	0.0239696	1.0247	0.977675	1.07399	0.308658	Relative count	cDC	CD62L- monocyte %monocyte
ebi-a-GCST90001452	finngen_R9_OSTEON_DRUGS	ebi-a-GCST90001452	Osteonecrosis due to drugs	Inverse variance weighted	13	0.0315933	0.0177782	1.0321	0.996753	1.0687	0.0755551	Absolute count	cDC	CD11c+ CD62L- monocyte AC
ebi-a-GCST90001452	finngen_R9_OSTEON_DRUGS	ebi-a-GCST90001452	Osteonecrosis due to drugs	MR Egger	13	0.0481376	0.0372859	1.04932	0.975366	1.12887	0.223163	Absolute count	cDC	CD11c+ CD62L- monocyte AC
ebi-a-GCST90001452	finngen_R9_OSTEON_DRUGS	ebi-a-GCST90001452	Osteonecrosis due to drugs	Weighted median	13	0.0321748	0.0226548	1.0327	0.987846	1.07959	0.155545	Absolute count	cDC	CD11c+ CD62L- monocyte AC
ebi-a-GCST90001452	finngen_R9_OSTEON_DRUGS	ebi-a-GCST90001452	Osteonecrosis due to drugs	Simple mode	13	0.0173588	0.0325979	1.01751	0.954533	1.08464	0.604092	Absolute count	cDC	CD11c+ CD62L- monocyte AC
ebi-a-GCST90001452	finngen_R9_OSTEON_DRUGS	ebi-a-GCST90001452	Osteonecrosis due to drugs	Weighted mode	13	0.0302373	0.0249065	1.0307	0.981592	1.08226	0.248088	Absolute count	cDC	CD11c+ CD62L- monocyte AC
ebi-a-GCST90001453	finngen_R9_OSTEON_DRUGS	ebi-a-GCST90001453	Osteonecrosis due to drugs	MR Egger	13	0.0273493	0.048744	1.02773	0.934084	1.13076	0.585991	Relative count	cDC	CD11c+ CD62L- monocyte %monocyte
ebi-a-GCST90001453	finngen_R9_OSTEON_DRUGS	ebi-a-GCST90001453	Osteonecrosis due to drugs	Weighted median	13	0.0277434	0.0252427	1.02813	0.978502	1.08028	0.271738	Relative count	cDC	CD11c+ CD62L- monocyte %monocyte
ebi-a-GCST90001453	finngen_R9_OSTEON_DRUGS	ebi-a-GCST90001453	Osteonecrosis due to drugs	Simple mode	13	0.0313165	0.0376853	1.03181	0.958346	1.11091	0.4222	Relative count	cDC	CD11c+ CD62L- monocyte %monocyte
ebi-a-GCST90001453	finngen_R9_OSTEON_DRUGS	ebi-a-GCST90001453	Osteonecrosis due to drugs	Weighted mode	13	0.029052	0.0247497	1.02948	0.980731	1.08065	0.263234	Relative count	cDC	CD11c+ CD62L- monocyte %monocyte
ebi-a-GCST90001453	finngen_R9_OSTEON_DRUGS	ebi-a-GCST90001453	Osteonecrosis due to drugs	Inverse variance weighted	13	0.0195929	0.0230043	1.01979	0.974827	1.06682	0.394377	Relative count	cDC	CD11c+ CD62L- monocyte %monocyte
ebi-a-GCST90001454	finngen_R9_OSTEON_DRUGS	ebi-a-GCST90001454	Osteonecrosis due to drugs	MR Egger	13	0.0395458	0.0338628	1.04034	0.973531	1.11173	0.267567	Absolute count	cDC	CD62L- HLA DR++ monocyte AC
ebi-a-GCST90001454	finngen_R9_OSTEON_DRUGS	ebi-a-GCST90001454	Osteonecrosis due to drugs	Weighted median	13	0.015495	0.023736	1.01562	0.969449	1.06398	0.513882	Absolute count	cDC	CD62L- HLA DR++ monocyte AC
ebi-a-GCST90001454	finngen_R9_OSTEON_DRUGS	ebi-a-GCST90001454	Osteonecrosis due to drugs	Simple mode	13	0.00576878	0.0339374	1.00579	0.94106	1.07496	0.867856	Absolute count	cDC	CD62L- HLA DR++ monocyte AC
ebi-a-GCST90001454	finngen_R9_OSTEON_DRUGS	ebi-a-GCST90001454	Osteonecrosis due to drugs	Weighted mode	13	0.0169692	0.0232799	1.01711	0.971747	1.0646	0.480035	Absolute count	cDC	CD62L- HLA DR++ monocyte AC
ebi-a-GCST90001454	finngen_R9_OSTEON_DRUGS	ebi-a-GCST90001454	Osteonecrosis due to drugs	Inverse variance weighted	13	0.0163182	0.0166668	1.01645	0.983784	1.0502	0.327538	Absolute count	cDC	CD62L- HLA DR++ monocyte AC
ebi-a-GCST90001455	finngen_R9_OSTEON_DRUGS	ebi-a-GCST90001455	Osteonecrosis due to drugs	MR Egger	13	0.0172857	0.0345554	1.01744	0.950808	1.08873	0.626768	Relative count	cDC	CD62L- HLA DR++ monocyte %monocyte
ebi-a-GCST90001455	finngen_R9_OSTEON_DRUGS	ebi-a-GCST90001455	Osteonecrosis due to drugs	Weighted median	13	0.0068363	0.025001	1.00686	0.958711	1.05743	0.784514	Relative count	cDC	CD62L- HLA DR++ monocyte %monocyte
ebi-a-GCST90001455	finngen_R9_OSTEON_DRUGS	ebi-a-GCST90001455	Osteonecrosis due to drugs	Simple mode	13	0.011027	0.0365782	1.01109	0.941137	1.08624	0.768222	Relative count	cDC	CD62L- HLA DR++ monocyte %monocyte
ebi-a-GCST90001455	finngen_R9_OSTEON_DRUGS	ebi-a-GCST90001455	Osteonecrosis due to drugs	Weighted mode	13	0.00375599	0.0256559	1.00376	0.954536	1.05553	0.886037	Relative count	cDC	CD62L- HLA DR++ monocyte %monocyte
ebi-a-GCST90001455	finngen_R9_OSTEON_DRUGS	ebi-a-GCST90001455	Osteonecrosis due to drugs	Inverse variance weighted	13	0.00255883	0.0170058	1.00256	0.969696	1.03654	0.880395	Relative count	cDC	CD62L- HLA DR++ monocyte %monocyte
ebi-a-GCST90001456	finngen_R9_OSTEON_DRUGS	ebi-a-GCST90001456	Osteonecrosis due to drugs	MR Egger	13	-0.00156048	0.03438	0.998441	0.933378	1.06804	0.964611	Absolute count	cDC	CD11c+ HLA DR++ monocyte AC
ebi-a-GCST90001456	finngen_R9_OSTEON_DRUGS	ebi-a-GCST90001456	Osteonecrosis due to drugs	Weighted median	13	0.0150148	0.0241063	1.01513	0.968281	1.06424	0.533376	Absolute count	cDC	CD11c+ HLA DR++ monocyte AC
ebi-a-GCST90001456	finngen_R9_OSTEON_DRUGS	ebi-a-GCST90001456	Osteonecrosis due to drugs	Simple mode	13	0.0174096	0.0334637	1.01756	0.952963	1.08654	0.61235	Absolute count	cDC	CD11c+ HLA DR++ monocyte AC
ebi-a-GCST90001456	finngen_R9_OSTEON_DRUGS	ebi-a-GCST90001456	Osteonecrosis due to drugs	Weighted mode	13	0.0160524	0.0253927	1.01618	0.966845	1.06804	0.539136	Absolute count	cDC	CD11c+ HLA DR++ monocyte AC
ebi-a-GCST90001456	finngen_R9_OSTEON_DRUGS	ebi-a-GCST90001456	Osteonecrosis due to drugs	Inverse variance weighted	13	0.0208274	0.0169211	1.02105	0.987738	1.05548	0.218378	Absolute count	cDC	CD11c+ HLA DR++ monocyte AC
ebi-a-GCST90001457	finngen_R9_OSTEON_DRUGS	ebi-a-GCST90001457	Osteonecrosis due to drugs	MR Egger	13	-0.0317614	0.0351212	0.968738	0.904296	1.03777	0.385195	Relative count	cDC	CD11c+ HLA DR++ monocyte %monocyte
ebi-a-GCST90001457	finngen_R9_OSTEON_DRUGS	ebi-a-GCST90001457	Osteonecrosis due to drugs	Weighted median	13	0.00286217	0.0253135	1.00287	0.954324	1.05388	0.909976	Relative count	cDC	CD11c+ HLA DR++ monocyte %monocyte
ebi-a-GCST90001457	finngen_R9_OSTEON_DRUGS	ebi-a-GCST90001457	Osteonecrosis due to drugs	Simple mode	13	-0.0139882	0.0397071	0.986109	0.912275	1.06592	0.730734	Relative count	cDC	CD11c+ HLA DR++ monocyte %monocyte
ebi-a-GCST90001457	finngen_R9_OSTEON_DRUGS	ebi-a-GCST90001457	Osteonecrosis due to drugs	Weighted mode	13	0.000559391	0.0256166	1.00056	0.951563	1.05208	0.982937	Relative count	cDC	CD11c+ HLA DR++ monocyte %monocyte
ebi-a-GCST90001457	finngen_R9_OSTEON_DRUGS	ebi-a-GCST90001457	Osteonecrosis due to drugs	Inverse variance weighted	13	0.00791896	0.0177694	1.00795	0.97345	1.04367	0.655848	Relative count	cDC	CD11c+ HLA DR++ monocyte %monocyte
ebi-a-GCST90001458	finngen_R9_OSTEON_DRUGS	ebi-a-GCST90001458	Osteonecrosis due to drugs	MR Egger	13	0.0102722	0.0331714	1.01033	0.946728	1.07819	0.762599	Absolute count	cDC	Myeloid DC AC
ebi-a-GCST90001458	finngen_R9_OSTEON_DRUGS	ebi-a-GCST90001458	Osteonecrosis due to drugs	Weighted median	13	0.013008	0.0236192	1.01309	0.967262	1.0611	0.581813	Absolute count	cDC	Myeloid DC AC
ebi-a-GCST90001458	finngen_R9_OSTEON_DRUGS	ebi-a-GCST90001458	Osteonecrosis due to drugs	Simple mode	13	-0.000839916	0.0368226	0.99916	0.929589	1.07394	0.982177	Absolute count	cDC	Myeloid DC AC
ebi-a-GCST90001458	finngen_R9_OSTEON_DRUGS	ebi-a-GCST90001458	Osteonecrosis due to drugs	Weighted mode	13	0.0162619	0.0241689	1.01639	0.96937	1.0657	0.513797	Absolute count	cDC	Myeloid DC AC
ebi-a-GCST90001458	finngen_R9_OSTEON_DRUGS	ebi-a-GCST90001458	Osteonecrosis due to drugs	Inverse variance weighted	13	0.0127557	0.0161747	1.01284	0.981232	1.04546	0.430333	Absolute count	cDC	Myeloid DC AC
ebi-a-GCST90001459	finngen_R9_OSTEON_DRUGS	ebi-a-GCST90001459	Osteonecrosis due to drugs	MR Egger	13	-0.0548748	0.0331655	0.946604	0.887028	1.01018	0.126233	Relative count	cDC	Myeloid DC %DC
ebi-a-GCST90001459	finngen_R9_OSTEON_DRUGS	ebi-a-GCST90001459	Osteonecrosis due to drugs	Weighted median	13	-0.0364757	0.0229015	0.964181	0.921859	1.00845	0.111223	Relative count	cDC	Myeloid DC %DC
ebi-a-GCST90001459	finngen_R9_OSTEON_DRUGS	ebi-a-GCST90001459	Osteonecrosis due to drugs	Simple mode	13	-0.0321434	0.0356576	0.968368	0.903	1.03847	0.385087	Relative count	cDC	Myeloid DC %DC
ebi-a-GCST90001459	finngen_R9_OSTEON_DRUGS	ebi-a-GCST90001459	Osteonecrosis due to drugs	Weighted mode	13	-0.0396351	0.0263478	0.96114	0.912765	1.01208	0.15836	Relative count	cDC	Myeloid DC %DC
ebi-a-GCST90001459	finngen_R9_OSTEON_DRUGS	ebi-a-GCST90001459	Osteonecrosis due to drugs	Inverse variance weighted	13	-0.00858158	0.0163234	0.991455	0.960237	1.02369	0.599082	Relative count	cDC	Myeloid DC %DC
ebi-a-GCST90001460	finngen_R9_OSTEON_DRUGS	ebi-a-GCST90001460	Osteonecrosis due to drugs	MR Egger	13	0.06412	0.030932	1.06622	1.0035	1.13286	0.0624557	Absolute count	cDC	Plasmacytoid DC AC
ebi-a-GCST90001460	finngen_R9_OSTEON_DRUGS	ebi-a-GCST90001460	Osteonecrosis due to drugs	Weighted median	13	0.0151066	0.0226329	1.01522	0.97117	1.06127	0.504477	Absolute count	cDC	Plasmacytoid DC AC
ebi-a-GCST90001460	finngen_R9_OSTEON_DRUGS	ebi-a-GCST90001460	Osteonecrosis due to drugs	Simple mode	13	-0.0223251	0.0361582	0.977922	0.911016	1.04974	0.548489	Absolute count	cDC	Plasmacytoid DC AC
ebi-a-GCST90001460	finngen_R9_OSTEON_DRUGS	ebi-a-GCST90001460	Osteonecrosis due to drugs	Weighted mode	13	0.0560483	0.0288369	1.05765	0.999528	1.11915	0.0757641	Absolute count	cDC	Plasmacytoid DC AC
ebi-a-GCST90001460	finngen_R9_OSTEON_DRUGS	ebi-a-GCST90001460	Osteonecrosis due to drugs	Inverse variance weighted	13	0.0203534	0.0152279	1.02056	0.990552	1.05148	0.181357	Absolute count	cDC	Plasmacytoid DC AC
ebi-a-GCST90001461	finngen_R9_OSTEON_DRUGS	ebi-a-GCST90001461	Osteonecrosis due to drugs	MR Egger	12	0.0417945	0.033175	1.04268	0.977039	1.11273	0.236342	Absolute count	cDC	DC AC
ebi-a-GCST90001461	finngen_R9_OSTEON_DRUGS	ebi-a-GCST90001461	Osteonecrosis due to drugs	Weighted median	12	0.026486	0.0234469	1.02684	0.980718	1.07513	0.25864	Absolute count	cDC	DC AC
ebi-a-GCST90001461	finngen_R9_OSTEON_DRUGS	ebi-a-GCST90001461	Osteonecrosis due to drugs	Simple mode	12	0.00963257	0.0401523	1.00968	0.933265	1.09235	0.814819	Absolute count	cDC	DC AC
ebi-a-GCST90001461	finngen_R9_OSTEON_DRUGS	ebi-a-GCST90001461	Osteonecrosis due to drugs	Weighted mode	12	0.038762	0.0261487	1.03952	0.987588	1.09419	0.166315	Absolute count	cDC	DC AC
ebi-a-GCST90001461	finngen_R9_OSTEON_DRUGS	ebi-a-GCST90001461	Osteonecrosis due to drugs	Inverse variance weighted	12	0.0143832	0.0165347	1.01449	0.982137	1.0479	0.384366	Absolute count	cDC	DC AC
ebi-a-GCST90001462	finngen_R9_OSTEON_DRUGS	ebi-a-GCST90001462	Osteonecrosis due to drugs	Inverse variance weighted	13	0.0339701	0.0175947	1.03455	0.999485	1.07085	0.0535204	Absolute count	cDC	CD62L- DC AC
ebi-a-GCST90001462	finngen_R9_OSTEON_DRUGS	ebi-a-GCST90001462	Osteonecrosis due to drugs	MR Egger	13	0.0635228	0.0359154	1.06558	0.993152	1.1433	0.104632	Absolute count	cDC	CD62L- DC AC
ebi-a-GCST90001462	finngen_R9_OSTEON_DRUGS	ebi-a-GCST90001462	Osteonecrosis due to drugs	Weighted median	13	0.024408	0.0245163	1.02471	0.976633	1.07515	0.319452	Absolute count	cDC	CD62L- DC AC
ebi-a-GCST90001462	finngen_R9_OSTEON_DRUGS	ebi-a-GCST90001462	Osteonecrosis due to drugs	Simple mode	13	0.0426593	0.0318794	1.04358	0.980371	1.11087	0.205654	Absolute count	cDC	CD62L- DC AC
ebi-a-GCST90001462	finngen_R9_OSTEON_DRUGS	ebi-a-GCST90001462	Osteonecrosis due to drugs	Weighted mode	13	0.0286855	0.0233214	1.0291	0.98312	1.07723	0.242265	Absolute count	cDC	CD62L- DC AC
ebi-a-GCST90001463	finngen_R9_OSTEON_DRUGS	ebi-a-GCST90001463	Osteonecrosis due to drugs	Inverse variance weighted	13	0.0385101	0.021022	1.03926	0.997311	1.08298	0.0669677	Relative count	cDC	CD62L- DC %DC
ebi-a-GCST90001463	finngen_R9_OSTEON_DRUGS	ebi-a-GCST90001463	Osteonecrosis due to drugs	MR Egger	13	0.0562118	0.0441913	1.05782	0.970054	1.15353	0.229603	Relative count	cDC	CD62L- DC %DC
ebi-a-GCST90001463	finngen_R9_OSTEON_DRUGS	ebi-a-GCST90001463	Osteonecrosis due to drugs	Weighted median	13	0.00793936	0.0244882	1.00797	0.960734	1.05753	0.745778	Relative count	cDC	CD62L- DC %DC
ebi-a-GCST90001463	finngen_R9_OSTEON_DRUGS	ebi-a-GCST90001463	Osteonecrosis due to drugs	Simple mode	13	0.0301629	0.0385597	1.03062	0.955602	1.11153	0.449234	Relative count	cDC	CD62L- DC %DC
ebi-a-GCST90001463	finngen_R9_OSTEON_DRUGS	ebi-a-GCST90001463	Osteonecrosis due to drugs	Weighted mode	13	0.00902393	0.0231747	1.00906	0.964256	1.05596	0.703812	Relative count	cDC	CD62L- DC %DC
ebi-a-GCST90001464	finngen_R9_OSTEON_DRUGS	ebi-a-GCST90001464	Osteonecrosis due to drugs	MR Egger	13	0.00371611	0.0337446	1.00372	0.939485	1.07235	0.914294	Absolute count	cDC	CD86+ myeloid DC AC
ebi-a-GCST90001464	finngen_R9_OSTEON_DRUGS	ebi-a-GCST90001464	Osteonecrosis due to drugs	Weighted median	13	0.00541987	0.0230154	1.00543	0.961087	1.05183	0.81383	Absolute count	cDC	CD86+ myeloid DC AC
ebi-a-GCST90001464	finngen_R9_OSTEON_DRUGS	ebi-a-GCST90001464	Osteonecrosis due to drugs	Simple mode	13	0.0267459	0.0350373	1.02711	0.95894	1.10012	0.459996	Absolute count	cDC	CD86+ myeloid DC AC
ebi-a-GCST90001464	finngen_R9_OSTEON_DRUGS	ebi-a-GCST90001464	Osteonecrosis due to drugs	Weighted mode	13	0.00551777	0.0252047	1.00553	0.957066	1.05645	0.830393	Absolute count	cDC	CD86+ myeloid DC AC
ebi-a-GCST90001464	finngen_R9_OSTEON_DRUGS	ebi-a-GCST90001464	Osteonecrosis due to drugs	Inverse variance weighted	13	0.0230482	0.0166082	1.02332	0.990541	1.05717	0.165209	Absolute count	cDC	CD86+ myeloid DC AC
ebi-a-GCST90001465	finngen_R9_OSTEON_DRUGS	ebi-a-GCST90001465	Osteonecrosis due to drugs	MR Egger	13	-0.0125465	0.033755	0.987532	0.924311	1.05508	0.717181	Relative count	cDC	CD86+ myeloid DC %DC
ebi-a-GCST90001465	finngen_R9_OSTEON_DRUGS	ebi-a-GCST90001465	Osteonecrosis due to drugs	Weighted median	13	0.0140985	0.0240719	1.0142	0.967459	1.0632	0.558088	Relative count	cDC	CD86+ myeloid DC %DC
ebi-a-GCST90001465	finngen_R9_OSTEON_DRUGS	ebi-a-GCST90001465	Osteonecrosis due to drugs	Simple mode	13	0.0177613	0.0414338	1.01792	0.938522	1.10403	0.67576	Relative count	cDC	CD86+ myeloid DC %DC
ebi-a-GCST90001465	finngen_R9_OSTEON_DRUGS	ebi-a-GCST90001465	Osteonecrosis due to drugs	Weighted mode	13	-0.00460612	0.0273384	0.995404	0.943471	1.0502	0.869008	Relative count	cDC	CD86+ myeloid DC %DC
ebi-a-GCST90001465	finngen_R9_OSTEON_DRUGS	ebi-a-GCST90001465	Osteonecrosis due to drugs	Inverse variance weighted	13	0.0198548	0.0166134	1.02005	0.987373	1.05382	0.232045	Relative count	cDC	CD86+ myeloid DC %DC
ebi-a-GCST90001466	finngen_R9_OSTEON_DRUGS	ebi-a-GCST90001466	Osteonecrosis due to drugs	MR Egger	13	0.0405929	0.0323874	1.04143	0.977373	1.10968	0.236063	Absolute count	cDC	CD86+ plasmacytoid DC AC
ebi-a-GCST90001466	finngen_R9_OSTEON_DRUGS	ebi-a-GCST90001466	Osteonecrosis due to drugs	Weighted median	13	0.0140912	0.0231059	1.01419	0.969285	1.06118	0.541959	Absolute count	cDC	CD86+ plasmacytoid DC AC
ebi-a-GCST90001466	finngen_R9_OSTEON_DRUGS	ebi-a-GCST90001466	Osteonecrosis due to drugs	Simple mode	13	-0.0346593	0.0429053	0.965934	0.888027	1.05068	0.434921	Absolute count	cDC	CD86+ plasmacytoid DC AC
ebi-a-GCST90001466	finngen_R9_OSTEON_DRUGS	ebi-a-GCST90001466	Osteonecrosis due to drugs	Weighted mode	13	0.0526711	0.0284313	1.05408	0.99695	1.11449	0.0886879	Absolute count	cDC	CD86+ plasmacytoid DC AC
ebi-a-GCST90001466	finngen_R9_OSTEON_DRUGS	ebi-a-GCST90001466	Osteonecrosis due to drugs	Inverse variance weighted	13	0.01797	0.0159377	1.01813	0.98682	1.05044	0.259525	Absolute count	cDC	CD86+ plasmacytoid DC AC
ebi-a-GCST90001467	finngen_R9_OSTEON_DRUGS	ebi-a-GCST90001467	Osteonecrosis due to drugs	MR Egger	13	0.0138295	0.0324376	1.01393	0.951469	1.08048	0.678083	Relative count	cDC	CD86+ plasmacytoid DC %DC
ebi-a-GCST90001467	finngen_R9_OSTEON_DRUGS	ebi-a-GCST90001467	Osteonecrosis due to drugs	Weighted median	13	0.020503	0.022582	1.02071	0.976522	1.06691	0.363912	Relative count	cDC	CD86+ plasmacytoid DC %DC
ebi-a-GCST90001467	finngen_R9_OSTEON_DRUGS	ebi-a-GCST90001467	Osteonecrosis due to drugs	Simple mode	13	0.000224745	0.0318885	1.00022	0.939623	1.06474	0.994492	Relative count	cDC	CD86+ plasmacytoid DC %DC
ebi-a-GCST90001467	finngen_R9_OSTEON_DRUGS	ebi-a-GCST90001467	Osteonecrosis due to drugs	Weighted mode	13	0.0171971	0.0234244	1.01735	0.971694	1.06514	0.476955	Relative count	cDC	CD86+ plasmacytoid DC %DC
ebi-a-GCST90001467	finngen_R9_OSTEON_DRUGS	ebi-a-GCST90001467	Osteonecrosis due to drugs	Inverse variance weighted	13	0.0077718	0.015955	1.0078	0.976774	1.03982	0.626183	Relative count	cDC	CD86+ plasmacytoid DC %DC
ebi-a-GCST90001468	finngen_R9_OSTEON_DRUGS	ebi-a-GCST90001468	Osteonecrosis due to drugs	MR Egger	13	0.0566677	0.0409065	1.0583	0.976765	1.14665	0.193409	Absolute count	cDC	CD62L- myeloid DC AC
ebi-a-GCST90001468	finngen_R9_OSTEON_DRUGS	ebi-a-GCST90001468	Osteonecrosis due to drugs	Weighted median	13	0.013009	0.023714	1.01309	0.967083	1.06129	0.583294	Absolute count	cDC	CD62L- myeloid DC AC
ebi-a-GCST90001468	finngen_R9_OSTEON_DRUGS	ebi-a-GCST90001468	Osteonecrosis due to drugs	Simple mode	13	0.0342081	0.0358075	1.0348	0.964665	1.11003	0.35826	Absolute count	cDC	CD62L- myeloid DC AC
ebi-a-GCST90001468	finngen_R9_OSTEON_DRUGS	ebi-a-GCST90001468	Osteonecrosis due to drugs	Weighted mode	13	0.0146345	0.0257627	1.01474	0.964775	1.0673	0.580474	Absolute count	cDC	CD62L- myeloid DC AC
ebi-a-GCST90001468	finngen_R9_OSTEON_DRUGS	ebi-a-GCST90001468	Osteonecrosis due to drugs	Inverse variance weighted	13	0.0296766	0.0197729	1.03012	0.990963	1.07083	0.133389	Absolute count	cDC	CD62L- myeloid DC AC
ebi-a-GCST90001469	finngen_R9_OSTEON_DRUGS	ebi-a-GCST90001469	Osteonecrosis due to drugs	Inverse variance weighted	13	0.0342283	0.0215411	1.03482	0.99204	1.07945	0.112065	Relative count	cDC	CD62L- myeloid DC %DC
ebi-a-GCST90001469	finngen_R9_OSTEON_DRUGS	ebi-a-GCST90001469	Osteonecrosis due to drugs	MR Egger	13	0.0577039	0.044993	1.0594	0.969978	1.15707	0.226031	Relative count	cDC	CD62L- myeloid DC %DC
ebi-a-GCST90001469	finngen_R9_OSTEON_DRUGS	ebi-a-GCST90001469	Osteonecrosis due to drugs	Weighted median	13	0.0114498	0.0245477	1.01152	0.964	1.06137	0.640909	Relative count	cDC	CD62L- myeloid DC %DC
ebi-a-GCST90001469	finngen_R9_OSTEON_DRUGS	ebi-a-GCST90001469	Osteonecrosis due to drugs	Simple mode	13	0.0608628	0.0443262	1.06275	0.974319	1.15921	0.194845	Relative count	cDC	CD62L- myeloid DC %DC
ebi-a-GCST90001469	finngen_R9_OSTEON_DRUGS	ebi-a-GCST90001469	Osteonecrosis due to drugs	Weighted mode	13	0.00701441	0.023215	1.00704	0.962244	1.05392	0.76771	Relative count	cDC	CD62L- myeloid DC %DC
ebi-a-GCST90001470	finngen_R9_OSTEON_DRUGS	ebi-a-GCST90001470	Osteonecrosis due to drugs	MR Egger	12	0.0465285	0.0371263	1.04763	0.974102	1.1267	0.238626	Absolute count	cDC	CD62L- plasmacytoid DC AC
ebi-a-GCST90001470	finngen_R9_OSTEON_DRUGS	ebi-a-GCST90001470	Osteonecrosis due to drugs	Weighted median	12	0.00802658	0.0232957	1.00806	0.963066	1.05515	0.730431	Absolute count	cDC	CD62L- plasmacytoid DC AC
ebi-a-GCST90001470	finngen_R9_OSTEON_DRUGS	ebi-a-GCST90001470	Osteonecrosis due to drugs	Simple mode	12	0.00534441	0.0309113	1.00536	0.946256	1.06815	0.865874	Absolute count	cDC	CD62L- plasmacytoid DC AC
ebi-a-GCST90001470	finngen_R9_OSTEON_DRUGS	ebi-a-GCST90001470	Osteonecrosis due to drugs	Weighted mode	12	0.00741005	0.0226851	1.00744	0.963625	1.05324	0.750065	Absolute count	cDC	CD62L- plasmacytoid DC AC
ebi-a-GCST90001470	finngen_R9_OSTEON_DRUGS	ebi-a-GCST90001470	Osteonecrosis due to drugs	Inverse variance weighted	12	0.0105446	0.0187027	1.0106	0.974225	1.04833	0.572892	Absolute count	cDC	CD62L- plasmacytoid DC AC
ebi-a-GCST90001471	finngen_R9_OSTEON_DRUGS	ebi-a-GCST90001471	Osteonecrosis due to drugs	MR Egger	13	0.0290171	0.039585	1.02944	0.952591	1.11249	0.478869	Relative count	cDC	CD62L- plasmacytoid DC %DC
ebi-a-GCST90001471	finngen_R9_OSTEON_DRUGS	ebi-a-GCST90001471	Osteonecrosis due to drugs	Weighted median	13	-0.0180383	0.0228829	0.982123	0.939048	1.02717	0.430528	Relative count	cDC	CD62L- plasmacytoid DC %DC
ebi-a-GCST90001471	finngen_R9_OSTEON_DRUGS	ebi-a-GCST90001471	Osteonecrosis due to drugs	Simple mode	13	-0.00371647	0.0347837	0.99629	0.930631	1.06658	0.916677	Relative count	cDC	CD62L- plasmacytoid DC %DC
ebi-a-GCST90001471	finngen_R9_OSTEON_DRUGS	ebi-a-GCST90001471	Osteonecrosis due to drugs	Weighted mode	13	-0.0185694	0.022772	0.981602	0.938753	1.02641	0.430704	Relative count	cDC	CD62L- plasmacytoid DC %DC
ebi-a-GCST90001471	finngen_R9_OSTEON_DRUGS	ebi-a-GCST90001471	Osteonecrosis due to drugs	Inverse variance weighted	13	-0.00107028	0.0192762	0.99893	0.961893	1.03739	0.955722	Relative count	cDC	CD62L- plasmacytoid DC %DC
ebi-a-GCST90001472	finngen_R9_OSTEON_DRUGS	ebi-a-GCST90001472	Osteonecrosis due to drugs	Inverse variance weighted	13	0.0343707	0.0166736	1.03497	1.00169	1.06935	0.039267	Absolute count	cDC	CD62L- CD86+ myeloid DC AC
ebi-a-GCST90001472	finngen_R9_OSTEON_DRUGS	ebi-a-GCST90001472	Osteonecrosis due to drugs	MR Egger	13	0.0473687	0.0350903	1.04851	0.978819	1.12316	0.204168	Absolute count	cDC	CD62L- CD86+ myeloid DC AC
ebi-a-GCST90001472	finngen_R9_OSTEON_DRUGS	ebi-a-GCST90001472	Osteonecrosis due to drugs	Weighted median	13	0.025242	0.0243748	1.02556	0.977719	1.07575	0.300399	Absolute count	cDC	CD62L- CD86+ myeloid DC AC
ebi-a-GCST90001472	finngen_R9_OSTEON_DRUGS	ebi-a-GCST90001472	Osteonecrosis due to drugs	Simple mode	13	0.0291067	0.0343747	1.02953	0.962455	1.10129	0.413704	Absolute count	cDC	CD62L- CD86+ myeloid DC AC
ebi-a-GCST90001472	finngen_R9_OSTEON_DRUGS	ebi-a-GCST90001472	Osteonecrosis due to drugs	Weighted mode	13	0.0183799	0.022753	1.01855	0.974125	1.065	0.434926	Absolute count	cDC	CD62L- CD86+ myeloid DC AC
ebi-a-GCST90001473	finngen_R9_OSTEON_DRUGS	ebi-a-GCST90001473	Osteonecrosis due to drugs	Inverse variance weighted	13	0.0327574	0.0169732	1.0333	0.99949	1.06825	0.0536129	Relative count	cDC	CD62L- CD86+ myeloid DC %DC
ebi-a-GCST90001473	finngen_R9_OSTEON_DRUGS	ebi-a-GCST90001473	Osteonecrosis due to drugs	MR Egger	13	0.0463298	0.0357026	1.04742	0.97663	1.12334	0.220958	Relative count	cDC	CD62L- CD86+ myeloid DC %DC
ebi-a-GCST90001473	finngen_R9_OSTEON_DRUGS	ebi-a-GCST90001473	Osteonecrosis due to drugs	Weighted median	13	0.00276392	0.0239778	1.00277	0.956731	1.05102	0.908231	Relative count	cDC	CD62L- CD86+ myeloid DC %DC
ebi-a-GCST90001473	finngen_R9_OSTEON_DRUGS	ebi-a-GCST90001473	Osteonecrosis due to drugs	Simple mode	13	0.0443645	0.0354719	1.04536	0.975153	1.12063	0.234883	Relative count	cDC	CD62L- CD86+ myeloid DC %DC
ebi-a-GCST90001473	finngen_R9_OSTEON_DRUGS	ebi-a-GCST90001473	Osteonecrosis due to drugs	Weighted mode	13	0.0161607	0.023654	1.01629	0.97025	1.06452	0.507451	Relative count	cDC	CD62L- CD86+ myeloid DC %DC
ebi-a-GCST90001474	finngen_R9_OSTEON_DRUGS	ebi-a-GCST90001474	Osteonecrosis due to drugs	MR Egger	13	0.0348718	0.0324489	1.03549	0.971681	1.10348	0.305531	Relative count	cDC	Plasmacytoid DC %DC
ebi-a-GCST90001474	finngen_R9_OSTEON_DRUGS	ebi-a-GCST90001474	Osteonecrosis due to drugs	Weighted median	13	0.0313905	0.0229469	1.03189	0.986506	1.07936	0.171325	Relative count	cDC	Plasmacytoid DC %DC
ebi-a-GCST90001474	finngen_R9_OSTEON_DRUGS	ebi-a-GCST90001474	Osteonecrosis due to drugs	Simple mode	13	0.0265444	0.0392182	1.0269	0.950922	1.10895	0.511345	Relative count	cDC	Plasmacytoid DC %DC
ebi-a-GCST90001474	finngen_R9_OSTEON_DRUGS	ebi-a-GCST90001474	Osteonecrosis due to drugs	Weighted mode	13	0.0328919	0.0266632	1.03344	0.980818	1.08888	0.240966	Relative count	cDC	Plasmacytoid DC %DC
ebi-a-GCST90001474	finngen_R9_OSTEON_DRUGS	ebi-a-GCST90001474	Osteonecrosis due to drugs	Inverse variance weighted	13	0.00152916	0.0159686	1.00153	0.970669	1.03337	0.923711	Relative count	cDC	Plasmacytoid DC %DC
ebi-a-GCST90001475	finngen_R9_OSTEON_DRUGS	ebi-a-GCST90001475	Osteonecrosis due to drugs	MR Egger	13	0.00957576	0.0325118	1.00962	0.947293	1.07605	0.773835	Relative count	TBNK	HLA DR++ monocyte %monocyte
ebi-a-GCST90001475	finngen_R9_OSTEON_DRUGS	ebi-a-GCST90001475	Osteonecrosis due to drugs	Weighted median	13	0.00842018	0.0224061	1.00846	0.965127	1.05373	0.707067	Relative count	TBNK	HLA DR++ monocyte %monocyte
ebi-a-GCST90001475	finngen_R9_OSTEON_DRUGS	ebi-a-GCST90001475	Osteonecrosis due to drugs	Simple mode	13	-0.0222123	0.0346115	0.978033	0.913885	1.04668	0.533096	Relative count	TBNK	HLA DR++ monocyte %monocyte
ebi-a-GCST90001475	finngen_R9_OSTEON_DRUGS	ebi-a-GCST90001475	Osteonecrosis due to drugs	Weighted mode	13	0.00741884	0.023806	1.00745	0.961519	1.05557	0.760664	Relative count	TBNK	HLA DR++ monocyte %monocyte
ebi-a-GCST90001475	finngen_R9_OSTEON_DRUGS	ebi-a-GCST90001475	Osteonecrosis due to drugs	Inverse variance weighted	13	0.0123693	0.0159993	1.01245	0.98119	1.0447	0.439456	Relative count	TBNK	HLA DR++ monocyte %monocyte
ebi-a-GCST90001476	finngen_R9_OSTEON_DRUGS	ebi-a-GCST90001476	Osteonecrosis due to drugs	MR Egger	13	0.0397572	0.0325417	1.04056	0.976262	1.10909	0.247347	Relative count	TBNK	HLA DR++ monocyte %leukocyte
ebi-a-GCST90001476	finngen_R9_OSTEON_DRUGS	ebi-a-GCST90001476	Osteonecrosis due to drugs	Weighted median	13	0.0200763	0.023782	1.02028	0.973813	1.06896	0.398569	Relative count	TBNK	HLA DR++ monocyte %leukocyte
ebi-a-GCST90001476	finngen_R9_OSTEON_DRUGS	ebi-a-GCST90001476	Osteonecrosis due to drugs	Simple mode	13	0.0281073	0.0317283	1.02851	0.966494	1.0945	0.393091	Relative count	TBNK	HLA DR++ monocyte %leukocyte
ebi-a-GCST90001476	finngen_R9_OSTEON_DRUGS	ebi-a-GCST90001476	Osteonecrosis due to drugs	Weighted mode	13	0.0188677	0.023446	1.01905	0.973277	1.06697	0.436631	Relative count	TBNK	HLA DR++ monocyte %leukocyte
ebi-a-GCST90001476	finngen_R9_OSTEON_DRUGS	ebi-a-GCST90001476	Osteonecrosis due to drugs	Inverse variance weighted	13	0.0126622	0.0160146	1.01274	0.981448	1.04504	0.42914	Relative count	TBNK	HLA DR++ monocyte %leukocyte
ebi-a-GCST90001477	finngen_R9_OSTEON_DRUGS	ebi-a-GCST90001477	Osteonecrosis due to drugs	MR Egger	13	0.0179847	0.0319657	1.01815	0.956315	1.08398	0.584975	Absolute count	TBNK	HLA DR++ monocyte AC
ebi-a-GCST90001477	finngen_R9_OSTEON_DRUGS	ebi-a-GCST90001477	Osteonecrosis due to drugs	Weighted median	13	0.015544	0.0231241	1.01567	0.97066	1.06276	0.501457	Absolute count	TBNK	HLA DR++ monocyte AC
ebi-a-GCST90001477	finngen_R9_OSTEON_DRUGS	ebi-a-GCST90001477	Osteonecrosis due to drugs	Simple mode	13	0.0101537	0.0353064	1.01021	0.942663	1.08259	0.778569	Absolute count	TBNK	HLA DR++ monocyte AC
ebi-a-GCST90001477	finngen_R9_OSTEON_DRUGS	ebi-a-GCST90001477	Osteonecrosis due to drugs	Weighted mode	13	0.0109051	0.0238685	1.01096	0.964759	1.05938	0.655916	Absolute count	TBNK	HLA DR++ monocyte AC
ebi-a-GCST90001477	finngen_R9_OSTEON_DRUGS	ebi-a-GCST90001477	Osteonecrosis due to drugs	Inverse variance weighted	13	0.0199892	0.0157338	1.02019	0.98921	1.05214	0.20392	Absolute count	TBNK	HLA DR++ monocyte AC
ebi-a-GCST90001478	finngen_R9_OSTEON_DRUGS	ebi-a-GCST90001478	Osteonecrosis due to drugs	MR Egger	13	0.0149762	0.0351392	1.01509	0.94753	1.08746	0.678186	Relative count	Treg	CD4 Treg %CD4
ebi-a-GCST90001478	finngen_R9_OSTEON_DRUGS	ebi-a-GCST90001478	Osteonecrosis due to drugs	Weighted median	13	0.0117174	0.0237957	1.01179	0.96568	1.06009	0.622425	Relative count	Treg	CD4 Treg %CD4
ebi-a-GCST90001478	finngen_R9_OSTEON_DRUGS	ebi-a-GCST90001478	Osteonecrosis due to drugs	Simple mode	13	0.0126065	0.0318685	1.01269	0.951367	1.07796	0.699358	Relative count	Treg	CD4 Treg %CD4
ebi-a-GCST90001478	finngen_R9_OSTEON_DRUGS	ebi-a-GCST90001478	Osteonecrosis due to drugs	Weighted mode	13	0.00914596	0.0235754	1.00919	0.963616	1.05691	0.704851	Relative count	Treg	CD4 Treg %CD4
ebi-a-GCST90001478	finngen_R9_OSTEON_DRUGS	ebi-a-GCST90001478	Osteonecrosis due to drugs	Inverse variance weighted	13	0.0137264	0.016549	1.01382	0.981464	1.04724	0.406856	Relative count	Treg	CD4 Treg %CD4
ebi-a-GCST90001479	finngen_R9_OSTEON_DRUGS	ebi-a-GCST90001479	Osteonecrosis due to drugs	MR Egger	13	0.0292851	0.0336171	1.02972	0.964057	1.09985	0.402293	Relative count	Treg	CD4 Treg %T cell
ebi-a-GCST90001479	finngen_R9_OSTEON_DRUGS	ebi-a-GCST90001479	Osteonecrosis due to drugs	Weighted median	13	0.00985074	0.0240317	1.0099	0.963434	1.05861	0.681874	Relative count	Treg	CD4 Treg %T cell
ebi-a-GCST90001479	finngen_R9_OSTEON_DRUGS	ebi-a-GCST90001479	Osteonecrosis due to drugs	Simple mode	13	-0.00554299	0.0358756	0.994472	0.926947	1.06692	0.879779	Relative count	Treg	CD4 Treg %T cell
ebi-a-GCST90001479	finngen_R9_OSTEON_DRUGS	ebi-a-GCST90001479	Osteonecrosis due to drugs	Weighted mode	13	0.00793034	0.0247102	1.00796	0.960308	1.05798	0.753781	Relative count	Treg	CD4 Treg %T cell
ebi-a-GCST90001479	finngen_R9_OSTEON_DRUGS	ebi-a-GCST90001479	Osteonecrosis due to drugs	Inverse variance weighted	13	0.0110777	0.0165367	1.01114	0.978892	1.04445	0.502932	Relative count	Treg	CD4 Treg %T cell
ebi-a-GCST90001480	finngen_R9_OSTEON_DRUGS	ebi-a-GCST90001480	Osteonecrosis due to drugs	MR Egger	13	-0.0108064	0.0303839	0.989252	0.932059	1.04995	0.72882	Absolute count	Treg	Resting Treg AC
ebi-a-GCST90001480	finngen_R9_OSTEON_DRUGS	ebi-a-GCST90001480	Osteonecrosis due to drugs	Weighted median	13	-0.00502375	0.0216829	0.994989	0.953589	1.03819	0.816777	Absolute count	Treg	Resting Treg AC
ebi-a-GCST90001480	finngen_R9_OSTEON_DRUGS	ebi-a-GCST90001480	Osteonecrosis due to drugs	Simple mode	13	-0.0061288	0.0289532	0.99389	0.939059	1.05192	0.835909	Absolute count	Treg	Resting Treg AC
ebi-a-GCST90001480	finngen_R9_OSTEON_DRUGS	ebi-a-GCST90001480	Osteonecrosis due to drugs	Weighted mode	13	-0.00696999	0.0227683	0.993054	0.949713	1.03837	0.764754	Absolute count	Treg	Resting Treg AC
ebi-a-GCST90001480	finngen_R9_OSTEON_DRUGS	ebi-a-GCST90001480	Osteonecrosis due to drugs	Inverse variance weighted	13	0.00491764	0.0149497	1.00493	0.975911	1.03481	0.742196	Absolute count	Treg	Resting Treg AC
ebi-a-GCST90001481	finngen_R9_OSTEON_DRUGS	ebi-a-GCST90001481	Osteonecrosis due to drugs	MR Egger	13	-0.0386201	0.0295133	0.962116	0.908041	1.01941	0.217361	Relative count	Treg	Resting Treg % CD4 Treg
ebi-a-GCST90001481	finngen_R9_OSTEON_DRUGS	ebi-a-GCST90001481	Osteonecrosis due to drugs	Weighted median	13	-0.0181434	0.0205854	0.98202	0.943187	1.02245	0.378118	Relative count	Treg	Resting Treg % CD4 Treg
ebi-a-GCST90001481	finngen_R9_OSTEON_DRUGS	ebi-a-GCST90001481	Osteonecrosis due to drugs	Simple mode	13	-0.00444014	0.0291429	0.99557	0.940296	1.05409	0.881437	Relative count	Treg	Resting Treg % CD4 Treg
ebi-a-GCST90001481	finngen_R9_OSTEON_DRUGS	ebi-a-GCST90001481	Osteonecrosis due to drugs	Weighted mode	13	-0.0166804	0.0214939	0.983458	0.942887	1.02577	0.452743	Relative count	Treg	Resting Treg % CD4 Treg
ebi-a-GCST90001481	finngen_R9_OSTEON_DRUGS	ebi-a-GCST90001481	Osteonecrosis due to drugs	Inverse variance weighted	13	-0.0046707	0.0145205	0.99534	0.967412	1.02407	0.747709	Relative count	Treg	Resting Treg % CD4 Treg
ebi-a-GCST90001482	finngen_R9_OSTEON_DRUGS	ebi-a-GCST90001482	Osteonecrosis due to drugs	MR Egger	13	-0.0233986	0.0335047	0.976873	0.914784	1.04318	0.499444	Relative count	Treg	Resting Treg %CD4
ebi-a-GCST90001482	finngen_R9_OSTEON_DRUGS	ebi-a-GCST90001482	Osteonecrosis due to drugs	Weighted median	13	-0.0100275	0.02128	0.990023	0.949579	1.03219	0.637484	Relative count	Treg	Resting Treg %CD4
ebi-a-GCST90001482	finngen_R9_OSTEON_DRUGS	ebi-a-GCST90001482	Osteonecrosis due to drugs	Simple mode	13	0.0168356	0.0290317	1.01698	0.960726	1.07652	0.572706	Relative count	Treg	Resting Treg %CD4
ebi-a-GCST90001482	finngen_R9_OSTEON_DRUGS	ebi-a-GCST90001482	Osteonecrosis due to drugs	Weighted mode	13	-0.00603893	0.0216308	0.993979	0.952719	1.03703	0.784858	Relative count	Treg	Resting Treg %CD4
ebi-a-GCST90001482	finngen_R9_OSTEON_DRUGS	ebi-a-GCST90001482	Osteonecrosis due to drugs	Inverse variance weighted	13	0.000753272	0.0162636	1.00075	0.969356	1.03317	0.963058	Relative count	Treg	Resting Treg %CD4
ebi-a-GCST90001483	finngen_R9_OSTEON_DRUGS	ebi-a-GCST90001483	Osteonecrosis due to drugs	MR Egger	13	-0.0210058	0.032314	0.979213	0.919118	1.04324	0.529001	Absolute count	Treg	CD39+ resting Treg AC
ebi-a-GCST90001483	finngen_R9_OSTEON_DRUGS	ebi-a-GCST90001483	Osteonecrosis due to drugs	Weighted median	13	-0.00517525	0.0227886	0.994838	0.951381	1.04028	0.820347	Absolute count	Treg	CD39+ resting Treg AC
ebi-a-GCST90001483	finngen_R9_OSTEON_DRUGS	ebi-a-GCST90001483	Osteonecrosis due to drugs	Simple mode	13	0.0400806	0.033697	1.04089	0.974369	1.11196	0.257269	Absolute count	Treg	CD39+ resting Treg AC
ebi-a-GCST90001483	finngen_R9_OSTEON_DRUGS	ebi-a-GCST90001483	Osteonecrosis due to drugs	Weighted mode	13	-0.00971032	0.0230815	0.990337	0.946532	1.03617	0.681413	Absolute count	Treg	CD39+ resting Treg AC
ebi-a-GCST90001483	finngen_R9_OSTEON_DRUGS	ebi-a-GCST90001483	Osteonecrosis due to drugs	Inverse variance weighted	13	0.00285293	0.0159011	1.00286	0.972084	1.0346	0.85761	Absolute count	Treg	CD39+ resting Treg AC
ebi-a-GCST90001484	finngen_R9_OSTEON_DRUGS	ebi-a-GCST90001484	Osteonecrosis due to drugs	MR Egger	13	-0.0200993	0.0321077	0.980101	0.920323	1.04376	0.544087	Relative count	Treg	CD39+ resting Treg %resting Treg
ebi-a-GCST90001484	finngen_R9_OSTEON_DRUGS	ebi-a-GCST90001484	Osteonecrosis due to drugs	Weighted median	13	0.00122057	0.0230985	1.00122	0.956904	1.04759	0.957858	Relative count	Treg	CD39+ resting Treg %resting Treg
ebi-a-GCST90001484	finngen_R9_OSTEON_DRUGS	ebi-a-GCST90001484	Osteonecrosis due to drugs	Simple mode	13	0.0130462	0.0295809	1.01313	0.956062	1.07361	0.667029	Relative count	Treg	CD39+ resting Treg %resting Treg
ebi-a-GCST90001484	finngen_R9_OSTEON_DRUGS	ebi-a-GCST90001484	Osteonecrosis due to drugs	Weighted mode	13	0.00218261	0.0231764	1.00218	0.957679	1.04876	0.926525	Relative count	Treg	CD39+ resting Treg %resting Treg
ebi-a-GCST90001484	finngen_R9_OSTEON_DRUGS	ebi-a-GCST90001484	Osteonecrosis due to drugs	Inverse variance weighted	13	0.00138398	0.0157957	1.00138	0.970857	1.03287	0.930181	Relative count	Treg	CD39+ resting Treg %resting Treg
ebi-a-GCST90001485	finngen_R9_OSTEON_DRUGS	ebi-a-GCST90001485	Osteonecrosis due to drugs	MR Egger	13	-0.026366	0.0320644	0.973979	0.914651	1.03715	0.42838	Relative count	Treg	CD39+ resting Treg % CD4 Treg
ebi-a-GCST90001485	finngen_R9_OSTEON_DRUGS	ebi-a-GCST90001485	Osteonecrosis due to drugs	Weighted median	13	-0.00577493	0.0217404	0.994242	0.952766	1.03752	0.790523	Relative count	Treg	CD39+ resting Treg % CD4 Treg
ebi-a-GCST90001485	finngen_R9_OSTEON_DRUGS	ebi-a-GCST90001485	Osteonecrosis due to drugs	Simple mode	13	-0.000375772	0.0327252	0.999624	0.93752	1.06584	0.991027	Relative count	Treg	CD39+ resting Treg % CD4 Treg
ebi-a-GCST90001485	finngen_R9_OSTEON_DRUGS	ebi-a-GCST90001485	Osteonecrosis due to drugs	Weighted mode	13	-0.00596665	0.0216066	0.994051	0.952833	1.03705	0.787132	Relative count	Treg	CD39+ resting Treg % CD4 Treg
ebi-a-GCST90001485	finngen_R9_OSTEON_DRUGS	ebi-a-GCST90001485	Osteonecrosis due to drugs	Inverse variance weighted	13	0.00312383	0.0157739	1.00313	0.97259	1.03463	0.843015	Relative count	Treg	CD39+ resting Treg % CD4 Treg
ebi-a-GCST90001486	finngen_R9_OSTEON_DRUGS	ebi-a-GCST90001486	Osteonecrosis due to drugs	MR Egger	13	0.0177822	0.0380537	1.01794	0.94478	1.09677	0.649411	Absolute count	Treg	Activated Treg AC
ebi-a-GCST90001486	finngen_R9_OSTEON_DRUGS	ebi-a-GCST90001486	Osteonecrosis due to drugs	Weighted median	13	0.0138332	0.0227829	1.01393	0.969649	1.06023	0.543736	Absolute count	Treg	Activated Treg AC
ebi-a-GCST90001486	finngen_R9_OSTEON_DRUGS	ebi-a-GCST90001486	Osteonecrosis due to drugs	Simple mode	13	0.0120543	0.0336576	1.01213	0.947513	1.08115	0.726455	Absolute count	Treg	Activated Treg AC
ebi-a-GCST90001486	finngen_R9_OSTEON_DRUGS	ebi-a-GCST90001486	Osteonecrosis due to drugs	Weighted mode	13	0.0244596	0.0230163	1.02476	0.979559	1.07205	0.308834	Absolute count	Treg	Activated Treg AC
ebi-a-GCST90001486	finngen_R9_OSTEON_DRUGS	ebi-a-GCST90001486	Osteonecrosis due to drugs	Inverse variance weighted	13	0.0133863	0.0179365	1.01348	0.978466	1.04974	0.455478	Absolute count	Treg	Activated Treg AC
ebi-a-GCST90001487	finngen_R9_OSTEON_DRUGS	ebi-a-GCST90001487	Osteonecrosis due to drugs	MR Egger	13	-0.00266664	0.0389089	0.997337	0.924106	1.07637	0.946589	Relative count	Treg	Activated Treg %CD4 Treg
ebi-a-GCST90001487	finngen_R9_OSTEON_DRUGS	ebi-a-GCST90001487	Osteonecrosis due to drugs	Weighted median	13	0.0265695	0.0224236	1.02693	0.982769	1.07307	0.236061	Relative count	Treg	Activated Treg %CD4 Treg
ebi-a-GCST90001487	finngen_R9_OSTEON_DRUGS	ebi-a-GCST90001487	Osteonecrosis due to drugs	Simple mode	13	-0.0360667	0.0428166	0.964576	0.886932	1.04902	0.416063	Relative count	Treg	Activated Treg %CD4 Treg
ebi-a-GCST90001487	finngen_R9_OSTEON_DRUGS	ebi-a-GCST90001487	Osteonecrosis due to drugs	Weighted mode	13	0.0226612	0.0237481	1.02292	0.976398	1.07166	0.358795	Relative count	Treg	Activated Treg %CD4 Treg
ebi-a-GCST90001487	finngen_R9_OSTEON_DRUGS	ebi-a-GCST90001487	Osteonecrosis due to drugs	Inverse variance weighted	13	0.00450064	0.0183574	1.00451	0.969011	1.04131	0.806326	Relative count	Treg	Activated Treg %CD4 Treg
ebi-a-GCST90001488	finngen_R9_OSTEON_DRUGS	ebi-a-GCST90001488	Osteonecrosis due to drugs	MR Egger	13	0.00431723	0.0369038	1.00433	0.934247	1.07966	0.90898	Relative count	Treg	Activated Treg %CD4
ebi-a-GCST90001488	finngen_R9_OSTEON_DRUGS	ebi-a-GCST90001488	Osteonecrosis due to drugs	Weighted median	13	0.0311108	0.023075	1.0316	0.985983	1.07933	0.177579	Relative count	Treg	Activated Treg %CD4
ebi-a-GCST90001488	finngen_R9_OSTEON_DRUGS	ebi-a-GCST90001488	Osteonecrosis due to drugs	Simple mode	13	-0.00461044	0.0340088	0.9954	0.931213	1.06401	0.894412	Relative count	Treg	Activated Treg %CD4
ebi-a-GCST90001488	finngen_R9_OSTEON_DRUGS	ebi-a-GCST90001488	Osteonecrosis due to drugs	Weighted mode	13	0.0198627	0.0230036	1.02006	0.975091	1.06711	0.404812	Relative count	Treg	Activated Treg %CD4
ebi-a-GCST90001488	finngen_R9_OSTEON_DRUGS	ebi-a-GCST90001488	Osteonecrosis due to drugs	Inverse variance weighted	13	0.0101923	0.0174049	1.01024	0.976363	1.0453	0.558146	Relative count	Treg	Activated Treg %CD4
ebi-a-GCST90001489	finngen_R9_OSTEON_DRUGS	ebi-a-GCST90001489	Osteonecrosis due to drugs	MR Egger	13	0.00703355	0.0331894	1.00706	0.943633	1.07475	0.836044	Absolute count	Treg	CD39+ activated Treg AC
ebi-a-GCST90001489	finngen_R9_OSTEON_DRUGS	ebi-a-GCST90001489	Osteonecrosis due to drugs	Weighted median	13	0.0283065	0.0232599	1.02871	0.982865	1.07669	0.223619	Absolute count	Treg	CD39+ activated Treg AC
ebi-a-GCST90001489	finngen_R9_OSTEON_DRUGS	ebi-a-GCST90001489	Osteonecrosis due to drugs	Simple mode	13	0.00870602	0.0325496	1.00874	0.946399	1.0752	0.793649	Absolute count	Treg	CD39+ activated Treg AC
ebi-a-GCST90001489	finngen_R9_OSTEON_DRUGS	ebi-a-GCST90001489	Osteonecrosis due to drugs	Weighted mode	13	0.0236387	0.0238191	1.02392	0.977217	1.07286	0.340582	Absolute count	Treg	CD39+ activated Treg AC
ebi-a-GCST90001489	finngen_R9_OSTEON_DRUGS	ebi-a-GCST90001489	Osteonecrosis due to drugs	Inverse variance weighted	13	0.0144958	0.0163336	1.0146	0.982634	1.04761	0.374821	Absolute count	Treg	CD39+ activated Treg AC
ebi-a-GCST90001490	finngen_R9_OSTEON_DRUGS	ebi-a-GCST90001490	Osteonecrosis due to drugs	MR Egger	13	-0.0190393	0.032358	0.981141	0.920847	1.04538	0.568153	Relative count	Treg	CD39+ activated Treg %activated Treg
ebi-a-GCST90001490	finngen_R9_OSTEON_DRUGS	ebi-a-GCST90001490	Osteonecrosis due to drugs	Weighted median	13	-0.00200682	0.0226122	0.997995	0.95473	1.04322	0.929281	Relative count	Treg	CD39+ activated Treg %activated Treg
ebi-a-GCST90001490	finngen_R9_OSTEON_DRUGS	ebi-a-GCST90001490	Osteonecrosis due to drugs	Simple mode	13	-0.00194932	0.0285606	0.998053	0.943718	1.05552	0.946709	Relative count	Treg	CD39+ activated Treg %activated Treg
ebi-a-GCST90001490	finngen_R9_OSTEON_DRUGS	ebi-a-GCST90001490	Osteonecrosis due to drugs	Weighted mode	13	-0.000932094	0.0215306	0.999068	0.957785	1.04213	0.966181	Relative count	Treg	CD39+ activated Treg %activated Treg
ebi-a-GCST90001490	finngen_R9_OSTEON_DRUGS	ebi-a-GCST90001490	Osteonecrosis due to drugs	Inverse variance weighted	13	0.000922379	0.0159269	1.00092	0.97016	1.03266	0.953818	Relative count	Treg	CD39+ activated Treg %activated Treg
ebi-a-GCST90001491	finngen_R9_OSTEON_DRUGS	ebi-a-GCST90001491	Osteonecrosis due to drugs	MR Egger	13	-0.0118123	0.0326768	0.988257	0.926947	1.05362	0.724582	Relative count	Treg	CD39+ activated Treg %CD4 Treg
ebi-a-GCST90001491	finngen_R9_OSTEON_DRUGS	ebi-a-GCST90001491	Osteonecrosis due to drugs	Weighted median	13	0.021918	0.0226771	1.02216	0.977723	1.06862	0.333782	Relative count	Treg	CD39+ activated Treg %CD4 Treg
ebi-a-GCST90001491	finngen_R9_OSTEON_DRUGS	ebi-a-GCST90001491	Osteonecrosis due to drugs	Simple mode	13	0.0281674	0.0340904	1.02857	0.962088	1.09964	0.424783	Relative count	Treg	CD39+ activated Treg %CD4 Treg
ebi-a-GCST90001491	finngen_R9_OSTEON_DRUGS	ebi-a-GCST90001491	Osteonecrosis due to drugs	Weighted mode	13	0.0219522	0.0253534	1.02219	0.972641	1.07427	0.403553	Relative count	Treg	CD39+ activated Treg %CD4 Treg
ebi-a-GCST90001491	finngen_R9_OSTEON_DRUGS	ebi-a-GCST90001491	Osteonecrosis due to drugs	Inverse variance weighted	13	0.00664577	0.0160819	1.00667	0.975432	1.0389	0.679428	Relative count	Treg	CD39+ activated Treg %CD4 Treg
ebi-a-GCST90001492	finngen_R9_OSTEON_DRUGS	ebi-a-GCST90001492	Osteonecrosis due to drugs	MR Egger	13	0.051626	0.0338514	1.05298	0.985385	1.12522	0.155462	Absolute count	Treg	Secreting Treg AC
ebi-a-GCST90001492	finngen_R9_OSTEON_DRUGS	ebi-a-GCST90001492	Osteonecrosis due to drugs	Weighted median	13	0.0275661	0.0246543	1.02795	0.979458	1.07884	0.263521	Absolute count	Treg	Secreting Treg AC
ebi-a-GCST90001492	finngen_R9_OSTEON_DRUGS	ebi-a-GCST90001492	Osteonecrosis due to drugs	Simple mode	13	0.0270783	0.034472	1.02745	0.960322	1.09927	0.447384	Absolute count	Treg	Secreting Treg AC
ebi-a-GCST90001492	finngen_R9_OSTEON_DRUGS	ebi-a-GCST90001492	Osteonecrosis due to drugs	Weighted mode	13	0.0255362	0.0251447	1.02586	0.976532	1.07769	0.329874	Absolute count	Treg	Secreting Treg AC
ebi-a-GCST90001492	finngen_R9_OSTEON_DRUGS	ebi-a-GCST90001492	Osteonecrosis due to drugs	Inverse variance weighted	13	0.0166883	0.0169339	1.01683	0.983633	1.05114	0.324379	Absolute count	Treg	Secreting Treg AC
ebi-a-GCST90001493	finngen_R9_OSTEON_DRUGS	ebi-a-GCST90001493	Osteonecrosis due to drugs	MR Egger	13	0.0555505	0.0310068	1.05712	0.994791	1.12336	0.100724	Relative count	Treg	Secreting Treg % CD4 Treg
ebi-a-GCST90001493	finngen_R9_OSTEON_DRUGS	ebi-a-GCST90001493	Osteonecrosis due to drugs	Weighted median	13	0.00408139	0.0211589	1.00409	0.9633	1.04661	0.847043	Relative count	Treg	Secreting Treg % CD4 Treg
ebi-a-GCST90001493	finngen_R9_OSTEON_DRUGS	ebi-a-GCST90001493	Osteonecrosis due to drugs	Simple mode	13	-0.018613	0.0311666	0.981559	0.923394	1.04339	0.561466	Relative count	Treg	Secreting Treg % CD4 Treg
ebi-a-GCST90001493	finngen_R9_OSTEON_DRUGS	ebi-a-GCST90001493	Osteonecrosis due to drugs	Weighted mode	13	0.00443974	0.0218477	1.00445	0.962346	1.0484	0.842373	Relative count	Treg	Secreting Treg % CD4 Treg
ebi-a-GCST90001493	finngen_R9_OSTEON_DRUGS	ebi-a-GCST90001493	Osteonecrosis due to drugs	Inverse variance weighted	13	0.0074609	0.0163321	1.00749	0.975749	1.04026	0.647798	Relative count	Treg	Secreting Treg % CD4 Treg
ebi-a-GCST90001494	finngen_R9_OSTEON_DRUGS	ebi-a-GCST90001494	Osteonecrosis due to drugs	MR Egger	13	0.0495843	0.0325293	1.05083	0.985927	1.12001	0.155656	Relative count	Treg	Secreting Treg %CD4
ebi-a-GCST90001494	finngen_R9_OSTEON_DRUGS	ebi-a-GCST90001494	Osteonecrosis due to drugs	Weighted median	13	0.0281549	0.0230871	1.02856	0.98305	1.07617	0.22265	Relative count	Treg	Secreting Treg %CD4
ebi-a-GCST90001494	finngen_R9_OSTEON_DRUGS	ebi-a-GCST90001494	Osteonecrosis due to drugs	Simple mode	13	0.0562001	0.0388297	1.05781	0.980291	1.14146	0.173415	Relative count	Treg	Secreting Treg %CD4
ebi-a-GCST90001494	finngen_R9_OSTEON_DRUGS	ebi-a-GCST90001494	Osteonecrosis due to drugs	Weighted mode	13	0.0376474	0.0239219	1.03837	0.990803	1.08821	0.141524	Relative count	Treg	Secreting Treg %CD4
ebi-a-GCST90001494	finngen_R9_OSTEON_DRUGS	ebi-a-GCST90001494	Osteonecrosis due to drugs	Inverse variance weighted	13	0.0147436	0.0160032	1.01485	0.983515	1.04719	0.356899	Relative count	Treg	Secreting Treg %CD4
ebi-a-GCST90001495	finngen_R9_OSTEON_DRUGS	ebi-a-GCST90001495	Osteonecrosis due to drugs	MR Egger	13	0.0311118	0.0334511	1.0316	0.966134	1.1015	0.372297	Absolute count	Treg	CD39+ secreting Treg AC
ebi-a-GCST90001495	finngen_R9_OSTEON_DRUGS	ebi-a-GCST90001495	Osteonecrosis due to drugs	Weighted median	13	0.0177529	0.0225138	1.01791	0.973971	1.06383	0.430384	Absolute count	Treg	CD39+ secreting Treg AC
ebi-a-GCST90001495	finngen_R9_OSTEON_DRUGS	ebi-a-GCST90001495	Osteonecrosis due to drugs	Simple mode	13	0.0256903	0.0313274	1.02602	0.964919	1.091	0.428172	Absolute count	Treg	CD39+ secreting Treg AC
ebi-a-GCST90001495	finngen_R9_OSTEON_DRUGS	ebi-a-GCST90001495	Osteonecrosis due to drugs	Weighted mode	13	0.0230484	0.0267931	1.02332	0.970964	1.07849	0.406517	Absolute count	Treg	CD39+ secreting Treg AC
ebi-a-GCST90001495	finngen_R9_OSTEON_DRUGS	ebi-a-GCST90001495	Osteonecrosis due to drugs	Inverse variance weighted	13	0.0132674	0.0164667	1.01336	0.981172	1.0466	0.420411	Absolute count	Treg	CD39+ secreting Treg AC
ebi-a-GCST90001496	finngen_R9_OSTEON_DRUGS	ebi-a-GCST90001496	Osteonecrosis due to drugs	MR Egger	13	-0.000651535	0.0331221	0.999349	0.936533	1.06638	0.984658	Relative count	Treg	CD39+ secreting Treg %secreting Treg
ebi-a-GCST90001496	finngen_R9_OSTEON_DRUGS	ebi-a-GCST90001496	Osteonecrosis due to drugs	Weighted median	13	0.00517201	0.0226028	1.00519	0.961626	1.05072	0.819007	Relative count	Treg	CD39+ secreting Treg %secreting Treg
ebi-a-GCST90001496	finngen_R9_OSTEON_DRUGS	ebi-a-GCST90001496	Osteonecrosis due to drugs	Simple mode	13	-0.00277733	0.0305821	0.997227	0.939208	1.05883	0.929138	Relative count	Treg	CD39+ secreting Treg %secreting Treg
ebi-a-GCST90001496	finngen_R9_OSTEON_DRUGS	ebi-a-GCST90001496	Osteonecrosis due to drugs	Weighted mode	13	0.0038883	0.0244073	1.0039	0.957002	1.05309	0.876075	Relative count	Treg	CD39+ secreting Treg %secreting Treg
ebi-a-GCST90001496	finngen_R9_OSTEON_DRUGS	ebi-a-GCST90001496	Osteonecrosis due to drugs	Inverse variance weighted	13	0.00391211	0.0163002	1.00392	0.972353	1.03651	0.810327	Relative count	Treg	CD39+ secreting Treg %secreting Treg
ebi-a-GCST90001497	finngen_R9_OSTEON_DRUGS	ebi-a-GCST90001497	Osteonecrosis due to drugs	MR Egger	13	0.0177992	0.032703	1.01796	0.954757	1.08534	0.597116	Relative count	Treg	CD39+ secreting Treg %CD4 Treg
ebi-a-GCST90001497	finngen_R9_OSTEON_DRUGS	ebi-a-GCST90001497	Osteonecrosis due to drugs	Weighted median	13	0.0138777	0.0219602	1.01397	0.971257	1.05857	0.527421	Relative count	Treg	CD39+ secreting Treg %CD4 Treg
ebi-a-GCST90001497	finngen_R9_OSTEON_DRUGS	ebi-a-GCST90001497	Osteonecrosis due to drugs	Simple mode	13	0.00440464	0.0315137	1.00441	0.944252	1.06841	0.891161	Relative count	Treg	CD39+ secreting Treg %CD4 Treg
ebi-a-GCST90001497	finngen_R9_OSTEON_DRUGS	ebi-a-GCST90001497	Osteonecrosis due to drugs	Weighted mode	13	0.0136549	0.0217209	1.01375	0.971496	1.05784	0.54136	Relative count	Treg	CD39+ secreting Treg %CD4 Treg
ebi-a-GCST90001497	finngen_R9_OSTEON_DRUGS	ebi-a-GCST90001497	Osteonecrosis due to drugs	Inverse variance weighted	13	0.00631158	0.0160947	1.00633	0.975082	1.03858	0.694945	Relative count	Treg	CD39+ secreting Treg %CD4 Treg
ebi-a-GCST90001498	finngen_R9_OSTEON_DRUGS	ebi-a-GCST90001498	Osteonecrosis due to drugs	MR Egger	13	-0.00997811	0.0322526	0.990072	0.929421	1.05468	0.762818	Absolute count	Treg	Activated & resting Treg AC
ebi-a-GCST90001498	finngen_R9_OSTEON_DRUGS	ebi-a-GCST90001498	Osteonecrosis due to drugs	Weighted median	13	0.00335212	0.0223078	1.00336	0.960433	1.0482	0.880554	Absolute count	Treg	Activated & resting Treg AC
ebi-a-GCST90001498	finngen_R9_OSTEON_DRUGS	ebi-a-GCST90001498	Osteonecrosis due to drugs	Simple mode	13	0.00592784	0.0295717	1.00595	0.949298	1.06597	0.844481	Absolute count	Treg	Activated & resting Treg AC
ebi-a-GCST90001498	finngen_R9_OSTEON_DRUGS	ebi-a-GCST90001498	Osteonecrosis due to drugs	Weighted mode	13	0.00194652	0.0241264	1.00195	0.955671	1.05047	0.937026	Absolute count	Treg	Activated & resting Treg AC
ebi-a-GCST90001498	finngen_R9_OSTEON_DRUGS	ebi-a-GCST90001498	Osteonecrosis due to drugs	Inverse variance weighted	13	0.00689175	0.0157636	1.00692	0.976281	1.03851	0.661972	Absolute count	Treg	Activated & resting Treg AC
ebi-a-GCST90001499	finngen_R9_OSTEON_DRUGS	ebi-a-GCST90001499	Osteonecrosis due to drugs	MR Egger	13	-0.0518279	0.0321783	0.949492	0.891458	1.0113	0.135555	Relative count	Treg	Activated & resting Treg % CD4 Treg
ebi-a-GCST90001499	finngen_R9_OSTEON_DRUGS	ebi-a-GCST90001499	Osteonecrosis due to drugs	Weighted median	13	-0.00132337	0.0226971	0.998678	0.955224	1.04411	0.953505	Relative count	Treg	Activated & resting Treg % CD4 Treg
ebi-a-GCST90001499	finngen_R9_OSTEON_DRUGS	ebi-a-GCST90001499	Osteonecrosis due to drugs	Simple mode	13	0.0213287	0.0325004	1.02156	0.958513	1.08875	0.524042	Relative count	Treg	Activated & resting Treg % CD4 Treg
ebi-a-GCST90001499	finngen_R9_OSTEON_DRUGS	ebi-a-GCST90001499	Osteonecrosis due to drugs	Weighted mode	13	-0.000507253	0.0230199	0.999493	0.955399	1.04562	0.982782	Relative count	Treg	Activated & resting Treg % CD4 Treg
ebi-a-GCST90001499	finngen_R9_OSTEON_DRUGS	ebi-a-GCST90001499	Osteonecrosis due to drugs	Inverse variance weighted	13	-0.00580322	0.0169112	0.994214	0.9618	1.02772	0.731479	Relative count	Treg	Activated & resting Treg % CD4 Treg
ebi-a-GCST90001500	finngen_R9_OSTEON_DRUGS	ebi-a-GCST90001500	Osteonecrosis due to drugs	MR Egger	13	-0.0260584	0.0385526	0.974278	0.903371	1.05075	0.513053	Relative count	Treg	Activated & resting Treg %CD4+
ebi-a-GCST90001500	finngen_R9_OSTEON_DRUGS	ebi-a-GCST90001500	Osteonecrosis due to drugs	Weighted median	13	0.000100505	0.0219718	1.0001	0.957946	1.04411	0.99635	Relative count	Treg	Activated & resting Treg %CD4+
ebi-a-GCST90001500	finngen_R9_OSTEON_DRUGS	ebi-a-GCST90001500	Osteonecrosis due to drugs	Simple mode	13	0.000979042	0.0290205	1.00098	0.945633	1.05957	0.973642	Relative count	Treg	Activated & resting Treg %CD4+
ebi-a-GCST90001500	finngen_R9_OSTEON_DRUGS	ebi-a-GCST90001500	Osteonecrosis due to drugs	Weighted mode	13	0.000979042	0.0220559	1.00098	0.95863	1.0452	0.965324	Relative count	Treg	Activated & resting Treg %CD4+
ebi-a-GCST90001500	finngen_R9_OSTEON_DRUGS	ebi-a-GCST90001500	Osteonecrosis due to drugs	Inverse variance weighted	13	0.00353672	0.0187843	1.00354	0.967267	1.04118	0.850656	Relative count	Treg	Activated & resting Treg %CD4+
ebi-a-GCST90001501	finngen_R9_OSTEON_DRUGS	ebi-a-GCST90001501	Osteonecrosis due to drugs	MR Egger	13	0.044694	0.0347078	1.04571	0.976937	1.11932	0.224275	Absolute count	Treg	Activated & secreting Treg AC
ebi-a-GCST90001501	finngen_R9_OSTEON_DRUGS	ebi-a-GCST90001501	Osteonecrosis due to drugs	Weighted median	13	0.027483	0.0241942	1.02786	0.98026	1.07778	0.255984	Absolute count	Treg	Activated & secreting Treg AC
ebi-a-GCST90001501	finngen_R9_OSTEON_DRUGS	ebi-a-GCST90001501	Osteonecrosis due to drugs	Simple mode	13	0.0206777	0.0332079	1.02089	0.956562	1.08955	0.54515	Absolute count	Treg	Activated & secreting Treg AC
ebi-a-GCST90001501	finngen_R9_OSTEON_DRUGS	ebi-a-GCST90001501	Osteonecrosis due to drugs	Weighted mode	13	0.0253728	0.0245303	1.0257	0.977549	1.07622	0.32137	Absolute count	Treg	Activated & secreting Treg AC
ebi-a-GCST90001501	finngen_R9_OSTEON_DRUGS	ebi-a-GCST90001501	Osteonecrosis due to drugs	Inverse variance weighted	13	0.0165803	0.0169807	1.01672	0.983437	1.05113	0.328855	Absolute count	Treg	Activated & secreting Treg AC
ebi-a-GCST90001502	finngen_R9_OSTEON_DRUGS	ebi-a-GCST90001502	Osteonecrosis due to drugs	MR Egger	13	0.0424459	0.0291822	1.04336	0.985357	1.10478	0.173737	Relative count	Treg	Activated & secreting Treg %CD4 Treg
ebi-a-GCST90001502	finngen_R9_OSTEON_DRUGS	ebi-a-GCST90001502	Osteonecrosis due to drugs	Weighted median	13	0.0191686	0.0189883	1.01935	0.982113	1.05801	0.312736	Relative count	Treg	Activated & secreting Treg %CD4 Treg
ebi-a-GCST90001502	finngen_R9_OSTEON_DRUGS	ebi-a-GCST90001502	Osteonecrosis due to drugs	Simple mode	13	0.0116182	0.0289178	1.01169	0.955939	1.07068	0.69492	Relative count	Treg	Activated & secreting Treg %CD4 Treg
ebi-a-GCST90001502	finngen_R9_OSTEON_DRUGS	ebi-a-GCST90001502	Osteonecrosis due to drugs	Weighted mode	13	0.024729	0.0212223	1.02504	0.983275	1.06857	0.266564	Relative count	Treg	Activated & secreting Treg %CD4 Treg
ebi-a-GCST90001502	finngen_R9_OSTEON_DRUGS	ebi-a-GCST90001502	Osteonecrosis due to drugs	Inverse variance weighted	13	0.00724173	0.014357	1.00727	0.979319	1.03601	0.613977	Relative count	Treg	Activated & secreting Treg %CD4 Treg
ebi-a-GCST90001503	finngen_R9_OSTEON_DRUGS	ebi-a-GCST90001503	Osteonecrosis due to drugs	MR Egger	13	0.0394623	0.0323414	1.04025	0.976357	1.10833	0.247911	Relative count	Treg	Activated & secreting Treg %CD4+
ebi-a-GCST90001503	finngen_R9_OSTEON_DRUGS	ebi-a-GCST90001503	Osteonecrosis due to drugs	Weighted median	13	0.0308237	0.0224888	1.0313	0.986833	1.07778	0.170493	Relative count	Treg	Activated & secreting Treg %CD4+
ebi-a-GCST90001503	finngen_R9_OSTEON_DRUGS	ebi-a-GCST90001503	Osteonecrosis due to drugs	Simple mode	13	0.0362225	0.03679	1.03689	0.96475	1.11442	0.344269	Relative count	Treg	Activated & secreting Treg %CD4+
ebi-a-GCST90001503	finngen_R9_OSTEON_DRUGS	ebi-a-GCST90001503	Osteonecrosis due to drugs	Weighted mode	13	0.0304488	0.02315	1.03092	0.985186	1.07877	0.212993	Relative count	Treg	Activated & secreting Treg %CD4+
ebi-a-GCST90001503	finngen_R9_OSTEON_DRUGS	ebi-a-GCST90001503	Osteonecrosis due to drugs	Inverse variance weighted	13	0.0151965	0.015911	1.01531	0.984138	1.04747	0.339528	Relative count	Treg	Activated & secreting Treg %CD4+
ebi-a-GCST90001504	finngen_R9_OSTEON_DRUGS	ebi-a-GCST90001504	Osteonecrosis due to drugs	MR Egger	13	0.00714538	0.0347878	1.00717	0.940787	1.07824	0.841012	Absolute count	Treg	CD25hi AC
ebi-a-GCST90001504	finngen_R9_OSTEON_DRUGS	ebi-a-GCST90001504	Osteonecrosis due to drugs	Weighted median	13	0.00979671	0.0238881	1.00984	0.963653	1.05825	0.681726	Absolute count	Treg	CD25hi AC
ebi-a-GCST90001504	finngen_R9_OSTEON_DRUGS	ebi-a-GCST90001504	Osteonecrosis due to drugs	Simple mode	13	0.00704765	0.0304578	1.00707	0.948712	1.06902	0.82091	Absolute count	Treg	CD25hi AC
ebi-a-GCST90001504	finngen_R9_OSTEON_DRUGS	ebi-a-GCST90001504	Osteonecrosis due to drugs	Weighted mode	13	0.00704765	0.0224247	1.00707	0.963768	1.05232	0.758705	Absolute count	Treg	CD25hi AC
ebi-a-GCST90001504	finngen_R9_OSTEON_DRUGS	ebi-a-GCST90001504	Osteonecrosis due to drugs	Inverse variance weighted	13	0.0123402	0.0164069	1.01242	0.980378	1.0455	0.451968	Absolute count	Treg	CD25hi AC
ebi-a-GCST90001505	finngen_R9_OSTEON_DRUGS	ebi-a-GCST90001505	Osteonecrosis due to drugs	MR Egger	13	-0.0037096	0.0350315	0.996297	0.930185	1.06711	0.917573	Relative count	Treg	CD25hi %CD4+
ebi-a-GCST90001505	finngen_R9_OSTEON_DRUGS	ebi-a-GCST90001505	Osteonecrosis due to drugs	Weighted median	13	0.00923407	0.0226817	1.00928	0.965391	1.05516	0.683924	Relative count	Treg	CD25hi %CD4+
ebi-a-GCST90001505	finngen_R9_OSTEON_DRUGS	ebi-a-GCST90001505	Osteonecrosis due to drugs	Simple mode	13	0.0136244	0.0321007	1.01372	0.951902	1.07955	0.678764	Relative count	Treg	CD25hi %CD4+
ebi-a-GCST90001505	finngen_R9_OSTEON_DRUGS	ebi-a-GCST90001505	Osteonecrosis due to drugs	Weighted mode	13	0.0097462	0.0238324	1.00979	0.96371	1.05808	0.689783	Relative count	Treg	CD25hi %CD4+
ebi-a-GCST90001505	finngen_R9_OSTEON_DRUGS	ebi-a-GCST90001505	Osteonecrosis due to drugs	Inverse variance weighted	13	0.0114452	0.0166794	1.01151	0.978978	1.04513	0.492593	Relative count	Treg	CD25hi %CD4+
ebi-a-GCST90001506	finngen_R9_OSTEON_DRUGS	ebi-a-GCST90001506	Osteonecrosis due to drugs	MR Egger	13	0.0116039	0.0330118	1.01167	0.948286	1.07929	0.731849	Relative count	Treg	CD25hi %T cell
ebi-a-GCST90001506	finngen_R9_OSTEON_DRUGS	ebi-a-GCST90001506	Osteonecrosis due to drugs	Weighted median	13	0.000539521	0.0225685	1.00054	0.957246	1.04579	0.980928	Relative count	Treg	CD25hi %T cell
ebi-a-GCST90001506	finngen_R9_OSTEON_DRUGS	ebi-a-GCST90001506	Osteonecrosis due to drugs	Simple mode	13	-0.0113099	0.0325445	0.988754	0.927653	1.05388	0.734219	Relative count	Treg	CD25hi %T cell
ebi-a-GCST90001506	finngen_R9_OSTEON_DRUGS	ebi-a-GCST90001506	Osteonecrosis due to drugs	Weighted mode	13	-0.00232431	0.0249171	0.997678	0.950125	1.04761	0.927219	Relative count	Treg	CD25hi %T cell
ebi-a-GCST90001506	finngen_R9_OSTEON_DRUGS	ebi-a-GCST90001506	Osteonecrosis due to drugs	Inverse variance weighted	13	0.00983572	0.0162359	1.00988	0.978253	1.04254	0.544647	Relative count	Treg	CD25hi %T cell
ebi-a-GCST90001507	finngen_R9_OSTEON_DRUGS	ebi-a-GCST90001507	Osteonecrosis due to drugs	MR Egger	13	-0.0103325	0.0392966	0.989721	0.916353	1.06896	0.797459	Absolute count	Treg	CD25hi CD45RA+ CD4 not Treg AC
ebi-a-GCST90001507	finngen_R9_OSTEON_DRUGS	ebi-a-GCST90001507	Osteonecrosis due to drugs	Weighted median	13	-0.0228073	0.0225841	0.977451	0.935128	1.02169	0.312551	Absolute count	Treg	CD25hi CD45RA+ CD4 not Treg AC
ebi-a-GCST90001507	finngen_R9_OSTEON_DRUGS	ebi-a-GCST90001507	Osteonecrosis due to drugs	Simple mode	13	-0.0114874	0.0340713	0.988578	0.924717	1.05685	0.741821	Absolute count	Treg	CD25hi CD45RA+ CD4 not Treg AC
ebi-a-GCST90001507	finngen_R9_OSTEON_DRUGS	ebi-a-GCST90001507	Osteonecrosis due to drugs	Weighted mode	13	-0.0203958	0.0246043	0.979811	0.933681	1.02822	0.423315	Absolute count	Treg	CD25hi CD45RA+ CD4 not Treg AC
ebi-a-GCST90001507	finngen_R9_OSTEON_DRUGS	ebi-a-GCST90001507	Osteonecrosis due to drugs	Inverse variance weighted	13	0.00391106	0.0186554	1.00392	0.967874	1.04131	0.833943	Absolute count	Treg	CD25hi CD45RA+ CD4 not Treg AC
ebi-a-GCST90001508	finngen_R9_OSTEON_DRUGS	ebi-a-GCST90001508	Osteonecrosis due to drugs	MR Egger	13	-0.0158089	0.0423775	0.984315	0.905861	1.06956	0.7162	Relative count	Treg	CD25hi CD45RA+ CD4 not Treg %CD4+
ebi-a-GCST90001508	finngen_R9_OSTEON_DRUGS	ebi-a-GCST90001508	Osteonecrosis due to drugs	Weighted median	13	-0.0164013	0.0226434	0.983732	0.941028	1.02837	0.468864	Relative count	Treg	CD25hi CD45RA+ CD4 not Treg %CD4+
ebi-a-GCST90001508	finngen_R9_OSTEON_DRUGS	ebi-a-GCST90001508	Osteonecrosis due to drugs	Simple mode	13	-0.0137892	0.03245	0.986305	0.925528	1.05107	0.678402	Relative count	Treg	CD25hi CD45RA+ CD4 not Treg %CD4+
ebi-a-GCST90001508	finngen_R9_OSTEON_DRUGS	ebi-a-GCST90001508	Osteonecrosis due to drugs	Weighted mode	13	-0.0218264	0.0239485	0.97841	0.933545	1.02543	0.380035	Relative count	Treg	CD25hi CD45RA+ CD4 not Treg %CD4+
ebi-a-GCST90001508	finngen_R9_OSTEON_DRUGS	ebi-a-GCST90001508	Osteonecrosis due to drugs	Inverse variance weighted	13	0.00258759	0.0201788	1.00259	0.963712	1.04304	0.897964	Relative count	Treg	CD25hi CD45RA+ CD4 not Treg %CD4+
ebi-a-GCST90001509	finngen_R9_OSTEON_DRUGS	ebi-a-GCST90001509	Osteonecrosis due to drugs	MR Egger	13	-0.00891659	0.0373363	0.991123	0.921184	1.06637	0.815638	Relative count	Treg	CD25hi CD45RA+ CD4 not Treg %T cell
ebi-a-GCST90001509	finngen_R9_OSTEON_DRUGS	ebi-a-GCST90001509	Osteonecrosis due to drugs	Weighted median	13	-0.0234745	0.0230516	0.976799	0.933648	1.02194	0.308514	Relative count	Treg	CD25hi CD45RA+ CD4 not Treg %T cell
ebi-a-GCST90001509	finngen_R9_OSTEON_DRUGS	ebi-a-GCST90001509	Osteonecrosis due to drugs	Simple mode	13	-0.0179349	0.0343304	0.982225	0.918308	1.05059	0.610887	Relative count	Treg	CD25hi CD45RA+ CD4 not Treg %T cell
ebi-a-GCST90001509	finngen_R9_OSTEON_DRUGS	ebi-a-GCST90001509	Osteonecrosis due to drugs	Weighted mode	13	-0.0234884	0.0235176	0.976785	0.932783	1.02286	0.337625	Relative count	Treg	CD25hi CD45RA+ CD4 not Treg %T cell
ebi-a-GCST90001509	finngen_R9_OSTEON_DRUGS	ebi-a-GCST90001509	Osteonecrosis due to drugs	Inverse variance weighted	13	0.00119517	0.0176591	1.0012	0.967135	1.03646	0.94604	Relative count	Treg	CD25hi CD45RA+ CD4 not Treg %T cell
ebi-a-GCST90001510	finngen_R9_OSTEON_DRUGS	ebi-a-GCST90001510	Osteonecrosis due to drugs	MR Egger	13	0.00966557	0.0338212	1.00971	0.944949	1.07891	0.780353	Absolute count	Treg	CD25hi CD45RA- CD4 not Treg AC
ebi-a-GCST90001510	finngen_R9_OSTEON_DRUGS	ebi-a-GCST90001510	Osteonecrosis due to drugs	Weighted median	13	0.013427	0.0230425	1.01352	0.968762	1.06034	0.560091	Absolute count	Treg	CD25hi CD45RA- CD4 not Treg AC
ebi-a-GCST90001510	finngen_R9_OSTEON_DRUGS	ebi-a-GCST90001510	Osteonecrosis due to drugs	Simple mode	13	0.000909382	0.0306049	1.00091	0.942635	1.06279	0.976784	Absolute count	Treg	CD25hi CD45RA- CD4 not Treg AC
ebi-a-GCST90001510	finngen_R9_OSTEON_DRUGS	ebi-a-GCST90001510	Osteonecrosis due to drugs	Weighted mode	13	0.00866434	0.0226163	1.0087	0.964965	1.05442	0.708344	Absolute count	Treg	CD25hi CD45RA- CD4 not Treg AC
ebi-a-GCST90001510	finngen_R9_OSTEON_DRUGS	ebi-a-GCST90001510	Osteonecrosis due to drugs	Inverse variance weighted	13	0.0130999	0.0165019	1.01319	0.98094	1.04649	0.427287	Absolute count	Treg	CD25hi CD45RA- CD4 not Treg AC
ebi-a-GCST90001511	finngen_R9_OSTEON_DRUGS	ebi-a-GCST90001511	Osteonecrosis due to drugs	MR Egger	13	0.00375223	0.0329884	1.00376	0.940913	1.0708	0.91149	Relative count	Treg	CD25hi CD45RA- CD4 not Treg %CD4+
ebi-a-GCST90001511	finngen_R9_OSTEON_DRUGS	ebi-a-GCST90001511	Osteonecrosis due to drugs	Weighted median	13	0.0105875	0.023184	1.01064	0.965747	1.05763	0.647905	Relative count	Treg	CD25hi CD45RA- CD4 not Treg %CD4+
ebi-a-GCST90001511	finngen_R9_OSTEON_DRUGS	ebi-a-GCST90001511	Osteonecrosis due to drugs	Simple mode	13	0.00372449	0.0299968	1.00373	0.94642	1.06451	0.903242	Relative count	Treg	CD25hi CD45RA- CD4 not Treg %CD4+
ebi-a-GCST90001511	finngen_R9_OSTEON_DRUGS	ebi-a-GCST90001511	Osteonecrosis due to drugs	Weighted mode	13	0.0126075	0.0242718	1.01269	0.965639	1.06203	0.612907	Relative count	Treg	CD25hi CD45RA- CD4 not Treg %CD4+
ebi-a-GCST90001511	finngen_R9_OSTEON_DRUGS	ebi-a-GCST90001511	Osteonecrosis due to drugs	Inverse variance weighted	13	0.010857	0.0162107	1.01092	0.979301	1.04355	0.50302	Relative count	Treg	CD25hi CD45RA- CD4 not Treg %CD4+
ebi-a-GCST90001512	finngen_R9_OSTEON_DRUGS	ebi-a-GCST90001512	Osteonecrosis due to drugs	MR Egger	13	0.0145521	0.0329427	1.01466	0.951215	1.08233	0.667237	Relative count	Treg	CD25hi CD45RA- CD4 not Treg %T cell
ebi-a-GCST90001512	finngen_R9_OSTEON_DRUGS	ebi-a-GCST90001512	Osteonecrosis due to drugs	Weighted median	13	0.0134342	0.0224251	1.01352	0.969942	1.05907	0.549125	Relative count	Treg	CD25hi CD45RA- CD4 not Treg %T cell
ebi-a-GCST90001512	finngen_R9_OSTEON_DRUGS	ebi-a-GCST90001512	Osteonecrosis due to drugs	Simple mode	13	-0.0055906	0.0297818	0.994425	0.93804	1.0542	0.854234	Relative count	Treg	CD25hi CD45RA- CD4 not Treg %T cell
ebi-a-GCST90001512	finngen_R9_OSTEON_DRUGS	ebi-a-GCST90001512	Osteonecrosis due to drugs	Weighted mode	13	0.00848252	0.0237604	1.00852	0.962628	1.0566	0.72729	Relative count	Treg	CD25hi CD45RA- CD4 not Treg %T cell
ebi-a-GCST90001512	finngen_R9_OSTEON_DRUGS	ebi-a-GCST90001512	Osteonecrosis due to drugs	Inverse variance weighted	13	0.0108225	0.016202	1.01088	0.979284	1.0435	0.504149	Relative count	Treg	CD25hi CD45RA- CD4 not Treg %T cell
ebi-a-GCST90001513	finngen_R9_OSTEON_DRUGS	ebi-a-GCST90001513	Osteonecrosis due to drugs	MR Egger	13	0.025777	0.0330554	1.02611	0.96174	1.09479	0.451954	Absolute count	Treg	CD4 Treg AC
ebi-a-GCST90001513	finngen_R9_OSTEON_DRUGS	ebi-a-GCST90001513	Osteonecrosis due to drugs	Weighted median	13	0.0175811	0.0231935	1.01774	0.972507	1.06507	0.448439	Absolute count	Treg	CD4 Treg AC
ebi-a-GCST90001513	finngen_R9_OSTEON_DRUGS	ebi-a-GCST90001513	Osteonecrosis due to drugs	Simple mode	13	0.0132407	0.0330799	1.01333	0.949713	1.08121	0.695996	Absolute count	Treg	CD4 Treg AC
ebi-a-GCST90001513	finngen_R9_OSTEON_DRUGS	ebi-a-GCST90001513	Osteonecrosis due to drugs	Weighted mode	13	0.0147755	0.023372	1.01489	0.969443	1.06246	0.539125	Absolute count	Treg	CD4 Treg AC
ebi-a-GCST90001513	finngen_R9_OSTEON_DRUGS	ebi-a-GCST90001513	Osteonecrosis due to drugs	Inverse variance weighted	13	0.013006	0.0160884	1.01309	0.981643	1.04555	0.418854	Absolute count	Treg	CD4 Treg AC
ebi-a-GCST90001514	finngen_R9_OSTEON_DRUGS	ebi-a-GCST90001514	Osteonecrosis due to drugs	Inverse variance weighted	13	0.0449876	0.020518	1.04601	1.00478	1.08894	0.0283366	Absolute count	Myeloid cell	HSC AC
ebi-a-GCST90001514	finngen_R9_OSTEON_DRUGS	ebi-a-GCST90001514	Osteonecrosis due to drugs	MR Egger	13	0.0366739	0.0417831	1.03735	0.955786	1.12588	0.398861	Absolute count	Myeloid cell	HSC AC
ebi-a-GCST90001514	finngen_R9_OSTEON_DRUGS	ebi-a-GCST90001514	Osteonecrosis due to drugs	Weighted median	13	0.0393246	0.0292429	1.04011	0.982169	1.10146	0.178703	Absolute count	Myeloid cell	HSC AC
ebi-a-GCST90001514	finngen_R9_OSTEON_DRUGS	ebi-a-GCST90001514	Osteonecrosis due to drugs	Simple mode	13	0.0456054	0.0378132	1.04666	0.971894	1.12718	0.251032	Absolute count	Myeloid cell	HSC AC
ebi-a-GCST90001514	finngen_R9_OSTEON_DRUGS	ebi-a-GCST90001514	Osteonecrosis due to drugs	Weighted mode	13	0.0382373	0.0306442	1.03898	0.978411	1.10329	0.23591	Absolute count	Myeloid cell	HSC AC
ebi-a-GCST90001515	finngen_R9_OSTEON_DRUGS	ebi-a-GCST90001515	Osteonecrosis due to drugs	MR Egger	13	-0.0288651	0.0438511	0.971548	0.891533	1.05874	0.523913	Absolute count	Myeloid cell	Im MDSC AC
ebi-a-GCST90001515	finngen_R9_OSTEON_DRUGS	ebi-a-GCST90001515	Osteonecrosis due to drugs	Weighted median	13	0.00362592	0.030051	1.00363	0.946226	1.06452	0.903961	Absolute count	Myeloid cell	Im MDSC AC
ebi-a-GCST90001515	finngen_R9_OSTEON_DRUGS	ebi-a-GCST90001515	Osteonecrosis due to drugs	Simple mode	13	0.0283826	0.0399905	1.02879	0.951231	1.11267	0.491431	Absolute count	Myeloid cell	Im MDSC AC
ebi-a-GCST90001515	finngen_R9_OSTEON_DRUGS	ebi-a-GCST90001515	Osteonecrosis due to drugs	Weighted mode	13	0.0111562	0.0305896	1.01122	0.952372	1.0737	0.721677	Absolute count	Myeloid cell	Im MDSC AC
ebi-a-GCST90001515	finngen_R9_OSTEON_DRUGS	ebi-a-GCST90001515	Osteonecrosis due to drugs	Inverse variance weighted	13	-0.00130725	0.0215243	0.998694	0.957438	1.04173	0.951571	Absolute count	Myeloid cell	Im MDSC AC
ebi-a-GCST90001516	finngen_R9_OSTEON_DRUGS	ebi-a-GCST90001516	Osteonecrosis due to drugs	MR Egger	13	-0.0245132	0.0430746	0.975785	0.896785	1.06174	0.580731	Relative count	Myeloid cell	Im MDSC %CD33dim HLA DR- CD66b-
ebi-a-GCST90001516	finngen_R9_OSTEON_DRUGS	ebi-a-GCST90001516	Osteonecrosis due to drugs	Weighted median	13	-0.00925397	0.0296721	0.990789	0.934811	1.05012	0.755136	Relative count	Myeloid cell	Im MDSC %CD33dim HLA DR- CD66b-
ebi-a-GCST90001516	finngen_R9_OSTEON_DRUGS	ebi-a-GCST90001516	Osteonecrosis due to drugs	Simple mode	13	-0.0338781	0.0417439	0.966689	0.890746	1.04911	0.432842	Relative count	Myeloid cell	Im MDSC %CD33dim HLA DR- CD66b-
ebi-a-GCST90001516	finngen_R9_OSTEON_DRUGS	ebi-a-GCST90001516	Osteonecrosis due to drugs	Weighted mode	13	-0.0139129	0.0309931	0.986183	0.92806	1.04795	0.661501	Relative count	Myeloid cell	Im MDSC %CD33dim HLA DR- CD66b-
ebi-a-GCST90001516	finngen_R9_OSTEON_DRUGS	ebi-a-GCST90001516	Osteonecrosis due to drugs	Inverse variance weighted	13	-0.0171557	0.0211396	0.982991	0.943094	1.02458	0.417055	Relative count	Myeloid cell	Im MDSC %CD33dim HLA DR- CD66b-
ebi-a-GCST90001517	finngen_R9_OSTEON_DRUGS	ebi-a-GCST90001517	Osteonecrosis due to drugs	MR Egger	13	-0.0497599	0.0429346	0.951458	0.874667	1.03499	0.271009	Absolute count	Myeloid cell	CD33br HLA DR+ AC
ebi-a-GCST90001517	finngen_R9_OSTEON_DRUGS	ebi-a-GCST90001517	Osteonecrosis due to drugs	Weighted median	13	-0.0106252	0.0287258	0.989431	0.935263	1.04674	0.711468	Absolute count	Myeloid cell	CD33br HLA DR+ AC
ebi-a-GCST90001517	finngen_R9_OSTEON_DRUGS	ebi-a-GCST90001517	Osteonecrosis due to drugs	Simple mode	13	0.0174141	0.0436685	1.01757	0.934096	1.1085	0.69706	Absolute count	Myeloid cell	CD33br HLA DR+ AC
ebi-a-GCST90001517	finngen_R9_OSTEON_DRUGS	ebi-a-GCST90001517	Osteonecrosis due to drugs	Weighted mode	13	-0.0192937	0.0298205	0.980891	0.925203	1.03993	0.529817	Absolute count	Myeloid cell	CD33br HLA DR+ AC
ebi-a-GCST90001517	finngen_R9_OSTEON_DRUGS	ebi-a-GCST90001517	Osteonecrosis due to drugs	Inverse variance weighted	13	-6.01801e-05	0.021077	0.99994	0.959473	1.04211	0.997722	Absolute count	Myeloid cell	CD33br HLA DR+ AC
ebi-a-GCST90001518	finngen_R9_OSTEON_DRUGS	ebi-a-GCST90001518	Osteonecrosis due to drugs	MR Egger	13	-0.0483361	0.0434419	0.952814	0.875043	1.0375	0.289579	Absolute count	Myeloid cell	CD33br HLA DR+ CD14- AC
ebi-a-GCST90001518	finngen_R9_OSTEON_DRUGS	ebi-a-GCST90001518	Osteonecrosis due to drugs	Weighted median	13	-0.0176188	0.0282884	0.982536	0.929541	1.03855	0.533398	Absolute count	Myeloid cell	CD33br HLA DR+ CD14- AC
ebi-a-GCST90001518	finngen_R9_OSTEON_DRUGS	ebi-a-GCST90001518	Osteonecrosis due to drugs	Simple mode	13	-0.00743954	0.0417377	0.992588	0.914621	1.0772	0.861504	Absolute count	Myeloid cell	CD33br HLA DR+ CD14- AC
ebi-a-GCST90001518	finngen_R9_OSTEON_DRUGS	ebi-a-GCST90001518	Osteonecrosis due to drugs	Weighted mode	13	-0.0223094	0.0323444	0.977938	0.917866	1.04194	0.503475	Absolute count	Myeloid cell	CD33br HLA DR+ CD14- AC
ebi-a-GCST90001518	finngen_R9_OSTEON_DRUGS	ebi-a-GCST90001518	Osteonecrosis due to drugs	Inverse variance weighted	13	-0.00213281	0.0213277	0.997869	0.957016	1.04047	0.920343	Absolute count	Myeloid cell	CD33br HLA DR+ CD14- AC
ebi-a-GCST90001519	finngen_R9_OSTEON_DRUGS	ebi-a-GCST90001519	Osteonecrosis due to drugs	MR Egger	13	-0.0178951	0.0437619	0.982264	0.901524	1.07023	0.690447	Relative count	Myeloid cell	CD33br HLA DR+ CD14- %CD33br HLA DR+
ebi-a-GCST90001519	finngen_R9_OSTEON_DRUGS	ebi-a-GCST90001519	Osteonecrosis due to drugs	Weighted median	13	-0.00740207	0.0306591	0.992625	0.934733	1.0541	0.809221	Relative count	Myeloid cell	CD33br HLA DR+ CD14- %CD33br HLA DR+
ebi-a-GCST90001519	finngen_R9_OSTEON_DRUGS	ebi-a-GCST90001519	Osteonecrosis due to drugs	Simple mode	13	-0.00714979	0.0398393	0.992876	0.918297	1.07351	0.860566	Relative count	Myeloid cell	CD33br HLA DR+ CD14- %CD33br HLA DR+
ebi-a-GCST90001519	finngen_R9_OSTEON_DRUGS	ebi-a-GCST90001519	Osteonecrosis due to drugs	Weighted mode	13	-0.00891454	0.0333857	0.991125	0.928346	1.05815	0.793989	Relative count	Myeloid cell	CD33br HLA DR+ CD14- %CD33br HLA DR+
ebi-a-GCST90001519	finngen_R9_OSTEON_DRUGS	ebi-a-GCST90001519	Osteonecrosis due to drugs	Inverse variance weighted	13	-0.00868755	0.0214795	0.99135	0.950481	1.03398	0.685876	Relative count	Myeloid cell	CD33br HLA DR+ CD14- %CD33br HLA DR+
ebi-a-GCST90001520	finngen_R9_OSTEON_DRUGS	ebi-a-GCST90001520	Osteonecrosis due to drugs	MR Egger	13	-0.0491265	0.0433286	0.952061	0.874546	1.03645	0.280979	Absolute count	Myeloid cell	CD33br HLA DR+ CD14dim AC
ebi-a-GCST90001520	finngen_R9_OSTEON_DRUGS	ebi-a-GCST90001520	Osteonecrosis due to drugs	Weighted median	13	-0.0117776	0.0295687	0.988292	0.932644	1.04726	0.6904	Absolute count	Myeloid cell	CD33br HLA DR+ CD14dim AC
ebi-a-GCST90001520	finngen_R9_OSTEON_DRUGS	ebi-a-GCST90001520	Osteonecrosis due to drugs	Simple mode	13	0.0288935	0.0450939	1.02931	0.942244	1.12443	0.533737	Absolute count	Myeloid cell	CD33br HLA DR+ CD14dim AC
ebi-a-GCST90001520	finngen_R9_OSTEON_DRUGS	ebi-a-GCST90001520	Osteonecrosis due to drugs	Weighted mode	13	-0.0247114	0.0319081	0.975591	0.916447	1.03855	0.453651	Absolute count	Myeloid cell	CD33br HLA DR+ CD14dim AC
ebi-a-GCST90001520	finngen_R9_OSTEON_DRUGS	ebi-a-GCST90001520	Osteonecrosis due to drugs	Inverse variance weighted	13	-0.00182866	0.0217682	0.998173	0.956481	1.04168	0.933051	Absolute count	Myeloid cell	CD33br HLA DR+ CD14dim AC
ebi-a-GCST90001521	finngen_R9_OSTEON_DRUGS	ebi-a-GCST90001521	Osteonecrosis due to drugs	MR Egger	13	-0.0289257	0.0480277	0.971489	0.884211	1.06738	0.559204	Relative count	Myeloid cell	CD33br HLA DR+ CD14dim %CD33br HLA DR+
ebi-a-GCST90001521	finngen_R9_OSTEON_DRUGS	ebi-a-GCST90001521	Osteonecrosis due to drugs	Weighted median	13	-0.00492158	0.0313699	0.995091	0.93575	1.05819	0.875333	Relative count	Myeloid cell	CD33br HLA DR+ CD14dim %CD33br HLA DR+
ebi-a-GCST90001521	finngen_R9_OSTEON_DRUGS	ebi-a-GCST90001521	Osteonecrosis due to drugs	Simple mode	13	0.0817005	0.0559283	1.08513	0.972467	1.21085	0.169752	Relative count	Myeloid cell	CD33br HLA DR+ CD14dim %CD33br HLA DR+
ebi-a-GCST90001521	finngen_R9_OSTEON_DRUGS	ebi-a-GCST90001521	Osteonecrosis due to drugs	Weighted mode	13	-0.00369776	0.0322191	0.996309	0.935338	1.06125	0.910526	Relative count	Myeloid cell	CD33br HLA DR+ CD14dim %CD33br HLA DR+
ebi-a-GCST90001521	finngen_R9_OSTEON_DRUGS	ebi-a-GCST90001521	Osteonecrosis due to drugs	Inverse variance weighted	13	0.0103877	0.0234551	1.01044	0.965041	1.05798	0.657856	Relative count	Myeloid cell	CD33br HLA DR+ CD14dim %CD33br HLA DR+
ebi-a-GCST90001522	finngen_R9_OSTEON_DRUGS	ebi-a-GCST90001522	Osteonecrosis due to drugs	Inverse variance weighted	13	0.0429876	0.0214176	1.04392	1.00101	1.08868	0.0447372	Absolute count	Myeloid cell	CD33- HLA DR- AC
ebi-a-GCST90001522	finngen_R9_OSTEON_DRUGS	ebi-a-GCST90001522	Osteonecrosis due to drugs	MR Egger	13	0.0552711	0.0436208	1.05683	0.970227	1.15116	0.231295	Absolute count	Myeloid cell	CD33- HLA DR- AC
ebi-a-GCST90001522	finngen_R9_OSTEON_DRUGS	ebi-a-GCST90001522	Osteonecrosis due to drugs	Weighted median	13	0.0399465	0.0321169	1.04076	0.97726	1.10838	0.213579	Absolute count	Myeloid cell	CD33- HLA DR- AC
ebi-a-GCST90001522	finngen_R9_OSTEON_DRUGS	ebi-a-GCST90001522	Osteonecrosis due to drugs	Simple mode	13	0.0445248	0.0450585	1.04553	0.957155	1.14207	0.342583	Absolute count	Myeloid cell	CD33- HLA DR- AC
ebi-a-GCST90001522	finngen_R9_OSTEON_DRUGS	ebi-a-GCST90001522	Osteonecrosis due to drugs	Weighted mode	13	0.0432325	0.0336525	1.04418	0.97753	1.11538	0.223151	Absolute count	Myeloid cell	CD33- HLA DR- AC
ebi-a-GCST90001523	finngen_R9_OSTEON_DRUGS	ebi-a-GCST90001523	Osteonecrosis due to drugs	MR Egger	13	0.0575012	0.0496831	1.05919	0.960907	1.16752	0.27164	Absolute count	Myeloid cell	CD33- HLA DR+ AC
ebi-a-GCST90001523	finngen_R9_OSTEON_DRUGS	ebi-a-GCST90001523	Osteonecrosis due to drugs	Weighted median	13	0.0293188	0.0314181	1.02975	0.968254	1.09516	0.350725	Absolute count	Myeloid cell	CD33- HLA DR+ AC
ebi-a-GCST90001523	finngen_R9_OSTEON_DRUGS	ebi-a-GCST90001523	Osteonecrosis due to drugs	Simple mode	13	-0.0163748	0.0624677	0.983759	0.870392	1.11189	0.797665	Absolute count	Myeloid cell	CD33- HLA DR+ AC
ebi-a-GCST90001523	finngen_R9_OSTEON_DRUGS	ebi-a-GCST90001523	Osteonecrosis due to drugs	Weighted mode	13	0.0587711	0.0365629	1.06053	0.987191	1.13932	0.133945	Absolute count	Myeloid cell	CD33- HLA DR+ AC
ebi-a-GCST90001523	finngen_R9_OSTEON_DRUGS	ebi-a-GCST90001523	Osteonecrosis due to drugs	Inverse variance weighted	13	0.0220189	0.0240585	1.02226	0.975178	1.07162	0.360074	Absolute count	Myeloid cell	CD33- HLA DR+ AC
ebi-a-GCST90001524	finngen_R9_OSTEON_DRUGS	ebi-a-GCST90001524	Osteonecrosis due to drugs	MR Egger	13	0.0245448	0.0439926	1.02485	0.940183	1.11714	0.588067	Absolute count	Myeloid cell	Gr MDSC AC
ebi-a-GCST90001524	finngen_R9_OSTEON_DRUGS	ebi-a-GCST90001524	Osteonecrosis due to drugs	Weighted median	13	0.0125608	0.0286873	1.01264	0.957273	1.07121	0.661492	Absolute count	Myeloid cell	Gr MDSC AC
ebi-a-GCST90001524	finngen_R9_OSTEON_DRUGS	ebi-a-GCST90001524	Osteonecrosis due to drugs	Simple mode	13	0.00761679	0.0397892	1.00765	0.932049	1.08937	0.851391	Absolute count	Myeloid cell	Gr MDSC AC
ebi-a-GCST90001524	finngen_R9_OSTEON_DRUGS	ebi-a-GCST90001524	Osteonecrosis due to drugs	Weighted mode	13	0.0122851	0.0313461	1.01236	0.952035	1.07651	0.701991	Absolute count	Myeloid cell	Gr MDSC AC
ebi-a-GCST90001524	finngen_R9_OSTEON_DRUGS	ebi-a-GCST90001524	Osteonecrosis due to drugs	Inverse variance weighted	13	0.00238444	0.0209877	1.00239	0.96199	1.04448	0.909546	Absolute count	Myeloid cell	Gr MDSC AC
ebi-a-GCST90001525	finngen_R9_OSTEON_DRUGS	ebi-a-GCST90001525	Osteonecrosis due to drugs	MR Egger	13	-0.0207971	0.0425869	0.979418	0.900984	1.06468	0.634894	Absolute count	Myeloid cell	CD33dim HLA DR+ CD11b+ AC
ebi-a-GCST90001525	finngen_R9_OSTEON_DRUGS	ebi-a-GCST90001525	Osteonecrosis due to drugs	Weighted median	13	0.00214062	0.029311	1.00214	0.946193	1.0614	0.941781	Absolute count	Myeloid cell	CD33dim HLA DR+ CD11b+ AC
ebi-a-GCST90001525	finngen_R9_OSTEON_DRUGS	ebi-a-GCST90001525	Osteonecrosis due to drugs	Simple mode	13	0.0273669	0.0389276	1.02774	0.952247	1.10923	0.495457	Absolute count	Myeloid cell	CD33dim HLA DR+ CD11b+ AC
ebi-a-GCST90001525	finngen_R9_OSTEON_DRUGS	ebi-a-GCST90001525	Osteonecrosis due to drugs	Weighted mode	13	0.00906338	0.0309821	1.0091	0.94965	1.07228	0.774874	Absolute count	Myeloid cell	CD33dim HLA DR+ CD11b+ AC
ebi-a-GCST90001525	finngen_R9_OSTEON_DRUGS	ebi-a-GCST90001525	Osteonecrosis due to drugs	Inverse variance weighted	13	0.00152195	0.0209083	1.00152	0.96131	1.04342	0.941972	Absolute count	Myeloid cell	CD33dim HLA DR+ CD11b+ AC
ebi-a-GCST90001526	finngen_R9_OSTEON_DRUGS	ebi-a-GCST90001526	Osteonecrosis due to drugs	MR Egger	13	-0.025861	0.0442445	0.974471	0.893526	1.06275	0.570676	Relative count	Myeloid cell	CD33dim HLA DR+ CD11b+ %CD33dim HLA DR+
ebi-a-GCST90001526	finngen_R9_OSTEON_DRUGS	ebi-a-GCST90001526	Osteonecrosis due to drugs	Weighted median	13	-0.00842456	0.0312433	0.991611	0.932709	1.05423	0.787435	Relative count	Myeloid cell	CD33dim HLA DR+ CD11b+ %CD33dim HLA DR+
ebi-a-GCST90001526	finngen_R9_OSTEON_DRUGS	ebi-a-GCST90001526	Osteonecrosis due to drugs	Simple mode	13	0.00769338	0.0424778	1.00772	0.927221	1.09521	0.8593	Relative count	Myeloid cell	CD33dim HLA DR+ CD11b+ %CD33dim HLA DR+
ebi-a-GCST90001526	finngen_R9_OSTEON_DRUGS	ebi-a-GCST90001526	Osteonecrosis due to drugs	Weighted mode	13	-0.00435287	0.0312755	0.995657	0.936456	1.0586	0.891618	Relative count	Myeloid cell	CD33dim HLA DR+ CD11b+ %CD33dim HLA DR+
ebi-a-GCST90001526	finngen_R9_OSTEON_DRUGS	ebi-a-GCST90001526	Osteonecrosis due to drugs	Inverse variance weighted	13	-0.006104	0.0217212	0.993915	0.952488	1.03714	0.778698	Relative count	Myeloid cell	CD33dim HLA DR+ CD11b+ %CD33dim HLA DR+
ebi-a-GCST90001527	finngen_R9_OSTEON_DRUGS	ebi-a-GCST90001527	Osteonecrosis due to drugs	MR Egger	13	-0.00717942	0.0418946	0.992846	0.914578	1.07781	0.867046	Absolute count	Myeloid cell	CD33dim HLA DR+ CD11b- AC
ebi-a-GCST90001527	finngen_R9_OSTEON_DRUGS	ebi-a-GCST90001527	Osteonecrosis due to drugs	Weighted median	13	0.00280371	0.0284015	1.00281	0.94851	1.06021	0.921363	Absolute count	Myeloid cell	CD33dim HLA DR+ CD11b- AC
ebi-a-GCST90001527	finngen_R9_OSTEON_DRUGS	ebi-a-GCST90001527	Osteonecrosis due to drugs	Simple mode	13	0.00809237	0.042748	1.00813	0.9271	1.09623	0.853019	Absolute count	Myeloid cell	CD33dim HLA DR+ CD11b- AC
ebi-a-GCST90001527	finngen_R9_OSTEON_DRUGS	ebi-a-GCST90001527	Osteonecrosis due to drugs	Weighted mode	13	0.0043578	0.0287007	1.00437	0.949428	1.06249	0.881839	Absolute count	Myeloid cell	CD33dim HLA DR+ CD11b- AC
ebi-a-GCST90001527	finngen_R9_OSTEON_DRUGS	ebi-a-GCST90001527	Osteonecrosis due to drugs	Inverse variance weighted	13	0.00359052	0.0202196	1.0036	0.964602	1.04417	0.859056	Absolute count	Myeloid cell	CD33dim HLA DR+ CD11b- AC
ebi-a-GCST90001528	finngen_R9_OSTEON_DRUGS	ebi-a-GCST90001528	Osteonecrosis due to drugs	MR Egger	13	0.0175584	0.0442768	1.01771	0.933118	1.10998	0.699277	Relative count	Myeloid cell	CD33dim HLA DR+ CD11b- %CD33dim HLA DR+
ebi-a-GCST90001528	finngen_R9_OSTEON_DRUGS	ebi-a-GCST90001528	Osteonecrosis due to drugs	Weighted median	13	0.00146998	0.030292	1.00147	0.943742	1.06273	0.961296	Relative count	Myeloid cell	CD33dim HLA DR+ CD11b- %CD33dim HLA DR+
ebi-a-GCST90001528	finngen_R9_OSTEON_DRUGS	ebi-a-GCST90001528	Osteonecrosis due to drugs	Simple mode	13	-0.00117322	0.0431442	0.998827	0.917837	1.08696	0.978753	Relative count	Myeloid cell	CD33dim HLA DR+ CD11b- %CD33dim HLA DR+
ebi-a-GCST90001528	finngen_R9_OSTEON_DRUGS	ebi-a-GCST90001528	Osteonecrosis due to drugs	Weighted mode	13	0.00124167	0.0323808	1.00124	0.939672	1.06685	0.970043	Relative count	Myeloid cell	CD33dim HLA DR+ CD11b- %CD33dim HLA DR+
ebi-a-GCST90001528	finngen_R9_OSTEON_DRUGS	ebi-a-GCST90001528	Osteonecrosis due to drugs	Inverse variance weighted	13	0.00301596	0.0217362	1.00302	0.961186	1.04668	0.889646	Relative count	Myeloid cell	CD33dim HLA DR+ CD11b- %CD33dim HLA DR+
ebi-a-GCST90001529	finngen_R9_OSTEON_DRUGS	ebi-a-GCST90001529	Osteonecrosis due to drugs	MR Egger	13	0.00561872	0.0456156	1.00563	0.919626	1.09969	0.90419	Absolute count	Myeloid cell	CD66b++ myeloid cell AC
ebi-a-GCST90001529	finngen_R9_OSTEON_DRUGS	ebi-a-GCST90001529	Osteonecrosis due to drugs	Weighted median	13	-0.0116354	0.0299346	0.988432	0.932107	1.04816	0.697501	Absolute count	Myeloid cell	CD66b++ myeloid cell AC
ebi-a-GCST90001529	finngen_R9_OSTEON_DRUGS	ebi-a-GCST90001529	Osteonecrosis due to drugs	Simple mode	13	0.0120474	0.0468902	1.01212	0.923248	1.10955	0.801588	Absolute count	Myeloid cell	CD66b++ myeloid cell AC
ebi-a-GCST90001529	finngen_R9_OSTEON_DRUGS	ebi-a-GCST90001529	Osteonecrosis due to drugs	Weighted mode	13	-0.00540433	0.0304974	0.99461	0.9369	1.05588	0.862302	Absolute count	Myeloid cell	CD66b++ myeloid cell AC
ebi-a-GCST90001529	finngen_R9_OSTEON_DRUGS	ebi-a-GCST90001529	Osteonecrosis due to drugs	Inverse variance weighted	13	-0.00789607	0.0215498	0.992135	0.951102	1.03494	0.714059	Absolute count	Myeloid cell	CD66b++ myeloid cell AC
ebi-a-GCST90001530	finngen_R9_OSTEON_DRUGS	ebi-a-GCST90001530	Osteonecrosis due to drugs	MR Egger	13	-0.0559635	0.0434739	0.945574	0.86834	1.02968	0.224419	Absolute count	Myeloid cell	Mo MDSC AC
ebi-a-GCST90001530	finngen_R9_OSTEON_DRUGS	ebi-a-GCST90001530	Osteonecrosis due to drugs	Weighted median	13	-0.0222179	0.0299451	0.978027	0.922276	1.03715	0.458116	Absolute count	Myeloid cell	Mo MDSC AC
ebi-a-GCST90001530	finngen_R9_OSTEON_DRUGS	ebi-a-GCST90001530	Osteonecrosis due to drugs	Simple mode	13	-0.0205683	0.0472255	0.979642	0.893034	1.07465	0.670906	Absolute count	Myeloid cell	Mo MDSC AC
ebi-a-GCST90001530	finngen_R9_OSTEON_DRUGS	ebi-a-GCST90001530	Osteonecrosis due to drugs	Weighted mode	13	-0.0269245	0.0319001	0.973435	0.914435	1.03624	0.415165	Absolute count	Myeloid cell	Mo MDSC AC
ebi-a-GCST90001530	finngen_R9_OSTEON_DRUGS	ebi-a-GCST90001530	Osteonecrosis due to drugs	Inverse variance weighted	13	-0.00502022	0.0213448	0.994992	0.954225	1.0375	0.814057	Absolute count	Myeloid cell	Mo MDSC AC
ebi-a-GCST90001531	finngen_R9_OSTEON_DRUGS	ebi-a-GCST90001531	Osteonecrosis due to drugs	MR Egger	13	-0.0269762	0.04375	0.973384	0.893395	1.06054	0.550048	Absolute count	Myeloid cell	CD33dim HLA DR- AC
ebi-a-GCST90001531	finngen_R9_OSTEON_DRUGS	ebi-a-GCST90001531	Osteonecrosis due to drugs	Weighted median	13	0.00563254	0.0308176	1.00565	0.946703	1.06826	0.854978	Absolute count	Myeloid cell	CD33dim HLA DR- AC
ebi-a-GCST90001531	finngen_R9_OSTEON_DRUGS	ebi-a-GCST90001531	Osteonecrosis due to drugs	Simple mode	13	-0.0404737	0.0478342	0.960334	0.87439	1.05473	0.414038	Absolute count	Myeloid cell	CD33dim HLA DR- AC
ebi-a-GCST90001531	finngen_R9_OSTEON_DRUGS	ebi-a-GCST90001531	Osteonecrosis due to drugs	Weighted mode	13	0.00204032	0.0323645	1.00204	0.940452	1.06767	0.950771	Absolute count	Myeloid cell	CD33dim HLA DR- AC
ebi-a-GCST90001531	finngen_R9_OSTEON_DRUGS	ebi-a-GCST90001531	Osteonecrosis due to drugs	Inverse variance weighted	13	0.0133339	0.021469	1.01342	0.971664	1.05698	0.534548	Absolute count	Myeloid cell	CD33dim HLA DR- AC
ebi-a-GCST90001532	finngen_R9_OSTEON_DRUGS	ebi-a-GCST90001532	Osteonecrosis due to drugs	MR Egger	13	-0.0259824	0.0435702	0.974352	0.894599	1.06122	0.563023	Absolute count	Myeloid cell	Basophil AC
ebi-a-GCST90001532	finngen_R9_OSTEON_DRUGS	ebi-a-GCST90001532	Osteonecrosis due to drugs	Weighted median	13	0.00502358	0.0316451	1.00504	0.944593	1.06935	0.873868	Absolute count	Myeloid cell	Basophil AC
ebi-a-GCST90001532	finngen_R9_OSTEON_DRUGS	ebi-a-GCST90001532	Osteonecrosis due to drugs	Simple mode	13	-0.0602622	0.0483183	0.941518	0.856444	1.03504	0.23612	Absolute count	Myeloid cell	Basophil AC
ebi-a-GCST90001532	finngen_R9_OSTEON_DRUGS	ebi-a-GCST90001532	Osteonecrosis due to drugs	Weighted mode	13	-0.00313937	0.030049	0.996866	0.93985	1.05734	0.918518	Absolute count	Myeloid cell	Basophil AC
ebi-a-GCST90001532	finngen_R9_OSTEON_DRUGS	ebi-a-GCST90001532	Osteonecrosis due to drugs	Inverse variance weighted	13	0.0116739	0.0213888	1.01174	0.970205	1.05506	0.585208	Absolute count	Myeloid cell	Basophil AC
ebi-a-GCST90001533	finngen_R9_OSTEON_DRUGS	ebi-a-GCST90001533	Osteonecrosis due to drugs	MR Egger	13	-0.0322334	0.0430522	0.968281	0.889927	1.05353	0.469742	Relative count	Myeloid cell	Basophil %CD33dim HLA DR- CD66b-
ebi-a-GCST90001533	finngen_R9_OSTEON_DRUGS	ebi-a-GCST90001533	Osteonecrosis due to drugs	Weighted median	13	0.00585628	0.0318519	1.00587	0.944997	1.07067	0.854123	Relative count	Myeloid cell	Basophil %CD33dim HLA DR- CD66b-
ebi-a-GCST90001533	finngen_R9_OSTEON_DRUGS	ebi-a-GCST90001533	Osteonecrosis due to drugs	Simple mode	13	0.0190868	0.0452827	1.01927	0.932704	1.11387	0.68084	Relative count	Myeloid cell	Basophil %CD33dim HLA DR- CD66b-
ebi-a-GCST90001533	finngen_R9_OSTEON_DRUGS	ebi-a-GCST90001533	Osteonecrosis due to drugs	Weighted mode	13	0.0102196	0.033153	1.01027	0.946712	1.0781	0.763173	Relative count	Myeloid cell	Basophil %CD33dim HLA DR- CD66b-
ebi-a-GCST90001533	finngen_R9_OSTEON_DRUGS	ebi-a-GCST90001533	Osteonecrosis due to drugs	Inverse variance weighted	13	0.000374601	0.0211339	1.00037	0.959783	1.04268	0.985858	Relative count	Myeloid cell	Basophil %CD33dim HLA DR- CD66b-
ebi-a-GCST90001534	finngen_R9_OSTEON_DRUGS	ebi-a-GCST90001534	Osteonecrosis due to drugs	MR Egger	13	0.0350033	0.0374927	1.03562	0.962249	1.11459	0.37055	Absolute count	Maturation stages of T cell	CD45RA- CD4+ AC
ebi-a-GCST90001534	finngen_R9_OSTEON_DRUGS	ebi-a-GCST90001534	Osteonecrosis due to drugs	Weighted median	13	0.0288675	0.0244379	1.02929	0.981149	1.07979	0.2375	Absolute count	Maturation stages of T cell	CD45RA- CD4+ AC
ebi-a-GCST90001534	finngen_R9_OSTEON_DRUGS	ebi-a-GCST90001534	Osteonecrosis due to drugs	Simple mode	13	0.046517	0.0351901	1.04762	0.977795	1.12242	0.210854	Absolute count	Maturation stages of T cell	CD45RA- CD4+ AC
ebi-a-GCST90001534	finngen_R9_OSTEON_DRUGS	ebi-a-GCST90001534	Osteonecrosis due to drugs	Weighted mode	13	0.0324283	0.0276687	1.03296	0.978434	1.09052	0.263933	Absolute count	Maturation stages of T cell	CD45RA- CD4+ AC
ebi-a-GCST90001534	finngen_R9_OSTEON_DRUGS	ebi-a-GCST90001534	Osteonecrosis due to drugs	Inverse variance weighted	13	0.00821149	0.0181995	1.00825	0.972914	1.04486	0.65185	Absolute count	Maturation stages of T cell	CD45RA- CD4+ AC
ebi-a-GCST90001535	finngen_R9_OSTEON_DRUGS	ebi-a-GCST90001535	Osteonecrosis due to drugs	MR Egger	13	0.032478	0.0323491	1.03301	0.969547	1.10063	0.336961	Relative count	Maturation stages of T cell	CD45RA- CD4+ %CD4+
ebi-a-GCST90001535	finngen_R9_OSTEON_DRUGS	ebi-a-GCST90001535	Osteonecrosis due to drugs	Weighted median	13	0.0148748	0.0213732	1.01499	0.973345	1.05841	0.486458	Relative count	Maturation stages of T cell	CD45RA- CD4+ %CD4+
ebi-a-GCST90001535	finngen_R9_OSTEON_DRUGS	ebi-a-GCST90001535	Osteonecrosis due to drugs	Simple mode	13	-0.00832726	0.0404197	0.991707	0.916173	1.07347	0.840229	Relative count	Maturation stages of T cell	CD45RA- CD4+ %CD4+
ebi-a-GCST90001535	finngen_R9_OSTEON_DRUGS	ebi-a-GCST90001535	Osteonecrosis due to drugs	Weighted mode	13	0.0210301	0.0235838	1.02125	0.975121	1.06957	0.390073	Relative count	Maturation stages of T cell	CD45RA- CD4+ %CD4+
ebi-a-GCST90001535	finngen_R9_OSTEON_DRUGS	ebi-a-GCST90001535	Osteonecrosis due to drugs	Inverse variance weighted	13	0.0040849	0.0159295	1.00409	0.973228	1.03594	0.797614	Relative count	Maturation stages of T cell	CD45RA- CD4+ %CD4+
ebi-a-GCST90001536	finngen_R9_OSTEON_DRUGS	ebi-a-GCST90001536	Osteonecrosis due to drugs	MR Egger	13	0.0567011	0.0316185	1.05834	0.994743	1.126	0.100434	Relative count	Maturation stages of T cell	CD45RA- CD4+ %T cell
ebi-a-GCST90001536	finngen_R9_OSTEON_DRUGS	ebi-a-GCST90001536	Osteonecrosis due to drugs	Weighted median	13	0.0265174	0.023205	1.02687	0.981214	1.07465	0.253143	Relative count	Maturation stages of T cell	CD45RA- CD4+ %T cell
ebi-a-GCST90001536	finngen_R9_OSTEON_DRUGS	ebi-a-GCST90001536	Osteonecrosis due to drugs	Simple mode	13	-0.0361431	0.0419418	0.964502	0.888386	1.04714	0.40572	Relative count	Maturation stages of T cell	CD45RA- CD4+ %T cell
ebi-a-GCST90001536	finngen_R9_OSTEON_DRUGS	ebi-a-GCST90001536	Osteonecrosis due to drugs	Weighted mode	13	0.026078	0.0251519	1.02642	0.977048	1.07829	0.320262	Relative count	Maturation stages of T cell	CD45RA- CD4+ %T cell
ebi-a-GCST90001536	finngen_R9_OSTEON_DRUGS	ebi-a-GCST90001536	Osteonecrosis due to drugs	Inverse variance weighted	13	0.00819657	0.0168712	1.00823	0.975436	1.04213	0.627087	Relative count	Maturation stages of T cell	CD45RA- CD4+ %T cell
ebi-a-GCST90001537	finngen_R9_OSTEON_DRUGS	ebi-a-GCST90001537	Osteonecrosis due to drugs	MR Egger	13	0.0373396	0.0327888	1.03805	0.973433	1.10695	0.278983	Absolute count	Maturation stages of T cell	CM CD4+ AC
ebi-a-GCST90001537	finngen_R9_OSTEON_DRUGS	ebi-a-GCST90001537	Osteonecrosis due to drugs	Weighted median	13	0.00104887	0.0239645	1.00105	0.955117	1.04919	0.96509	Absolute count	Maturation stages of T cell	CM CD4+ AC
ebi-a-GCST90001537	finngen_R9_OSTEON_DRUGS	ebi-a-GCST90001537	Osteonecrosis due to drugs	Simple mode	13	0.0128982	0.032511	1.01298	0.950446	1.07963	0.69853	Absolute count	Maturation stages of T cell	CM CD4+ AC
ebi-a-GCST90001537	finngen_R9_OSTEON_DRUGS	ebi-a-GCST90001537	Osteonecrosis due to drugs	Weighted mode	13	0.0049894	0.025049	1.005	0.956852	1.05557	0.845452	Absolute count	Maturation stages of T cell	CM CD4+ AC
ebi-a-GCST90001537	finngen_R9_OSTEON_DRUGS	ebi-a-GCST90001537	Osteonecrosis due to drugs	Inverse variance weighted	13	-0.00599313	0.0161331	0.994025	0.963085	1.02596	0.710281	Absolute count	Maturation stages of T cell	CM CD4+ AC
ebi-a-GCST90001538	finngen_R9_OSTEON_DRUGS	ebi-a-GCST90001538	Osteonecrosis due to drugs	MR Egger	13	0.0365299	0.038049	1.03721	0.962669	1.11751	0.357645	Relative count	Maturation stages of T cell	CM CD4+ %CD4+
ebi-a-GCST90001538	finngen_R9_OSTEON_DRUGS	ebi-a-GCST90001538	Osteonecrosis due to drugs	Weighted median	13	-0.0163911	0.0237618	0.983742	0.938977	1.03064	0.490314	Relative count	Maturation stages of T cell	CM CD4+ %CD4+
ebi-a-GCST90001538	finngen_R9_OSTEON_DRUGS	ebi-a-GCST90001538	Osteonecrosis due to drugs	Simple mode	13	-0.0518273	0.038727	0.949493	0.880089	1.02437	0.205613	Relative count	Maturation stages of T cell	CM CD4+ %CD4+
ebi-a-GCST90001538	finngen_R9_OSTEON_DRUGS	ebi-a-GCST90001538	Osteonecrosis due to drugs	Weighted mode	13	-0.016553	0.0245054	0.983583	0.937458	1.03198	0.512177	Relative count	Maturation stages of T cell	CM CD4+ %CD4+
ebi-a-GCST90001538	finngen_R9_OSTEON_DRUGS	ebi-a-GCST90001538	Osteonecrosis due to drugs	Inverse variance weighted	13	-0.0170561	0.0199413	0.983089	0.945406	1.02227	0.392377	Relative count	Maturation stages of T cell	CM CD4+ %CD4+
ebi-a-GCST90001539	finngen_R9_OSTEON_DRUGS	ebi-a-GCST90001539	Osteonecrosis due to drugs	MR Egger	13	0.0399218	0.0368361	1.04073	0.968238	1.11865	0.30165	Relative count	Maturation stages of T cell	CM CD4+ %T cell
ebi-a-GCST90001539	finngen_R9_OSTEON_DRUGS	ebi-a-GCST90001539	Osteonecrosis due to drugs	Weighted median	13	-0.0115125	0.0233911	0.988553	0.944255	1.03493	0.622596	Relative count	Maturation stages of T cell	CM CD4+ %T cell
ebi-a-GCST90001539	finngen_R9_OSTEON_DRUGS	ebi-a-GCST90001539	Osteonecrosis due to drugs	Simple mode	13	-0.0420828	0.0375093	0.95879	0.890831	1.03193	0.28384	Relative count	Maturation stages of T cell	CM CD4+ %T cell
ebi-a-GCST90001539	finngen_R9_OSTEON_DRUGS	ebi-a-GCST90001539	Osteonecrosis due to drugs	Weighted mode	13	-0.0147904	0.0253755	0.985318	0.937511	1.03556	0.570778	Relative count	Maturation stages of T cell	CM CD4+ %T cell
ebi-a-GCST90001539	finngen_R9_OSTEON_DRUGS	ebi-a-GCST90001539	Osteonecrosis due to drugs	Inverse variance weighted	13	-0.0145233	0.0194962	0.985582	0.948631	1.02397	0.456316	Relative count	Maturation stages of T cell	CM CD4+ %T cell
ebi-a-GCST90001540	finngen_R9_OSTEON_DRUGS	ebi-a-GCST90001540	Osteonecrosis due to drugs	MR Egger	13	-0.0164947	0.0305738	0.983641	0.926428	1.04439	0.600288	Absolute count	Maturation stages of T cell	Naive CD4+ AC
ebi-a-GCST90001540	finngen_R9_OSTEON_DRUGS	ebi-a-GCST90001540	Osteonecrosis due to drugs	Weighted median	13	-0.0174563	0.0208682	0.982695	0.943312	1.02372	0.402873	Absolute count	Maturation stages of T cell	Naive CD4+ AC
ebi-a-GCST90001540	finngen_R9_OSTEON_DRUGS	ebi-a-GCST90001540	Osteonecrosis due to drugs	Simple mode	13	-0.015137	0.0312592	0.984977	0.926441	1.04721	0.636932	Absolute count	Maturation stages of T cell	Naive CD4+ AC
ebi-a-GCST90001540	finngen_R9_OSTEON_DRUGS	ebi-a-GCST90001540	Osteonecrosis due to drugs	Weighted mode	13	-0.0171932	0.0215477	0.982954	0.942305	1.02536	0.440425	Absolute count	Maturation stages of T cell	Naive CD4+ AC
ebi-a-GCST90001540	finngen_R9_OSTEON_DRUGS	ebi-a-GCST90001540	Osteonecrosis due to drugs	Inverse variance weighted	13	-0.00394959	0.0150502	0.996058	0.967105	1.02588	0.792992	Absolute count	Maturation stages of T cell	Naive CD4+ AC
ebi-a-GCST90001541	finngen_R9_OSTEON_DRUGS	ebi-a-GCST90001541	Osteonecrosis due to drugs	MR Egger	13	-0.0368298	0.0299152	0.96384	0.908952	1.02204	0.243944	Relative count	Maturation stages of T cell	Naive CD4+ %CD4+
ebi-a-GCST90001541	finngen_R9_OSTEON_DRUGS	ebi-a-GCST90001541	Osteonecrosis due to drugs	Weighted median	13	-0.0356716	0.0202353	0.964957	0.927435	1.004	0.0779273	Relative count	Maturation stages of T cell	Naive CD4+ %CD4+
ebi-a-GCST90001541	finngen_R9_OSTEON_DRUGS	ebi-a-GCST90001541	Osteonecrosis due to drugs	Simple mode	13	-0.0317002	0.0335389	0.968797	0.90716	1.03462	0.363211	Relative count	Maturation stages of T cell	Naive CD4+ %CD4+
ebi-a-GCST90001541	finngen_R9_OSTEON_DRUGS	ebi-a-GCST90001541	Osteonecrosis due to drugs	Weighted mode	13	-0.0361238	0.0243719	0.964521	0.91953	1.01171	0.164068	Relative count	Maturation stages of T cell	Naive CD4+ %CD4+
ebi-a-GCST90001541	finngen_R9_OSTEON_DRUGS	ebi-a-GCST90001541	Osteonecrosis due to drugs	Inverse variance weighted	13	-0.0148713	0.0147216	0.985239	0.957216	1.01408	0.312415	Relative count	Maturation stages of T cell	Naive CD4+ %CD4+
ebi-a-GCST90001542	finngen_R9_OSTEON_DRUGS	ebi-a-GCST90001542	Osteonecrosis due to drugs	MR Egger	13	0.0260926	0.0406462	1.02644	0.947836	1.11155	0.534057	Absolute count	Maturation stages of T cell	EM CD4+ AC
ebi-a-GCST90001542	finngen_R9_OSTEON_DRUGS	ebi-a-GCST90001542	Osteonecrosis due to drugs	Weighted median	13	0.0283311	0.0248619	1.02874	0.979808	1.08011	0.254478	Absolute count	Maturation stages of T cell	EM CD4+ AC
ebi-a-GCST90001542	finngen_R9_OSTEON_DRUGS	ebi-a-GCST90001542	Osteonecrosis due to drugs	Simple mode	13	0.0285593	0.0381922	1.02897	0.954758	1.10895	0.468995	Absolute count	Maturation stages of T cell	EM CD4+ AC
ebi-a-GCST90001542	finngen_R9_OSTEON_DRUGS	ebi-a-GCST90001542	Osteonecrosis due to drugs	Weighted mode	13	0.0393151	0.0248716	1.0401	0.990611	1.09206	0.139926	Absolute count	Maturation stages of T cell	EM CD4+ AC
ebi-a-GCST90001542	finngen_R9_OSTEON_DRUGS	ebi-a-GCST90001542	Osteonecrosis due to drugs	Inverse variance weighted	13	0.0182701	0.0191947	1.01844	0.980834	1.05748	0.341185	Absolute count	Maturation stages of T cell	EM CD4+ AC
ebi-a-GCST90001543	finngen_R9_OSTEON_DRUGS	ebi-a-GCST90001543	Osteonecrosis due to drugs	MR Egger	13	0.0189121	0.0310247	1.01909	0.958969	1.08298	0.554522	Relative count	Maturation stages of T cell	EM CD4+ %CD4+
ebi-a-GCST90001543	finngen_R9_OSTEON_DRUGS	ebi-a-GCST90001543	Osteonecrosis due to drugs	Weighted median	13	0.030938	0.0212306	1.03142	0.989383	1.07525	0.145052	Relative count	Maturation stages of T cell	EM CD4+ %CD4+
ebi-a-GCST90001543	finngen_R9_OSTEON_DRUGS	ebi-a-GCST90001543	Osteonecrosis due to drugs	Simple mode	13	0.0118732	0.0339716	1.01194	0.946759	1.08162	0.732768	Relative count	Maturation stages of T cell	EM CD4+ %CD4+
ebi-a-GCST90001543	finngen_R9_OSTEON_DRUGS	ebi-a-GCST90001543	Osteonecrosis due to drugs	Weighted mode	13	0.0277488	0.0250317	1.02814	0.978912	1.07984	0.289349	Relative count	Maturation stages of T cell	EM CD4+ %CD4+
ebi-a-GCST90001543	finngen_R9_OSTEON_DRUGS	ebi-a-GCST90001543	Osteonecrosis due to drugs	Inverse variance weighted	13	0.018061	0.0152679	1.01823	0.988206	1.04916	0.236831	Relative count	Maturation stages of T cell	EM CD4+ %CD4+
ebi-a-GCST90001544	finngen_R9_OSTEON_DRUGS	ebi-a-GCST90001544	Osteonecrosis due to drugs	Inverse variance weighted	13	0.0212887	0.0149396	1.02152	0.992039	1.05187	0.154163	Relative count	Maturation stages of T cell	EM CD4+ %T cell
ebi-a-GCST90001544	finngen_R9_OSTEON_DRUGS	ebi-a-GCST90001544	Osteonecrosis due to drugs	MR Egger	13	0.0387494	0.0303569	1.03951	0.979464	1.10324	0.228083	Relative count	Maturation stages of T cell	EM CD4+ %T cell
ebi-a-GCST90001544	finngen_R9_OSTEON_DRUGS	ebi-a-GCST90001544	Osteonecrosis due to drugs	Weighted median	13	0.028394	0.0201305	1.0288	0.988999	1.0702	0.158392	Relative count	Maturation stages of T cell	EM CD4+ %T cell
ebi-a-GCST90001544	finngen_R9_OSTEON_DRUGS	ebi-a-GCST90001544	Osteonecrosis due to drugs	Simple mode	13	0.000180166	0.0318659	1.00018	0.939623	1.06464	0.995582	Relative count	Maturation stages of T cell	EM CD4+ %T cell
ebi-a-GCST90001544	finngen_R9_OSTEON_DRUGS	ebi-a-GCST90001544	Osteonecrosis due to drugs	Weighted mode	13	0.0372186	0.0209956	1.03792	0.996075	1.08152	0.101642	Relative count	Maturation stages of T cell	EM CD4+ %T cell
ebi-a-GCST90001545	finngen_R9_OSTEON_DRUGS	ebi-a-GCST90001545	Osteonecrosis due to drugs	Inverse variance weighted	13	0.0232884	0.0190418	1.02356	0.986065	1.06248	0.221323	Absolute count	Maturation stages of T cell	TD CD4+ AC
ebi-a-GCST90001545	finngen_R9_OSTEON_DRUGS	ebi-a-GCST90001545	Osteonecrosis due to drugs	MR Egger	13	-0.0104646	0.0386979	0.98959	0.917308	1.06757	0.791844	Absolute count	Maturation stages of T cell	TD CD4+ AC
ebi-a-GCST90001545	finngen_R9_OSTEON_DRUGS	ebi-a-GCST90001545	Osteonecrosis due to drugs	Weighted median	13	0.0121542	0.0244572	1.01223	0.964851	1.06193	0.619219	Absolute count	Maturation stages of T cell	TD CD4+ AC
ebi-a-GCST90001545	finngen_R9_OSTEON_DRUGS	ebi-a-GCST90001545	Osteonecrosis due to drugs	Simple mode	13	0.0549471	0.041107	1.05648	0.974703	1.14513	0.206116	Absolute count	Maturation stages of T cell	TD CD4+ AC
ebi-a-GCST90001545	finngen_R9_OSTEON_DRUGS	ebi-a-GCST90001545	Osteonecrosis due to drugs	Weighted mode	13	0.0108259	0.0238609	1.01088	0.964697	1.05928	0.658136	Absolute count	Maturation stages of T cell	TD CD4+ AC
ebi-a-GCST90001546	finngen_R9_OSTEON_DRUGS	ebi-a-GCST90001546	Osteonecrosis due to drugs	MR Egger	13	-0.0218589	0.0380834	0.978378	0.908008	1.0542	0.577533	Relative count	Maturation stages of T cell	TD CD4+ %CD4+
ebi-a-GCST90001546	finngen_R9_OSTEON_DRUGS	ebi-a-GCST90001546	Osteonecrosis due to drugs	Weighted median	13	0.0119996	0.023811	1.01207	0.965924	1.06042	0.614295	Relative count	Maturation stages of T cell	TD CD4+ %CD4+
ebi-a-GCST90001546	finngen_R9_OSTEON_DRUGS	ebi-a-GCST90001546	Osteonecrosis due to drugs	Simple mode	13	0.0332111	0.0428079	1.03377	0.950571	1.12425	0.452876	Relative count	Maturation stages of T cell	TD CD4+ %CD4+
ebi-a-GCST90001546	finngen_R9_OSTEON_DRUGS	ebi-a-GCST90001546	Osteonecrosis due to drugs	Weighted mode	13	0.0131224	0.024202	1.01321	0.966268	1.06243	0.597605	Relative count	Maturation stages of T cell	TD CD4+ %CD4+
ebi-a-GCST90001546	finngen_R9_OSTEON_DRUGS	ebi-a-GCST90001546	Osteonecrosis due to drugs	Inverse variance weighted	13	0.0230628	0.0193726	1.02333	0.985203	1.06293	0.233855	Relative count	Maturation stages of T cell	TD CD4+ %CD4+
ebi-a-GCST90001547	finngen_R9_OSTEON_DRUGS	ebi-a-GCST90001547	Osteonecrosis due to drugs	MR Egger	13	-0.0169216	0.0380945	0.983221	0.912482	1.05944	0.66551	Relative count	Maturation stages of T cell	TD CD4+ %T cell
ebi-a-GCST90001547	finngen_R9_OSTEON_DRUGS	ebi-a-GCST90001547	Osteonecrosis due to drugs	Weighted median	13	0.0114289	0.0230865	1.01149	0.966745	1.05832	0.620566	Relative count	Maturation stages of T cell	TD CD4+ %T cell
ebi-a-GCST90001547	finngen_R9_OSTEON_DRUGS	ebi-a-GCST90001547	Osteonecrosis due to drugs	Simple mode	13	0.0359041	0.0408871	1.03656	0.956729	1.12304	0.397117	Relative count	Maturation stages of T cell	TD CD4+ %T cell
ebi-a-GCST90001547	finngen_R9_OSTEON_DRUGS	ebi-a-GCST90001547	Osteonecrosis due to drugs	Weighted mode	13	0.0130625	0.0237049	1.01315	0.967152	1.06133	0.591714	Relative count	Maturation stages of T cell	TD CD4+ %T cell
ebi-a-GCST90001547	finngen_R9_OSTEON_DRUGS	ebi-a-GCST90001547	Osteonecrosis due to drugs	Inverse variance weighted	13	0.0226787	0.0190659	1.02294	0.985417	1.06189	0.234247	Relative count	Maturation stages of T cell	TD CD4+ %T cell
ebi-a-GCST90001548	finngen_R9_OSTEON_DRUGS	ebi-a-GCST90001548	Osteonecrosis due to drugs	MR Egger	13	0.0407924	0.0306919	1.04164	0.980823	1.10622	0.210725	Absolute count	Maturation stages of T cell	CM CD8br AC
ebi-a-GCST90001548	finngen_R9_OSTEON_DRUGS	ebi-a-GCST90001548	Osteonecrosis due to drugs	Weighted median	13	0.0125355	0.0207922	1.01261	0.972177	1.05473	0.54658	Absolute count	Maturation stages of T cell	CM CD8br AC
ebi-a-GCST90001548	finngen_R9_OSTEON_DRUGS	ebi-a-GCST90001548	Osteonecrosis due to drugs	Simple mode	13	0.00480404	0.0289289	1.00482	0.949427	1.06344	0.870872	Absolute count	Maturation stages of T cell	CM CD8br AC
ebi-a-GCST90001548	finngen_R9_OSTEON_DRUGS	ebi-a-GCST90001548	Osteonecrosis due to drugs	Weighted mode	13	0.0158314	0.0223566	1.01596	0.9724	1.06147	0.492391	Absolute count	Maturation stages of T cell	CM CD8br AC
ebi-a-GCST90001548	finngen_R9_OSTEON_DRUGS	ebi-a-GCST90001548	Osteonecrosis due to drugs	Inverse variance weighted	13	0.00386885	0.015101	1.00388	0.974599	1.03403	0.797798	Absolute count	Maturation stages of T cell	CM CD8br AC
ebi-a-GCST90001549	finngen_R9_OSTEON_DRUGS	ebi-a-GCST90001549	Osteonecrosis due to drugs	MR Egger	13	0.0560287	0.0322621	1.05763	0.992821	1.12667	0.110328	Relative count	Maturation stages of T cell	CM CD8br %CD8br
ebi-a-GCST90001549	finngen_R9_OSTEON_DRUGS	ebi-a-GCST90001549	Osteonecrosis due to drugs	Weighted median	13	0.019804	0.0219758	1.02	0.977	1.0649	0.367497	Relative count	Maturation stages of T cell	CM CD8br %CD8br
ebi-a-GCST90001549	finngen_R9_OSTEON_DRUGS	ebi-a-GCST90001549	Osteonecrosis due to drugs	Simple mode	13	0.0269688	0.0326274	1.02734	0.963695	1.09518	0.424612	Relative count	Maturation stages of T cell	CM CD8br %CD8br
ebi-a-GCST90001549	finngen_R9_OSTEON_DRUGS	ebi-a-GCST90001549	Osteonecrosis due to drugs	Weighted mode	13	0.023342	0.0236206	1.02362	0.977307	1.07212	0.34256	Relative count	Maturation stages of T cell	CM CD8br %CD8br
ebi-a-GCST90001549	finngen_R9_OSTEON_DRUGS	ebi-a-GCST90001549	Osteonecrosis due to drugs	Inverse variance weighted	13	0.00173104	0.0158697	1.00173	0.971054	1.03338	0.913141	Relative count	Maturation stages of T cell	CM CD8br %CD8br
ebi-a-GCST90001550	finngen_R9_OSTEON_DRUGS	ebi-a-GCST90001550	Osteonecrosis due to drugs	MR Egger	13	0.0473821	0.0317415	1.04852	0.985278	1.11583	0.163619	Relative count	Maturation stages of T cell	CM CD8br %T cell
ebi-a-GCST90001550	finngen_R9_OSTEON_DRUGS	ebi-a-GCST90001550	Osteonecrosis due to drugs	Weighted median	13	0.0198106	0.0222638	1.02001	0.976455	1.0655	0.373567	Relative count	Maturation stages of T cell	CM CD8br %T cell
ebi-a-GCST90001550	finngen_R9_OSTEON_DRUGS	ebi-a-GCST90001550	Osteonecrosis due to drugs	Simple mode	13	0.0160635	0.0303083	1.01619	0.957585	1.07839	0.605779	Relative count	Maturation stages of T cell	CM CD8br %T cell
ebi-a-GCST90001550	finngen_R9_OSTEON_DRUGS	ebi-a-GCST90001550	Osteonecrosis due to drugs	Weighted mode	13	0.0206715	0.0215712	1.02089	0.978624	1.06497	0.356826	Relative count	Maturation stages of T cell	CM CD8br %T cell
ebi-a-GCST90001550	finngen_R9_OSTEON_DRUGS	ebi-a-GCST90001550	Osteonecrosis due to drugs	Inverse variance weighted	13	0.00117632	0.0156148	1.00118	0.971	1.03229	0.93995	Relative count	Maturation stages of T cell	CM CD8br %T cell
ebi-a-GCST90001551	finngen_R9_OSTEON_DRUGS	ebi-a-GCST90001551	Osteonecrosis due to drugs	MR Egger	13	0.0141822	0.0220128	1.01428	0.971452	1.059	0.532605	Absolute count	Maturation stages of T cell	Naive CD8br AC
ebi-a-GCST90001551	finngen_R9_OSTEON_DRUGS	ebi-a-GCST90001551	Osteonecrosis due to drugs	Weighted median	13	-0.002607	0.014904	0.997396	0.968682	1.02696	0.861143	Absolute count	Maturation stages of T cell	Naive CD8br AC
ebi-a-GCST90001551	finngen_R9_OSTEON_DRUGS	ebi-a-GCST90001551	Osteonecrosis due to drugs	Simple mode	13	-0.0167292	0.0211071	0.98341	0.943557	1.02495	0.443407	Absolute count	Maturation stages of T cell	Naive CD8br AC
ebi-a-GCST90001551	finngen_R9_OSTEON_DRUGS	ebi-a-GCST90001551	Osteonecrosis due to drugs	Weighted mode	13	-0.000562388	0.0149883	0.999438	0.970504	1.02923	0.970686	Absolute count	Maturation stages of T cell	Naive CD8br AC
ebi-a-GCST90001551	finngen_R9_OSTEON_DRUGS	ebi-a-GCST90001551	Osteonecrosis due to drugs	Inverse variance weighted	13	-0.00367265	0.0108315	0.996334	0.975405	1.01771	0.734557	Absolute count	Maturation stages of T cell	Naive CD8br AC
ebi-a-GCST90001552	finngen_R9_OSTEON_DRUGS	ebi-a-GCST90001552	Osteonecrosis due to drugs	MR Egger	13	0.0162811	0.0241324	1.01641	0.969458	1.06565	0.513823	Relative count	Maturation stages of T cell	Naive CD8br %CD8br
ebi-a-GCST90001552	finngen_R9_OSTEON_DRUGS	ebi-a-GCST90001552	Osteonecrosis due to drugs	Weighted median	13	-0.00312508	0.0174598	0.99688	0.963343	1.03158	0.857948	Relative count	Maturation stages of T cell	Naive CD8br %CD8br
ebi-a-GCST90001552	finngen_R9_OSTEON_DRUGS	ebi-a-GCST90001552	Osteonecrosis due to drugs	Simple mode	13	-0.0108887	0.0225592	0.98917	0.946386	1.03389	0.638015	Relative count	Maturation stages of T cell	Naive CD8br %CD8br
ebi-a-GCST90001552	finngen_R9_OSTEON_DRUGS	ebi-a-GCST90001552	Osteonecrosis due to drugs	Weighted mode	13	-0.00302558	0.0170242	0.996979	0.964261	1.03081	0.861906	Relative count	Maturation stages of T cell	Naive CD8br %CD8br
ebi-a-GCST90001552	finngen_R9_OSTEON_DRUGS	ebi-a-GCST90001552	Osteonecrosis due to drugs	Inverse variance weighted	13	-0.00938354	0.0118737	0.99066	0.967872	1.01399	0.429364	Relative count	Maturation stages of T cell	Naive CD8br %CD8br
ebi-a-GCST90001553	finngen_R9_OSTEON_DRUGS	ebi-a-GCST90001553	Osteonecrosis due to drugs	MR Egger	13	0.0127616	0.0219712	1.01284	0.970153	1.05741	0.57306	Relative count	Maturation stages of T cell	Naive CD8br %T cell
ebi-a-GCST90001553	finngen_R9_OSTEON_DRUGS	ebi-a-GCST90001553	Osteonecrosis due to drugs	Weighted median	13	-0.000294861	0.0150666	0.999705	0.970615	1.02967	0.984386	Relative count	Maturation stages of T cell	Naive CD8br %T cell
ebi-a-GCST90001553	finngen_R9_OSTEON_DRUGS	ebi-a-GCST90001553	Osteonecrosis due to drugs	Simple mode	13	-0.00138878	0.0203027	0.998612	0.959654	1.03915	0.946591	Relative count	Maturation stages of T cell	Naive CD8br %T cell
ebi-a-GCST90001553	finngen_R9_OSTEON_DRUGS	ebi-a-GCST90001553	Osteonecrosis due to drugs	Weighted mode	13	0.000119549	0.0151249	1.00012	0.970906	1.03021	0.993823	Relative count	Maturation stages of T cell	Naive CD8br %T cell
ebi-a-GCST90001553	finngen_R9_OSTEON_DRUGS	ebi-a-GCST90001553	Osteonecrosis due to drugs	Inverse variance weighted	13	-0.00823898	0.0108107	0.991795	0.971001	1.01303	0.445993	Relative count	Maturation stages of T cell	Naive CD8br %T cell
ebi-a-GCST90001554	finngen_R9_OSTEON_DRUGS	ebi-a-GCST90001554	Osteonecrosis due to drugs	MR Egger	13	-0.0131514	0.033485	0.986935	0.924241	1.05388	0.702005	Absolute count	Maturation stages of T cell	EM CD8br AC
ebi-a-GCST90001554	finngen_R9_OSTEON_DRUGS	ebi-a-GCST90001554	Osteonecrosis due to drugs	Weighted median	13	0.010691	0.0240299	1.01075	0.964247	1.05949	0.656389	Absolute count	Maturation stages of T cell	EM CD8br AC
ebi-a-GCST90001554	finngen_R9_OSTEON_DRUGS	ebi-a-GCST90001554	Osteonecrosis due to drugs	Simple mode	13	-0.00983612	0.0364224	0.990212	0.921987	1.06349	0.791704	Absolute count	Maturation stages of T cell	EM CD8br AC
ebi-a-GCST90001554	finngen_R9_OSTEON_DRUGS	ebi-a-GCST90001554	Osteonecrosis due to drugs	Weighted mode	13	0.0162672	0.0264514	1.0164	0.965048	1.07049	0.55005	Absolute count	Maturation stages of T cell	EM CD8br AC
ebi-a-GCST90001554	finngen_R9_OSTEON_DRUGS	ebi-a-GCST90001554	Osteonecrosis due to drugs	Inverse variance weighted	13	0.00434972	0.0164791	1.00436	0.972438	1.03733	0.791816	Absolute count	Maturation stages of T cell	EM CD8br AC
ebi-a-GCST90001555	finngen_R9_OSTEON_DRUGS	ebi-a-GCST90001555	Osteonecrosis due to drugs	MR Egger	13	0.00438559	0.03298	1.0044	0.941524	1.07146	0.896613	Relative count	Maturation stages of T cell	EM CD8br %CD8br
ebi-a-GCST90001555	finngen_R9_OSTEON_DRUGS	ebi-a-GCST90001555	Osteonecrosis due to drugs	Weighted median	13	0.0132509	0.0201379	1.01334	0.974121	1.05414	0.510533	Relative count	Maturation stages of T cell	EM CD8br %CD8br
ebi-a-GCST90001555	finngen_R9_OSTEON_DRUGS	ebi-a-GCST90001555	Osteonecrosis due to drugs	Simple mode	13	-0.00947461	0.0341493	0.99057	0.926439	1.05914	0.786159	Relative count	Maturation stages of T cell	EM CD8br %CD8br
ebi-a-GCST90001555	finngen_R9_OSTEON_DRUGS	ebi-a-GCST90001555	Osteonecrosis due to drugs	Weighted mode	13	0.0180725	0.0220625	1.01824	0.975144	1.06323	0.428669	Relative count	Maturation stages of T cell	EM CD8br %CD8br
ebi-a-GCST90001555	finngen_R9_OSTEON_DRUGS	ebi-a-GCST90001555	Osteonecrosis due to drugs	Inverse variance weighted	13	0.0084093	0.0155475	1.00844	0.978178	1.03965	0.588592	Relative count	Maturation stages of T cell	EM CD8br %CD8br
ebi-a-GCST90001556	finngen_R9_OSTEON_DRUGS	ebi-a-GCST90001556	Osteonecrosis due to drugs	MR Egger	13	-0.0163274	0.0317964	0.983805	0.924365	1.04707	0.617759	Relative count	Maturation stages of T cell	EM CD8br %T cell
ebi-a-GCST90001556	finngen_R9_OSTEON_DRUGS	ebi-a-GCST90001556	Osteonecrosis due to drugs	Weighted median	13	0.00770507	0.0223608	1.00773	0.964523	1.05288	0.73041	Relative count	Maturation stages of T cell	EM CD8br %T cell
ebi-a-GCST90001556	finngen_R9_OSTEON_DRUGS	ebi-a-GCST90001556	Osteonecrosis due to drugs	Simple mode	13	-0.00415364	0.0366355	0.995855	0.926854	1.06999	0.911606	Relative count	Maturation stages of T cell	EM CD8br %T cell
ebi-a-GCST90001556	finngen_R9_OSTEON_DRUGS	ebi-a-GCST90001556	Osteonecrosis due to drugs	Weighted mode	13	0.0110266	0.0241277	1.01109	0.964386	1.06005	0.655826	Relative count	Maturation stages of T cell	EM CD8br %T cell
ebi-a-GCST90001556	finngen_R9_OSTEON_DRUGS	ebi-a-GCST90001556	Osteonecrosis due to drugs	Inverse variance weighted	13	0.00345163	0.0156443	1.00346	0.973156	1.0347	0.825379	Relative count	Maturation stages of T cell	EM CD8br %T cell
ebi-a-GCST90001557	finngen_R9_OSTEON_DRUGS	ebi-a-GCST90001557	Osteonecrosis due to drugs	MR Egger	13	-0.0262582	0.0333875	0.974084	0.912381	1.03996	0.448206	Absolute count	Maturation stages of T cell	TD CD8br AC
ebi-a-GCST90001557	finngen_R9_OSTEON_DRUGS	ebi-a-GCST90001557	Osteonecrosis due to drugs	Weighted median	13	-0.00734819	0.0236679	0.992679	0.947681	1.03981	0.756203	Absolute count	Maturation stages of T cell	TD CD8br AC
ebi-a-GCST90001557	finngen_R9_OSTEON_DRUGS	ebi-a-GCST90001557	Osteonecrosis due to drugs	Simple mode	13	-0.0303585	0.0386415	0.970098	0.899338	1.04642	0.447311	Absolute count	Maturation stages of T cell	TD CD8br AC
ebi-a-GCST90001557	finngen_R9_OSTEON_DRUGS	ebi-a-GCST90001557	Osteonecrosis due to drugs	Weighted mode	13	-0.0153953	0.0238381	0.984723	0.939772	1.03182	0.530546	Absolute count	Maturation stages of T cell	TD CD8br AC
ebi-a-GCST90001557	finngen_R9_OSTEON_DRUGS	ebi-a-GCST90001557	Osteonecrosis due to drugs	Inverse variance weighted	13	0.0097746	0.0166629	1.00982	0.977375	1.04335	0.557466	Absolute count	Maturation stages of T cell	TD CD8br AC
ebi-a-GCST90001558	finngen_R9_OSTEON_DRUGS	ebi-a-GCST90001558	Osteonecrosis due to drugs	MR Egger	13	-0.0301334	0.0382722	0.970316	0.900192	1.0459	0.447713	Relative count	Maturation stages of T cell	TD CD8br %CD8br
ebi-a-GCST90001558	finngen_R9_OSTEON_DRUGS	ebi-a-GCST90001558	Osteonecrosis due to drugs	Weighted median	13	-0.0196357	0.0214617	0.980556	0.940164	1.02268	0.360236	Relative count	Maturation stages of T cell	TD CD8br %CD8br
ebi-a-GCST90001558	finngen_R9_OSTEON_DRUGS	ebi-a-GCST90001558	Osteonecrosis due to drugs	Simple mode	13	-0.0126736	0.0398646	0.987406	0.913193	1.06765	0.756012	Relative count	Maturation stages of T cell	TD CD8br %CD8br
ebi-a-GCST90001558	finngen_R9_OSTEON_DRUGS	ebi-a-GCST90001558	Osteonecrosis due to drugs	Weighted mode	13	-0.0206062	0.0218354	0.979605	0.938565	1.02244	0.363933	Relative count	Maturation stages of T cell	TD CD8br %CD8br
ebi-a-GCST90001558	finngen_R9_OSTEON_DRUGS	ebi-a-GCST90001558	Osteonecrosis due to drugs	Inverse variance weighted	13	0.0115702	0.0192659	1.01164	0.974149	1.05057	0.548137	Relative count	Maturation stages of T cell	TD CD8br %CD8br
ebi-a-GCST90001559	finngen_R9_OSTEON_DRUGS	ebi-a-GCST90001559	Osteonecrosis due to drugs	MR Egger	13	-0.0314322	0.0339821	0.969057	0.906615	1.0358	0.374832	Relative count	Maturation stages of T cell	TD CD8br %T cell
ebi-a-GCST90001559	finngen_R9_OSTEON_DRUGS	ebi-a-GCST90001559	Osteonecrosis due to drugs	Weighted median	13	-0.0124414	0.0237388	0.987636	0.942736	1.03467	0.600211	Relative count	Maturation stages of T cell	TD CD8br %T cell
ebi-a-GCST90001559	finngen_R9_OSTEON_DRUGS	ebi-a-GCST90001559	Osteonecrosis due to drugs	Simple mode	13	-0.00442486	0.0345654	0.995585	0.93037	1.06537	0.900258	Relative count	Maturation stages of T cell	TD CD8br %T cell
ebi-a-GCST90001559	finngen_R9_OSTEON_DRUGS	ebi-a-GCST90001559	Osteonecrosis due to drugs	Weighted mode	13	-0.0119026	0.0221817	0.988168	0.946127	1.03208	0.601355	Relative count	Maturation stages of T cell	TD CD8br %T cell
ebi-a-GCST90001559	finngen_R9_OSTEON_DRUGS	ebi-a-GCST90001559	Osteonecrosis due to drugs	Inverse variance weighted	13	0.00938918	0.0173339	1.00943	0.975714	1.04432	0.588049	Relative count	Maturation stages of T cell	TD CD8br %T cell
ebi-a-GCST90001560	finngen_R9_OSTEON_DRUGS	ebi-a-GCST90001560	Osteonecrosis due to drugs	MR Egger	13	-0.0131228	0.0329045	0.986963	0.92532	1.05271	0.697663	Absolute count	Maturation stages of T cell	CD45RA+ CD8br AC
ebi-a-GCST90001560	finngen_R9_OSTEON_DRUGS	ebi-a-GCST90001560	Osteonecrosis due to drugs	Weighted median	13	-0.00656616	0.0205074	0.993455	0.954316	1.0342	0.748828	Absolute count	Maturation stages of T cell	CD45RA+ CD8br AC
ebi-a-GCST90001560	finngen_R9_OSTEON_DRUGS	ebi-a-GCST90001560	Osteonecrosis due to drugs	Simple mode	13	-0.0238741	0.0321066	0.976409	0.916858	1.03983	0.471435	Absolute count	Maturation stages of T cell	CD45RA+ CD8br AC
ebi-a-GCST90001560	finngen_R9_OSTEON_DRUGS	ebi-a-GCST90001560	Osteonecrosis due to drugs	Weighted mode	13	-0.0101392	0.0209305	0.989912	0.950124	1.03137	0.636809	Absolute count	Maturation stages of T cell	CD45RA+ CD8br AC
ebi-a-GCST90001560	finngen_R9_OSTEON_DRUGS	ebi-a-GCST90001560	Osteonecrosis due to drugs	Inverse variance weighted	13	-0.00348046	0.0155786	0.996526	0.966557	1.02742	0.823214	Absolute count	Maturation stages of T cell	CD45RA+ CD8br AC
ebi-a-GCST90001561	finngen_R9_OSTEON_DRUGS	ebi-a-GCST90001561	Osteonecrosis due to drugs	MR Egger	13	-0.0155646	0.0378784	0.984556	0.914108	1.06043	0.68903	Relative count	Maturation stages of T cell	CD45RA+ CD8br %CD8br
ebi-a-GCST90001561	finngen_R9_OSTEON_DRUGS	ebi-a-GCST90001561	Osteonecrosis due to drugs	Weighted median	13	-0.0192179	0.020006	0.980966	0.943245	1.0202	0.336751	Relative count	Maturation stages of T cell	CD45RA+ CD8br %CD8br
ebi-a-GCST90001561	finngen_R9_OSTEON_DRUGS	ebi-a-GCST90001561	Osteonecrosis due to drugs	Simple mode	13	0.00732526	0.0334594	1.00735	0.943409	1.07563	0.830384	Relative count	Maturation stages of T cell	CD45RA+ CD8br %CD8br
ebi-a-GCST90001561	finngen_R9_OSTEON_DRUGS	ebi-a-GCST90001561	Osteonecrosis due to drugs	Weighted mode	13	-0.0200989	0.022002	0.980102	0.938734	1.02329	0.378967	Relative count	Maturation stages of T cell	CD45RA+ CD8br %CD8br
ebi-a-GCST90001561	finngen_R9_OSTEON_DRUGS	ebi-a-GCST90001561	Osteonecrosis due to drugs	Inverse variance weighted	13	-0.00981881	0.0178666	0.990229	0.956153	1.02552	0.582619	Relative count	Maturation stages of T cell	CD45RA+ CD8br %CD8br
ebi-a-GCST90001562	finngen_R9_OSTEON_DRUGS	ebi-a-GCST90001562	Osteonecrosis due to drugs	MR Egger	13	-0.0240927	0.0342033	0.976195	0.912898	1.04388	0.495829	Relative count	Maturation stages of T cell	CD45RA+ CD8br %T cell
ebi-a-GCST90001562	finngen_R9_OSTEON_DRUGS	ebi-a-GCST90001562	Osteonecrosis due to drugs	Weighted median	13	-0.0204542	0.0208165	0.979754	0.940584	1.02055	0.325805	Relative count	Maturation stages of T cell	CD45RA+ CD8br %T cell
ebi-a-GCST90001562	finngen_R9_OSTEON_DRUGS	ebi-a-GCST90001562	Osteonecrosis due to drugs	Simple mode	13	0.0225124	0.0318909	1.02277	0.960795	1.08874	0.493715	Relative count	Maturation stages of T cell	CD45RA+ CD8br %T cell
ebi-a-GCST90001562	finngen_R9_OSTEON_DRUGS	ebi-a-GCST90001562	Osteonecrosis due to drugs	Weighted mode	13	-0.0158539	0.0217845	0.984271	0.94313	1.02721	0.480719	Relative count	Maturation stages of T cell	CD45RA+ CD8br %T cell
ebi-a-GCST90001562	finngen_R9_OSTEON_DRUGS	ebi-a-GCST90001562	Osteonecrosis due to drugs	Inverse variance weighted	13	-0.00744442	0.0163368	0.992583	0.961304	1.02488	0.648617	Relative count	Maturation stages of T cell	CD45RA+ CD8br %T cell
ebi-a-GCST90001563	finngen_R9_OSTEON_DRUGS	ebi-a-GCST90001563	Osteonecrosis due to drugs	MR Egger	13	0.0332801	0.0277659	1.03384	0.979081	1.09166	0.255871	Absolute count	Maturation stages of T cell	CM DN (CD4-CD8-) AC
ebi-a-GCST90001563	finngen_R9_OSTEON_DRUGS	ebi-a-GCST90001563	Osteonecrosis due to drugs	Weighted median	13	-0.00860822	0.0195328	0.991429	0.95419	1.03012	0.659427	Absolute count	Maturation stages of T cell	CM DN (CD4-CD8-) AC
ebi-a-GCST90001563	finngen_R9_OSTEON_DRUGS	ebi-a-GCST90001563	Osteonecrosis due to drugs	Simple mode	13	0.00638349	0.0317812	1.0064	0.945626	1.07109	0.844174	Absolute count	Maturation stages of T cell	CM DN (CD4-CD8-) AC
ebi-a-GCST90001563	finngen_R9_OSTEON_DRUGS	ebi-a-GCST90001563	Osteonecrosis due to drugs	Weighted mode	13	-0.00204668	0.021165	0.997955	0.957404	1.04022	0.92456	Absolute count	Maturation stages of T cell	CM DN (CD4-CD8-) AC
ebi-a-GCST90001563	finngen_R9_OSTEON_DRUGS	ebi-a-GCST90001563	Osteonecrosis due to drugs	Inverse variance weighted	13	-0.0099502	0.0136589	0.990099	0.963945	1.01696	0.46632	Absolute count	Maturation stages of T cell	CM DN (CD4-CD8-) AC
ebi-a-GCST90001564	finngen_R9_OSTEON_DRUGS	ebi-a-GCST90001564	Osteonecrosis due to drugs	MR Egger	13	0.0368446	0.0301662	1.03753	0.977965	1.10073	0.247471	Relative count	Maturation stages of T cell	CM DN (CD4-CD8-) %DN
ebi-a-GCST90001564	finngen_R9_OSTEON_DRUGS	ebi-a-GCST90001564	Osteonecrosis due to drugs	Weighted median	13	-0.00746829	0.0212606	0.99256	0.952049	1.03479	0.725383	Relative count	Maturation stages of T cell	CM DN (CD4-CD8-) %DN
ebi-a-GCST90001564	finngen_R9_OSTEON_DRUGS	ebi-a-GCST90001564	Osteonecrosis due to drugs	Simple mode	13	-0.013427	0.0338533	0.986663	0.92332	1.05435	0.698608	Relative count	Maturation stages of T cell	CM DN (CD4-CD8-) %DN
ebi-a-GCST90001564	finngen_R9_OSTEON_DRUGS	ebi-a-GCST90001564	Osteonecrosis due to drugs	Weighted mode	13	-0.00767194	0.0223643	0.992357	0.949798	1.03682	0.7375	Relative count	Maturation stages of T cell	CM DN (CD4-CD8-) %DN
ebi-a-GCST90001564	finngen_R9_OSTEON_DRUGS	ebi-a-GCST90001564	Osteonecrosis due to drugs	Inverse variance weighted	13	-0.00790485	0.0148365	0.992126	0.963691	1.0214	0.594174	Relative count	Maturation stages of T cell	CM DN (CD4-CD8-) %DN
ebi-a-GCST90001565	finngen_R9_OSTEON_DRUGS	ebi-a-GCST90001565	Osteonecrosis due to drugs	MR Egger	13	0.036955	0.0283662	1.03765	0.98153	1.09697	0.219262	Relative count	Maturation stages of T cell	CM DN (CD4-CD8-) %T cell
ebi-a-GCST90001565	finngen_R9_OSTEON_DRUGS	ebi-a-GCST90001565	Osteonecrosis due to drugs	Weighted median	13	-0.00911737	0.0206736	0.990924	0.951574	1.0319	0.659203	Relative count	Maturation stages of T cell	CM DN (CD4-CD8-) %T cell
ebi-a-GCST90001565	finngen_R9_OSTEON_DRUGS	ebi-a-GCST90001565	Osteonecrosis due to drugs	Simple mode	13	0.00515928	0.0315897	1.00517	0.944824	1.06938	0.872983	Relative count	Maturation stages of T cell	CM DN (CD4-CD8-) %T cell
ebi-a-GCST90001565	finngen_R9_OSTEON_DRUGS	ebi-a-GCST90001565	Osteonecrosis due to drugs	Weighted mode	13	-0.0068961	0.0210497	0.993128	0.952988	1.03496	0.748851	Relative count	Maturation stages of T cell	CM DN (CD4-CD8-) %T cell
ebi-a-GCST90001565	finngen_R9_OSTEON_DRUGS	ebi-a-GCST90001565	Osteonecrosis due to drugs	Inverse variance weighted	13	-0.0115536	0.0139514	0.988513	0.961849	1.01592	0.407596	Relative count	Maturation stages of T cell	CM DN (CD4-CD8-) %T cell
ebi-a-GCST90001566	finngen_R9_OSTEON_DRUGS	ebi-a-GCST90001566	Osteonecrosis due to drugs	MR Egger	13	-0.0204036	0.0278212	0.979803	0.927806	1.03471	0.478665	Absolute count	Maturation stages of T cell	Naive DN (CD4-CD8-) AC
ebi-a-GCST90001566	finngen_R9_OSTEON_DRUGS	ebi-a-GCST90001566	Osteonecrosis due to drugs	Weighted median	13	0.000891217	0.0195703	1.00089	0.963227	1.04003	0.963678	Absolute count	Maturation stages of T cell	Naive DN (CD4-CD8-) AC
ebi-a-GCST90001566	finngen_R9_OSTEON_DRUGS	ebi-a-GCST90001566	Osteonecrosis due to drugs	Simple mode	13	0.0192086	0.0411571	1.01939	0.940391	1.10503	0.649064	Absolute count	Maturation stages of T cell	Naive DN (CD4-CD8-) AC
ebi-a-GCST90001566	finngen_R9_OSTEON_DRUGS	ebi-a-GCST90001566	Osteonecrosis due to drugs	Weighted mode	13	-0.0458259	0.0232197	0.955208	0.912711	0.999685	0.0719062	Absolute count	Maturation stages of T cell	Naive DN (CD4-CD8-) AC
ebi-a-GCST90001566	finngen_R9_OSTEON_DRUGS	ebi-a-GCST90001566	Osteonecrosis due to drugs	Inverse variance weighted	13	-0.00225159	0.0134374	0.997751	0.971816	1.02438	0.866928	Absolute count	Maturation stages of T cell	Naive DN (CD4-CD8-) AC
ebi-a-GCST90001567	finngen_R9_OSTEON_DRUGS	ebi-a-GCST90001567	Osteonecrosis due to drugs	MR Egger	13	-0.028313	0.0384963	0.972084	0.901436	1.04827	0.47744	Relative count	Maturation stages of T cell	Naive DN (CD4-CD8-) %DN
ebi-a-GCST90001567	finngen_R9_OSTEON_DRUGS	ebi-a-GCST90001567	Osteonecrosis due to drugs	Weighted median	13	-0.0417278	0.0232268	0.959131	0.916446	1.0038	0.0724091	Relative count	Maturation stages of T cell	Naive DN (CD4-CD8-) %DN
ebi-a-GCST90001567	finngen_R9_OSTEON_DRUGS	ebi-a-GCST90001567	Osteonecrosis due to drugs	Simple mode	13	0.0736703	0.0511066	1.07645	0.973849	1.18986	0.175027	Relative count	Maturation stages of T cell	Naive DN (CD4-CD8-) %DN
ebi-a-GCST90001567	finngen_R9_OSTEON_DRUGS	ebi-a-GCST90001567	Osteonecrosis due to drugs	Weighted mode	13	-0.0481862	0.0271685	0.952956	0.903539	1.00508	0.101484	Relative count	Maturation stages of T cell	Naive DN (CD4-CD8-) %DN
ebi-a-GCST90001567	finngen_R9_OSTEON_DRUGS	ebi-a-GCST90001567	Osteonecrosis due to drugs	Inverse variance weighted	13	0.00358376	0.0188622	1.00359	0.967165	1.04139	0.849312	Relative count	Maturation stages of T cell	Naive DN (CD4-CD8-) %DN
ebi-a-GCST90001568	finngen_R9_OSTEON_DRUGS	ebi-a-GCST90001568	Osteonecrosis due to drugs	MR Egger	13	-0.0270259	0.0330565	0.973336	0.912272	1.03849	0.430958	Relative count	Maturation stages of T cell	Naive DN (CD4-CD8-) %T cell
ebi-a-GCST90001568	finngen_R9_OSTEON_DRUGS	ebi-a-GCST90001568	Osteonecrosis due to drugs	Weighted median	13	-0.00956731	0.0220987	0.990478	0.948493	1.03432	0.665062	Relative count	Maturation stages of T cell	Naive DN (CD4-CD8-) %T cell
ebi-a-GCST90001568	finngen_R9_OSTEON_DRUGS	ebi-a-GCST90001568	Osteonecrosis due to drugs	Simple mode	13	0.0455428	0.0469858	1.0466	0.954518	1.14756	0.351532	Relative count	Maturation stages of T cell	Naive DN (CD4-CD8-) %T cell
ebi-a-GCST90001568	finngen_R9_OSTEON_DRUGS	ebi-a-GCST90001568	Osteonecrosis due to drugs	Weighted mode	13	-0.0535419	0.0255218	0.947866	0.901618	0.996487	0.057761	Relative count	Maturation stages of T cell	Naive DN (CD4-CD8-) %T cell
ebi-a-GCST90001568	finngen_R9_OSTEON_DRUGS	ebi-a-GCST90001568	Osteonecrosis due to drugs	Inverse variance weighted	13	-0.00806449	0.0158761	0.991968	0.961576	1.02332	0.611478	Relative count	Maturation stages of T cell	Naive DN (CD4-CD8-) %T cell
ebi-a-GCST90001569	finngen_R9_OSTEON_DRUGS	ebi-a-GCST90001569	Osteonecrosis due to drugs	MR Egger	13	0.00664966	0.0346472	1.00667	0.94058	1.07741	0.851298	Absolute count	Maturation stages of T cell	EM DN (CD4-CD8-) AC
ebi-a-GCST90001569	finngen_R9_OSTEON_DRUGS	ebi-a-GCST90001569	Osteonecrosis due to drugs	Weighted median	13	0.00519684	0.0231359	1.00521	0.960646	1.05184	0.822273	Absolute count	Maturation stages of T cell	EM DN (CD4-CD8-) AC
ebi-a-GCST90001569	finngen_R9_OSTEON_DRUGS	ebi-a-GCST90001569	Osteonecrosis due to drugs	Simple mode	13	0.0230631	0.0353859	1.02333	0.954762	1.09682	0.526843	Absolute count	Maturation stages of T cell	EM DN (CD4-CD8-) AC
ebi-a-GCST90001569	finngen_R9_OSTEON_DRUGS	ebi-a-GCST90001569	Osteonecrosis due to drugs	Weighted mode	13	0.00852093	0.0245752	1.00856	0.961129	1.05833	0.734799	Absolute count	Maturation stages of T cell	EM DN (CD4-CD8-) AC
ebi-a-GCST90001569	finngen_R9_OSTEON_DRUGS	ebi-a-GCST90001569	Osteonecrosis due to drugs	Inverse variance weighted	13	-0.0124191	0.0166164	0.987658	0.95601	1.02035	0.454822	Absolute count	Maturation stages of T cell	EM DN (CD4-CD8-) AC
ebi-a-GCST90001570	finngen_R9_OSTEON_DRUGS	ebi-a-GCST90001570	Osteonecrosis due to drugs	MR Egger	13	0.0446315	0.0329747	1.04564	0.9802	1.11545	0.203053	Relative count	Maturation stages of T cell	EM DN (CD4-CD8-) %DN
ebi-a-GCST90001570	finngen_R9_OSTEON_DRUGS	ebi-a-GCST90001570	Osteonecrosis due to drugs	Weighted median	13	0.00583213	0.0239978	1.00585	0.959634	1.05429	0.807984	Relative count	Maturation stages of T cell	EM DN (CD4-CD8-) %DN
ebi-a-GCST90001570	finngen_R9_OSTEON_DRUGS	ebi-a-GCST90001570	Osteonecrosis due to drugs	Simple mode	13	-0.0289753	0.044043	0.97144	0.891099	1.05903	0.523032	Relative count	Maturation stages of T cell	EM DN (CD4-CD8-) %DN
ebi-a-GCST90001570	finngen_R9_OSTEON_DRUGS	ebi-a-GCST90001570	Osteonecrosis due to drugs	Weighted mode	13	0.0433586	0.0271294	1.04431	0.990233	1.10135	0.135977	Relative count	Maturation stages of T cell	EM DN (CD4-CD8-) %DN
ebi-a-GCST90001570	finngen_R9_OSTEON_DRUGS	ebi-a-GCST90001570	Osteonecrosis due to drugs	Inverse variance weighted	13	0.00038997	0.0162218	1.00039	0.969083	1.03271	0.980821	Relative count	Maturation stages of T cell	EM DN (CD4-CD8-) %DN
ebi-a-GCST90001571	finngen_R9_OSTEON_DRUGS	ebi-a-GCST90001571	Osteonecrosis due to drugs	MR Egger	13	0.0101677	0.0328871	1.01022	0.947156	1.07748	0.762971	Relative count	Maturation stages of T cell	EM DN (CD4-CD8-) %T cell
ebi-a-GCST90001571	finngen_R9_OSTEON_DRUGS	ebi-a-GCST90001571	Osteonecrosis due to drugs	Weighted median	13	0.00338111	0.0226085	1.00339	0.959895	1.04885	0.88112	Relative count	Maturation stages of T cell	EM DN (CD4-CD8-) %T cell
ebi-a-GCST90001571	finngen_R9_OSTEON_DRUGS	ebi-a-GCST90001571	Osteonecrosis due to drugs	Simple mode	13	0.0198922	0.0340485	1.02009	0.954237	1.09049	0.569885	Relative count	Maturation stages of T cell	EM DN (CD4-CD8-) %T cell
ebi-a-GCST90001571	finngen_R9_OSTEON_DRUGS	ebi-a-GCST90001571	Osteonecrosis due to drugs	Weighted mode	13	0.00711532	0.0243901	1.00714	0.960127	1.05646	0.775475	Relative count	Maturation stages of T cell	EM DN (CD4-CD8-) %T cell
ebi-a-GCST90001571	finngen_R9_OSTEON_DRUGS	ebi-a-GCST90001571	Osteonecrosis due to drugs	Inverse variance weighted	13	-0.0139499	0.0159804	0.986147	0.955738	1.01752	0.382699	Relative count	Maturation stages of T cell	EM DN (CD4-CD8-) %T cell
ebi-a-GCST90001572	finngen_R9_OSTEON_DRUGS	ebi-a-GCST90001572	Osteonecrosis due to drugs	MR Egger	13	-0.0404102	0.0334138	0.960395	0.899514	1.0254	0.251866	Absolute count	Maturation stages of T cell	TD DN (CD4-CD8-) AC
ebi-a-GCST90001572	finngen_R9_OSTEON_DRUGS	ebi-a-GCST90001572	Osteonecrosis due to drugs	Weighted median	13	-0.0146815	0.0234593	0.985426	0.941141	1.03179	0.531429	Absolute count	Maturation stages of T cell	TD DN (CD4-CD8-) AC
ebi-a-GCST90001572	finngen_R9_OSTEON_DRUGS	ebi-a-GCST90001572	Osteonecrosis due to drugs	Simple mode	13	0.0076536	0.0392359	1.00768	0.933094	1.08823	0.848605	Absolute count	Maturation stages of T cell	TD DN (CD4-CD8-) AC
ebi-a-GCST90001572	finngen_R9_OSTEON_DRUGS	ebi-a-GCST90001572	Osteonecrosis due to drugs	Weighted mode	13	-0.0206842	0.0242787	0.979528	0.934008	1.02727	0.410925	Absolute count	Maturation stages of T cell	TD DN (CD4-CD8-) AC
ebi-a-GCST90001572	finngen_R9_OSTEON_DRUGS	ebi-a-GCST90001572	Osteonecrosis due to drugs	Inverse variance weighted	13	-0.00747483	0.0166314	0.992553	0.96072	1.02544	0.653113	Absolute count	Maturation stages of T cell	TD DN (CD4-CD8-) AC
ebi-a-GCST90001573	finngen_R9_OSTEON_DRUGS	ebi-a-GCST90001573	Osteonecrosis due to drugs	MR Egger	13	-0.0476299	0.033028	0.953487	0.893718	1.01725	0.177133	Relative count	Maturation stages of T cell	TD DN (CD4-CD8-) %DN
ebi-a-GCST90001573	finngen_R9_OSTEON_DRUGS	ebi-a-GCST90001573	Osteonecrosis due to drugs	Weighted median	13	-0.0127669	0.0227536	0.987314	0.94425	1.03234	0.574734	Relative count	Maturation stages of T cell	TD DN (CD4-CD8-) %DN
ebi-a-GCST90001573	finngen_R9_OSTEON_DRUGS	ebi-a-GCST90001573	Osteonecrosis due to drugs	Simple mode	13	0.0344021	0.040596	1.035	0.955839	1.12072	0.413341	Relative count	Maturation stages of T cell	TD DN (CD4-CD8-) %DN
ebi-a-GCST90001573	finngen_R9_OSTEON_DRUGS	ebi-a-GCST90001573	Osteonecrosis due to drugs	Weighted mode	13	-0.0260488	0.0267157	0.974288	0.924584	1.02666	0.348789	Relative count	Maturation stages of T cell	TD DN (CD4-CD8-) %DN
ebi-a-GCST90001573	finngen_R9_OSTEON_DRUGS	ebi-a-GCST90001573	Osteonecrosis due to drugs	Inverse variance weighted	13	0.000678133	0.0162477	1.00068	0.969313	1.03306	0.966708	Relative count	Maturation stages of T cell	TD DN (CD4-CD8-) %DN
ebi-a-GCST90001574	finngen_R9_OSTEON_DRUGS	ebi-a-GCST90001574	Osteonecrosis due to drugs	MR Egger	13	-0.0475608	0.037506	0.953553	0.88597	1.02629	0.23095	Relative count	Maturation stages of T cell	TD DN (CD4-CD8-) %T cell
ebi-a-GCST90001574	finngen_R9_OSTEON_DRUGS	ebi-a-GCST90001574	Osteonecrosis due to drugs	Weighted median	13	-0.0274446	0.0245013	0.972929	0.92731	1.02079	0.262659	Relative count	Maturation stages of T cell	TD DN (CD4-CD8-) %T cell
ebi-a-GCST90001574	finngen_R9_OSTEON_DRUGS	ebi-a-GCST90001574	Osteonecrosis due to drugs	Simple mode	13	0.0150222	0.039838	1.01514	0.938887	1.09758	0.712696	Relative count	Maturation stages of T cell	TD DN (CD4-CD8-) %T cell
ebi-a-GCST90001574	finngen_R9_OSTEON_DRUGS	ebi-a-GCST90001574	Osteonecrosis due to drugs	Weighted mode	13	-0.0339203	0.0271864	0.966649	0.916489	1.01955	0.235943	Relative count	Maturation stages of T cell	TD DN (CD4-CD8-) %T cell
ebi-a-GCST90001574	finngen_R9_OSTEON_DRUGS	ebi-a-GCST90001574	Osteonecrosis due to drugs	Inverse variance weighted	13	-0.0124772	0.0185691	0.9876	0.952302	1.02421	0.501625	Relative count	Maturation stages of T cell	TD DN (CD4-CD8-) %T cell
ebi-a-GCST90001575	finngen_R9_OSTEON_DRUGS	ebi-a-GCST90001575	Osteonecrosis due to drugs	MR Egger	13	-0.030818	0.0313293	0.969652	0.911901	1.03106	0.346415	Relative count	Maturation stages of T cell	Naive CD4+ %T cell
ebi-a-GCST90001575	finngen_R9_OSTEON_DRUGS	ebi-a-GCST90001575	Osteonecrosis due to drugs	Weighted median	13	-0.0306482	0.0213799	0.969817	0.930017	1.01132	0.151714	Relative count	Maturation stages of T cell	Naive CD4+ %T cell
ebi-a-GCST90001575	finngen_R9_OSTEON_DRUGS	ebi-a-GCST90001575	Osteonecrosis due to drugs	Simple mode	13	0.0367788	0.03574	1.03746	0.967276	1.11274	0.323745	Relative count	Maturation stages of T cell	Naive CD4+ %T cell
ebi-a-GCST90001575	finngen_R9_OSTEON_DRUGS	ebi-a-GCST90001575	Osteonecrosis due to drugs	Weighted mode	13	-0.037728	0.0258688	0.962975	0.915366	1.01306	0.170393	Relative count	Maturation stages of T cell	Naive CD4+ %T cell
ebi-a-GCST90001575	finngen_R9_OSTEON_DRUGS	ebi-a-GCST90001575	Osteonecrosis due to drugs	Inverse variance weighted	13	-0.013258	0.015416	0.98683	0.957458	1.0171	0.389781	Relative count	Maturation stages of T cell	Naive CD4+ %T cell
ebi-a-GCST90001576	finngen_R9_OSTEON_DRUGS	ebi-a-GCST90001576	Osteonecrosis due to drugs	Inverse variance weighted	13	-0.0245158	0.0156766	0.975782	0.946256	1.00623	0.117853	Relative count	B cell	Transitional %B cell
ebi-a-GCST90001576	finngen_R9_OSTEON_DRUGS	ebi-a-GCST90001576	Osteonecrosis due to drugs	MR Egger	13	-0.0512813	0.0318197	0.950011	0.892572	1.01115	0.135341	Relative count	B cell	Transitional %B cell
ebi-a-GCST90001576	finngen_R9_OSTEON_DRUGS	ebi-a-GCST90001576	Osteonecrosis due to drugs	Weighted median	13	-0.0381502	0.0221203	0.962568	0.921727	1.00522	0.084587	Relative count	B cell	Transitional %B cell
ebi-a-GCST90001576	finngen_R9_OSTEON_DRUGS	ebi-a-GCST90001576	Osteonecrosis due to drugs	Simple mode	13	-0.0304398	0.0356888	0.970019	0.904485	1.0403	0.410404	Relative count	B cell	Transitional %B cell
ebi-a-GCST90001576	finngen_R9_OSTEON_DRUGS	ebi-a-GCST90001576	Osteonecrosis due to drugs	Weighted mode	13	-0.0393387	0.0258635	0.961425	0.913903	1.01142	0.154161	Relative count	B cell	Transitional %B cell
ebi-a-GCST90001577	finngen_R9_OSTEON_DRUGS	ebi-a-GCST90001577	Osteonecrosis due to drugs	MR Egger	13	-0.0138603	0.0310958	0.986235	0.927922	1.04821	0.664439	Absolute count	B cell	Transitional AC
ebi-a-GCST90001577	finngen_R9_OSTEON_DRUGS	ebi-a-GCST90001577	Osteonecrosis due to drugs	Weighted median	13	-0.0186971	0.0236015	0.981477	0.937109	1.02795	0.428245	Absolute count	B cell	Transitional AC
ebi-a-GCST90001577	finngen_R9_OSTEON_DRUGS	ebi-a-GCST90001577	Osteonecrosis due to drugs	Simple mode	13	-0.0144629	0.0354294	0.985641	0.919519	1.05652	0.690303	Absolute count	B cell	Transitional AC
ebi-a-GCST90001577	finngen_R9_OSTEON_DRUGS	ebi-a-GCST90001577	Osteonecrosis due to drugs	Weighted mode	13	-0.0182455	0.0227617	0.98192	0.939076	1.02672	0.438375	Absolute count	B cell	Transitional AC
ebi-a-GCST90001577	finngen_R9_OSTEON_DRUGS	ebi-a-GCST90001577	Osteonecrosis due to drugs	Inverse variance weighted	13	-0.00558145	0.015318	0.994434	0.965022	1.02474	0.71558	Absolute count	B cell	Transitional AC
ebi-a-GCST90001578	finngen_R9_OSTEON_DRUGS	ebi-a-GCST90001578	Osteonecrosis due to drugs	Inverse variance weighted	13	-0.0196287	0.0154238	0.980563	0.951363	1.01066	0.203153	Relative count	B cell	Transitional %lymphocyte
ebi-a-GCST90001578	finngen_R9_OSTEON_DRUGS	ebi-a-GCST90001578	Osteonecrosis due to drugs	MR Egger	13	-0.0254985	0.0316567	0.974824	0.916177	1.03722	0.437614	Relative count	B cell	Transitional %lymphocyte
ebi-a-GCST90001578	finngen_R9_OSTEON_DRUGS	ebi-a-GCST90001578	Osteonecrosis due to drugs	Weighted median	13	-0.0345072	0.0231441	0.966081	0.923237	1.01091	0.135969	Relative count	B cell	Transitional %lymphocyte
ebi-a-GCST90001578	finngen_R9_OSTEON_DRUGS	ebi-a-GCST90001578	Osteonecrosis due to drugs	Simple mode	13	-0.0431581	0.0371391	0.95776	0.890519	1.03008	0.267799	Relative count	B cell	Transitional %lymphocyte
ebi-a-GCST90001578	finngen_R9_OSTEON_DRUGS	ebi-a-GCST90001578	Osteonecrosis due to drugs	Weighted mode	13	-0.0402139	0.0246731	0.960584	0.915236	1.00818	0.12908	Relative count	B cell	Transitional %lymphocyte
ebi-a-GCST90001579	finngen_R9_OSTEON_DRUGS	ebi-a-GCST90001579	Osteonecrosis due to drugs	Inverse variance weighted	13	0.017779	0.015585	1.01794	0.987314	1.04951	0.253964	Absolute count	Monocyte	CD14- CD16+ monocyte AC
ebi-a-GCST90001579	finngen_R9_OSTEON_DRUGS	ebi-a-GCST90001579	Osteonecrosis due to drugs	MR Egger	13	0.0441063	0.0316283	1.04509	0.982274	1.11193	0.190684	Absolute count	Monocyte	CD14- CD16+ monocyte AC
ebi-a-GCST90001579	finngen_R9_OSTEON_DRUGS	ebi-a-GCST90001579	Osteonecrosis due to drugs	Weighted median	13	0.0300111	0.0203319	1.03047	0.990209	1.07236	0.139927	Absolute count	Monocyte	CD14- CD16+ monocyte AC
ebi-a-GCST90001579	finngen_R9_OSTEON_DRUGS	ebi-a-GCST90001579	Osteonecrosis due to drugs	Simple mode	13	0.0155931	0.036053	1.01572	0.946418	1.09009	0.673046	Absolute count	Monocyte	CD14- CD16+ monocyte AC
ebi-a-GCST90001579	finngen_R9_OSTEON_DRUGS	ebi-a-GCST90001579	Osteonecrosis due to drugs	Weighted mode	13	0.0376195	0.0229782	1.03834	0.99261	1.08617	0.12753	Absolute count	Monocyte	CD14- CD16+ monocyte AC
ebi-a-GCST90001580	finngen_R9_OSTEON_DRUGS	ebi-a-GCST90001580	Osteonecrosis due to drugs	Inverse variance weighted	13	-0.0173786	0.0156597	0.982772	0.953066	1.0134	0.267098	Absolute count	Monocyte	CD14+ CD16+ monocyte AC
ebi-a-GCST90001580	finngen_R9_OSTEON_DRUGS	ebi-a-GCST90001580	Osteonecrosis due to drugs	MR Egger	13	-0.0100605	0.0317834	0.98999	0.9302	1.05362	0.757523	Absolute count	Monocyte	CD14+ CD16+ monocyte AC
ebi-a-GCST90001580	finngen_R9_OSTEON_DRUGS	ebi-a-GCST90001580	Osteonecrosis due to drugs	Weighted median	13	-0.000806427	0.0223995	0.999194	0.956275	1.04404	0.971281	Absolute count	Monocyte	CD14+ CD16+ monocyte AC
ebi-a-GCST90001580	finngen_R9_OSTEON_DRUGS	ebi-a-GCST90001580	Osteonecrosis due to drugs	Simple mode	13	-0.018008	0.0396156	0.982153	0.908778	1.06145	0.657533	Absolute count	Monocyte	CD14+ CD16+ monocyte AC
ebi-a-GCST90001580	finngen_R9_OSTEON_DRUGS	ebi-a-GCST90001580	Osteonecrosis due to drugs	Weighted mode	13	0.0115126	0.0252997	1.01158	0.962641	1.06301	0.657197	Absolute count	Monocyte	CD14+ CD16+ monocyte AC
ebi-a-GCST90001581	finngen_R9_OSTEON_DRUGS	ebi-a-GCST90001581	Osteonecrosis due to drugs	Inverse variance weighted	13	0.02252	0.0156831	1.02278	0.991815	1.0547	0.151019	Absolute count	Monocyte	CD14- CD16- AC
ebi-a-GCST90001581	finngen_R9_OSTEON_DRUGS	ebi-a-GCST90001581	Osteonecrosis due to drugs	MR Egger	13	0.0628152	0.0318201	1.06483	1.00045	1.13336	0.0740148	Absolute count	Monocyte	CD14- CD16- AC
ebi-a-GCST90001581	finngen_R9_OSTEON_DRUGS	ebi-a-GCST90001581	Osteonecrosis due to drugs	Weighted median	13	0.0322129	0.022241	1.03274	0.988685	1.07875	0.147517	Absolute count	Monocyte	CD14- CD16- AC
ebi-a-GCST90001581	finngen_R9_OSTEON_DRUGS	ebi-a-GCST90001581	Osteonecrosis due to drugs	Simple mode	13	-0.000994493	0.0302661	0.999006	0.941467	1.06006	0.974328	Absolute count	Monocyte	CD14- CD16- AC
ebi-a-GCST90001581	finngen_R9_OSTEON_DRUGS	ebi-a-GCST90001581	Osteonecrosis due to drugs	Weighted mode	13	0.029253	0.0222027	1.02969	0.985837	1.07548	0.212259	Absolute count	Monocyte	CD14- CD16- AC
ebi-a-GCST90001582	finngen_R9_OSTEON_DRUGS	ebi-a-GCST90001582	Osteonecrosis due to drugs	MR Egger	13	-0.0224206	0.0311385	0.977829	0.919935	1.03937	0.486526	Absolute count	Monocyte	CD14+ CD16- monocyte AC
ebi-a-GCST90001582	finngen_R9_OSTEON_DRUGS	ebi-a-GCST90001582	Osteonecrosis due to drugs	Weighted median	13	-0.00322276	0.0215133	0.996782	0.955626	1.03971	0.88092	Absolute count	Monocyte	CD14+ CD16- monocyte AC
ebi-a-GCST90001582	finngen_R9_OSTEON_DRUGS	ebi-a-GCST90001582	Osteonecrosis due to drugs	Simple mode	13	-0.00347659	0.0299349	0.996529	0.939743	1.05675	0.909464	Absolute count	Monocyte	CD14+ CD16- monocyte AC
ebi-a-GCST90001582	finngen_R9_OSTEON_DRUGS	ebi-a-GCST90001582	Osteonecrosis due to drugs	Weighted mode	13	-0.00517325	0.0209674	0.99484	0.954785	1.03658	0.809289	Absolute count	Monocyte	CD14+ CD16- monocyte AC
ebi-a-GCST90001582	finngen_R9_OSTEON_DRUGS	ebi-a-GCST90001582	Osteonecrosis due to drugs	Inverse variance weighted	13	0.00315849	0.0153417	1.00316	0.973448	1.03379	0.836888	Absolute count	Monocyte	CD14+ CD16- monocyte AC
ebi-a-GCST90001583	finngen_R9_OSTEON_DRUGS	ebi-a-GCST90001583	Osteonecrosis due to drugs	MR Egger	13	-0.00328877	0.0311564	0.996717	0.937672	1.05948	0.917834	Absolute count	Monocyte	Monocyte AC
ebi-a-GCST90001583	finngen_R9_OSTEON_DRUGS	ebi-a-GCST90001583	Osteonecrosis due to drugs	Weighted median	13	0.0109275	0.0205143	1.01099	0.971144	1.05247	0.594256	Absolute count	Monocyte	Monocyte AC
ebi-a-GCST90001583	finngen_R9_OSTEON_DRUGS	ebi-a-GCST90001583	Osteonecrosis due to drugs	Simple mode	13	0.000808799	0.0297925	1.00081	0.944042	1.06099	0.978788	Absolute count	Monocyte	Monocyte AC
ebi-a-GCST90001583	finngen_R9_OSTEON_DRUGS	ebi-a-GCST90001583	Osteonecrosis due to drugs	Weighted mode	13	0.00878537	0.0226107	1.00882	0.965092	1.05454	0.704415	Absolute count	Monocyte	Monocyte AC
ebi-a-GCST90001583	finngen_R9_OSTEON_DRUGS	ebi-a-GCST90001583	Osteonecrosis due to drugs	Inverse variance weighted	13	0.00879563	0.0153505	1.00883	0.978934	1.03965	0.566654	Absolute count	Monocyte	Monocyte AC
ebi-a-GCST90001584	finngen_R9_OSTEON_DRUGS	ebi-a-GCST90001584	Osteonecrosis due to drugs	Inverse variance weighted	13	0.021061	0.0154686	1.02128	0.990785	1.05272	0.173346	Relative count	Monocyte	CD14- CD16+ monocyte %monocyte
ebi-a-GCST90001584	finngen_R9_OSTEON_DRUGS	ebi-a-GCST90001584	Osteonecrosis due to drugs	MR Egger	13	0.0587399	0.0313878	1.0605	0.997224	1.12779	0.0881023	Relative count	Monocyte	CD14- CD16+ monocyte %monocyte
ebi-a-GCST90001584	finngen_R9_OSTEON_DRUGS	ebi-a-GCST90001584	Osteonecrosis due to drugs	Weighted median	13	0.0365355	0.0212953	1.03721	0.99481	1.08142	0.0862238	Relative count	Monocyte	CD14- CD16+ monocyte %monocyte
ebi-a-GCST90001584	finngen_R9_OSTEON_DRUGS	ebi-a-GCST90001584	Osteonecrosis due to drugs	Simple mode	13	0.0305698	0.0351224	1.03104	0.962453	1.10452	0.401171	Relative count	Monocyte	CD14- CD16+ monocyte %monocyte
ebi-a-GCST90001584	finngen_R9_OSTEON_DRUGS	ebi-a-GCST90001584	Osteonecrosis due to drugs	Weighted mode	13	0.0417113	0.0210376	1.04259	1.00048	1.08648	0.0707682	Relative count	Monocyte	CD14- CD16+ monocyte %monocyte
ebi-a-GCST90001585	finngen_R9_OSTEON_DRUGS	ebi-a-GCST90001585	Osteonecrosis due to drugs	Inverse variance weighted	13	-0.0251773	0.0165203	0.975137	0.944068	1.00723	0.127503	Relative count	Monocyte	CD14+ CD16+ monocyte %monocyte
ebi-a-GCST90001585	finngen_R9_OSTEON_DRUGS	ebi-a-GCST90001585	Osteonecrosis due to drugs	MR Egger	13	-0.0100302	0.0346258	0.99002	0.92506	1.05954	0.777452	Relative count	Monocyte	CD14+ CD16+ monocyte %monocyte
ebi-a-GCST90001585	finngen_R9_OSTEON_DRUGS	ebi-a-GCST90001585	Osteonecrosis due to drugs	Weighted median	13	-0.0350691	0.0224155	0.965539	0.924037	1.0089	0.117699	Relative count	Monocyte	CD14+ CD16+ monocyte %monocyte
ebi-a-GCST90001585	finngen_R9_OSTEON_DRUGS	ebi-a-GCST90001585	Osteonecrosis due to drugs	Simple mode	13	-0.0436894	0.0415153	0.957251	0.882444	1.0384	0.313361	Relative count	Monocyte	CD14+ CD16+ monocyte %monocyte
ebi-a-GCST90001585	finngen_R9_OSTEON_DRUGS	ebi-a-GCST90001585	Osteonecrosis due to drugs	Weighted mode	13	0.0281282	0.0258296	1.02853	0.977753	1.08194	0.297545	Relative count	Monocyte	CD14+ CD16+ monocyte %monocyte
ebi-a-GCST90001586	finngen_R9_OSTEON_DRUGS	ebi-a-GCST90001586	Osteonecrosis due to drugs	MR Egger	13	-0.0404734	0.0315059	0.960335	0.902826	1.02151	0.225316	Relative count	Monocyte	CD14+ CD16- monocyte %monocyte
ebi-a-GCST90001586	finngen_R9_OSTEON_DRUGS	ebi-a-GCST90001586	Osteonecrosis due to drugs	Weighted median	13	-0.0289329	0.0204007	0.971482	0.933403	1.01111	0.156123	Relative count	Monocyte	CD14+ CD16- monocyte %monocyte
ebi-a-GCST90001586	finngen_R9_OSTEON_DRUGS	ebi-a-GCST90001586	Osteonecrosis due to drugs	Simple mode	13	0.0288638	0.0378787	1.02928	0.955636	1.10861	0.460771	Relative count	Monocyte	CD14+ CD16- monocyte %monocyte
ebi-a-GCST90001586	finngen_R9_OSTEON_DRUGS	ebi-a-GCST90001586	Osteonecrosis due to drugs	Weighted mode	13	-0.0329483	0.023608	0.967589	0.923837	1.01341	0.18811	Relative count	Monocyte	CD14+ CD16- monocyte %monocyte
ebi-a-GCST90001586	finngen_R9_OSTEON_DRUGS	ebi-a-GCST90001586	Osteonecrosis due to drugs	Inverse variance weighted	13	-0.00906546	0.015527	0.990976	0.961272	1.0216	0.55932	Relative count	Monocyte	CD14+ CD16- monocyte %monocyte
ebi-a-GCST90001587	finngen_R9_OSTEON_DRUGS	ebi-a-GCST90001587	Osteonecrosis due to drugs	MR Egger	13	0.0483544	0.0315157	1.04954	0.986673	1.11642	0.153202	Relative count	Monocyte	CD16+ monocyte %monocyte
ebi-a-GCST90001587	finngen_R9_OSTEON_DRUGS	ebi-a-GCST90001587	Osteonecrosis due to drugs	Weighted median	13	0.0285448	0.0206783	1.02896	0.988087	1.07152	0.167456	Relative count	Monocyte	CD16+ monocyte %monocyte
ebi-a-GCST90001587	finngen_R9_OSTEON_DRUGS	ebi-a-GCST90001587	Osteonecrosis due to drugs	Simple mode	13	-0.0296523	0.0394287	0.970783	0.898586	1.04878	0.466517	Relative count	Monocyte	CD16+ monocyte %monocyte
ebi-a-GCST90001587	finngen_R9_OSTEON_DRUGS	ebi-a-GCST90001587	Osteonecrosis due to drugs	Weighted mode	13	0.0361139	0.0245548	1.03677	0.988058	1.08789	0.167089	Relative count	Monocyte	CD16+ monocyte %monocyte
ebi-a-GCST90001587	finngen_R9_OSTEON_DRUGS	ebi-a-GCST90001587	Osteonecrosis due to drugs	Inverse variance weighted	13	0.0108134	0.0155318	1.01087	0.980563	1.04212	0.486296	Relative count	Monocyte	CD16+ monocyte %monocyte
ebi-a-GCST90001588	finngen_R9_OSTEON_DRUGS	ebi-a-GCST90001588	Osteonecrosis due to drugs	Inverse variance weighted	13	-0.0227868	0.0167867	0.977471	0.945833	1.01017	0.174645	Relative count	TBNK	T/B
ebi-a-GCST90001588	finngen_R9_OSTEON_DRUGS	ebi-a-GCST90001588	Osteonecrosis due to drugs	MR Egger	13	-0.0579868	0.0334758	0.943662	0.883734	1.00765	0.111146	Relative count	TBNK	T/B
ebi-a-GCST90001588	finngen_R9_OSTEON_DRUGS	ebi-a-GCST90001588	Osteonecrosis due to drugs	Weighted median	13	-0.026205	0.0234841	0.974135	0.930313	1.02002	0.264482	Relative count	TBNK	T/B
ebi-a-GCST90001588	finngen_R9_OSTEON_DRUGS	ebi-a-GCST90001588	Osteonecrosis due to drugs	Simple mode	13	-0.0493964	0.0329177	0.951804	0.892334	1.01524	0.159303	Relative count	TBNK	T/B
ebi-a-GCST90001588	finngen_R9_OSTEON_DRUGS	ebi-a-GCST90001588	Osteonecrosis due to drugs	Weighted mode	13	-0.0286367	0.0240127	0.971769	0.927093	1.0186	0.256089	Relative count	TBNK	T/B
ebi-a-GCST90001589	finngen_R9_OSTEON_DRUGS	ebi-a-GCST90001589	Osteonecrosis due to drugs	MR Egger	13	0.0107745	0.0322016	1.01083	0.949006	1.07669	0.744223	Relative count	TBNK	CD4/CD8br
ebi-a-GCST90001589	finngen_R9_OSTEON_DRUGS	ebi-a-GCST90001589	Osteonecrosis due to drugs	Weighted median	13	-0.00969945	0.0231094	0.990347	0.946491	1.03624	0.67469	Relative count	TBNK	CD4/CD8br
ebi-a-GCST90001589	finngen_R9_OSTEON_DRUGS	ebi-a-GCST90001589	Osteonecrosis due to drugs	Simple mode	13	-0.0396088	0.0346391	0.961165	0.898075	1.02869	0.275142	Relative count	TBNK	CD4/CD8br
ebi-a-GCST90001589	finngen_R9_OSTEON_DRUGS	ebi-a-GCST90001589	Osteonecrosis due to drugs	Weighted mode	13	-0.0197615	0.0235622	0.980432	0.936184	1.02677	0.418033	Relative count	TBNK	CD4/CD8br
ebi-a-GCST90001589	finngen_R9_OSTEON_DRUGS	ebi-a-GCST90001589	Osteonecrosis due to drugs	Inverse variance weighted	13	-0.000417074	0.0158487	0.999583	0.96901	1.03112	0.979005	Relative count	TBNK	CD4/CD8br
ebi-a-GCST90001590	finngen_R9_OSTEON_DRUGS	ebi-a-GCST90001590	Osteonecrosis due to drugs	MR Egger	13	0.00038769	0.0318057	1.00039	0.939928	1.06474	0.990493	Absolute count	TBNK	CD4+ AC
ebi-a-GCST90001590	finngen_R9_OSTEON_DRUGS	ebi-a-GCST90001590	Osteonecrosis due to drugs	Weighted median	13	0.0103629	0.021638	1.01042	0.968461	1.05419	0.631995	Absolute count	TBNK	CD4+ AC
ebi-a-GCST90001590	finngen_R9_OSTEON_DRUGS	ebi-a-GCST90001590	Osteonecrosis due to drugs	Simple mode	13	0.0279099	0.0333862	1.0283	0.963168	1.09784	0.419507	Absolute count	TBNK	CD4+ AC
ebi-a-GCST90001590	finngen_R9_OSTEON_DRUGS	ebi-a-GCST90001590	Osteonecrosis due to drugs	Weighted mode	13	0.0121761	0.0221746	1.01225	0.969198	1.05722	0.593008	Absolute count	TBNK	CD4+ AC
ebi-a-GCST90001590	finngen_R9_OSTEON_DRUGS	ebi-a-GCST90001590	Osteonecrosis due to drugs	Inverse variance weighted	13	0.00400623	0.0156545	1.00401	0.973676	1.0353	0.798016	Absolute count	TBNK	CD4+ AC
ebi-a-GCST90001591	finngen_R9_OSTEON_DRUGS	ebi-a-GCST90001591	Osteonecrosis due to drugs	MR Egger	13	0.0164982	0.0317791	1.01664	0.955244	1.08197	0.613938	Relative count	TBNK	CD4+ %T cell
ebi-a-GCST90001591	finngen_R9_OSTEON_DRUGS	ebi-a-GCST90001591	Osteonecrosis due to drugs	Weighted median	13	-0.002382	0.0221987	0.997621	0.955146	1.04198	0.914548	Relative count	TBNK	CD4+ %T cell
ebi-a-GCST90001591	finngen_R9_OSTEON_DRUGS	ebi-a-GCST90001591	Osteonecrosis due to drugs	Simple mode	13	0.0111278	0.0325799	1.01119	0.948637	1.07787	0.738592	Relative count	TBNK	CD4+ %T cell
ebi-a-GCST90001591	finngen_R9_OSTEON_DRUGS	ebi-a-GCST90001591	Osteonecrosis due to drugs	Weighted mode	13	-0.000941311	0.0228666	0.999059	0.955271	1.04485	0.967841	Relative count	TBNK	CD4+ %T cell
ebi-a-GCST90001591	finngen_R9_OSTEON_DRUGS	ebi-a-GCST90001591	Osteonecrosis due to drugs	Inverse variance weighted	13	0.00045199	0.0156364	1.00045	0.970256	1.03159	0.976939	Relative count	TBNK	CD4+ %T cell
ebi-a-GCST90001592	finngen_R9_OSTEON_DRUGS	ebi-a-GCST90001592	Osteonecrosis due to drugs	MR Egger	13	-0.00890959	0.0309509	0.99113	0.932792	1.05312	0.778803	Absolute count	TBNK	CD8br AC
ebi-a-GCST90001592	finngen_R9_OSTEON_DRUGS	ebi-a-GCST90001592	Osteonecrosis due to drugs	Weighted median	13	0.0148797	0.0214899	1.01499	0.973127	1.05866	0.488682	Absolute count	TBNK	CD8br AC
ebi-a-GCST90001592	finngen_R9_OSTEON_DRUGS	ebi-a-GCST90001592	Osteonecrosis due to drugs	Simple mode	13	0.00650322	0.0332619	1.00652	0.942999	1.07433	0.848261	Absolute count	TBNK	CD8br AC
ebi-a-GCST90001592	finngen_R9_OSTEON_DRUGS	ebi-a-GCST90001592	Osteonecrosis due to drugs	Weighted mode	13	0.0146618	0.022804	1.01477	0.970412	1.06115	0.532351	Absolute count	TBNK	CD8br AC
ebi-a-GCST90001592	finngen_R9_OSTEON_DRUGS	ebi-a-GCST90001592	Osteonecrosis due to drugs	Inverse variance weighted	13	0.00203087	0.0152338	1.00203	0.972556	1.0324	0.893946	Absolute count	TBNK	CD8br AC
ebi-a-GCST90001593	finngen_R9_OSTEON_DRUGS	ebi-a-GCST90001593	Osteonecrosis due to drugs	MR Egger	13	-0.0126155	0.0317595	0.987464	0.92787	1.05089	0.698806	Relative count	TBNK	CD8br %T cell
ebi-a-GCST90001593	finngen_R9_OSTEON_DRUGS	ebi-a-GCST90001593	Osteonecrosis due to drugs	Weighted median	13	0.00586873	0.0217359	1.00589	0.963933	1.04966	0.787158	Relative count	TBNK	CD8br %T cell
ebi-a-GCST90001593	finngen_R9_OSTEON_DRUGS	ebi-a-GCST90001593	Osteonecrosis due to drugs	Simple mode	13	0.0162815	0.0322605	1.01641	0.954136	1.08276	0.622917	Relative count	TBNK	CD8br %T cell
ebi-a-GCST90001593	finngen_R9_OSTEON_DRUGS	ebi-a-GCST90001593	Osteonecrosis due to drugs	Weighted mode	13	0.00706244	0.0220246	1.00709	0.964538	1.05151	0.753983	Relative count	TBNK	CD8br %T cell
ebi-a-GCST90001593	finngen_R9_OSTEON_DRUGS	ebi-a-GCST90001593	Osteonecrosis due to drugs	Inverse variance weighted	13	0.00251878	0.0156257	1.00252	0.972284	1.0337	0.87194	Relative count	TBNK	CD8br %T cell
ebi-a-GCST90001594	finngen_R9_OSTEON_DRUGS	ebi-a-GCST90001594	Osteonecrosis due to drugs	MR Egger	13	-0.00885944	0.0319158	0.99118	0.931076	1.05516	0.786476	Absolute count	TBNK	DP (CD4+CD8+) AC
ebi-a-GCST90001594	finngen_R9_OSTEON_DRUGS	ebi-a-GCST90001594	Osteonecrosis due to drugs	Weighted median	13	0.0071153	0.0233138	1.00714	0.962155	1.05423	0.760216	Absolute count	TBNK	DP (CD4+CD8+) AC
ebi-a-GCST90001594	finngen_R9_OSTEON_DRUGS	ebi-a-GCST90001594	Osteonecrosis due to drugs	Simple mode	13	0.00772079	0.0318539	1.00775	0.946757	1.07267	0.812578	Absolute count	TBNK	DP (CD4+CD8+) AC
ebi-a-GCST90001594	finngen_R9_OSTEON_DRUGS	ebi-a-GCST90001594	Osteonecrosis due to drugs	Weighted mode	13	0.00772079	0.0237129	1.00775	0.961985	1.05569	0.750338	Absolute count	TBNK	DP (CD4+CD8+) AC
ebi-a-GCST90001594	finngen_R9_OSTEON_DRUGS	ebi-a-GCST90001594	Osteonecrosis due to drugs	Inverse variance weighted	13	-0.000887854	0.0157085	0.999113	0.96882	1.03035	0.954927	Absolute count	TBNK	DP (CD4+CD8+) AC
ebi-a-GCST90001595	finngen_R9_OSTEON_DRUGS	ebi-a-GCST90001595	Osteonecrosis due to drugs	MR Egger	13	-0.00508326	0.031732	0.99493	0.934935	1.05877	0.875632	Relative count	TBNK	DP (CD4+CD8+) %T cell
ebi-a-GCST90001595	finngen_R9_OSTEON_DRUGS	ebi-a-GCST90001595	Osteonecrosis due to drugs	Weighted median	13	0.000860767	0.0224428	1.00086	0.95779	1.04587	0.969406	Relative count	TBNK	DP (CD4+CD8+) %T cell
ebi-a-GCST90001595	finngen_R9_OSTEON_DRUGS	ebi-a-GCST90001595	Osteonecrosis due to drugs	Simple mode	13	-0.000660361	0.0300006	0.99934	0.942272	1.05986	0.9828	Relative count	TBNK	DP (CD4+CD8+) %T cell
ebi-a-GCST90001595	finngen_R9_OSTEON_DRUGS	ebi-a-GCST90001595	Osteonecrosis due to drugs	Weighted mode	13	0.000213815	0.0227388	1.00021	0.956615	1.0458	0.992652	Relative count	TBNK	DP (CD4+CD8+) %T cell
ebi-a-GCST90001595	finngen_R9_OSTEON_DRUGS	ebi-a-GCST90001595	Osteonecrosis due to drugs	Inverse variance weighted	13	-0.00134735	0.0156127	0.998654	0.968557	1.02969	0.931229	Relative count	TBNK	DP (CD4+CD8+) %T cell
ebi-a-GCST90001596	finngen_R9_OSTEON_DRUGS	ebi-a-GCST90001596	Osteonecrosis due to drugs	MR Egger	13	0.00738271	0.0475345	1.00741	0.917792	1.10578	0.879388	Absolute count	TBNK	CD8dim AC
ebi-a-GCST90001596	finngen_R9_OSTEON_DRUGS	ebi-a-GCST90001596	Osteonecrosis due to drugs	Weighted median	13	0.0295969	0.0235405	1.03004	0.983594	1.07868	0.208655	Absolute count	TBNK	CD8dim AC
ebi-a-GCST90001596	finngen_R9_OSTEON_DRUGS	ebi-a-GCST90001596	Osteonecrosis due to drugs	Simple mode	13	-0.0652278	0.0557199	0.936854	0.839928	1.04496	0.264468	Absolute count	TBNK	CD8dim AC
ebi-a-GCST90001596	finngen_R9_OSTEON_DRUGS	ebi-a-GCST90001596	Osteonecrosis due to drugs	Weighted mode	13	0.0190248	0.0265137	1.01921	0.967595	1.07357	0.486771	Absolute count	TBNK	CD8dim AC
ebi-a-GCST90001596	finngen_R9_OSTEON_DRUGS	ebi-a-GCST90001596	Osteonecrosis due to drugs	Inverse variance weighted	13	0.0001431	0.0224315	1.00014	0.957124	1.0451	0.99491	Absolute count	TBNK	CD8dim AC
ebi-a-GCST90001597	finngen_R9_OSTEON_DRUGS	ebi-a-GCST90001597	Osteonecrosis due to drugs	MR Egger	13	0.00817934	0.0463044	1.00821	0.92074	1.104	0.862999	Relative count	TBNK	CD8dim %T cell
ebi-a-GCST90001597	finngen_R9_OSTEON_DRUGS	ebi-a-GCST90001597	Osteonecrosis due to drugs	Weighted median	13	-0.0049312	0.023447	0.995081	0.950386	1.04188	0.833424	Relative count	TBNK	CD8dim %T cell
ebi-a-GCST90001597	finngen_R9_OSTEON_DRUGS	ebi-a-GCST90001597	Osteonecrosis due to drugs	Simple mode	13	-0.0427225	0.0413307	0.958177	0.883618	1.03903	0.321671	Relative count	TBNK	CD8dim %T cell
ebi-a-GCST90001597	finngen_R9_OSTEON_DRUGS	ebi-a-GCST90001597	Osteonecrosis due to drugs	Weighted mode	13	0.0077972	0.0258249	1.00783	0.958084	1.06015	0.767877	Relative count	TBNK	CD8dim %T cell
ebi-a-GCST90001597	finngen_R9_OSTEON_DRUGS	ebi-a-GCST90001597	Osteonecrosis due to drugs	Inverse variance weighted	13	-0.001086	0.0218656	0.998915	0.957009	1.04266	0.960388	Relative count	TBNK	CD8dim %T cell
ebi-a-GCST90001598	finngen_R9_OSTEON_DRUGS	ebi-a-GCST90001598	Osteonecrosis due to drugs	MR Egger	13	0.0119301	0.0354194	1.012	0.944129	1.08475	0.742588	Absolute count	TBNK	DN (CD4-CD8-) AC
ebi-a-GCST90001598	finngen_R9_OSTEON_DRUGS	ebi-a-GCST90001598	Osteonecrosis due to drugs	Weighted median	13	0.00179561	0.0213695	1.0018	0.960704	1.04465	0.933035	Absolute count	TBNK	DN (CD4-CD8-) AC
ebi-a-GCST90001598	finngen_R9_OSTEON_DRUGS	ebi-a-GCST90001598	Osteonecrosis due to drugs	Simple mode	13	-0.0334756	0.0323315	0.967078	0.907696	1.03035	0.320902	Absolute count	TBNK	DN (CD4-CD8-) AC
ebi-a-GCST90001598	finngen_R9_OSTEON_DRUGS	ebi-a-GCST90001598	Osteonecrosis due to drugs	Weighted mode	13	-0.00561074	0.0220472	0.994405	0.952349	1.03832	0.803428	Absolute count	TBNK	DN (CD4-CD8-) AC
ebi-a-GCST90001598	finngen_R9_OSTEON_DRUGS	ebi-a-GCST90001598	Osteonecrosis due to drugs	Inverse variance weighted	13	-0.0147152	0.0172479	0.985393	0.952637	1.01927	0.393571	Absolute count	TBNK	DN (CD4-CD8-) AC
ebi-a-GCST90001599	finngen_R9_OSTEON_DRUGS	ebi-a-GCST90001599	Osteonecrosis due to drugs	MR Egger	13	0.0188801	0.035584	1.01906	0.950407	1.09267	0.606256	Relative count	TBNK	DN (CD4-CD8-) %T cell
ebi-a-GCST90001599	finngen_R9_OSTEON_DRUGS	ebi-a-GCST90001599	Osteonecrosis due to drugs	Weighted median	13	-0.00629713	0.0216421	0.993723	0.952452	1.03678	0.771077	Relative count	TBNK	DN (CD4-CD8-) %T cell
ebi-a-GCST90001599	finngen_R9_OSTEON_DRUGS	ebi-a-GCST90001599	Osteonecrosis due to drugs	Simple mode	13	-0.000620254	0.0316978	0.99938	0.93918	1.06344	0.98471	Relative count	TBNK	DN (CD4-CD8-) %T cell
ebi-a-GCST90001599	finngen_R9_OSTEON_DRUGS	ebi-a-GCST90001599	Osteonecrosis due to drugs	Weighted mode	13	-0.00760725	0.0227885	0.992422	0.94907	1.03775	0.744277	Relative count	TBNK	DN (CD4-CD8-) %T cell
ebi-a-GCST90001599	finngen_R9_OSTEON_DRUGS	ebi-a-GCST90001599	Osteonecrosis due to drugs	Inverse variance weighted	13	-0.0182011	0.01782	0.981964	0.948258	1.01687	0.307071	Relative count	TBNK	DN (CD4-CD8-) %T cell
ebi-a-GCST90001600	finngen_R9_OSTEON_DRUGS	ebi-a-GCST90001600	Osteonecrosis due to drugs	Inverse variance weighted	13	0.0166244	0.0155554	1.01676	0.986231	1.04824	0.285197	Absolute count	TBNK	Leukocyte AC
ebi-a-GCST90001600	finngen_R9_OSTEON_DRUGS	ebi-a-GCST90001600	Osteonecrosis due to drugs	MR Egger	13	-0.0258408	0.0316077	0.97449	0.915952	1.03677	0.430968	Absolute count	TBNK	Leukocyte AC
ebi-a-GCST90001600	finngen_R9_OSTEON_DRUGS	ebi-a-GCST90001600	Osteonecrosis due to drugs	Weighted median	13	-0.000168019	0.0232377	0.999832	0.955315	1.04642	0.994231	Absolute count	TBNK	Leukocyte AC
ebi-a-GCST90001600	finngen_R9_OSTEON_DRUGS	ebi-a-GCST90001600	Osteonecrosis due to drugs	Simple mode	13	-0.00302573	0.0378343	0.996979	0.925722	1.07372	0.937577	Absolute count	TBNK	Leukocyte AC
ebi-a-GCST90001600	finngen_R9_OSTEON_DRUGS	ebi-a-GCST90001600	Osteonecrosis due to drugs	Weighted mode	13	-0.00156442	0.0242006	0.998437	0.952183	1.04694	0.949522	Absolute count	TBNK	Leukocyte AC
ebi-a-GCST90001601	finngen_R9_OSTEON_DRUGS	ebi-a-GCST90001601	Osteonecrosis due to drugs	MR Egger	13	-0.00158897	0.031987	0.998412	0.937739	1.06301	0.961272	Absolute count	TBNK	Lymphocyte AC
ebi-a-GCST90001601	finngen_R9_OSTEON_DRUGS	ebi-a-GCST90001601	Osteonecrosis due to drugs	Weighted median	13	0.0197778	0.0226619	1.01997	0.975662	1.0663	0.382807	Absolute count	TBNK	Lymphocyte AC
ebi-a-GCST90001601	finngen_R9_OSTEON_DRUGS	ebi-a-GCST90001601	Osteonecrosis due to drugs	Simple mode	13	0.028002	0.0339314	1.0284	0.962228	1.09912	0.425329	Absolute count	TBNK	Lymphocyte AC
ebi-a-GCST90001601	finngen_R9_OSTEON_DRUGS	ebi-a-GCST90001601	Osteonecrosis due to drugs	Weighted mode	13	0.0190155	0.0231549	1.0192	0.973977	1.06652	0.427528	Absolute count	TBNK	Lymphocyte AC
ebi-a-GCST90001601	finngen_R9_OSTEON_DRUGS	ebi-a-GCST90001601	Osteonecrosis due to drugs	Inverse variance weighted	13	0.0145994	0.0157425	1.01471	0.983875	1.0465	0.353726	Absolute count	TBNK	Lymphocyte AC
ebi-a-GCST90001602	finngen_R9_OSTEON_DRUGS	ebi-a-GCST90001602	Osteonecrosis due to drugs	MR Egger	13	0.0283489	0.0320188	1.02875	0.966177	1.09538	0.394893	Relative count	TBNK	Lymphocyte %leukocyte
ebi-a-GCST90001602	finngen_R9_OSTEON_DRUGS	ebi-a-GCST90001602	Osteonecrosis due to drugs	Weighted median	13	0.0231675	0.020744	1.02344	0.982661	1.06591	0.264068	Relative count	TBNK	Lymphocyte %leukocyte
ebi-a-GCST90001602	finngen_R9_OSTEON_DRUGS	ebi-a-GCST90001602	Osteonecrosis due to drugs	Simple mode	13	-0.0447149	0.0400076	0.95627	0.884149	1.03427	0.285589	Relative count	TBNK	Lymphocyte %leukocyte
ebi-a-GCST90001602	finngen_R9_OSTEON_DRUGS	ebi-a-GCST90001602	Osteonecrosis due to drugs	Weighted mode	13	0.0300695	0.0240251	1.03053	0.983124	1.08021	0.234569	Relative count	TBNK	Lymphocyte %leukocyte
ebi-a-GCST90001602	finngen_R9_OSTEON_DRUGS	ebi-a-GCST90001602	Osteonecrosis due to drugs	Inverse variance weighted	13	0.00519471	0.0157537	1.00521	0.974644	1.03673	0.741592	Relative count	TBNK	Lymphocyte %leukocyte
ebi-a-GCST90001603	finngen_R9_OSTEON_DRUGS	ebi-a-GCST90001603	Osteonecrosis due to drugs	MR Egger	13	-0.0118444	0.0314762	0.988225	0.929101	1.05111	0.713852	Absolute count	TBNK	T cell AC
ebi-a-GCST90001603	finngen_R9_OSTEON_DRUGS	ebi-a-GCST90001603	Osteonecrosis due to drugs	Weighted median	13	0.0116229	0.0233126	1.01169	0.966504	1.05899	0.618083	Absolute count	TBNK	T cell AC
ebi-a-GCST90001603	finngen_R9_OSTEON_DRUGS	ebi-a-GCST90001603	Osteonecrosis due to drugs	Simple mode	13	0.0370936	0.0345833	1.03779	0.969777	1.11057	0.304553	Absolute count	TBNK	T cell AC
ebi-a-GCST90001603	finngen_R9_OSTEON_DRUGS	ebi-a-GCST90001603	Osteonecrosis due to drugs	Weighted mode	13	0.0178816	0.0238623	1.01804	0.971525	1.06679	0.468072	Absolute count	TBNK	T cell AC
ebi-a-GCST90001603	finngen_R9_OSTEON_DRUGS	ebi-a-GCST90001603	Osteonecrosis due to drugs	Inverse variance weighted	13	0.00171576	0.0154915	1.00172	0.971759	1.0326	0.911811	Absolute count	TBNK	T cell AC
ebi-a-GCST90001604	finngen_R9_OSTEON_DRUGS	ebi-a-GCST90001604	Osteonecrosis due to drugs	Inverse variance weighted	13	-0.027928	0.0182187	0.972458	0.938346	1.00781	0.125292	Relative count	TBNK	T cell %lymphocyte
ebi-a-GCST90001604	finngen_R9_OSTEON_DRUGS	ebi-a-GCST90001604	Osteonecrosis due to drugs	MR Egger	13	-0.0380913	0.0385168	0.962625	0.892629	1.03811	0.343941	Relative count	TBNK	T cell %lymphocyte
ebi-a-GCST90001604	finngen_R9_OSTEON_DRUGS	ebi-a-GCST90001604	Osteonecrosis due to drugs	Weighted median	13	-0.0229763	0.0233558	0.977286	0.933557	1.02306	0.325237	Relative count	TBNK	T cell %lymphocyte
ebi-a-GCST90001604	finngen_R9_OSTEON_DRUGS	ebi-a-GCST90001604	Osteonecrosis due to drugs	Simple mode	13	-0.0528525	0.0400489	0.94852	0.876912	1.02598	0.211559	Relative count	TBNK	T cell %lymphocyte
ebi-a-GCST90001604	finngen_R9_OSTEON_DRUGS	ebi-a-GCST90001604	Osteonecrosis due to drugs	Weighted mode	13	-0.0303486	0.0247636	0.970107	0.924146	1.01835	0.243885	Relative count	TBNK	T cell %lymphocyte
ebi-a-GCST90001605	finngen_R9_OSTEON_DRUGS	ebi-a-GCST90001605	Osteonecrosis due to drugs	MR Egger	13	0.0102199	0.031101	1.01027	0.950528	1.07377	0.748625	Relative count	TBNK	T cell %leukocyte
ebi-a-GCST90001605	finngen_R9_OSTEON_DRUGS	ebi-a-GCST90001605	Osteonecrosis due to drugs	Weighted median	13	0.0143796	0.0209783	1.01448	0.973616	1.05707	0.493061	Relative count	TBNK	T cell %leukocyte
ebi-a-GCST90001605	finngen_R9_OSTEON_DRUGS	ebi-a-GCST90001605	Osteonecrosis due to drugs	Simple mode	13	-0.0203104	0.0342216	0.979895	0.916325	1.04787	0.56387	Relative count	TBNK	T cell %leukocyte
ebi-a-GCST90001605	finngen_R9_OSTEON_DRUGS	ebi-a-GCST90001605	Osteonecrosis due to drugs	Weighted mode	13	0.0154562	0.0220611	1.01558	0.972599	1.06045	0.496909	Relative count	TBNK	T cell %leukocyte
ebi-a-GCST90001605	finngen_R9_OSTEON_DRUGS	ebi-a-GCST90001605	Osteonecrosis due to drugs	Inverse variance weighted	13	-0.00940714	0.0153018	0.990637	0.961367	1.0208	0.538705	Relative count	TBNK	T cell %leukocyte
ebi-a-GCST90001606	finngen_R9_OSTEON_DRUGS	ebi-a-GCST90001606	Osteonecrosis due to drugs	MR Egger	13	-0.00349518	0.0315101	0.996511	0.936829	1.06	0.913676	Relative count	TBNK	CD4+ %leukocyte
ebi-a-GCST90001606	finngen_R9_OSTEON_DRUGS	ebi-a-GCST90001606	Osteonecrosis due to drugs	Weighted median	13	-0.012386	0.0232516	0.98769	0.943688	1.03374	0.594246	Relative count	TBNK	CD4+ %leukocyte
ebi-a-GCST90001606	finngen_R9_OSTEON_DRUGS	ebi-a-GCST90001606	Osteonecrosis due to drugs	Simple mode	13	0.00333503	0.0291927	1.00334	0.947543	1.06242	0.910935	Relative count	TBNK	CD4+ %leukocyte
ebi-a-GCST90001606	finngen_R9_OSTEON_DRUGS	ebi-a-GCST90001606	Osteonecrosis due to drugs	Weighted mode	13	-0.010999	0.0213645	0.989061	0.9485	1.03136	0.616023	Relative count	TBNK	CD4+ %leukocyte
ebi-a-GCST90001606	finngen_R9_OSTEON_DRUGS	ebi-a-GCST90001606	Osteonecrosis due to drugs	Inverse variance weighted	13	-0.0140122	0.0155031	0.986086	0.956573	1.01651	0.366086	Relative count	TBNK	CD4+ %leukocyte
ebi-a-GCST90001607	finngen_R9_OSTEON_DRUGS	ebi-a-GCST90001607	Osteonecrosis due to drugs	MR Egger	13	-0.0208726	0.0317184	0.979344	0.920314	1.04216	0.524033	Relative count	TBNK	CD8br %leukocyte
ebi-a-GCST90001607	finngen_R9_OSTEON_DRUGS	ebi-a-GCST90001607	Osteonecrosis due to drugs	Weighted median	13	-0.00529085	0.022868	0.994723	0.951123	1.04032	0.817032	Relative count	TBNK	CD8br %leukocyte
ebi-a-GCST90001607	finngen_R9_OSTEON_DRUGS	ebi-a-GCST90001607	Osteonecrosis due to drugs	Simple mode	13	-0.0340529	0.0342091	0.96652	0.90384	1.03355	0.339174	Relative count	TBNK	CD8br %leukocyte
ebi-a-GCST90001607	finngen_R9_OSTEON_DRUGS	ebi-a-GCST90001607	Osteonecrosis due to drugs	Weighted mode	13	-0.00642331	0.0233567	0.993597	0.949137	1.04014	0.787986	Relative count	TBNK	CD8br %leukocyte
ebi-a-GCST90001607	finngen_R9_OSTEON_DRUGS	ebi-a-GCST90001607	Osteonecrosis due to drugs	Inverse variance weighted	13	-0.00803206	0.0156058	0.992	0.962117	1.02281	0.606774	Relative count	TBNK	CD8br %leukocyte
ebi-a-GCST90001608	finngen_R9_OSTEON_DRUGS	ebi-a-GCST90001608	Osteonecrosis due to drugs	MR Egger	13	-0.00875919	0.0317168	0.991279	0.931533	1.05486	0.787538	Relative count	TBNK	DP (CD4+CD8+) %leukocyte
ebi-a-GCST90001608	finngen_R9_OSTEON_DRUGS	ebi-a-GCST90001608	Osteonecrosis due to drugs	Weighted median	13	-0.00111412	0.0208042	0.998887	0.958975	1.04046	0.957292	Relative count	TBNK	DP (CD4+CD8+) %leukocyte
ebi-a-GCST90001608	finngen_R9_OSTEON_DRUGS	ebi-a-GCST90001608	Osteonecrosis due to drugs	Simple mode	13	-0.0190221	0.0314165	0.981158	0.922564	1.04347	0.556137	Relative count	TBNK	DP (CD4+CD8+) %leukocyte
ebi-a-GCST90001608	finngen_R9_OSTEON_DRUGS	ebi-a-GCST90001608	Osteonecrosis due to drugs	Weighted mode	13	-0.00192452	0.0223144	0.998077	0.955366	1.0427	0.932693	Relative count	TBNK	DP (CD4+CD8+) %leukocyte
ebi-a-GCST90001608	finngen_R9_OSTEON_DRUGS	ebi-a-GCST90001608	Osteonecrosis due to drugs	Inverse variance weighted	13	-0.00529281	0.0156055	0.994721	0.964756	1.02562	0.734487	Relative count	TBNK	DP (CD4+CD8+) %leukocyte
ebi-a-GCST90001609	finngen_R9_OSTEON_DRUGS	ebi-a-GCST90001609	Osteonecrosis due to drugs	MR Egger	13	-0.0369756	0.0324388	0.9637	0.904335	1.02696	0.278558	Absolute count	TBNK	CD4+ CD8dim AC
ebi-a-GCST90001609	finngen_R9_OSTEON_DRUGS	ebi-a-GCST90001609	Osteonecrosis due to drugs	Weighted median	13	-0.00568461	0.0232257	0.994332	0.950082	1.04064	0.806646	Absolute count	TBNK	CD4+ CD8dim AC
ebi-a-GCST90001609	finngen_R9_OSTEON_DRUGS	ebi-a-GCST90001609	Osteonecrosis due to drugs	Simple mode	13	-0.0095032	0.0319739	0.990542	0.930371	1.0546	0.771383	Absolute count	TBNK	CD4+ CD8dim AC
ebi-a-GCST90001609	finngen_R9_OSTEON_DRUGS	ebi-a-GCST90001609	Osteonecrosis due to drugs	Weighted mode	13	-0.00650677	0.0223624	0.993514	0.950909	1.03803	0.776043	Absolute count	TBNK	CD4+ CD8dim AC
ebi-a-GCST90001609	finngen_R9_OSTEON_DRUGS	ebi-a-GCST90001609	Osteonecrosis due to drugs	Inverse variance weighted	13	0.0150514	0.0159651	1.01517	0.983891	1.04743	0.345798	Absolute count	TBNK	CD4+ CD8dim AC
ebi-a-GCST90001610	finngen_R9_OSTEON_DRUGS	ebi-a-GCST90001610	Osteonecrosis due to drugs	Inverse variance weighted	13	0.0163566	0.0155619	1.01649	0.985955	1.04797	0.293228	Relative count	TBNK	CD4+ CD8dim %lymphocyte
ebi-a-GCST90001610	finngen_R9_OSTEON_DRUGS	ebi-a-GCST90001610	Osteonecrosis due to drugs	MR Egger	13	-0.0378328	0.0316297	0.962874	0.904994	1.02446	0.256798	Relative count	TBNK	CD4+ CD8dim %lymphocyte
ebi-a-GCST90001610	finngen_R9_OSTEON_DRUGS	ebi-a-GCST90001610	Osteonecrosis due to drugs	Weighted median	13	-0.00212173	0.0213997	0.997881	0.956892	1.04063	0.921021	Relative count	TBNK	CD4+ CD8dim %lymphocyte
ebi-a-GCST90001610	finngen_R9_OSTEON_DRUGS	ebi-a-GCST90001610	Osteonecrosis due to drugs	Simple mode	13	0.00248278	0.036332	1.00249	0.933581	1.07648	0.946644	Relative count	TBNK	CD4+ CD8dim %lymphocyte
ebi-a-GCST90001610	finngen_R9_OSTEON_DRUGS	ebi-a-GCST90001610	Osteonecrosis due to drugs	Weighted mode	13	-0.00636318	0.0233623	0.993657	0.949183	1.04021	0.789968	Relative count	TBNK	CD4+ CD8dim %lymphocyte
ebi-a-GCST90001611	finngen_R9_OSTEON_DRUGS	ebi-a-GCST90001611	Osteonecrosis due to drugs	MR Egger	13	-0.0411213	0.0317432	0.959713	0.901822	1.02132	0.221696	Relative count	TBNK	CD4+ CD8dim %leukocyte
ebi-a-GCST90001611	finngen_R9_OSTEON_DRUGS	ebi-a-GCST90001611	Osteonecrosis due to drugs	Weighted median	13	-0.00964621	0.0216114	0.9904	0.949324	1.03325	0.655346	Relative count	TBNK	CD4+ CD8dim %leukocyte
ebi-a-GCST90001611	finngen_R9_OSTEON_DRUGS	ebi-a-GCST90001611	Osteonecrosis due to drugs	Simple mode	13	-0.0095142	0.0347293	0.990531	0.92535	1.0603	0.788779	Relative count	TBNK	CD4+ CD8dim %leukocyte
ebi-a-GCST90001611	finngen_R9_OSTEON_DRUGS	ebi-a-GCST90001611	Osteonecrosis due to drugs	Weighted mode	13	-0.0095142	0.023527	0.990531	0.945892	1.03728	0.693037	Relative count	TBNK	CD4+ CD8dim %leukocyte
ebi-a-GCST90001611	finngen_R9_OSTEON_DRUGS	ebi-a-GCST90001611	Osteonecrosis due to drugs	Inverse variance weighted	13	0.0115764	0.0156184	1.01164	0.981144	1.04309	0.458571	Relative count	TBNK	CD4+ CD8dim %leukocyte
ebi-a-GCST90001612	finngen_R9_OSTEON_DRUGS	ebi-a-GCST90001612	Osteonecrosis due to drugs	MR Egger	13	0.0021827	0.0473566	1.00219	0.91335	1.09966	0.964064	Relative count	TBNK	CD8dim %leukocyte
ebi-a-GCST90001612	finngen_R9_OSTEON_DRUGS	ebi-a-GCST90001612	Osteonecrosis due to drugs	Weighted median	13	0.00545907	0.0248553	1.00547	0.957665	1.05567	0.826156	Relative count	TBNK	CD8dim %leukocyte
ebi-a-GCST90001612	finngen_R9_OSTEON_DRUGS	ebi-a-GCST90001612	Osteonecrosis due to drugs	Simple mode	13	-0.0341405	0.0464473	0.966436	0.88234	1.05855	0.476437	Relative count	TBNK	CD8dim %leukocyte
ebi-a-GCST90001612	finngen_R9_OSTEON_DRUGS	ebi-a-GCST90001612	Osteonecrosis due to drugs	Weighted mode	13	0.00560554	0.0264523	1.00562	0.954812	1.05913	0.835733	Relative count	TBNK	CD8dim %leukocyte
ebi-a-GCST90001612	finngen_R9_OSTEON_DRUGS	ebi-a-GCST90001612	Osteonecrosis due to drugs	Inverse variance weighted	13	-0.00829065	0.0223736	0.991744	0.949193	1.0362	0.710969	Relative count	TBNK	CD8dim %leukocyte
ebi-a-GCST90001613	finngen_R9_OSTEON_DRUGS	ebi-a-GCST90001613	Osteonecrosis due to drugs	Inverse variance weighted	13	-0.0235148	0.0180174	0.97676	0.942868	1.01187	0.191855	Relative count	TBNK	DN (CD4-CD8-) %leukocyte
ebi-a-GCST90001613	finngen_R9_OSTEON_DRUGS	ebi-a-GCST90001613	Osteonecrosis due to drugs	MR Egger	13	0.0132534	0.036068	1.01334	0.944179	1.08757	0.72025	Relative count	TBNK	DN (CD4-CD8-) %leukocyte
ebi-a-GCST90001613	finngen_R9_OSTEON_DRUGS	ebi-a-GCST90001613	Osteonecrosis due to drugs	Weighted median	13	-0.0133846	0.0218273	0.986705	0.945382	1.02983	0.539741	Relative count	TBNK	DN (CD4-CD8-) %leukocyte
ebi-a-GCST90001613	finngen_R9_OSTEON_DRUGS	ebi-a-GCST90001613	Osteonecrosis due to drugs	Simple mode	13	-0.0318159	0.0317183	0.968685	0.910297	1.03082	0.335622	Relative count	TBNK	DN (CD4-CD8-) %leukocyte
ebi-a-GCST90001613	finngen_R9_OSTEON_DRUGS	ebi-a-GCST90001613	Osteonecrosis due to drugs	Weighted mode	13	-0.0143129	0.0218452	0.985789	0.944472	1.02891	0.524701	Relative count	TBNK	DN (CD4-CD8-) %leukocyte
ebi-a-GCST90001614	finngen_R9_OSTEON_DRUGS	ebi-a-GCST90001614	Osteonecrosis due to drugs	MR Egger	13	-0.0227541	0.0317074	0.977503	0.918604	1.04018	0.487947	Relative count	TBNK	CD8br and CD8dim %leukocyte
ebi-a-GCST90001614	finngen_R9_OSTEON_DRUGS	ebi-a-GCST90001614	Osteonecrosis due to drugs	Weighted median	13	-0.000181764	0.0228499	0.999818	0.956029	1.04561	0.993653	Relative count	TBNK	CD8br and CD8dim %leukocyte
ebi-a-GCST90001614	finngen_R9_OSTEON_DRUGS	ebi-a-GCST90001614	Osteonecrosis due to drugs	Simple mode	13	-0.0556803	0.0359164	0.945841	0.881547	1.01482	0.147036	Relative count	TBNK	CD8br and CD8dim %leukocyte
ebi-a-GCST90001614	finngen_R9_OSTEON_DRUGS	ebi-a-GCST90001614	Osteonecrosis due to drugs	Weighted mode	13	0.000922525	0.0232316	1.00092	0.956369	1.04755	0.968977	Relative count	TBNK	CD8br and CD8dim %leukocyte
ebi-a-GCST90001614	finngen_R9_OSTEON_DRUGS	ebi-a-GCST90001614	Osteonecrosis due to drugs	Inverse variance weighted	13	-0.00913801	0.0156008	0.990904	0.961063	1.02167	0.558051	Relative count	TBNK	CD8br and CD8dim %leukocyte
ebi-a-GCST90001615	finngen_R9_OSTEON_DRUGS	ebi-a-GCST90001615	Osteonecrosis due to drugs	Inverse variance weighted	13	0.018807	0.0157249	1.01898	0.988058	1.05088	0.231697	Absolute count	TBNK	TCRgd AC
ebi-a-GCST90001615	finngen_R9_OSTEON_DRUGS	ebi-a-GCST90001615	Osteonecrosis due to drugs	MR Egger	13	0.0271058	0.033249	1.02748	0.962653	1.09667	0.432235	Absolute count	TBNK	TCRgd AC
ebi-a-GCST90001615	finngen_R9_OSTEON_DRUGS	ebi-a-GCST90001615	Osteonecrosis due to drugs	Weighted median	13	0.0272307	0.0235259	1.0276	0.981297	1.0761	0.247077	Absolute count	TBNK	TCRgd AC
ebi-a-GCST90001615	finngen_R9_OSTEON_DRUGS	ebi-a-GCST90001615	Osteonecrosis due to drugs	Simple mode	13	0.0448539	0.0316482	1.04588	0.98297	1.11281	0.181843	Absolute count	TBNK	TCRgd AC
ebi-a-GCST90001615	finngen_R9_OSTEON_DRUGS	ebi-a-GCST90001615	Osteonecrosis due to drugs	Weighted mode	13	0.0293769	0.0219276	1.02981	0.986491	1.07504	0.205154	Absolute count	TBNK	TCRgd AC
ebi-a-GCST90001616	finngen_R9_OSTEON_DRUGS	ebi-a-GCST90001616	Osteonecrosis due to drugs	MR Egger	13	0.0297743	0.0375565	1.03022	0.95711	1.10892	0.444665	Relative count	TBNK	TCRgd %T cell
ebi-a-GCST90001616	finngen_R9_OSTEON_DRUGS	ebi-a-GCST90001616	Osteonecrosis due to drugs	Weighted median	13	0.0232728	0.0226624	1.02355	0.979076	1.07003	0.304452	Relative count	TBNK	TCRgd %T cell
ebi-a-GCST90001616	finngen_R9_OSTEON_DRUGS	ebi-a-GCST90001616	Osteonecrosis due to drugs	Simple mode	13	0.0399312	0.029706	1.04074	0.981874	1.10313	0.203741	Relative count	TBNK	TCRgd %T cell
ebi-a-GCST90001616	finngen_R9_OSTEON_DRUGS	ebi-a-GCST90001616	Osteonecrosis due to drugs	Weighted mode	13	0.0247021	0.0241698	1.02501	0.977584	1.07474	0.326932	Relative count	TBNK	TCRgd %T cell
ebi-a-GCST90001616	finngen_R9_OSTEON_DRUGS	ebi-a-GCST90001616	Osteonecrosis due to drugs	Inverse variance weighted	13	0.0168689	0.0178167	1.01701	0.98211	1.05315	0.343742	Relative count	TBNK	TCRgd %T cell
ebi-a-GCST90001617	finngen_R9_OSTEON_DRUGS	ebi-a-GCST90001617	Osteonecrosis due to drugs	MR Egger	13	0.0244196	0.0381407	1.02472	0.95091	1.10426	0.535119	Relative count	TBNK	TCRgd %lymphocyte
ebi-a-GCST90001617	finngen_R9_OSTEON_DRUGS	ebi-a-GCST90001617	Osteonecrosis due to drugs	Weighted median	13	0.017709	0.0227862	1.01787	0.973408	1.06436	0.437054	Relative count	TBNK	TCRgd %lymphocyte
ebi-a-GCST90001617	finngen_R9_OSTEON_DRUGS	ebi-a-GCST90001617	Osteonecrosis due to drugs	Simple mode	13	0.0267035	0.031612	1.02706	0.965358	1.09271	0.414788	Relative count	TBNK	TCRgd %lymphocyte
ebi-a-GCST90001617	finngen_R9_OSTEON_DRUGS	ebi-a-GCST90001617	Osteonecrosis due to drugs	Weighted mode	13	0.0197748	0.0228187	1.01997	0.975359	1.06663	0.403156	Relative count	TBNK	TCRgd %lymphocyte
ebi-a-GCST90001617	finngen_R9_OSTEON_DRUGS	ebi-a-GCST90001617	Osteonecrosis due to drugs	Inverse variance weighted	13	0.0114576	0.0180914	1.01152	0.976284	1.04803	0.526526	Relative count	TBNK	TCRgd %lymphocyte
ebi-a-GCST90001618	finngen_R9_OSTEON_DRUGS	ebi-a-GCST90001618	Osteonecrosis due to drugs	Inverse variance weighted	13	0.0252822	0.0154094	1.0256	0.995092	1.05705	0.10086	Absolute count	TBNK	HLA DR+ T cell AC
ebi-a-GCST90001618	finngen_R9_OSTEON_DRUGS	ebi-a-GCST90001618	Osteonecrosis due to drugs	MR Egger	13	0.0177676	0.0313042	1.01793	0.957348	1.08234	0.581721	Absolute count	TBNK	HLA DR+ T cell AC
ebi-a-GCST90001618	finngen_R9_OSTEON_DRUGS	ebi-a-GCST90001618	Osteonecrosis due to drugs	Weighted median	13	0.0270283	0.0228767	1.0274	0.982348	1.07451	0.237415	Absolute count	TBNK	HLA DR+ T cell AC
ebi-a-GCST90001618	finngen_R9_OSTEON_DRUGS	ebi-a-GCST90001618	Osteonecrosis due to drugs	Simple mode	13	-0.0206648	0.0359427	0.979547	0.912915	1.05104	0.575954	Absolute count	TBNK	HLA DR+ T cell AC
ebi-a-GCST90001618	finngen_R9_OSTEON_DRUGS	ebi-a-GCST90001618	Osteonecrosis due to drugs	Weighted mode	13	0.0342318	0.0253812	1.03482	0.984604	1.08761	0.202333	Absolute count	TBNK	HLA DR+ T cell AC
ebi-a-GCST90001619	finngen_R9_OSTEON_DRUGS	ebi-a-GCST90001619	Osteonecrosis due to drugs	Inverse variance weighted	13	0.0229161	0.0144642	1.02318	0.994581	1.0526	0.113118	Relative count	TBNK	HLA DR+ T cell%T cell
ebi-a-GCST90001619	finngen_R9_OSTEON_DRUGS	ebi-a-GCST90001619	Osteonecrosis due to drugs	MR Egger	13	0.0245197	0.0305192	1.02482	0.965318	1.088	0.438749	Relative count	TBNK	HLA DR+ T cell%T cell
ebi-a-GCST90001619	finngen_R9_OSTEON_DRUGS	ebi-a-GCST90001619	Osteonecrosis due to drugs	Weighted median	13	0.0421837	0.0219916	1.04309	0.999081	1.08903	0.055089	Relative count	TBNK	HLA DR+ T cell%T cell
ebi-a-GCST90001619	finngen_R9_OSTEON_DRUGS	ebi-a-GCST90001619	Osteonecrosis due to drugs	Simple mode	13	-0.0336663	0.0404541	0.966894	0.89319	1.04668	0.421544	Relative count	TBNK	HLA DR+ T cell%T cell
ebi-a-GCST90001619	finngen_R9_OSTEON_DRUGS	ebi-a-GCST90001619	Osteonecrosis due to drugs	Weighted mode	13	0.0444725	0.0248897	1.04548	0.995698	1.09774	0.0992385	Relative count	TBNK	HLA DR+ T cell%T cell
ebi-a-GCST90001620	finngen_R9_OSTEON_DRUGS	ebi-a-GCST90001620	Osteonecrosis due to drugs	Inverse variance weighted	13	0.0165407	0.0149096	1.01668	0.987398	1.04683	0.267259	Relative count	TBNK	HLA DR+ T cell%lymphocyte
ebi-a-GCST90001620	finngen_R9_OSTEON_DRUGS	ebi-a-GCST90001620	Osteonecrosis due to drugs	MR Egger	13	0.0176409	0.0316424	1.0178	0.956592	1.08292	0.588347	Relative count	TBNK	HLA DR+ T cell%lymphocyte
ebi-a-GCST90001620	finngen_R9_OSTEON_DRUGS	ebi-a-GCST90001620	Osteonecrosis due to drugs	Weighted median	13	0.0295096	0.0221043	1.02995	0.98628	1.07555	0.181872	Relative count	TBNK	HLA DR+ T cell%lymphocyte
ebi-a-GCST90001620	finngen_R9_OSTEON_DRUGS	ebi-a-GCST90001620	Osteonecrosis due to drugs	Simple mode	13	-0.032526	0.0398559	0.967997	0.895258	1.04665	0.430351	Relative count	TBNK	HLA DR+ T cell%lymphocyte
ebi-a-GCST90001620	finngen_R9_OSTEON_DRUGS	ebi-a-GCST90001620	Osteonecrosis due to drugs	Weighted mode	13	0.0345749	0.0241701	1.03518	0.987283	1.0854	0.178098	Relative count	TBNK	HLA DR+ T cell%lymphocyte
ebi-a-GCST90001621	finngen_R9_OSTEON_DRUGS	ebi-a-GCST90001621	Osteonecrosis due to drugs	MR Egger	13	-0.00237266	0.0322965	0.99763	0.936436	1.06282	0.942755	Absolute count	TBNK	NKT AC
ebi-a-GCST90001621	finngen_R9_OSTEON_DRUGS	ebi-a-GCST90001621	Osteonecrosis due to drugs	Weighted median	13	0.00229922	0.0224983	1.0023	0.959064	1.04749	0.918602	Absolute count	TBNK	NKT AC
ebi-a-GCST90001621	finngen_R9_OSTEON_DRUGS	ebi-a-GCST90001621	Osteonecrosis due to drugs	Simple mode	13	-0.00392061	0.0325112	0.996087	0.934594	1.06163	0.90601	Absolute count	TBNK	NKT AC
ebi-a-GCST90001621	finngen_R9_OSTEON_DRUGS	ebi-a-GCST90001621	Osteonecrosis due to drugs	Weighted mode	13	0.00102092	0.021793	1.00102	0.959164	1.04471	0.963407	Absolute count	TBNK	NKT AC
ebi-a-GCST90001621	finngen_R9_OSTEON_DRUGS	ebi-a-GCST90001621	Osteonecrosis due to drugs	Inverse variance weighted	13	0.00769428	0.0158946	1.00772	0.976814	1.03961	0.628328	Absolute count	TBNK	NKT AC
ebi-a-GCST90001622	finngen_R9_OSTEON_DRUGS	ebi-a-GCST90001622	Osteonecrosis due to drugs	MR Egger	13	0.000123851	0.0323451	1.00012	0.938688	1.06558	0.997013	Relative count	TBNK	NKT %T cell
ebi-a-GCST90001622	finngen_R9_OSTEON_DRUGS	ebi-a-GCST90001622	Osteonecrosis due to drugs	Weighted median	13	0.00251815	0.0215452	1.00252	0.961068	1.04576	0.906957	Relative count	TBNK	NKT %T cell
ebi-a-GCST90001622	finngen_R9_OSTEON_DRUGS	ebi-a-GCST90001622	Osteonecrosis due to drugs	Simple mode	13	0.002167	0.0312579	1.00217	0.942614	1.06549	0.945872	Relative count	TBNK	NKT %T cell
ebi-a-GCST90001622	finngen_R9_OSTEON_DRUGS	ebi-a-GCST90001622	Osteonecrosis due to drugs	Weighted mode	13	-0.00194693	0.0222885	0.998055	0.955393	1.04262	0.931833	Relative count	TBNK	NKT %T cell
ebi-a-GCST90001622	finngen_R9_OSTEON_DRUGS	ebi-a-GCST90001622	Osteonecrosis due to drugs	Inverse variance weighted	13	0.00861804	0.0159131	1.00866	0.977681	1.04061	0.588115	Relative count	TBNK	NKT %T cell
ebi-a-GCST90001623	finngen_R9_OSTEON_DRUGS	ebi-a-GCST90001623	Osteonecrosis due to drugs	MR Egger	13	-0.00432616	0.0325349	0.995683	0.934172	1.06124	0.896618	Relative count	TBNK	NKT %lymphocyte
ebi-a-GCST90001623	finngen_R9_OSTEON_DRUGS	ebi-a-GCST90001623	Osteonecrosis due to drugs	Weighted median	13	-0.00134518	0.0232381	0.998656	0.954191	1.04519	0.953839	Relative count	TBNK	NKT %lymphocyte
ebi-a-GCST90001623	finngen_R9_OSTEON_DRUGS	ebi-a-GCST90001623	Osteonecrosis due to drugs	Simple mode	13	-0.0194241	0.0318825	0.980763	0.921351	1.04401	0.553726	Relative count	TBNK	NKT %lymphocyte
ebi-a-GCST90001623	finngen_R9_OSTEON_DRUGS	ebi-a-GCST90001623	Osteonecrosis due to drugs	Weighted mode	13	-0.00440701	0.0232722	0.995603	0.95121	1.04207	0.85297	Relative count	TBNK	NKT %lymphocyte
ebi-a-GCST90001623	finngen_R9_OSTEON_DRUGS	ebi-a-GCST90001623	Osteonecrosis due to drugs	Inverse variance weighted	13	0.00373976	0.0160065	1.00375	0.972745	1.03574	0.815265	Relative count	TBNK	NKT %lymphocyte
ebi-a-GCST90001624	finngen_R9_OSTEON_DRUGS	ebi-a-GCST90001624	Osteonecrosis due to drugs	Inverse variance weighted	13	0.0308143	0.0153438	1.03129	1.00074	1.06278	0.0446162	Absolute count	TBNK	HLA DR+ CD4+ AC
ebi-a-GCST90001624	finngen_R9_OSTEON_DRUGS	ebi-a-GCST90001624	Osteonecrosis due to drugs	MR Egger	13	0.0193515	0.0311715	1.01954	0.959115	1.08377	0.547374	Absolute count	TBNK	HLA DR+ CD4+ AC
ebi-a-GCST90001624	finngen_R9_OSTEON_DRUGS	ebi-a-GCST90001624	Osteonecrosis due to drugs	Weighted median	13	0.0294455	0.0218793	1.02988	0.986652	1.07501	0.178362	Absolute count	TBNK	HLA DR+ CD4+ AC
ebi-a-GCST90001624	finngen_R9_OSTEON_DRUGS	ebi-a-GCST90001624	Osteonecrosis due to drugs	Simple mode	13	0.00992246	0.0302792	1.00997	0.951777	1.07173	0.748786	Absolute count	TBNK	HLA DR+ CD4+ AC
ebi-a-GCST90001624	finngen_R9_OSTEON_DRUGS	ebi-a-GCST90001624	Osteonecrosis due to drugs	Weighted mode	13	0.0364193	0.0241465	1.03709	0.989151	1.08735	0.157356	Absolute count	TBNK	HLA DR+ CD4+ AC
ebi-a-GCST90001625	finngen_R9_OSTEON_DRUGS	ebi-a-GCST90001625	Osteonecrosis due to drugs	Inverse variance weighted	13	0.0294449	0.0137719	1.02988	1.00246	1.05806	0.0325132	Relative count	TBNK	HLA DR+ CD4+ %T cell
ebi-a-GCST90001625	finngen_R9_OSTEON_DRUGS	ebi-a-GCST90001625	Osteonecrosis due to drugs	MR Egger	13	0.0290282	0.0279826	1.02945	0.974513	1.08749	0.321832	Relative count	TBNK	HLA DR+ CD4+ %T cell
ebi-a-GCST90001625	finngen_R9_OSTEON_DRUGS	ebi-a-GCST90001625	Osteonecrosis due to drugs	Weighted median	13	0.0411422	0.0200221	1.042	1.0019	1.0837	0.0398949	Relative count	TBNK	HLA DR+ CD4+ %T cell
ebi-a-GCST90001625	finngen_R9_OSTEON_DRUGS	ebi-a-GCST90001625	Osteonecrosis due to drugs	Simple mode	13	0.0239833	0.0292984	1.02427	0.967111	1.08481	0.428979	Relative count	TBNK	HLA DR+ CD4+ %T cell
ebi-a-GCST90001625	finngen_R9_OSTEON_DRUGS	ebi-a-GCST90001625	Osteonecrosis due to drugs	Weighted mode	13	0.0417796	0.0214688	1.04266	0.999701	1.08747	0.0754441	Relative count	TBNK	HLA DR+ CD4+ %T cell
ebi-a-GCST90001626	finngen_R9_OSTEON_DRUGS	ebi-a-GCST90001626	Osteonecrosis due to drugs	Inverse variance weighted	13	0.0229431	0.0141679	1.02321	0.995186	1.05202	0.105368	Relative count	TBNK	HLA DR+ CD4+ %lymphocyte
ebi-a-GCST90001626	finngen_R9_OSTEON_DRUGS	ebi-a-GCST90001626	Osteonecrosis due to drugs	MR Egger	13	0.0232139	0.0287872	1.02349	0.967336	1.08289	0.4371	Relative count	TBNK	HLA DR+ CD4+ %lymphocyte
ebi-a-GCST90001626	finngen_R9_OSTEON_DRUGS	ebi-a-GCST90001626	Osteonecrosis due to drugs	Weighted median	13	0.0268365	0.0204904	1.0272	0.986764	1.06929	0.190294	Relative count	TBNK	HLA DR+ CD4+ %lymphocyte
ebi-a-GCST90001626	finngen_R9_OSTEON_DRUGS	ebi-a-GCST90001626	Osteonecrosis due to drugs	Simple mode	13	-0.0104589	0.0364371	0.989596	0.921387	1.06285	0.778977	Relative count	TBNK	HLA DR+ CD4+ %lymphocyte
ebi-a-GCST90001626	finngen_R9_OSTEON_DRUGS	ebi-a-GCST90001626	Osteonecrosis due to drugs	Weighted mode	13	0.032873	0.0216273	1.03342	0.990529	1.07817	0.154418	Relative count	TBNK	HLA DR+ CD4+ %lymphocyte
ebi-a-GCST90001627	finngen_R9_OSTEON_DRUGS	ebi-a-GCST90001627	Osteonecrosis due to drugs	Inverse variance weighted	13	0.0176623	0.0156245	1.01782	0.987122	1.04947	0.258298	Absolute count	TBNK	HLA DR+ CD8br AC
ebi-a-GCST90001627	finngen_R9_OSTEON_DRUGS	ebi-a-GCST90001627	Osteonecrosis due to drugs	MR Egger	13	0.00827104	0.0317431	1.00831	0.947484	1.07303	0.799244	Absolute count	TBNK	HLA DR+ CD8br AC
ebi-a-GCST90001627	finngen_R9_OSTEON_DRUGS	ebi-a-GCST90001627	Osteonecrosis due to drugs	Weighted median	13	0.0223432	0.0215502	1.02259	0.980301	1.06671	0.29983	Absolute count	TBNK	HLA DR+ CD8br AC
ebi-a-GCST90001627	finngen_R9_OSTEON_DRUGS	ebi-a-GCST90001627	Osteonecrosis due to drugs	Simple mode	13	-0.0116957	0.0363244	0.988372	0.920451	1.06131	0.753008	Absolute count	TBNK	HLA DR+ CD8br AC
ebi-a-GCST90001627	finngen_R9_OSTEON_DRUGS	ebi-a-GCST90001627	Osteonecrosis due to drugs	Weighted mode	13	0.0261435	0.0249448	1.02649	0.977508	1.07792	0.315265	Absolute count	TBNK	HLA DR+ CD8br AC
ebi-a-GCST90001628	finngen_R9_OSTEON_DRUGS	ebi-a-GCST90001628	Osteonecrosis due to drugs	Inverse variance weighted	13	0.0177531	0.0150391	1.01791	0.988345	1.04836	0.237817	Relative count	TBNK	HLA DR+ CD8br %T cell
ebi-a-GCST90001628	finngen_R9_OSTEON_DRUGS	ebi-a-GCST90001628	Osteonecrosis due to drugs	MR Egger	13	0.0120479	0.0305601	1.01212	0.953277	1.0746	0.700942	Relative count	TBNK	HLA DR+ CD8br %T cell
ebi-a-GCST90001628	finngen_R9_OSTEON_DRUGS	ebi-a-GCST90001628	Osteonecrosis due to drugs	Weighted median	13	0.0157183	0.0224209	1.01584	0.972168	1.06148	0.483269	Relative count	TBNK	HLA DR+ CD8br %T cell
ebi-a-GCST90001628	finngen_R9_OSTEON_DRUGS	ebi-a-GCST90001628	Osteonecrosis due to drugs	Simple mode	13	-0.0202564	0.0339024	0.979947	0.916947	1.04728	0.561285	Relative count	TBNK	HLA DR+ CD8br %T cell
ebi-a-GCST90001628	finngen_R9_OSTEON_DRUGS	ebi-a-GCST90001628	Osteonecrosis due to drugs	Weighted mode	13	0.0202102	0.0234012	1.02042	0.97467	1.06831	0.404719	Relative count	TBNK	HLA DR+ CD8br %T cell
ebi-a-GCST90001629	finngen_R9_OSTEON_DRUGS	ebi-a-GCST90001629	Osteonecrosis due to drugs	MR Egger	13	0.00599312	0.0310057	1.00601	0.946695	1.06904	0.850254	Relative count	TBNK	HLA DR+ CD8br %lymphocyte
ebi-a-GCST90001629	finngen_R9_OSTEON_DRUGS	ebi-a-GCST90001629	Osteonecrosis due to drugs	Weighted median	13	0.0154378	0.0232583	1.01556	0.970301	1.06292	0.506847	Relative count	TBNK	HLA DR+ CD8br %lymphocyte
ebi-a-GCST90001629	finngen_R9_OSTEON_DRUGS	ebi-a-GCST90001629	Osteonecrosis due to drugs	Simple mode	13	0.0145627	0.0360761	1.01467	0.945401	1.08901	0.693558	Relative count	TBNK	HLA DR+ CD8br %lymphocyte
ebi-a-GCST90001629	finngen_R9_OSTEON_DRUGS	ebi-a-GCST90001629	Osteonecrosis due to drugs	Weighted mode	13	0.0175805	0.0244146	1.01774	0.970182	1.06762	0.485265	Relative count	TBNK	HLA DR+ CD8br %lymphocyte
ebi-a-GCST90001629	finngen_R9_OSTEON_DRUGS	ebi-a-GCST90001629	Osteonecrosis due to drugs	Inverse variance weighted	13	0.012287	0.0152575	1.01236	0.982537	1.04309	0.420643	Relative count	TBNK	HLA DR+ CD8br %lymphocyte
ebi-a-GCST90001630	finngen_R9_OSTEON_DRUGS	ebi-a-GCST90001630	Osteonecrosis due to drugs	MR Egger	13	-0.0133115	0.0321182	0.986777	0.926572	1.05089	0.68651	Absolute count	TBNK	CD8br NKT AC
ebi-a-GCST90001630	finngen_R9_OSTEON_DRUGS	ebi-a-GCST90001630	Osteonecrosis due to drugs	Weighted median	13	-0.00433194	0.0237531	0.995677	0.950385	1.04313	0.855289	Absolute count	TBNK	CD8br NKT AC
ebi-a-GCST90001630	finngen_R9_OSTEON_DRUGS	ebi-a-GCST90001630	Osteonecrosis due to drugs	Simple mode	13	-0.00873608	0.0334372	0.991302	0.928418	1.05844	0.798316	Absolute count	TBNK	CD8br NKT AC
ebi-a-GCST90001630	finngen_R9_OSTEON_DRUGS	ebi-a-GCST90001630	Osteonecrosis due to drugs	Weighted mode	13	-0.00682306	0.0249596	0.9932	0.945781	1.043	0.789221	Absolute count	TBNK	CD8br NKT AC
ebi-a-GCST90001630	finngen_R9_OSTEON_DRUGS	ebi-a-GCST90001630	Osteonecrosis due to drugs	Inverse variance weighted	13	-0.000816325	0.0158077	0.999184	0.968701	1.03063	0.958815	Absolute count	TBNK	CD8br NKT AC
ebi-a-GCST90001631	finngen_R9_OSTEON_DRUGS	ebi-a-GCST90001631	Osteonecrosis due to drugs	MR Egger	13	-0.0148275	0.0322444	0.985282	0.92494	1.04956	0.654581	Relative count	TBNK	CD8br NKT %T cell
ebi-a-GCST90001631	finngen_R9_OSTEON_DRUGS	ebi-a-GCST90001631	Osteonecrosis due to drugs	Weighted median	13	-0.0104363	0.0217659	0.989618	0.948288	1.03275	0.631599	Relative count	TBNK	CD8br NKT %T cell
ebi-a-GCST90001631	finngen_R9_OSTEON_DRUGS	ebi-a-GCST90001631	Osteonecrosis due to drugs	Simple mode	13	-0.000183907	0.035942	0.999816	0.931806	1.07279	0.996001	Relative count	TBNK	CD8br NKT %T cell
ebi-a-GCST90001631	finngen_R9_OSTEON_DRUGS	ebi-a-GCST90001631	Osteonecrosis due to drugs	Weighted mode	13	-0.00945699	0.0248806	0.990588	0.94344	1.04009	0.710517	Relative count	TBNK	CD8br NKT %T cell
ebi-a-GCST90001631	finngen_R9_OSTEON_DRUGS	ebi-a-GCST90001631	Osteonecrosis due to drugs	Inverse variance weighted	13	1.88897e-05	0.0155958	1.00002	0.969913	1.03106	0.999034	Relative count	TBNK	CD8br NKT %T cell
ebi-a-GCST90001632	finngen_R9_OSTEON_DRUGS	ebi-a-GCST90001632	Osteonecrosis due to drugs	MR Egger	13	-0.0173425	0.0333598	0.982807	0.920602	1.04922	0.61346	Relative count	TBNK	CD8br NKT %lymphocyte
ebi-a-GCST90001632	finngen_R9_OSTEON_DRUGS	ebi-a-GCST90001632	Osteonecrosis due to drugs	Weighted median	13	-0.0164272	0.0215142	0.983707	0.943089	1.02607	0.445134	Relative count	TBNK	CD8br NKT %lymphocyte
ebi-a-GCST90001632	finngen_R9_OSTEON_DRUGS	ebi-a-GCST90001632	Osteonecrosis due to drugs	Simple mode	13	-0.00614245	0.0338976	0.993876	0.92999	1.06215	0.859231	Relative count	TBNK	CD8br NKT %lymphocyte
ebi-a-GCST90001632	finngen_R9_OSTEON_DRUGS	ebi-a-GCST90001632	Osteonecrosis due to drugs	Weighted mode	13	-0.0122191	0.0229712	0.987855	0.944365	1.03335	0.604483	Relative count	TBNK	CD8br NKT %lymphocyte
ebi-a-GCST90001632	finngen_R9_OSTEON_DRUGS	ebi-a-GCST90001632	Osteonecrosis due to drugs	Inverse variance weighted	13	-0.0033891	0.0158784	0.996617	0.966078	1.02812	0.830983	Relative count	TBNK	CD8br NKT %lymphocyte
ebi-a-GCST90001633	finngen_R9_OSTEON_DRUGS	ebi-a-GCST90001633	Osteonecrosis due to drugs	MR Egger	13	0.00132439	0.0367615	1.00133	0.931715	1.07614	0.971907	Absolute count	TBNK	CD8dim NKT AC
ebi-a-GCST90001633	finngen_R9_OSTEON_DRUGS	ebi-a-GCST90001633	Osteonecrosis due to drugs	Weighted median	13	0.00784878	0.0236229	1.00788	0.962278	1.05564	0.739698	Absolute count	TBNK	CD8dim NKT AC
ebi-a-GCST90001633	finngen_R9_OSTEON_DRUGS	ebi-a-GCST90001633	Osteonecrosis due to drugs	Simple mode	13	0.0155855	0.0353692	1.01571	0.94768	1.08862	0.667299	Absolute count	TBNK	CD8dim NKT AC
ebi-a-GCST90001633	finngen_R9_OSTEON_DRUGS	ebi-a-GCST90001633	Osteonecrosis due to drugs	Weighted mode	13	0.0063578	0.0237907	1.00638	0.960528	1.05442	0.793823	Absolute count	TBNK	CD8dim NKT AC
ebi-a-GCST90001633	finngen_R9_OSTEON_DRUGS	ebi-a-GCST90001633	Osteonecrosis due to drugs	Inverse variance weighted	13	-0.0042638	0.0173462	0.995745	0.96246	1.03018	0.805833	Absolute count	TBNK	CD8dim NKT AC
ebi-a-GCST90001634	finngen_R9_OSTEON_DRUGS	ebi-a-GCST90001634	Osteonecrosis due to drugs	MR Egger	13	0.00405579	0.0338919	1.00406	0.939533	1.07303	0.906904	Relative count	TBNK	CD8dim NKT %T cell
ebi-a-GCST90001634	finngen_R9_OSTEON_DRUGS	ebi-a-GCST90001634	Osteonecrosis due to drugs	Weighted median	13	0.00424704	0.0225682	1.00426	0.960802	1.04968	0.85073	Relative count	TBNK	CD8dim NKT %T cell
ebi-a-GCST90001634	finngen_R9_OSTEON_DRUGS	ebi-a-GCST90001634	Osteonecrosis due to drugs	Simple mode	13	0.00537162	0.0320516	1.00539	0.944169	1.07057	0.869695	Relative count	TBNK	CD8dim NKT %T cell
ebi-a-GCST90001634	finngen_R9_OSTEON_DRUGS	ebi-a-GCST90001634	Osteonecrosis due to drugs	Weighted mode	13	0.00116306	0.0235731	1.00116	0.955959	1.04851	0.961461	Relative count	TBNK	CD8dim NKT %T cell
ebi-a-GCST90001634	finngen_R9_OSTEON_DRUGS	ebi-a-GCST90001634	Osteonecrosis due to drugs	Inverse variance weighted	13	-0.00475946	0.0160298	0.995252	0.964469	1.02702	0.766532	Relative count	TBNK	CD8dim NKT %T cell
ebi-a-GCST90001635	finngen_R9_OSTEON_DRUGS	ebi-a-GCST90001635	Osteonecrosis due to drugs	MR Egger	13	0.000651577	0.0350005	1.00065	0.934308	1.07171	0.985481	Relative count	TBNK	CD8dim NKT %lymphocyte
ebi-a-GCST90001635	finngen_R9_OSTEON_DRUGS	ebi-a-GCST90001635	Osteonecrosis due to drugs	Weighted median	13	0.00136525	0.0242038	1.00137	0.954971	1.05002	0.955018	Relative count	TBNK	CD8dim NKT %lymphocyte
ebi-a-GCST90001635	finngen_R9_OSTEON_DRUGS	ebi-a-GCST90001635	Osteonecrosis due to drugs	Simple mode	13	0.010414	0.0354265	1.01047	0.942686	1.08312	0.773811	Relative count	TBNK	CD8dim NKT %lymphocyte
ebi-a-GCST90001635	finngen_R9_OSTEON_DRUGS	ebi-a-GCST90001635	Osteonecrosis due to drugs	Weighted mode	13	0.00041706	0.0237846	1.00042	0.95485	1.04816	0.986298	Relative count	TBNK	CD8dim NKT %lymphocyte
ebi-a-GCST90001635	finngen_R9_OSTEON_DRUGS	ebi-a-GCST90001635	Osteonecrosis due to drugs	Inverse variance weighted	13	-0.007927	0.016547	0.992104	0.960444	1.02481	0.631897	Relative count	TBNK	CD8dim NKT %lymphocyte
ebi-a-GCST90001636	finngen_R9_OSTEON_DRUGS	ebi-a-GCST90001636	Osteonecrosis due to drugs	MR Egger	13	0.0126327	0.0315301	1.01271	0.952023	1.07727	0.696345	Absolute count	TBNK	DN (CD4-CD8-) NKT AC
ebi-a-GCST90001636	finngen_R9_OSTEON_DRUGS	ebi-a-GCST90001636	Osteonecrosis due to drugs	Weighted median	13	-0.00481901	0.0210609	0.995193	0.954948	1.03713	0.819014	Absolute count	TBNK	DN (CD4-CD8-) NKT AC
ebi-a-GCST90001636	finngen_R9_OSTEON_DRUGS	ebi-a-GCST90001636	Osteonecrosis due to drugs	Simple mode	13	0.00319614	0.0304795	1.0032	0.945025	1.06496	0.918218	Absolute count	TBNK	DN (CD4-CD8-) NKT AC
ebi-a-GCST90001636	finngen_R9_OSTEON_DRUGS	ebi-a-GCST90001636	Osteonecrosis due to drugs	Weighted mode	13	-0.00224106	0.0239106	0.997761	0.95208	1.04563	0.926873	Absolute count	TBNK	DN (CD4-CD8-) NKT AC
ebi-a-GCST90001636	finngen_R9_OSTEON_DRUGS	ebi-a-GCST90001636	Osteonecrosis due to drugs	Inverse variance weighted	13	-0.012292	0.0155179	0.987783	0.958192	1.01829	0.428292	Absolute count	TBNK	DN (CD4-CD8-) NKT AC
ebi-a-GCST90001637	finngen_R9_OSTEON_DRUGS	ebi-a-GCST90001637	Osteonecrosis due to drugs	MR Egger	13	0.0167546	0.0318819	1.0169	0.955296	1.08247	0.609652	Relative count	TBNK	DN (CD4-CD8-) NKT %T cell
ebi-a-GCST90001637	finngen_R9_OSTEON_DRUGS	ebi-a-GCST90001637	Osteonecrosis due to drugs	Weighted median	13	-0.00532193	0.022507	0.994692	0.951766	1.03955	0.813079	Relative count	TBNK	DN (CD4-CD8-) NKT %T cell
ebi-a-GCST90001637	finngen_R9_OSTEON_DRUGS	ebi-a-GCST90001637	Osteonecrosis due to drugs	Simple mode	13	0.00168424	0.0298985	1.00169	0.944673	1.06214	0.956004	Relative count	TBNK	DN (CD4-CD8-) NKT %T cell
ebi-a-GCST90001637	finngen_R9_OSTEON_DRUGS	ebi-a-GCST90001637	Osteonecrosis due to drugs	Weighted mode	13	-0.00411857	0.0241722	0.99589	0.949807	1.04421	0.867547	Relative count	TBNK	DN (CD4-CD8-) NKT %T cell
ebi-a-GCST90001637	finngen_R9_OSTEON_DRUGS	ebi-a-GCST90001637	Osteonecrosis due to drugs	Inverse variance weighted	13	-0.0130716	0.0156862	0.987014	0.95713	1.01783	0.404666	Relative count	TBNK	DN (CD4-CD8-) NKT %T cell
ebi-a-GCST90001638	finngen_R9_OSTEON_DRUGS	ebi-a-GCST90001638	Osteonecrosis due to drugs	Inverse variance weighted	13	-0.0164911	0.0156231	0.983644	0.95398	1.01423	0.291171	Relative count	TBNK	DN (CD4-CD8-) NKT %lymphocyte
ebi-a-GCST90001638	finngen_R9_OSTEON_DRUGS	ebi-a-GCST90001638	Osteonecrosis due to drugs	MR Egger	13	0.0132923	0.0317525	1.01338	0.952236	1.07845	0.68355	Relative count	TBNK	DN (CD4-CD8-) NKT %lymphocyte
ebi-a-GCST90001638	finngen_R9_OSTEON_DRUGS	ebi-a-GCST90001638	Osteonecrosis due to drugs	Weighted median	13	-0.00986954	0.0224668	0.990179	0.947523	1.03476	0.660448	Relative count	TBNK	DN (CD4-CD8-) NKT %lymphocyte
ebi-a-GCST90001638	finngen_R9_OSTEON_DRUGS	ebi-a-GCST90001638	Osteonecrosis due to drugs	Simple mode	13	-7.95486e-05	0.0303055	0.99992	0.942256	1.06111	0.997949	Relative count	TBNK	DN (CD4-CD8-) NKT %lymphocyte
ebi-a-GCST90001638	finngen_R9_OSTEON_DRUGS	ebi-a-GCST90001638	Osteonecrosis due to drugs	Weighted mode	13	-0.00760186	0.0237341	0.992427	0.947318	1.03968	0.754255	Relative count	TBNK	DN (CD4-CD8-) NKT %lymphocyte
ebi-a-GCST90001639	finngen_R9_OSTEON_DRUGS	ebi-a-GCST90001639	Osteonecrosis due to drugs	Inverse variance weighted	13	0.0321287	0.0157855	1.03265	1.00119	1.0651	0.0418183	Absolute count	TBNK	CD3- lymphocyte AC
ebi-a-GCST90001639	finngen_R9_OSTEON_DRUGS	ebi-a-GCST90001639	Osteonecrosis due to drugs	MR Egger	13	0.0258788	0.0320738	1.02622	0.96369	1.0928	0.43685	Absolute count	TBNK	CD3- lymphocyte AC
ebi-a-GCST90001639	finngen_R9_OSTEON_DRUGS	ebi-a-GCST90001639	Osteonecrosis due to drugs	Weighted median	13	0.0311603	0.0235811	1.03165	0.985054	1.08045	0.186365	Absolute count	TBNK	CD3- lymphocyte AC
ebi-a-GCST90001639	finngen_R9_OSTEON_DRUGS	ebi-a-GCST90001639	Osteonecrosis due to drugs	Simple mode	13	0.0868265	0.0352594	1.09071	1.01788	1.16875	0.0299008	Absolute count	TBNK	CD3- lymphocyte AC
ebi-a-GCST90001639	finngen_R9_OSTEON_DRUGS	ebi-a-GCST90001639	Osteonecrosis due to drugs	Weighted mode	13	0.0319345	0.0230967	1.03245	0.986754	1.08026	0.191964	Absolute count	TBNK	CD3- lymphocyte AC
ebi-a-GCST90001640	finngen_R9_OSTEON_DRUGS	ebi-a-GCST90001640	Osteonecrosis due to drugs	Inverse variance weighted	13	0.027928	0.0182187	1.02832	0.99225	1.06571	0.125292	Relative count	TBNK	CD3- lymphocyte %lymphocyte
ebi-a-GCST90001640	finngen_R9_OSTEON_DRUGS	ebi-a-GCST90001640	Osteonecrosis due to drugs	MR Egger	13	0.0380913	0.0385168	1.03883	0.963289	1.12029	0.343941	Relative count	TBNK	CD3- lymphocyte %lymphocyte
ebi-a-GCST90001640	finngen_R9_OSTEON_DRUGS	ebi-a-GCST90001640	Osteonecrosis due to drugs	Weighted median	13	0.0229763	0.0244647	1.02324	0.975335	1.0735	0.347647	Relative count	TBNK	CD3- lymphocyte %lymphocyte
ebi-a-GCST90001640	finngen_R9_OSTEON_DRUGS	ebi-a-GCST90001640	Osteonecrosis due to drugs	Simple mode	13	0.0528525	0.0404779	1.05427	0.973863	1.14132	0.216128	Relative count	TBNK	CD3- lymphocyte %lymphocyte
ebi-a-GCST90001640	finngen_R9_OSTEON_DRUGS	ebi-a-GCST90001640	Osteonecrosis due to drugs	Weighted mode	13	0.0303486	0.0249224	1.03081	0.981671	1.08242	0.246732	Relative count	TBNK	CD3- lymphocyte %lymphocyte
ebi-a-GCST90001641	finngen_R9_OSTEON_DRUGS	ebi-a-GCST90001641	Osteonecrosis due to drugs	Inverse variance weighted	13	0.0254532	0.019785	1.02578	0.986763	1.06634	0.198272	Relative count	TBNK	CD3- lymphocyte %leukocyte
ebi-a-GCST90001641	finngen_R9_OSTEON_DRUGS	ebi-a-GCST90001641	Osteonecrosis due to drugs	MR Egger	13	0.0520726	0.04098	1.05345	0.972147	1.14156	0.230057	Relative count	TBNK	CD3- lymphocyte %leukocyte
ebi-a-GCST90001641	finngen_R9_OSTEON_DRUGS	ebi-a-GCST90001641	Osteonecrosis due to drugs	Weighted median	13	0.0365616	0.0236852	1.03724	0.990187	1.08652	0.122673	Relative count	TBNK	CD3- lymphocyte %leukocyte
ebi-a-GCST90001641	finngen_R9_OSTEON_DRUGS	ebi-a-GCST90001641	Osteonecrosis due to drugs	Simple mode	13	0.0564922	0.0448369	1.05812	0.969099	1.15531	0.23164	Relative count	TBNK	CD3- lymphocyte %leukocyte
ebi-a-GCST90001641	finngen_R9_OSTEON_DRUGS	ebi-a-GCST90001641	Osteonecrosis due to drugs	Weighted mode	13	0.0442142	0.0262507	1.04521	0.992789	1.10039	0.117932	Relative count	TBNK	CD3- lymphocyte %leukocyte
ebi-a-GCST90001642	finngen_R9_OSTEON_DRUGS	ebi-a-GCST90001642	Osteonecrosis due to drugs	Inverse variance weighted	13	0.0216447	0.0154343	1.02188	0.99143	1.05327	0.160803	Absolute count	TBNK	B cell AC
ebi-a-GCST90001642	finngen_R9_OSTEON_DRUGS	ebi-a-GCST90001642	Osteonecrosis due to drugs	MR Egger	13	0.0454408	0.031359	1.04649	0.984105	1.11283	0.175226	Absolute count	TBNK	B cell AC
ebi-a-GCST90001642	finngen_R9_OSTEON_DRUGS	ebi-a-GCST90001642	Osteonecrosis due to drugs	Weighted median	13	0.0309704	0.0223699	1.03145	0.987208	1.07769	0.166214	Absolute count	TBNK	B cell AC
ebi-a-GCST90001642	finngen_R9_OSTEON_DRUGS	ebi-a-GCST90001642	Osteonecrosis due to drugs	Simple mode	13	0.0308758	0.0318628	1.03136	0.968918	1.09782	0.35166	Absolute count	TBNK	B cell AC
ebi-a-GCST90001642	finngen_R9_OSTEON_DRUGS	ebi-a-GCST90001642	Osteonecrosis due to drugs	Weighted mode	13	0.0315611	0.0228862	1.03206	0.986792	1.07941	0.193043	Absolute count	TBNK	B cell AC
ebi-a-GCST90001643	finngen_R9_OSTEON_DRUGS	ebi-a-GCST90001643	Osteonecrosis due to drugs	MR Egger	13	0.014897	0.0308303	1.01501	0.955491	1.07823	0.638433	Relative count	TBNK	B cell % CD3- lymphocyte
ebi-a-GCST90001643	finngen_R9_OSTEON_DRUGS	ebi-a-GCST90001643	Osteonecrosis due to drugs	Weighted median	13	0.00179699	0.0218737	1.0018	0.959757	1.04568	0.934525	Relative count	TBNK	B cell % CD3- lymphocyte
ebi-a-GCST90001643	finngen_R9_OSTEON_DRUGS	ebi-a-GCST90001643	Osteonecrosis due to drugs	Simple mode	13	0.00997143	0.0296894	1.01002	0.952924	1.07054	0.742777	Relative count	TBNK	B cell % CD3- lymphocyte
ebi-a-GCST90001643	finngen_R9_OSTEON_DRUGS	ebi-a-GCST90001643	Osteonecrosis due to drugs	Weighted mode	13	0.00338724	0.0217204	1.00339	0.961573	1.04703	0.878667	Relative count	TBNK	B cell % CD3- lymphocyte
ebi-a-GCST90001643	finngen_R9_OSTEON_DRUGS	ebi-a-GCST90001643	Osteonecrosis due to drugs	Inverse variance weighted	13	-0.00731693	0.0151682	0.99271	0.963631	1.02267	0.629531	Relative count	TBNK	B cell % CD3- lymphocyte
ebi-a-GCST90001644	finngen_R9_OSTEON_DRUGS	ebi-a-GCST90001644	Osteonecrosis due to drugs	Inverse variance weighted	13	0.015954	0.0160229	1.01608	0.984668	1.0485	0.319397	Relative count	TBNK	B cell %lymphocyte
ebi-a-GCST90001644	finngen_R9_OSTEON_DRUGS	ebi-a-GCST90001644	Osteonecrosis due to drugs	MR Egger	13	0.0529853	0.0318615	1.05441	0.990581	1.12236	0.124514	Relative count	TBNK	B cell %lymphocyte
ebi-a-GCST90001644	finngen_R9_OSTEON_DRUGS	ebi-a-GCST90001644	Osteonecrosis due to drugs	Weighted median	13	0.0237508	0.0225364	1.02404	0.979786	1.07028	0.291936	Relative count	TBNK	B cell %lymphocyte
ebi-a-GCST90001644	finngen_R9_OSTEON_DRUGS	ebi-a-GCST90001644	Osteonecrosis due to drugs	Simple mode	13	0.0351725	0.0301578	1.0358	0.976347	1.09887	0.266156	Relative count	TBNK	B cell %lymphocyte
ebi-a-GCST90001644	finngen_R9_OSTEON_DRUGS	ebi-a-GCST90001644	Osteonecrosis due to drugs	Weighted mode	13	0.0243922	0.0242329	1.02469	0.977161	1.07454	0.334005	Relative count	TBNK	B cell %lymphocyte
ebi-a-GCST90001645	finngen_R9_OSTEON_DRUGS	ebi-a-GCST90001645	Osteonecrosis due to drugs	Inverse variance weighted	13	0.025744	0.0153339	1.02608	0.995699	1.05738	0.0931739	Absolute count	TBNK	NK AC
ebi-a-GCST90001645	finngen_R9_OSTEON_DRUGS	ebi-a-GCST90001645	Osteonecrosis due to drugs	MR Egger	13	0.0104321	0.0311549	1.01049	0.950629	1.07411	0.744039	Absolute count	TBNK	NK AC
ebi-a-GCST90001645	finngen_R9_OSTEON_DRUGS	ebi-a-GCST90001645	Osteonecrosis due to drugs	Weighted median	13	0.0214677	0.0232042	1.0217	0.976273	1.06924	0.35488	Absolute count	TBNK	NK AC
ebi-a-GCST90001645	finngen_R9_OSTEON_DRUGS	ebi-a-GCST90001645	Osteonecrosis due to drugs	Simple mode	13	0.0267423	0.0329385	1.0271	0.962889	1.0956	0.432667	Absolute count	TBNK	NK AC
ebi-a-GCST90001645	finngen_R9_OSTEON_DRUGS	ebi-a-GCST90001645	Osteonecrosis due to drugs	Weighted mode	13	0.0215514	0.0225173	1.02179	0.977671	1.06789	0.357399	Absolute count	TBNK	NK AC
ebi-a-GCST90001646	finngen_R9_OSTEON_DRUGS	ebi-a-GCST90001646	Osteonecrosis due to drugs	MR Egger	13	-0.0195628	0.0309531	0.980627	0.922903	1.04196	0.540292	Relative count	TBNK	NK %CD3- lymphocyte
ebi-a-GCST90001646	finngen_R9_OSTEON_DRUGS	ebi-a-GCST90001646	Osteonecrosis due to drugs	Weighted median	13	-0.00622817	0.0208207	0.993791	0.954052	1.03519	0.764838	Relative count	TBNK	NK %CD3- lymphocyte
ebi-a-GCST90001646	finngen_R9_OSTEON_DRUGS	ebi-a-GCST90001646	Osteonecrosis due to drugs	Simple mode	13	-0.0120623	0.0300763	0.98801	0.931451	1.048	0.695427	Relative count	TBNK	NK %CD3- lymphocyte
ebi-a-GCST90001646	finngen_R9_OSTEON_DRUGS	ebi-a-GCST90001646	Osteonecrosis due to drugs	Weighted mode	13	-0.00858106	0.0222374	0.991456	0.949171	1.03562	0.706336	Relative count	TBNK	NK %CD3- lymphocyte
ebi-a-GCST90001646	finngen_R9_OSTEON_DRUGS	ebi-a-GCST90001646	Osteonecrosis due to drugs	Inverse variance weighted	13	0.00354565	0.0152285	1.00355	0.974041	1.03396	0.815894	Relative count	TBNK	NK %CD3- lymphocyte
ebi-a-GCST90001647	finngen_R9_OSTEON_DRUGS	ebi-a-GCST90001647	Osteonecrosis due to drugs	Inverse variance weighted	13	0.0165198	0.0148142	1.01666	0.987562	1.04661	0.264793	Relative count	TBNK	NK %lymphocyte
ebi-a-GCST90001647	finngen_R9_OSTEON_DRUGS	ebi-a-GCST90001647	Osteonecrosis due to drugs	MR Egger	13	0.00897993	0.031296	1.00902	0.948987	1.07285	0.779495	Relative count	TBNK	NK %lymphocyte
ebi-a-GCST90001647	finngen_R9_OSTEON_DRUGS	ebi-a-GCST90001647	Osteonecrosis due to drugs	Weighted median	13	0.0108819	0.0223897	1.01094	0.967537	1.05629	0.626952	Relative count	TBNK	NK %lymphocyte
ebi-a-GCST90001647	finngen_R9_OSTEON_DRUGS	ebi-a-GCST90001647	Osteonecrosis due to drugs	Simple mode	13	0.0144073	0.0307394	1.01451	0.955193	1.07751	0.647689	Relative count	TBNK	NK %lymphocyte
ebi-a-GCST90001647	finngen_R9_OSTEON_DRUGS	ebi-a-GCST90001647	Osteonecrosis due to drugs	Weighted mode	13	0.00991874	0.0216349	1.00997	0.968036	1.05372	0.654813	Relative count	TBNK	NK %lymphocyte
ebi-a-GCST90001648	finngen_R9_OSTEON_DRUGS	ebi-a-GCST90001648	Osteonecrosis due to drugs	MR Egger	13	0.00646271	0.031924	1.00648	0.945437	1.07147	0.843268	Absolute count	TBNK	HLA DR+ NK AC
ebi-a-GCST90001648	finngen_R9_OSTEON_DRUGS	ebi-a-GCST90001648	Osteonecrosis due to drugs	Weighted median	13	0.00961054	0.0231283	1.00966	0.96491	1.05648	0.677753	Absolute count	TBNK	HLA DR+ NK AC
ebi-a-GCST90001648	finngen_R9_OSTEON_DRUGS	ebi-a-GCST90001648	Osteonecrosis due to drugs	Simple mode	13	-0.000437484	0.0354942	0.999563	0.932388	1.07158	0.990368	Absolute count	TBNK	HLA DR+ NK AC
ebi-a-GCST90001648	finngen_R9_OSTEON_DRUGS	ebi-a-GCST90001648	Osteonecrosis due to drugs	Weighted mode	13	0.0148219	0.0240042	1.01493	0.968287	1.06382	0.548462	Absolute count	TBNK	HLA DR+ NK AC
ebi-a-GCST90001648	finngen_R9_OSTEON_DRUGS	ebi-a-GCST90001648	Osteonecrosis due to drugs	Inverse variance weighted	13	0.00600215	0.015713	1.00602	0.97551	1.03749	0.702471	Absolute count	TBNK	HLA DR+ NK AC
ebi-a-GCST90001649	finngen_R9_OSTEON_DRUGS	ebi-a-GCST90001649	Osteonecrosis due to drugs	MR Egger	13	-0.00584739	0.0325834	0.99417	0.932663	1.05973	0.86084	Relative count	TBNK	HLA DR+ NK %NK
ebi-a-GCST90001649	finngen_R9_OSTEON_DRUGS	ebi-a-GCST90001649	Osteonecrosis due to drugs	Weighted median	13	-0.00204836	0.0231335	0.997954	0.953715	1.04424	0.929443	Relative count	TBNK	HLA DR+ NK %NK
ebi-a-GCST90001649	finngen_R9_OSTEON_DRUGS	ebi-a-GCST90001649	Osteonecrosis due to drugs	Simple mode	13	-0.000568355	0.0372368	0.999432	0.929087	1.0751	0.988073	Relative count	TBNK	HLA DR+ NK %NK
ebi-a-GCST90001649	finngen_R9_OSTEON_DRUGS	ebi-a-GCST90001649	Osteonecrosis due to drugs	Weighted mode	13	-0.000568355	0.0255417	0.999432	0.95063	1.05074	0.982613	Relative count	TBNK	HLA DR+ NK %NK
ebi-a-GCST90001649	finngen_R9_OSTEON_DRUGS	ebi-a-GCST90001649	Osteonecrosis due to drugs	Inverse variance weighted	13	-0.00967465	0.0160328	0.990372	0.959734	1.02199	0.546223	Relative count	TBNK	HLA DR+ NK %NK
ebi-a-GCST90001650	finngen_R9_OSTEON_DRUGS	ebi-a-GCST90001650	Osteonecrosis due to drugs	MR Egger	13	0.00158855	0.0319462	1.00159	0.940799	1.06631	0.961232	Relative count	TBNK	HLA DR+ NK %CD3- lymphocyte
ebi-a-GCST90001650	finngen_R9_OSTEON_DRUGS	ebi-a-GCST90001650	Osteonecrosis due to drugs	Weighted median	13	0.00161035	0.0231589	1.00161	0.957163	1.04812	0.944564	Relative count	TBNK	HLA DR+ NK %CD3- lymphocyte
ebi-a-GCST90001650	finngen_R9_OSTEON_DRUGS	ebi-a-GCST90001650	Osteonecrosis due to drugs	Simple mode	13	-0.00210812	0.0348152	0.997894	0.932071	1.06837	0.952713	Relative count	TBNK	HLA DR+ NK %CD3- lymphocyte
ebi-a-GCST90001650	finngen_R9_OSTEON_DRUGS	ebi-a-GCST90001650	Osteonecrosis due to drugs	Weighted mode	13	0.000856913	0.0228046	1.00086	0.957107	1.04661	0.970643	Relative count	TBNK	HLA DR+ NK %CD3- lymphocyte
ebi-a-GCST90001650	finngen_R9_OSTEON_DRUGS	ebi-a-GCST90001650	Osteonecrosis due to drugs	Inverse variance weighted	13	-0.00602015	0.0157191	0.993998	0.96384	1.0251	0.701732	Relative count	TBNK	HLA DR+ NK %CD3- lymphocyte
ebi-a-GCST90001651	finngen_R9_OSTEON_DRUGS	ebi-a-GCST90001651	Osteonecrosis due to drugs	MR Egger	13	-0.0410522	0.032367	0.959779	0.900782	1.02264	0.230865	Absolute count	TBNK	Granulocyte AC
ebi-a-GCST90001651	finngen_R9_OSTEON_DRUGS	ebi-a-GCST90001651	Osteonecrosis due to drugs	Weighted median	13	-0.0192021	0.0233013	0.980981	0.937187	1.02682	0.409895	Absolute count	TBNK	Granulocyte AC
ebi-a-GCST90001651	finngen_R9_OSTEON_DRUGS	ebi-a-GCST90001651	Osteonecrosis due to drugs	Simple mode	13	-0.00763514	0.0447301	0.992394	0.909095	1.08333	0.867309	Absolute count	TBNK	Granulocyte AC
ebi-a-GCST90001651	finngen_R9_OSTEON_DRUGS	ebi-a-GCST90001651	Osteonecrosis due to drugs	Weighted mode	13	-0.0158945	0.0255533	0.984231	0.936151	1.03478	0.545569	Absolute count	TBNK	Granulocyte AC
ebi-a-GCST90001651	finngen_R9_OSTEON_DRUGS	ebi-a-GCST90001651	Osteonecrosis due to drugs	Inverse variance weighted	13	0.00898266	0.0167199	1.00902	0.976492	1.04264	0.5911	Absolute count	TBNK	Granulocyte AC
ebi-a-GCST90001652	finngen_R9_OSTEON_DRUGS	ebi-a-GCST90001652	Osteonecrosis due to drugs	MR Egger	13	-0.0425504	0.0323334	0.958342	0.899493	1.02104	0.214942	Relative count	TBNK	Granulocyte %leukocyte
ebi-a-GCST90001652	finngen_R9_OSTEON_DRUGS	ebi-a-GCST90001652	Osteonecrosis due to drugs	Weighted median	13	-0.0231601	0.0223053	0.977106	0.935309	1.02077	0.29912	Relative count	TBNK	Granulocyte %leukocyte
ebi-a-GCST90001652	finngen_R9_OSTEON_DRUGS	ebi-a-GCST90001652	Osteonecrosis due to drugs	Simple mode	13	0.0286719	0.0411227	1.02909	0.949397	1.11547	0.498945	Relative count	TBNK	Granulocyte %leukocyte
ebi-a-GCST90001652	finngen_R9_OSTEON_DRUGS	ebi-a-GCST90001652	Osteonecrosis due to drugs	Weighted mode	13	-0.0374589	0.0240675	0.963234	0.918851	1.00976	0.145578	Relative count	TBNK	Granulocyte %leukocyte
ebi-a-GCST90001652	finngen_R9_OSTEON_DRUGS	ebi-a-GCST90001652	Osteonecrosis due to drugs	Inverse variance weighted	13	-0.00787657	0.0159089	0.992154	0.961695	1.02358	0.620527	Relative count	TBNK	Granulocyte %leukocyte
ebi-a-GCST90001653	finngen_R9_OSTEON_DRUGS	ebi-a-GCST90001653	Osteonecrosis due to drugs	MR Egger	13	-0.0241745	0.038124	0.976115	0.905835	1.05185	0.538977	Relative count	Treg	CD28- DN (CD4-CD8-) %DN
ebi-a-GCST90001653	finngen_R9_OSTEON_DRUGS	ebi-a-GCST90001653	Osteonecrosis due to drugs	Weighted median	13	-0.00278319	0.0238617	0.997221	0.951656	1.04497	0.907147	Relative count	Treg	CD28- DN (CD4-CD8-) %DN
ebi-a-GCST90001653	finngen_R9_OSTEON_DRUGS	ebi-a-GCST90001653	Osteonecrosis due to drugs	Simple mode	13	-0.0102569	0.0375002	0.989796	0.919654	1.06529	0.789108	Relative count	Treg	CD28- DN (CD4-CD8-) %DN
ebi-a-GCST90001653	finngen_R9_OSTEON_DRUGS	ebi-a-GCST90001653	Osteonecrosis due to drugs	Weighted mode	13	-0.00137676	0.0253692	0.998624	0.950183	1.04953	0.957614	Relative count	Treg	CD28- DN (CD4-CD8-) %DN
ebi-a-GCST90001653	finngen_R9_OSTEON_DRUGS	ebi-a-GCST90001653	Osteonecrosis due to drugs	Inverse variance weighted	13	-0.00551296	0.0182052	0.994502	0.959642	1.03063	0.762024	Relative count	Treg	CD28- DN (CD4-CD8-) %DN
ebi-a-GCST90001654	finngen_R9_OSTEON_DRUGS	ebi-a-GCST90001654	Osteonecrosis due to drugs	MR Egger	13	-0.00727809	0.0333083	0.992748	0.930008	1.05972	0.831035	Absolute count	Treg	CD28- DN (CD4-CD8-) AC
ebi-a-GCST90001654	finngen_R9_OSTEON_DRUGS	ebi-a-GCST90001654	Osteonecrosis due to drugs	Weighted median	13	0.00270653	0.0225622	1.00271	0.959335	1.04805	0.904516	Absolute count	Treg	CD28- DN (CD4-CD8-) AC
ebi-a-GCST90001654	finngen_R9_OSTEON_DRUGS	ebi-a-GCST90001654	Osteonecrosis due to drugs	Simple mode	13	0.00255482	0.0334881	1.00256	0.938867	1.07057	0.940445	Absolute count	Treg	CD28- DN (CD4-CD8-) AC
ebi-a-GCST90001654	finngen_R9_OSTEON_DRUGS	ebi-a-GCST90001654	Osteonecrosis due to drugs	Weighted mode	13	0.0046031	0.0232796	1.00461	0.959805	1.05151	0.846566	Absolute count	Treg	CD28- DN (CD4-CD8-) AC
ebi-a-GCST90001654	finngen_R9_OSTEON_DRUGS	ebi-a-GCST90001654	Osteonecrosis due to drugs	Inverse variance weighted	13	-0.00911212	0.0161135	0.990929	0.960122	1.02272	0.571737	Absolute count	Treg	CD28- DN (CD4-CD8-) AC
ebi-a-GCST90001655	finngen_R9_OSTEON_DRUGS	ebi-a-GCST90001655	Osteonecrosis due to drugs	MR Egger	13	0.0424968	0.0333011	1.04341	0.977484	1.11379	0.228193	Relative count	Treg	CD28+ DN (CD4-CD8-) %T cell
ebi-a-GCST90001655	finngen_R9_OSTEON_DRUGS	ebi-a-GCST90001655	Osteonecrosis due to drugs	Weighted median	13	0.0151968	0.021172	1.01531	0.974043	1.05833	0.472893	Relative count	Treg	CD28+ DN (CD4-CD8-) %T cell
ebi-a-GCST90001655	finngen_R9_OSTEON_DRUGS	ebi-a-GCST90001655	Osteonecrosis due to drugs	Simple mode	13	0.0168386	0.0280664	1.01698	0.962548	1.07449	0.559694	Relative count	Treg	CD28+ DN (CD4-CD8-) %T cell
ebi-a-GCST90001655	finngen_R9_OSTEON_DRUGS	ebi-a-GCST90001655	Osteonecrosis due to drugs	Weighted mode	13	0.0159034	0.0213537	1.01603	0.974384	1.05946	0.47075	Relative count	Treg	CD28+ DN (CD4-CD8-) %T cell
ebi-a-GCST90001655	finngen_R9_OSTEON_DRUGS	ebi-a-GCST90001655	Osteonecrosis due to drugs	Inverse variance weighted	13	-0.00166011	0.0172554	0.998341	0.965141	1.03268	0.923355	Relative count	Treg	CD28+ DN (CD4-CD8-) %T cell
ebi-a-GCST90001656	finngen_R9_OSTEON_DRUGS	ebi-a-GCST90001656	Osteonecrosis due to drugs	MR Egger	13	0.0241745	0.038124	1.02447	0.950708	1.10395	0.538977	Relative count	Treg	CD28+ DN (CD4-CD8-) %DN
ebi-a-GCST90001656	finngen_R9_OSTEON_DRUGS	ebi-a-GCST90001656	Osteonecrosis due to drugs	Weighted median	13	0.00278319	0.0243064	1.00279	0.956134	1.05172	0.908838	Relative count	Treg	CD28+ DN (CD4-CD8-) %DN
ebi-a-GCST90001656	finngen_R9_OSTEON_DRUGS	ebi-a-GCST90001656	Osteonecrosis due to drugs	Simple mode	13	0.0102569	0.0337922	1.01031	0.945562	1.07949	0.766686	Relative count	Treg	CD28+ DN (CD4-CD8-) %DN
ebi-a-GCST90001656	finngen_R9_OSTEON_DRUGS	ebi-a-GCST90001656	Osteonecrosis due to drugs	Weighted mode	13	0.00137676	0.024026	1.00138	0.955315	1.04966	0.955247	Relative count	Treg	CD28+ DN (CD4-CD8-) %DN
ebi-a-GCST90001656	finngen_R9_OSTEON_DRUGS	ebi-a-GCST90001656	Osteonecrosis due to drugs	Inverse variance weighted	13	0.00551296	0.0182052	1.00553	0.970281	1.04206	0.762024	Relative count	Treg	CD28+ DN (CD4-CD8-) %DN
ebi-a-GCST90001657	finngen_R9_OSTEON_DRUGS	ebi-a-GCST90001657	Osteonecrosis due to drugs	MR Egger	13	0.0350051	0.0373487	1.03563	0.962522	1.11428	0.368752	Absolute count	Treg	CD28+ DN (CD4-CD8-) AC
ebi-a-GCST90001657	finngen_R9_OSTEON_DRUGS	ebi-a-GCST90001657	Osteonecrosis due to drugs	Weighted median	13	0.018886	0.0191139	1.01907	0.981594	1.05797	0.323116	Absolute count	Treg	CD28+ DN (CD4-CD8-) AC
ebi-a-GCST90001657	finngen_R9_OSTEON_DRUGS	ebi-a-GCST90001657	Osteonecrosis due to drugs	Simple mode	13	0.0234439	0.0263136	1.02372	0.972261	1.0779	0.390475	Absolute count	Treg	CD28+ DN (CD4-CD8-) AC
ebi-a-GCST90001657	finngen_R9_OSTEON_DRUGS	ebi-a-GCST90001657	Osteonecrosis due to drugs	Weighted mode	13	0.0184559	0.0181863	1.01863	0.982958	1.05559	0.330215	Absolute count	Treg	CD28+ DN (CD4-CD8-) AC
ebi-a-GCST90001657	finngen_R9_OSTEON_DRUGS	ebi-a-GCST90001657	Osteonecrosis due to drugs	Inverse variance weighted	13	0.00101097	0.0184442	1.00101	0.965471	1.03786	0.956288	Absolute count	Treg	CD28+ DN (CD4-CD8-) AC
ebi-a-GCST90001658	finngen_R9_OSTEON_DRUGS	ebi-a-GCST90001658	Osteonecrosis due to drugs	MR Egger	13	0.0103142	0.0315464	1.01037	0.949788	1.07481	0.74984	Relative count	Treg	CD39+ CD4+ %T cell
ebi-a-GCST90001658	finngen_R9_OSTEON_DRUGS	ebi-a-GCST90001658	Osteonecrosis due to drugs	Weighted median	13	0.00019892	0.022677	1.0002	0.956717	1.04566	0.993001	Relative count	Treg	CD39+ CD4+ %T cell
ebi-a-GCST90001658	finngen_R9_OSTEON_DRUGS	ebi-a-GCST90001658	Osteonecrosis due to drugs	Simple mode	13	-0.00799254	0.0331576	0.992039	0.929618	1.05865	0.813588	Relative count	Treg	CD39+ CD4+ %T cell
ebi-a-GCST90001658	finngen_R9_OSTEON_DRUGS	ebi-a-GCST90001658	Osteonecrosis due to drugs	Weighted mode	13	-0.00385123	0.0233567	0.996156	0.951581	1.04282	0.871777	Relative count	Treg	CD39+ CD4+ %T cell
ebi-a-GCST90001658	finngen_R9_OSTEON_DRUGS	ebi-a-GCST90001658	Osteonecrosis due to drugs	Inverse variance weighted	13	0.00323802	0.0155272	1.00324	0.973171	1.03424	0.834808	Relative count	Treg	CD39+ CD4+ %T cell
ebi-a-GCST90001659	finngen_R9_OSTEON_DRUGS	ebi-a-GCST90001659	Osteonecrosis due to drugs	MR Egger	13	-0.00386442	0.0315483	0.996143	0.936413	1.05968	0.904718	Relative count	Treg	CD39+ CD4+ %CD4+
ebi-a-GCST90001659	finngen_R9_OSTEON_DRUGS	ebi-a-GCST90001659	Osteonecrosis due to drugs	Weighted median	13	-0.00691616	0.0221992	0.993108	0.950824	1.03727	0.755382	Relative count	Treg	CD39+ CD4+ %CD4+
ebi-a-GCST90001659	finngen_R9_OSTEON_DRUGS	ebi-a-GCST90001659	Osteonecrosis due to drugs	Simple mode	13	-0.0144217	0.0306945	0.985682	0.92813	1.0468	0.646888	Relative count	Treg	CD39+ CD4+ %CD4+
ebi-a-GCST90001659	finngen_R9_OSTEON_DRUGS	ebi-a-GCST90001659	Osteonecrosis due to drugs	Weighted mode	13	-0.00942321	0.0249979	0.990621	0.943255	1.04037	0.712785	Relative count	Treg	CD39+ CD4+ %CD4+
ebi-a-GCST90001659	finngen_R9_OSTEON_DRUGS	ebi-a-GCST90001659	Osteonecrosis due to drugs	Inverse variance weighted	13	-0.00182053	0.0155283	0.998181	0.968259	1.02903	0.90667	Relative count	Treg	CD39+ CD4+ %CD4+
ebi-a-GCST90001660	finngen_R9_OSTEON_DRUGS	ebi-a-GCST90001660	Osteonecrosis due to drugs	MR Egger	13	0.00207477	0.0330394	1.00208	0.939242	1.06912	0.951055	Absolute count	Treg	CD39+ CD4+ AC
ebi-a-GCST90001660	finngen_R9_OSTEON_DRUGS	ebi-a-GCST90001660	Osteonecrosis due to drugs	Weighted median	13	0.000958175	0.0227653	1.00096	0.957278	1.04663	0.966428	Absolute count	Treg	CD39+ CD4+ AC
ebi-a-GCST90001660	finngen_R9_OSTEON_DRUGS	ebi-a-GCST90001660	Osteonecrosis due to drugs	Simple mode	13	-0.0107283	0.0304935	0.989329	0.931932	1.05026	0.731073	Absolute count	Treg	CD39+ CD4+ AC
ebi-a-GCST90001660	finngen_R9_OSTEON_DRUGS	ebi-a-GCST90001660	Osteonecrosis due to drugs	Weighted mode	13	-0.00284036	0.024648	0.997164	0.950136	1.04652	0.910163	Absolute count	Treg	CD39+ CD4+ AC
ebi-a-GCST90001660	finngen_R9_OSTEON_DRUGS	ebi-a-GCST90001660	Osteonecrosis due to drugs	Inverse variance weighted	13	0.00188052	0.0162661	1.00188	0.970444	1.03434	0.907962	Absolute count	Treg	CD39+ CD4+ AC
ebi-a-GCST90001661	finngen_R9_OSTEON_DRUGS	ebi-a-GCST90001661	Osteonecrosis due to drugs	MR Egger	13	-0.00171818	0.0354141	0.998283	0.931341	1.07004	0.962174	Relative count	Treg	CD28- CD8dim %T cell
ebi-a-GCST90001661	finngen_R9_OSTEON_DRUGS	ebi-a-GCST90001661	Osteonecrosis due to drugs	Weighted median	13	0.0163967	0.0256644	1.01653	0.966663	1.06897	0.522895	Relative count	Treg	CD28- CD8dim %T cell
ebi-a-GCST90001661	finngen_R9_OSTEON_DRUGS	ebi-a-GCST90001661	Osteonecrosis due to drugs	Simple mode	13	0.0354882	0.0381944	1.03613	0.961392	1.11667	0.371127	Relative count	Treg	CD28- CD8dim %T cell
ebi-a-GCST90001661	finngen_R9_OSTEON_DRUGS	ebi-a-GCST90001661	Osteonecrosis due to drugs	Weighted mode	13	0.0233402	0.0253626	1.02361	0.973974	1.07579	0.375565	Relative count	Treg	CD28- CD8dim %T cell
ebi-a-GCST90001661	finngen_R9_OSTEON_DRUGS	ebi-a-GCST90001661	Osteonecrosis due to drugs	Inverse variance weighted	13	0.00590578	0.0167196	1.00592	0.973493	1.03943	0.723921	Relative count	Treg	CD28- CD8dim %T cell
ebi-a-GCST90001662	finngen_R9_OSTEON_DRUGS	ebi-a-GCST90001662	Osteonecrosis due to drugs	MR Egger	13	-0.0139993	0.0320961	0.986098	0.925975	1.05012	0.671152	Relative count	Treg	CD28- CD8dim %CD8dim
ebi-a-GCST90001662	finngen_R9_OSTEON_DRUGS	ebi-a-GCST90001662	Osteonecrosis due to drugs	Weighted median	13	0.00322027	0.0226736	1.00323	0.959618	1.04881	0.887059	Relative count	Treg	CD28- CD8dim %CD8dim
ebi-a-GCST90001662	finngen_R9_OSTEON_DRUGS	ebi-a-GCST90001662	Osteonecrosis due to drugs	Simple mode	13	0.0349428	0.0338671	1.03556	0.969052	1.10663	0.32253	Relative count	Treg	CD28- CD8dim %CD8dim
ebi-a-GCST90001662	finngen_R9_OSTEON_DRUGS	ebi-a-GCST90001662	Osteonecrosis due to drugs	Weighted mode	13	0.00212284	0.0223347	1.00213	0.959202	1.04697	0.925846	Relative count	Treg	CD28- CD8dim %CD8dim
ebi-a-GCST90001662	finngen_R9_OSTEON_DRUGS	ebi-a-GCST90001662	Osteonecrosis due to drugs	Inverse variance weighted	13	0.0122642	0.0157855	1.01234	0.981498	1.04415	0.4372	Relative count	Treg	CD28- CD8dim %CD8dim
ebi-a-GCST90001663	finngen_R9_OSTEON_DRUGS	ebi-a-GCST90001663	Osteonecrosis due to drugs	MR Egger	13	0.00104583	0.0350479	1.00105	0.934589	1.07223	0.976729	Absolute count	Treg	CD28- CD8dim AC
ebi-a-GCST90001663	finngen_R9_OSTEON_DRUGS	ebi-a-GCST90001663	Osteonecrosis due to drugs	Weighted median	13	0.0271507	0.0242087	1.02752	0.979906	1.07745	0.262063	Absolute count	Treg	CD28- CD8dim AC
ebi-a-GCST90001663	finngen_R9_OSTEON_DRUGS	ebi-a-GCST90001663	Osteonecrosis due to drugs	Simple mode	13	0.0465056	0.0409667	1.0476	0.966775	1.13519	0.278456	Absolute count	Treg	CD28- CD8dim AC
ebi-a-GCST90001663	finngen_R9_OSTEON_DRUGS	ebi-a-GCST90001663	Osteonecrosis due to drugs	Weighted mode	13	0.0315342	0.0248596	1.03204	0.982956	1.08357	0.228677	Absolute count	Treg	CD28- CD8dim AC
ebi-a-GCST90001663	finngen_R9_OSTEON_DRUGS	ebi-a-GCST90001663	Osteonecrosis due to drugs	Inverse variance weighted	13	0.00706586	0.016534	1.00709	0.974978	1.04026	0.669121	Absolute count	Treg	CD28- CD8dim AC
ebi-a-GCST90001664	finngen_R9_OSTEON_DRUGS	ebi-a-GCST90001664	Osteonecrosis due to drugs	Inverse variance weighted	13	-0.0348894	0.0148924	0.965712	0.937931	0.994316	0.0191416	Relative count	Treg	CD28+ CD45RA+ CD8dim %T cell
ebi-a-GCST90001664	finngen_R9_OSTEON_DRUGS	ebi-a-GCST90001664	Osteonecrosis due to drugs	MR Egger	13	-0.0340279	0.0302751	0.966545	0.910859	1.02563	0.284961	Relative count	Treg	CD28+ CD45RA+ CD8dim %T cell
ebi-a-GCST90001664	finngen_R9_OSTEON_DRUGS	ebi-a-GCST90001664	Osteonecrosis due to drugs	Weighted median	13	-0.0465732	0.0207769	0.954495	0.916406	0.994167	0.0249881	Relative count	Treg	CD28+ CD45RA+ CD8dim %T cell
ebi-a-GCST90001664	finngen_R9_OSTEON_DRUGS	ebi-a-GCST90001664	Osteonecrosis due to drugs	Simple mode	13	-0.052156	0.0269231	0.949181	0.900392	1.00061	0.0766136	Relative count	Treg	CD28+ CD45RA+ CD8dim %T cell
ebi-a-GCST90001664	finngen_R9_OSTEON_DRUGS	ebi-a-GCST90001664	Osteonecrosis due to drugs	Weighted mode	13	-0.0507767	0.0228951	0.950491	0.908781	0.994115	0.0466225	Relative count	Treg	CD28+ CD45RA+ CD8dim %T cell
ebi-a-GCST90001665	finngen_R9_OSTEON_DRUGS	ebi-a-GCST90001665	Osteonecrosis due to drugs	Inverse variance weighted	13	-0.0263431	0.0177636	0.974001	0.940673	1.00851	0.138078	Relative count	Treg	CD28+ CD45RA+ CD8dim %CD8dim
ebi-a-GCST90001665	finngen_R9_OSTEON_DRUGS	ebi-a-GCST90001665	Osteonecrosis due to drugs	MR Egger	13	-0.0367501	0.0375472	0.963917	0.895527	1.03753	0.348729	Relative count	Treg	CD28+ CD45RA+ CD8dim %CD8dim
ebi-a-GCST90001665	finngen_R9_OSTEON_DRUGS	ebi-a-GCST90001665	Osteonecrosis due to drugs	Weighted median	13	-0.0472504	0.0229036	0.953848	0.911976	0.997643	0.0391113	Relative count	Treg	CD28+ CD45RA+ CD8dim %CD8dim
ebi-a-GCST90001665	finngen_R9_OSTEON_DRUGS	ebi-a-GCST90001665	Osteonecrosis due to drugs	Simple mode	13	0.0193857	0.0446697	1.01957	0.934105	1.11287	0.672004	Relative count	Treg	CD28+ CD45RA+ CD8dim %CD8dim
ebi-a-GCST90001665	finngen_R9_OSTEON_DRUGS	ebi-a-GCST90001665	Osteonecrosis due to drugs	Weighted mode	13	-0.0596303	0.0263409	0.942113	0.894707	0.99203	0.0429162	Relative count	Treg	CD28+ CD45RA+ CD8dim %CD8dim
ebi-a-GCST90001666	finngen_R9_OSTEON_DRUGS	ebi-a-GCST90001666	Osteonecrosis due to drugs	Inverse variance weighted	13	-0.0279789	0.0141478	0.972409	0.945815	0.999751	0.0479724	Absolute count	Treg	CD28+ CD45RA+ CD8dim AC
ebi-a-GCST90001666	finngen_R9_OSTEON_DRUGS	ebi-a-GCST90001666	Osteonecrosis due to drugs	MR Egger	13	-0.0268699	0.0287603	0.973488	0.92013	1.02994	0.37022	Absolute count	Treg	CD28+ CD45RA+ CD8dim AC
ebi-a-GCST90001666	finngen_R9_OSTEON_DRUGS	ebi-a-GCST90001666	Osteonecrosis due to drugs	Weighted median	13	-0.0366748	0.0196919	0.96399	0.927492	1.00192	0.062542	Absolute count	Treg	CD28+ CD45RA+ CD8dim AC
ebi-a-GCST90001666	finngen_R9_OSTEON_DRUGS	ebi-a-GCST90001666	Osteonecrosis due to drugs	Simple mode	13	-0.0354144	0.0267486	0.965205	0.915906	1.01716	0.21018	Absolute count	Treg	CD28+ CD45RA+ CD8dim AC
ebi-a-GCST90001666	finngen_R9_OSTEON_DRUGS	ebi-a-GCST90001666	Osteonecrosis due to drugs	Weighted mode	13	-0.0364619	0.0206082	0.964195	0.926025	1.00394	0.102228	Absolute count	Treg	CD28+ CD45RA+ CD8dim AC
ebi-a-GCST90001667	finngen_R9_OSTEON_DRUGS	ebi-a-GCST90001667	Osteonecrosis due to drugs	MR Egger	13	0.0371113	0.0371941	1.03781	0.964844	1.11629	0.339832	Relative count	Treg	CD28+ CD45RA- CD8dim %T cell
ebi-a-GCST90001667	finngen_R9_OSTEON_DRUGS	ebi-a-GCST90001667	Osteonecrosis due to drugs	Weighted median	13	0.0254743	0.0234498	1.0258	0.979721	1.07405	0.277333	Relative count	Treg	CD28+ CD45RA- CD8dim %T cell
ebi-a-GCST90001667	finngen_R9_OSTEON_DRUGS	ebi-a-GCST90001667	Osteonecrosis due to drugs	Simple mode	13	-0.0366492	0.0494	0.964014	0.875051	1.06202	0.472428	Relative count	Treg	CD28+ CD45RA- CD8dim %T cell
ebi-a-GCST90001667	finngen_R9_OSTEON_DRUGS	ebi-a-GCST90001667	Osteonecrosis due to drugs	Weighted mode	13	0.0398238	0.0227065	1.04063	0.99533	1.08799	0.104935	Relative count	Treg	CD28+ CD45RA- CD8dim %T cell
ebi-a-GCST90001667	finngen_R9_OSTEON_DRUGS	ebi-a-GCST90001667	Osteonecrosis due to drugs	Inverse variance weighted	13	-0.00513645	0.018823	0.994877	0.958841	1.03227	0.784945	Relative count	Treg	CD28+ CD45RA- CD8dim %T cell
ebi-a-GCST90001668	finngen_R9_OSTEON_DRUGS	ebi-a-GCST90001668	Osteonecrosis due to drugs	MR Egger	13	0.0332847	0.0320407	1.03384	0.970916	1.10085	0.321182	Relative count	Treg	CD28+ CD45RA- CD8dim %CD8dim
ebi-a-GCST90001668	finngen_R9_OSTEON_DRUGS	ebi-a-GCST90001668	Osteonecrosis due to drugs	Weighted median	13	0.0186536	0.0216766	1.01883	0.976449	1.06305	0.389491	Relative count	Treg	CD28+ CD45RA- CD8dim %CD8dim
ebi-a-GCST90001668	finngen_R9_OSTEON_DRUGS	ebi-a-GCST90001668	Osteonecrosis due to drugs	Simple mode	13	0.0140274	0.0335897	1.01413	0.949511	1.08314	0.683608	Relative count	Treg	CD28+ CD45RA- CD8dim %CD8dim
ebi-a-GCST90001668	finngen_R9_OSTEON_DRUGS	ebi-a-GCST90001668	Osteonecrosis due to drugs	Weighted mode	13	0.0202688	0.0214761	1.02048	0.978412	1.06435	0.363893	Relative count	Treg	CD28+ CD45RA- CD8dim %CD8dim
ebi-a-GCST90001668	finngen_R9_OSTEON_DRUGS	ebi-a-GCST90001668	Osteonecrosis due to drugs	Inverse variance weighted	13	-0.00201862	0.0157572	0.997983	0.967633	1.02929	0.898064	Relative count	Treg	CD28+ CD45RA- CD8dim %CD8dim
ebi-a-GCST90001669	finngen_R9_OSTEON_DRUGS	ebi-a-GCST90001669	Osteonecrosis due to drugs	MR Egger	13	0.0322657	0.0353078	1.03279	0.963736	1.1068	0.380395	Absolute count	Treg	CD28+ CD45RA- CD8dim AC
ebi-a-GCST90001669	finngen_R9_OSTEON_DRUGS	ebi-a-GCST90001669	Osteonecrosis due to drugs	Weighted median	13	0.00798908	0.0217016	1.00802	0.966044	1.05182	0.712774	Absolute count	Treg	CD28+ CD45RA- CD8dim AC
ebi-a-GCST90001669	finngen_R9_OSTEON_DRUGS	ebi-a-GCST90001669	Osteonecrosis due to drugs	Simple mode	13	-0.0529262	0.0431979	0.94845	0.871452	1.03225	0.244004	Absolute count	Treg	CD28+ CD45RA- CD8dim AC
ebi-a-GCST90001669	finngen_R9_OSTEON_DRUGS	ebi-a-GCST90001669	Osteonecrosis due to drugs	Weighted mode	13	0.0417935	0.0232566	1.04268	0.996218	1.09131	0.0975194	Absolute count	Treg	CD28+ CD45RA- CD8dim AC
ebi-a-GCST90001669	finngen_R9_OSTEON_DRUGS	ebi-a-GCST90001669	Osteonecrosis due to drugs	Inverse variance weighted	13	-0.00345661	0.0176231	0.996549	0.962715	1.03157	0.8445	Absolute count	Treg	CD28+ CD45RA- CD8dim AC
ebi-a-GCST90001670	finngen_R9_OSTEON_DRUGS	ebi-a-GCST90001670	Osteonecrosis due to drugs	MR Egger	13	-0.0253285	0.0328521	0.97499	0.914188	1.03983	0.456956	Relative count	Treg	CD39+ CD8br %T cell
ebi-a-GCST90001670	finngen_R9_OSTEON_DRUGS	ebi-a-GCST90001670	Osteonecrosis due to drugs	Weighted median	13	-0.0175208	0.0229727	0.982632	0.939369	1.02789	0.445654	Relative count	Treg	CD39+ CD8br %T cell
ebi-a-GCST90001670	finngen_R9_OSTEON_DRUGS	ebi-a-GCST90001670	Osteonecrosis due to drugs	Simple mode	13	-0.021304	0.0348751	0.978921	0.914243	1.04818	0.552684	Relative count	Treg	CD39+ CD8br %T cell
ebi-a-GCST90001670	finngen_R9_OSTEON_DRUGS	ebi-a-GCST90001670	Osteonecrosis due to drugs	Weighted mode	13	-0.0194315	0.0249774	0.980756	0.933899	1.02996	0.451657	Relative count	Treg	CD39+ CD8br %T cell
ebi-a-GCST90001670	finngen_R9_OSTEON_DRUGS	ebi-a-GCST90001670	Osteonecrosis due to drugs	Inverse variance weighted	13	-0.00199625	0.0161673	0.998006	0.966877	1.03014	0.901731	Relative count	Treg	CD39+ CD8br %T cell
ebi-a-GCST90001671	finngen_R9_OSTEON_DRUGS	ebi-a-GCST90001671	Osteonecrosis due to drugs	MR Egger	13	-0.0157446	0.0328808	0.984379	0.92294	1.04991	0.641432	Relative count	Treg	CD39+ CD8br %CD8br
ebi-a-GCST90001671	finngen_R9_OSTEON_DRUGS	ebi-a-GCST90001671	Osteonecrosis due to drugs	Weighted median	13	-0.0179773	0.0238982	0.982183	0.937238	1.02928	0.451902	Relative count	Treg	CD39+ CD8br %CD8br
ebi-a-GCST90001671	finngen_R9_OSTEON_DRUGS	ebi-a-GCST90001671	Osteonecrosis due to drugs	Simple mode	13	-0.0149087	0.0345412	0.985202	0.920711	1.05421	0.673669	Relative count	Treg	CD39+ CD8br %CD8br
ebi-a-GCST90001671	finngen_R9_OSTEON_DRUGS	ebi-a-GCST90001671	Osteonecrosis due to drugs	Weighted mode	13	-0.0174986	0.0251437	0.982654	0.935401	1.03229	0.49972	Relative count	Treg	CD39+ CD8br %CD8br
ebi-a-GCST90001671	finngen_R9_OSTEON_DRUGS	ebi-a-GCST90001671	Osteonecrosis due to drugs	Inverse variance weighted	13	-0.00234018	0.0161837	0.997663	0.966513	1.02982	0.885026	Relative count	Treg	CD39+ CD8br %CD8br
ebi-a-GCST90001672	finngen_R9_OSTEON_DRUGS	ebi-a-GCST90001672	Osteonecrosis due to drugs	MR Egger	13	-0.0318571	0.0333654	0.968645	0.907326	1.03411	0.360193	Absolute count	Treg	CD39+ CD8br AC
ebi-a-GCST90001672	finngen_R9_OSTEON_DRUGS	ebi-a-GCST90001672	Osteonecrosis due to drugs	Weighted median	13	-0.0168894	0.0233754	0.983252	0.93922	1.02935	0.46997	Absolute count	Treg	CD39+ CD8br AC
ebi-a-GCST90001672	finngen_R9_OSTEON_DRUGS	ebi-a-GCST90001672	Osteonecrosis due to drugs	Simple mode	13	-0.022295	0.0307922	0.977952	0.920675	1.03879	0.482915	Absolute count	Treg	CD39+ CD8br AC
ebi-a-GCST90001672	finngen_R9_OSTEON_DRUGS	ebi-a-GCST90001672	Osteonecrosis due to drugs	Weighted mode	13	-0.0183403	0.0224492	0.981827	0.939563	1.02599	0.429867	Absolute count	Treg	CD39+ CD8br AC
ebi-a-GCST90001672	finngen_R9_OSTEON_DRUGS	ebi-a-GCST90001672	Osteonecrosis due to drugs	Inverse variance weighted	13	-0.00553551	0.0164266	0.99448	0.962971	1.02702	0.736129	Absolute count	Treg	CD39+ CD8br AC
ebi-a-GCST90001673	finngen_R9_OSTEON_DRUGS	ebi-a-GCST90001673	Osteonecrosis due to drugs	MR Egger	13	-0.039065	0.0327364	0.961688	0.901921	1.02542	0.257846	Relative count	Treg	CD28- CD127- CD25++ CD8br %T cell
ebi-a-GCST90001673	finngen_R9_OSTEON_DRUGS	ebi-a-GCST90001673	Osteonecrosis due to drugs	Weighted median	13	0.0010827	0.0234012	1.00108	0.956204	1.04807	0.963098	Relative count	Treg	CD28- CD127- CD25++ CD8br %T cell
ebi-a-GCST90001673	finngen_R9_OSTEON_DRUGS	ebi-a-GCST90001673	Osteonecrosis due to drugs	Simple mode	13	0.01982	0.0448541	1.02002	0.934173	1.11375	0.666436	Relative count	Treg	CD28- CD127- CD25++ CD8br %T cell
ebi-a-GCST90001673	finngen_R9_OSTEON_DRUGS	ebi-a-GCST90001673	Osteonecrosis due to drugs	Weighted mode	13	-0.0550306	0.0283481	0.946456	0.895303	1.00053	0.076079	Relative count	Treg	CD28- CD127- CD25++ CD8br %T cell
ebi-a-GCST90001673	finngen_R9_OSTEON_DRUGS	ebi-a-GCST90001673	Osteonecrosis due to drugs	Inverse variance weighted	13	-0.00330189	0.0161215	0.996704	0.965702	1.0287	0.837719	Relative count	Treg	CD28- CD127- CD25++ CD8br %T cell
ebi-a-GCST90001674	finngen_R9_OSTEON_DRUGS	ebi-a-GCST90001674	Osteonecrosis due to drugs	MR Egger	13	-0.0424006	0.0335183	0.958486	0.897541	1.02357	0.232014	Relative count	Treg	CD28- CD127- CD25++ CD8br %CD8br
ebi-a-GCST90001674	finngen_R9_OSTEON_DRUGS	ebi-a-GCST90001674	Osteonecrosis due to drugs	Weighted median	13	-0.00185115	0.0240214	0.998151	0.952245	1.04627	0.938574	Relative count	Treg	CD28- CD127- CD25++ CD8br %CD8br
ebi-a-GCST90001674	finngen_R9_OSTEON_DRUGS	ebi-a-GCST90001674	Osteonecrosis due to drugs	Simple mode	13	0.0128646	0.0451702	1.01295	0.927123	1.10672	0.78065	Relative count	Treg	CD28- CD127- CD25++ CD8br %CD8br
ebi-a-GCST90001674	finngen_R9_OSTEON_DRUGS	ebi-a-GCST90001674	Osteonecrosis due to drugs	Weighted mode	13	0.00503524	0.0306825	1.00505	0.946388	1.06734	0.872378	Relative count	Treg	CD28- CD127- CD25++ CD8br %CD8br
ebi-a-GCST90001674	finngen_R9_OSTEON_DRUGS	ebi-a-GCST90001674	Osteonecrosis due to drugs	Inverse variance weighted	13	-0.00558321	0.0169114	0.994432	0.962011	1.02795	0.74129	Relative count	Treg	CD28- CD127- CD25++ CD8br %CD8br
ebi-a-GCST90001675	finngen_R9_OSTEON_DRUGS	ebi-a-GCST90001675	Osteonecrosis due to drugs	MR Egger	13	-0.0317914	0.0327048	0.968709	0.908561	1.03284	0.351906	Absolute count	Treg	CD28- CD127- CD25++ CD8br AC
ebi-a-GCST90001675	finngen_R9_OSTEON_DRUGS	ebi-a-GCST90001675	Osteonecrosis due to drugs	Weighted median	13	-0.00911665	0.0217945	0.990925	0.949487	1.03417	0.675727	Absolute count	Treg	CD28- CD127- CD25++ CD8br AC
ebi-a-GCST90001675	finngen_R9_OSTEON_DRUGS	ebi-a-GCST90001675	Osteonecrosis due to drugs	Simple mode	13	0.00740421	0.0430726	1.00743	0.925873	1.09617	0.86638	Absolute count	Treg	CD28- CD127- CD25++ CD8br AC
ebi-a-GCST90001675	finngen_R9_OSTEON_DRUGS	ebi-a-GCST90001675	Osteonecrosis due to drugs	Weighted mode	13	-0.0355217	0.0252321	0.965102	0.918534	1.01403	0.184566	Absolute count	Treg	CD28- CD127- CD25++ CD8br AC
ebi-a-GCST90001675	finngen_R9_OSTEON_DRUGS	ebi-a-GCST90001675	Osteonecrosis due to drugs	Inverse variance weighted	13	-0.0022756	0.0161092	0.997727	0.966717	1.02973	0.887664	Absolute count	Treg	CD28- CD127- CD25++ CD8br AC
ebi-a-GCST90001676	finngen_R9_OSTEON_DRUGS	ebi-a-GCST90001676	Osteonecrosis due to drugs	MR Egger	13	-0.00888147	0.0309872	0.991158	0.932752	1.05322	0.779732	Relative count	Treg	CD28- CD25++ CD8br %T cell
ebi-a-GCST90001676	finngen_R9_OSTEON_DRUGS	ebi-a-GCST90001676	Osteonecrosis due to drugs	Weighted median	13	-0.00419801	0.0206175	0.995811	0.956372	1.03688	0.838655	Relative count	Treg	CD28- CD25++ CD8br %T cell
ebi-a-GCST90001676	finngen_R9_OSTEON_DRUGS	ebi-a-GCST90001676	Osteonecrosis due to drugs	Simple mode	13	-0.00187764	0.0356289	0.998124	0.9308	1.07032	0.958838	Relative count	Treg	CD28- CD25++ CD8br %T cell
ebi-a-GCST90001676	finngen_R9_OSTEON_DRUGS	ebi-a-GCST90001676	Osteonecrosis due to drugs	Weighted mode	13	-0.0253109	0.0238567	0.975007	0.930466	1.02168	0.309596	Relative count	Treg	CD28- CD25++ CD8br %T cell
ebi-a-GCST90001676	finngen_R9_OSTEON_DRUGS	ebi-a-GCST90001676	Osteonecrosis due to drugs	Inverse variance weighted	13	0.00637678	0.0152608	1.0064	0.97674	1.03695	0.676054	Relative count	Treg	CD28- CD25++ CD8br %T cell
ebi-a-GCST90001677	finngen_R9_OSTEON_DRUGS	ebi-a-GCST90001677	Osteonecrosis due to drugs	MR Egger	13	-0.00379733	0.0340276	0.99621	0.931936	1.06492	0.913155	Relative count	Treg	CD28- CD25++ CD8br %CD8br
ebi-a-GCST90001677	finngen_R9_OSTEON_DRUGS	ebi-a-GCST90001677	Osteonecrosis due to drugs	Weighted median	13	-0.00933566	0.0221415	0.990708	0.948633	1.03465	0.673291	Relative count	Treg	CD28- CD25++ CD8br %CD8br
ebi-a-GCST90001677	finngen_R9_OSTEON_DRUGS	ebi-a-GCST90001677	Osteonecrosis due to drugs	Simple mode	13	-0.00459218	0.033059	0.995418	0.932965	1.06205	0.891826	Relative count	Treg	CD28- CD25++ CD8br %CD8br
ebi-a-GCST90001677	finngen_R9_OSTEON_DRUGS	ebi-a-GCST90001677	Osteonecrosis due to drugs	Weighted mode	13	-0.0253544	0.0230334	0.974964	0.931928	1.01999	0.29259	Relative count	Treg	CD28- CD25++ CD8br %CD8br
ebi-a-GCST90001677	finngen_R9_OSTEON_DRUGS	ebi-a-GCST90001677	Osteonecrosis due to drugs	Inverse variance weighted	13	0.00237795	0.0160761	1.00238	0.971289	1.03447	0.882407	Relative count	Treg	CD28- CD25++ CD8br %CD8br
ebi-a-GCST90001678	finngen_R9_OSTEON_DRUGS	ebi-a-GCST90001678	Osteonecrosis due to drugs	MR Egger	13	-0.00235755	0.0306672	0.997645	0.939446	1.05945	0.940103	Absolute count	Treg	CD28- CD25++ CD8br AC
ebi-a-GCST90001678	finngen_R9_OSTEON_DRUGS	ebi-a-GCST90001678	Osteonecrosis due to drugs	Weighted median	13	-0.0128982	0.0211363	0.987185	0.947124	1.02894	0.541703	Absolute count	Treg	CD28- CD25++ CD8br AC
ebi-a-GCST90001678	finngen_R9_OSTEON_DRUGS	ebi-a-GCST90001678	Osteonecrosis due to drugs	Simple mode	13	-0.00968876	0.0341726	0.990358	0.926198	1.05896	0.781607	Absolute count	Treg	CD28- CD25++ CD8br AC
ebi-a-GCST90001678	finngen_R9_OSTEON_DRUGS	ebi-a-GCST90001678	Osteonecrosis due to drugs	Weighted mode	13	-0.0152512	0.023152	0.984864	0.941172	1.03059	0.522499	Absolute count	Treg	CD28- CD25++ CD8br AC
ebi-a-GCST90001678	finngen_R9_OSTEON_DRUGS	ebi-a-GCST90001678	Osteonecrosis due to drugs	Inverse variance weighted	13	0.00767439	0.0151078	1.0077	0.978302	1.03799	0.61147	Absolute count	Treg	CD28- CD25++ CD8br AC
ebi-a-GCST90001679	finngen_R9_OSTEON_DRUGS	ebi-a-GCST90001679	Osteonecrosis due to drugs	Inverse variance weighted	13	0.0139398	0.0167585	1.01404	0.981271	1.0479	0.40552	Relative count	Treg	CD25++ CD8br %T cell
ebi-a-GCST90001679	finngen_R9_OSTEON_DRUGS	ebi-a-GCST90001679	Osteonecrosis due to drugs	MR Egger	13	0.0600982	0.0340085	1.06194	0.993463	1.13514	0.104897	Relative count	Treg	CD25++ CD8br %T cell
ebi-a-GCST90001679	finngen_R9_OSTEON_DRUGS	ebi-a-GCST90001679	Osteonecrosis due to drugs	Weighted median	13	0.0242705	0.0241918	1.02457	0.97712	1.07432	0.31574	Relative count	Treg	CD25++ CD8br %T cell
ebi-a-GCST90001679	finngen_R9_OSTEON_DRUGS	ebi-a-GCST90001679	Osteonecrosis due to drugs	Simple mode	13	0.0244767	0.0397774	1.02478	0.947918	1.10787	0.549821	Relative count	Treg	CD25++ CD8br %T cell
ebi-a-GCST90001679	finngen_R9_OSTEON_DRUGS	ebi-a-GCST90001679	Osteonecrosis due to drugs	Weighted mode	13	0.031282	0.0255344	1.03178	0.98141	1.08473	0.244043	Relative count	Treg	CD25++ CD8br %T cell
ebi-a-GCST90001680	finngen_R9_OSTEON_DRUGS	ebi-a-GCST90001680	Osteonecrosis due to drugs	MR Egger	13	0.0626245	0.033452	1.06463	0.997063	1.13677	0.088006	Relative count	Treg	CD25++ CD8br %CD8br
ebi-a-GCST90001680	finngen_R9_OSTEON_DRUGS	ebi-a-GCST90001680	Osteonecrosis due to drugs	Weighted median	13	0.0181959	0.0228214	1.01836	0.973815	1.06495	0.425266	Relative count	Treg	CD25++ CD8br %CD8br
ebi-a-GCST90001680	finngen_R9_OSTEON_DRUGS	ebi-a-GCST90001680	Osteonecrosis due to drugs	Simple mode	13	0.0110739	0.0356346	1.01114	0.942924	1.08428	0.761313	Relative count	Treg	CD25++ CD8br %CD8br
ebi-a-GCST90001680	finngen_R9_OSTEON_DRUGS	ebi-a-GCST90001680	Osteonecrosis due to drugs	Weighted mode	13	0.0223159	0.0259187	1.02257	0.971917	1.07586	0.406115	Relative count	Treg	CD25++ CD8br %CD8br
ebi-a-GCST90001680	finngen_R9_OSTEON_DRUGS	ebi-a-GCST90001680	Osteonecrosis due to drugs	Inverse variance weighted	13	0.00510663	0.0165979	1.00512	0.972947	1.03836	0.758335	Relative count	Treg	CD25++ CD8br %CD8br
ebi-a-GCST90001681	finngen_R9_OSTEON_DRUGS	ebi-a-GCST90001681	Osteonecrosis due to drugs	Inverse variance weighted	13	0.0172561	0.0167686	1.01741	0.984511	1.0514	0.303446	Absolute count	Treg	CD25++ CD8br AC
ebi-a-GCST90001681	finngen_R9_OSTEON_DRUGS	ebi-a-GCST90001681	Osteonecrosis due to drugs	MR Egger	13	0.057655	0.0340306	1.05935	0.990996	1.13242	0.118315	Absolute count	Treg	CD25++ CD8br AC
ebi-a-GCST90001681	finngen_R9_OSTEON_DRUGS	ebi-a-GCST90001681	Osteonecrosis due to drugs	Weighted median	13	0.0341409	0.0238713	1.03473	0.987433	1.08429	0.152657	Absolute count	Treg	CD25++ CD8br AC
ebi-a-GCST90001681	finngen_R9_OSTEON_DRUGS	ebi-a-GCST90001681	Osteonecrosis due to drugs	Simple mode	13	0.0415841	0.0348963	1.04246	0.973544	1.11626	0.256435	Absolute count	Treg	CD25++ CD8br AC
ebi-a-GCST90001681	finngen_R9_OSTEON_DRUGS	ebi-a-GCST90001681	Osteonecrosis due to drugs	Weighted mode	13	0.040363	0.0258921	1.04119	0.989668	1.09539	0.144993	Absolute count	Treg	CD25++ CD8br AC
ebi-a-GCST90001682	finngen_R9_OSTEON_DRUGS	ebi-a-GCST90001682	Osteonecrosis due to drugs	MR Egger	13	-0.0308822	0.0324932	0.96959	0.909765	1.03335	0.362313	Relative count	Treg	CD127- CD8br %T cell
ebi-a-GCST90001682	finngen_R9_OSTEON_DRUGS	ebi-a-GCST90001682	Osteonecrosis due to drugs	Weighted median	13	0.00176722	0.0222288	1.00177	0.95906	1.04638	0.936634	Relative count	Treg	CD127- CD8br %T cell
ebi-a-GCST90001682	finngen_R9_OSTEON_DRUGS	ebi-a-GCST90001682	Osteonecrosis due to drugs	Simple mode	13	-0.00577808	0.0299121	0.994239	0.937625	1.05427	0.850058	Relative count	Treg	CD127- CD8br %T cell
ebi-a-GCST90001682	finngen_R9_OSTEON_DRUGS	ebi-a-GCST90001682	Osteonecrosis due to drugs	Weighted mode	13	-0.00242861	0.0234149	0.997574	0.952827	1.04442	0.919104	Relative count	Treg	CD127- CD8br %T cell
ebi-a-GCST90001682	finngen_R9_OSTEON_DRUGS	ebi-a-GCST90001682	Osteonecrosis due to drugs	Inverse variance weighted	13	0.00973773	0.0159722	1.00979	0.978663	1.0419	0.542082	Relative count	Treg	CD127- CD8br %T cell
ebi-a-GCST90001683	finngen_R9_OSTEON_DRUGS	ebi-a-GCST90001683	Osteonecrosis due to drugs	MR Egger	13	-0.0371066	0.0310282	0.963573	0.90672	1.02399	0.25688	Relative count	Treg	CD127- CD8br %CD8br
ebi-a-GCST90001683	finngen_R9_OSTEON_DRUGS	ebi-a-GCST90001683	Osteonecrosis due to drugs	Weighted median	13	-0.0136293	0.0205948	0.986463	0.947437	1.0271	0.50811	Relative count	Treg	CD127- CD8br %CD8br
ebi-a-GCST90001683	finngen_R9_OSTEON_DRUGS	ebi-a-GCST90001683	Osteonecrosis due to drugs	Simple mode	13	-0.0103935	0.0303598	0.98966	0.932488	1.05034	0.738013	Relative count	Treg	CD127- CD8br %CD8br
ebi-a-GCST90001683	finngen_R9_OSTEON_DRUGS	ebi-a-GCST90001683	Osteonecrosis due to drugs	Weighted mode	13	-0.0131346	0.0208675	0.986951	0.947399	1.02815	0.540869	Relative count	Treg	CD127- CD8br %CD8br
ebi-a-GCST90001683	finngen_R9_OSTEON_DRUGS	ebi-a-GCST90001683	Osteonecrosis due to drugs	Inverse variance weighted	13	0.0104903	0.0157559	1.01055	0.979815	1.04224	0.505539	Relative count	Treg	CD127- CD8br %CD8br
ebi-a-GCST90001684	finngen_R9_OSTEON_DRUGS	ebi-a-GCST90001684	Osteonecrosis due to drugs	MR Egger	13	-0.0255604	0.0335922	0.974764	0.912652	1.0411	0.462715	Absolute count	Treg	CD127- CD8br AC
ebi-a-GCST90001684	finngen_R9_OSTEON_DRUGS	ebi-a-GCST90001684	Osteonecrosis due to drugs	Weighted median	13	0.00931206	0.0239959	1.00936	0.962983	1.05796	0.697965	Absolute count	Treg	CD127- CD8br AC
ebi-a-GCST90001684	finngen_R9_OSTEON_DRUGS	ebi-a-GCST90001684	Osteonecrosis due to drugs	Simple mode	13	0.0126395	0.0343288	1.01272	0.946821	1.0832	0.719145	Absolute count	Treg	CD127- CD8br AC
ebi-a-GCST90001684	finngen_R9_OSTEON_DRUGS	ebi-a-GCST90001684	Osteonecrosis due to drugs	Weighted mode	13	0.0101073	0.0252377	1.01016	0.961406	1.06138	0.695838	Absolute count	Treg	CD127- CD8br AC
ebi-a-GCST90001684	finngen_R9_OSTEON_DRUGS	ebi-a-GCST90001684	Osteonecrosis due to drugs	Inverse variance weighted	13	0.00771903	0.0165168	1.00775	0.975648	1.04091	0.640253	Absolute count	Treg	CD127- CD8br AC
ebi-a-GCST90001685	finngen_R9_OSTEON_DRUGS	ebi-a-GCST90001685	Osteonecrosis due to drugs	Inverse variance weighted	13	0.0129003	0.0156656	1.01298	0.982353	1.04457	0.410236	Relative count	Treg	CD28- CD8br %T cell
ebi-a-GCST90001685	finngen_R9_OSTEON_DRUGS	ebi-a-GCST90001685	Osteonecrosis due to drugs	MR Egger	13	-0.0447865	0.0318532	0.956202	0.898329	1.0178	0.18733	Relative count	Treg	CD28- CD8br %T cell
ebi-a-GCST90001685	finngen_R9_OSTEON_DRUGS	ebi-a-GCST90001685	Osteonecrosis due to drugs	Weighted median	13	-0.00203926	0.022784	0.997963	0.954378	1.04354	0.928681	Relative count	Treg	CD28- CD8br %T cell
ebi-a-GCST90001685	finngen_R9_OSTEON_DRUGS	ebi-a-GCST90001685	Osteonecrosis due to drugs	Simple mode	13	-0.00772607	0.0357631	0.992304	0.925129	1.06436	0.832589	Relative count	Treg	CD28- CD8br %T cell
ebi-a-GCST90001685	finngen_R9_OSTEON_DRUGS	ebi-a-GCST90001685	Osteonecrosis due to drugs	Weighted mode	13	-0.00199402	0.0241818	0.998008	0.95181	1.04645	0.935641	Relative count	Treg	CD28- CD8br %T cell
ebi-a-GCST90001686	finngen_R9_OSTEON_DRUGS	ebi-a-GCST90001686	Osteonecrosis due to drugs	Inverse variance weighted	13	0.0156959	0.015349	1.01582	0.985715	1.04684	0.306496	Relative count	Treg	CD28- CD8br %CD8br
ebi-a-GCST90001686	finngen_R9_OSTEON_DRUGS	ebi-a-GCST90001686	Osteonecrosis due to drugs	MR Egger	13	-0.0459658	0.0294078	0.955075	0.901581	1.01174	0.146335	Relative count	Treg	CD28- CD8br %CD8br
ebi-a-GCST90001686	finngen_R9_OSTEON_DRUGS	ebi-a-GCST90001686	Osteonecrosis due to drugs	Weighted median	13	-0.0111377	0.0215253	0.988924	0.94807	1.03154	0.604861	Relative count	Treg	CD28- CD8br %CD8br
ebi-a-GCST90001686	finngen_R9_OSTEON_DRUGS	ebi-a-GCST90001686	Osteonecrosis due to drugs	Simple mode	13	0.0209956	0.034726	1.02122	0.954023	1.09314	0.5567	Relative count	Treg	CD28- CD8br %CD8br
ebi-a-GCST90001686	finngen_R9_OSTEON_DRUGS	ebi-a-GCST90001686	Osteonecrosis due to drugs	Weighted mode	13	-0.00677593	0.0231256	0.993247	0.949232	1.0393	0.774523	Relative count	Treg	CD28- CD8br %CD8br
ebi-a-GCST90001687	finngen_R9_OSTEON_DRUGS	ebi-a-GCST90001687	Osteonecrosis due to drugs	MR Egger	13	-0.0374146	0.0327096	0.963277	0.903458	1.02706	0.276972	Absolute count	Treg	CD28- CD8br AC
ebi-a-GCST90001687	finngen_R9_OSTEON_DRUGS	ebi-a-GCST90001687	Osteonecrosis due to drugs	Weighted median	13	0.00795693	0.0232438	1.00799	0.963097	1.05497	0.732106	Absolute count	Treg	CD28- CD8br AC
ebi-a-GCST90001687	finngen_R9_OSTEON_DRUGS	ebi-a-GCST90001687	Osteonecrosis due to drugs	Simple mode	13	0.0174864	0.0385336	1.01764	0.943613	1.09748	0.658073	Absolute count	Treg	CD28- CD8br AC
ebi-a-GCST90001687	finngen_R9_OSTEON_DRUGS	ebi-a-GCST90001687	Osteonecrosis due to drugs	Weighted mode	13	0.00856784	0.0243515	1.0086	0.961596	1.05791	0.731059	Absolute count	Treg	CD28- CD8br AC
ebi-a-GCST90001687	finngen_R9_OSTEON_DRUGS	ebi-a-GCST90001687	Osteonecrosis due to drugs	Inverse variance weighted	13	0.0115339	0.0160901	1.0116	0.980196	1.04401	0.473478	Absolute count	Treg	CD28- CD8br AC
ebi-a-GCST90001688	finngen_R9_OSTEON_DRUGS	ebi-a-GCST90001688	Osteonecrosis due to drugs	MR Egger	13	0.0103287	0.0227393	1.01038	0.966339	1.05643	0.658501	Relative count	Treg	CD28+ CD45RA+ CD8br %T cell
ebi-a-GCST90001688	finngen_R9_OSTEON_DRUGS	ebi-a-GCST90001688	Osteonecrosis due to drugs	Weighted median	13	-0.00196427	0.0159697	0.998038	0.967282	1.02977	0.902107	Relative count	Treg	CD28+ CD45RA+ CD8br %T cell
ebi-a-GCST90001688	finngen_R9_OSTEON_DRUGS	ebi-a-GCST90001688	Osteonecrosis due to drugs	Simple mode	13	-0.00866399	0.0209929	0.991373	0.95141	1.03302	0.687098	Relative count	Treg	CD28+ CD45RA+ CD8br %T cell
ebi-a-GCST90001688	finngen_R9_OSTEON_DRUGS	ebi-a-GCST90001688	Osteonecrosis due to drugs	Weighted mode	13	-0.0044843	0.0161935	0.995526	0.964425	1.02763	0.786554	Relative count	Treg	CD28+ CD45RA+ CD8br %T cell
ebi-a-GCST90001688	finngen_R9_OSTEON_DRUGS	ebi-a-GCST90001688	Osteonecrosis due to drugs	Inverse variance weighted	13	-0.00823845	0.0111839	0.991795	0.970291	1.01378	0.461346	Relative count	Treg	CD28+ CD45RA+ CD8br %T cell
ebi-a-GCST90001689	finngen_R9_OSTEON_DRUGS	ebi-a-GCST90001689	Osteonecrosis due to drugs	Inverse variance weighted	13	-0.0108895	0.0120966	0.98917	0.965993	1.0129	0.36801	Relative count	Treg	CD28+ CD45RA+ CD8br %CD8br
ebi-a-GCST90001689	finngen_R9_OSTEON_DRUGS	ebi-a-GCST90001689	Osteonecrosis due to drugs	MR Egger	13	0.0150943	0.0245956	1.01521	0.967429	1.06535	0.551895	Relative count	Treg	CD28+ CD45RA+ CD8br %CD8br
ebi-a-GCST90001689	finngen_R9_OSTEON_DRUGS	ebi-a-GCST90001689	Osteonecrosis due to drugs	Weighted median	13	-0.00318071	0.0179842	0.996824	0.962299	1.03259	0.859617	Relative count	Treg	CD28+ CD45RA+ CD8br %CD8br
ebi-a-GCST90001689	finngen_R9_OSTEON_DRUGS	ebi-a-GCST90001689	Osteonecrosis due to drugs	Simple mode	13	-0.00777535	0.0245256	0.992255	0.945685	1.04112	0.756668	Relative count	Treg	CD28+ CD45RA+ CD8br %CD8br
ebi-a-GCST90001689	finngen_R9_OSTEON_DRUGS	ebi-a-GCST90001689	Osteonecrosis due to drugs	Weighted mode	13	-0.00384758	0.0184902	0.99616	0.960705	1.03292	0.83865	Relative count	Treg	CD28+ CD45RA+ CD8br %CD8br
ebi-a-GCST90001690	finngen_R9_OSTEON_DRUGS	ebi-a-GCST90001690	Osteonecrosis due to drugs	MR Egger	13	0.0105267	0.0228226	1.01058	0.966373	1.05681	0.653614	Absolute count	Treg	CD28+ CD45RA+ CD8br AC
ebi-a-GCST90001690	finngen_R9_OSTEON_DRUGS	ebi-a-GCST90001690	Osteonecrosis due to drugs	Weighted median	13	-0.000836326	0.0153166	0.999164	0.969614	1.02961	0.956455	Absolute count	Treg	CD28+ CD45RA+ CD8br AC
ebi-a-GCST90001690	finngen_R9_OSTEON_DRUGS	ebi-a-GCST90001690	Osteonecrosis due to drugs	Simple mode	13	-0.0167945	0.0234365	0.983346	0.939197	1.02957	0.487336	Absolute count	Treg	CD28+ CD45RA+ CD8br AC
ebi-a-GCST90001690	finngen_R9_OSTEON_DRUGS	ebi-a-GCST90001690	Osteonecrosis due to drugs	Weighted mode	13	-0.00320897	0.0157516	0.996796	0.966492	1.02805	0.841983	Absolute count	Treg	CD28+ CD45RA+ CD8br AC
ebi-a-GCST90001690	finngen_R9_OSTEON_DRUGS	ebi-a-GCST90001690	Osteonecrosis due to drugs	Inverse variance weighted	13	-0.00404271	0.0112269	0.995965	0.974289	1.01812	0.71878	Absolute count	Treg	CD28+ CD45RA+ CD8br AC
ebi-a-GCST90001691	finngen_R9_OSTEON_DRUGS	ebi-a-GCST90001691	Osteonecrosis due to drugs	MR Egger	13	0.0384423	0.039682	1.03919	0.961429	1.12324	0.353484	Relative count	Treg	CD28+ CD45RA- CD8br %T cell
ebi-a-GCST90001691	finngen_R9_OSTEON_DRUGS	ebi-a-GCST90001691	Osteonecrosis due to drugs	Weighted median	13	0.032095	0.0231022	1.03262	0.986901	1.08045	0.164754	Relative count	Treg	CD28+ CD45RA- CD8br %T cell
ebi-a-GCST90001691	finngen_R9_OSTEON_DRUGS	ebi-a-GCST90001691	Osteonecrosis due to drugs	Simple mode	13	-0.00600499	0.0349337	0.994013	0.928231	1.06446	0.866383	Relative count	Treg	CD28+ CD45RA- CD8br %T cell
ebi-a-GCST90001691	finngen_R9_OSTEON_DRUGS	ebi-a-GCST90001691	Osteonecrosis due to drugs	Weighted mode	13	0.0292006	0.0240652	1.02963	0.982193	1.07936	0.248323	Relative count	Treg	CD28+ CD45RA- CD8br %T cell
ebi-a-GCST90001691	finngen_R9_OSTEON_DRUGS	ebi-a-GCST90001691	Osteonecrosis due to drugs	Inverse variance weighted	13	0.00821606	0.0193277	1.00825	0.970769	1.04718	0.67077	Relative count	Treg	CD28+ CD45RA- CD8br %T cell
ebi-a-GCST90001692	finngen_R9_OSTEON_DRUGS	ebi-a-GCST90001692	Osteonecrosis due to drugs	MR Egger	13	0.0550545	0.0380987	1.0566	0.980572	1.13852	0.176322	Relative count	Treg	CD28+ CD45RA- CD8br %CD8br
ebi-a-GCST90001692	finngen_R9_OSTEON_DRUGS	ebi-a-GCST90001692	Osteonecrosis due to drugs	Weighted median	13	0.0140586	0.0227179	1.01416	0.969991	1.06034	0.536026	Relative count	Treg	CD28+ CD45RA- CD8br %CD8br
ebi-a-GCST90001692	finngen_R9_OSTEON_DRUGS	ebi-a-GCST90001692	Osteonecrosis due to drugs	Simple mode	13	-0.0156387	0.0377618	0.984483	0.914249	1.06011	0.686077	Relative count	Treg	CD28+ CD45RA- CD8br %CD8br
ebi-a-GCST90001692	finngen_R9_OSTEON_DRUGS	ebi-a-GCST90001692	Osteonecrosis due to drugs	Weighted mode	13	0.0199214	0.0220159	1.02012	0.977038	1.0651	0.383346	Relative count	Treg	CD28+ CD45RA- CD8br %CD8br
ebi-a-GCST90001692	finngen_R9_OSTEON_DRUGS	ebi-a-GCST90001692	Osteonecrosis due to drugs	Inverse variance weighted	13	0.00188342	0.0199248	1.00189	0.963513	1.04179	0.924691	Relative count	Treg	CD28+ CD45RA- CD8br %CD8br
ebi-a-GCST90001693	finngen_R9_OSTEON_DRUGS	ebi-a-GCST90001693	Osteonecrosis due to drugs	MR Egger	13	0.0268288	0.0365905	1.02719	0.956104	1.10357	0.478761	Absolute count	Treg	CD28+ CD45RA- CD8br AC
ebi-a-GCST90001693	finngen_R9_OSTEON_DRUGS	ebi-a-GCST90001693	Osteonecrosis due to drugs	Weighted median	13	0.0327867	0.0230106	1.03333	0.987761	1.081	0.1542	Absolute count	Treg	CD28+ CD45RA- CD8br AC
ebi-a-GCST90001693	finngen_R9_OSTEON_DRUGS	ebi-a-GCST90001693	Osteonecrosis due to drugs	Simple mode	13	-0.00476912	0.0362904	0.995242	0.92691	1.06861	0.897624	Absolute count	Treg	CD28+ CD45RA- CD8br AC
ebi-a-GCST90001693	finngen_R9_OSTEON_DRUGS	ebi-a-GCST90001693	Osteonecrosis due to drugs	Weighted mode	13	0.0229979	0.025244	1.02326	0.973867	1.07517	0.38022	Absolute count	Treg	CD28+ CD45RA- CD8br AC
ebi-a-GCST90001693	finngen_R9_OSTEON_DRUGS	ebi-a-GCST90001693	Osteonecrosis due to drugs	Inverse variance weighted	13	0.00633121	0.0175569	1.00635	0.97231	1.04158	0.718391	Absolute count	Treg	CD28+ CD45RA- CD8br AC
ebi-a-GCST90001694	finngen_R9_OSTEON_DRUGS	ebi-a-GCST90001694	Osteonecrosis due to drugs	MR Egger	13	-0.00639689	0.038231	0.993624	0.92189	1.07094	0.870153	Relative count	Treg	CD28- DN (CD4-CD8-) %T cell
ebi-a-GCST90001694	finngen_R9_OSTEON_DRUGS	ebi-a-GCST90001694	Osteonecrosis due to drugs	Weighted median	13	-0.000274384	0.024407	0.999726	0.953027	1.04871	0.99103	Relative count	Treg	CD28- DN (CD4-CD8-) %T cell
ebi-a-GCST90001694	finngen_R9_OSTEON_DRUGS	ebi-a-GCST90001694	Osteonecrosis due to drugs	Simple mode	13	0.00841194	0.0302514	1.00845	0.950392	1.07005	0.785693	Relative count	Treg	CD28- DN (CD4-CD8-) %T cell
ebi-a-GCST90001694	finngen_R9_OSTEON_DRUGS	ebi-a-GCST90001694	Osteonecrosis due to drugs	Weighted mode	13	0.002963	0.023877	1.00297	0.957111	1.05102	0.903295	Relative count	Treg	CD28- DN (CD4-CD8-) %T cell
ebi-a-GCST90001694	finngen_R9_OSTEON_DRUGS	ebi-a-GCST90001694	Osteonecrosis due to drugs	Inverse variance weighted	13	-0.0121721	0.0180263	0.987902	0.953607	1.02343	0.499523	Relative count	Treg	CD28- DN (CD4-CD8-) %T cell
ebi-a-GCST90001695	finngen_R9_OSTEON_DRUGS	ebi-a-GCST90001695	Osteonecrosis due to drugs	MR Egger	13	-3.03113	3.43065	0.0482611	5.79917e-05	40.1633	0.395843	Absolute count	Treg	CD45RA- CD28- CD8br AC
ebi-a-GCST90001695	finngen_R9_OSTEON_DRUGS	ebi-a-GCST90001695	Osteonecrosis due to drugs	Weighted median	13	1.49635	2.5108	4.46535	0.0325552	612.477	0.551199	Absolute count	Treg	CD45RA- CD28- CD8br AC
ebi-a-GCST90001695	finngen_R9_OSTEON_DRUGS	ebi-a-GCST90001695	Osteonecrosis due to drugs	Simple mode	13	1.76303	3.78932	5.83006	0.00346845	9799.67	0.650074	Absolute count	Treg	CD45RA- CD28- CD8br AC
ebi-a-GCST90001695	finngen_R9_OSTEON_DRUGS	ebi-a-GCST90001695	Osteonecrosis due to drugs	Weighted mode	13	1.8689	2.45402	6.48115	0.0528136	795.351	0.461025	Absolute count	Treg	CD45RA- CD28- CD8br AC
ebi-a-GCST90001695	finngen_R9_OSTEON_DRUGS	ebi-a-GCST90001695	Osteonecrosis due to drugs	Inverse variance weighted	13	0.447438	1.68817	1.5643	0.0571903	42.7875	0.790976	Absolute count	Treg	CD45RA- CD28- CD8br AC
ebi-a-GCST90001696	finngen_R9_OSTEON_DRUGS	ebi-a-GCST90001696	Osteonecrosis due to drugs	Inverse variance weighted	13	0.197028	0.192923	1.21778	0.834351	1.77741	0.307123	Relative count	Treg	CD45RA- CD28- CD8br %CD8br
ebi-a-GCST90001696	finngen_R9_OSTEON_DRUGS	ebi-a-GCST90001696	Osteonecrosis due to drugs	MR Egger	13	-0.270578	0.392137	0.762938	0.35375	1.64544	0.504486	Relative count	Treg	CD45RA- CD28- CD8br %CD8br
ebi-a-GCST90001696	finngen_R9_OSTEON_DRUGS	ebi-a-GCST90001696	Osteonecrosis due to drugs	Weighted median	13	0.19625	0.282088	1.21683	0.700022	2.11519	0.486615	Relative count	Treg	CD45RA- CD28- CD8br %CD8br
ebi-a-GCST90001696	finngen_R9_OSTEON_DRUGS	ebi-a-GCST90001696	Osteonecrosis due to drugs	Simple mode	13	0.0976123	0.428656	1.10254	0.475897	2.5543	0.8237	Relative count	Treg	CD45RA- CD28- CD8br %CD8br
ebi-a-GCST90001696	finngen_R9_OSTEON_DRUGS	ebi-a-GCST90001696	Osteonecrosis due to drugs	Weighted mode	13	0.192891	0.302219	1.21275	0.670683	2.19293	0.535303	Relative count	Treg	CD45RA- CD28- CD8br %CD8br
ebi-a-GCST90001697	finngen_R9_OSTEON_DRUGS	ebi-a-GCST90001697	Osteonecrosis due to drugs	MR Egger	13	-0.161477	0.16023	0.850886	0.621556	1.16483	0.335214	Relative count	Treg	CD45RA- CD28- CD8br %T cell
ebi-a-GCST90001697	finngen_R9_OSTEON_DRUGS	ebi-a-GCST90001697	Osteonecrosis due to drugs	Weighted median	13	0.0588317	0.113794	1.0606	0.848569	1.3256	0.605154	Relative count	Treg	CD45RA- CD28- CD8br %T cell
ebi-a-GCST90001697	finngen_R9_OSTEON_DRUGS	ebi-a-GCST90001697	Osteonecrosis due to drugs	Simple mode	13	0.158964	0.174809	1.1723	0.832217	1.65134	0.381063	Relative count	Treg	CD45RA- CD28- CD8br %T cell
ebi-a-GCST90001697	finngen_R9_OSTEON_DRUGS	ebi-a-GCST90001697	Osteonecrosis due to drugs	Weighted mode	13	0.0796003	0.12042	1.08285	0.855198	1.37111	0.521087	Relative count	Treg	CD45RA- CD28- CD8br %T cell
ebi-a-GCST90001697	finngen_R9_OSTEON_DRUGS	ebi-a-GCST90001697	Osteonecrosis due to drugs	Inverse variance weighted	13	0.0550242	0.078832	1.05657	0.905302	1.2331	0.485182	Relative count	Treg	CD45RA- CD28- CD8br %T cell
ebi-a-GCST90001698	finngen_R9_OSTEON_DRUGS	ebi-a-GCST90001698	Osteonecrosis due to drugs	MR Egger	13	-5.18265	4.64625	0.00561309	6.22633e-07	50.6024	0.288434	Absolute count	Treg	CD45RA+ CD28- CD8br AC
ebi-a-GCST90001698	finngen_R9_OSTEON_DRUGS	ebi-a-GCST90001698	Osteonecrosis due to drugs	Weighted median	13	-1.74644	3.37591	0.174394	0.000233291	130.367	0.604931	Absolute count	Treg	CD45RA+ CD28- CD8br AC
ebi-a-GCST90001698	finngen_R9_OSTEON_DRUGS	ebi-a-GCST90001698	Osteonecrosis due to drugs	Simple mode	13	0.57373	5.13451	1.77488	7.56109e-05	41663.1	0.912877	Absolute count	Treg	CD45RA+ CD28- CD8br AC
ebi-a-GCST90001698	finngen_R9_OSTEON_DRUGS	ebi-a-GCST90001698	Osteonecrosis due to drugs	Weighted mode	13	-1.40711	3.61041	0.244849	0.000206852	289.826	0.703559	Absolute count	Treg	CD45RA+ CD28- CD8br AC
ebi-a-GCST90001698	finngen_R9_OSTEON_DRUGS	ebi-a-GCST90001698	Osteonecrosis due to drugs	Inverse variance weighted	13	-1.77915	2.28673	0.168782	0.00190905	14.9222	0.436551	Absolute count	Treg	CD45RA+ CD28- CD8br AC
ebi-a-GCST90001699	finngen_R9_OSTEON_DRUGS	ebi-a-GCST90001699	Osteonecrosis due to drugs	MR Egger	13	-0.736656	0.539479	0.478712	0.166288	1.37812	0.19937	Relative count	Treg	CD45RA+ CD28- CD8br %CD8br
ebi-a-GCST90001699	finngen_R9_OSTEON_DRUGS	ebi-a-GCST90001699	Osteonecrosis due to drugs	Weighted median	13	-0.574559	0.302268	0.562953	0.311298	1.01805	0.0573249	Relative count	Treg	CD45RA+ CD28- CD8br %CD8br
ebi-a-GCST90001699	finngen_R9_OSTEON_DRUGS	ebi-a-GCST90001699	Osteonecrosis due to drugs	Simple mode	13	-0.371898	0.482434	0.689425	0.267812	1.77477	0.45569	Relative count	Treg	CD45RA+ CD28- CD8br %CD8br
ebi-a-GCST90001699	finngen_R9_OSTEON_DRUGS	ebi-a-GCST90001699	Osteonecrosis due to drugs	Weighted mode	13	-0.490625	0.33145	0.612244	0.319734	1.17236	0.16458	Relative count	Treg	CD45RA+ CD28- CD8br %CD8br
ebi-a-GCST90001699	finngen_R9_OSTEON_DRUGS	ebi-a-GCST90001699	Osteonecrosis due to drugs	Inverse variance weighted	13	-0.00432648	0.280789	0.995683	0.57426	1.72637	0.987706	Relative count	Treg	CD45RA+ CD28- CD8br %CD8br
ebi-a-GCST90001700	finngen_R9_OSTEON_DRUGS	ebi-a-GCST90001700	Osteonecrosis due to drugs	MR Egger	13	-0.290907	0.194848	0.747585	0.510273	1.09526	0.163555	Relative count	Treg	CD45RA+ CD28- CD8br %T cell
ebi-a-GCST90001700	finngen_R9_OSTEON_DRUGS	ebi-a-GCST90001700	Osteonecrosis due to drugs	Weighted median	13	-0.125022	0.135106	0.882478	0.677173	1.15003	0.354778	Relative count	Treg	CD45RA+ CD28- CD8br %T cell
ebi-a-GCST90001700	finngen_R9_OSTEON_DRUGS	ebi-a-GCST90001700	Osteonecrosis due to drugs	Simple mode	13	-0.188695	0.20698	0.828039	0.551907	1.24233	0.379897	Relative count	Treg	CD45RA+ CD28- CD8br %T cell
ebi-a-GCST90001700	finngen_R9_OSTEON_DRUGS	ebi-a-GCST90001700	Osteonecrosis due to drugs	Weighted mode	13	-0.157457	0.130099	0.854314	0.662025	1.10245	0.249472	Relative count	Treg	CD45RA+ CD28- CD8br %T cell
ebi-a-GCST90001700	finngen_R9_OSTEON_DRUGS	ebi-a-GCST90001700	Osteonecrosis due to drugs	Inverse variance weighted	13	-0.0214598	0.0969146	0.978769	0.80944	1.18352	0.824758	Relative count	Treg	CD45RA+ CD28- CD8br %T cell
ebi-a-GCST90001701	finngen_R9_OSTEON_DRUGS	ebi-a-GCST90001701	Osteonecrosis due to drugs	MR Egger	13	0.0846067	0.0319231	1.08829	1.02228	1.15856	0.0225732	MFI	B cell	BAFF-R on CD20- CD38-
ebi-a-GCST90001701	finngen_R9_OSTEON_DRUGS	ebi-a-GCST90001701	Osteonecrosis due to drugs	Weighted median	13	0.00784319	0.0237907	1.00787	0.961956	1.05598	0.741646	MFI	B cell	BAFF-R on CD20- CD38-
ebi-a-GCST90001701	finngen_R9_OSTEON_DRUGS	ebi-a-GCST90001701	Osteonecrosis due to drugs	Simple mode	13	-0.00603359	0.038139	0.993985	0.922391	1.07114	0.87693	MFI	B cell	BAFF-R on CD20- CD38-
ebi-a-GCST90001701	finngen_R9_OSTEON_DRUGS	ebi-a-GCST90001701	Osteonecrosis due to drugs	Weighted mode	13	0.033453	0.0233248	1.03402	0.987811	1.08239	0.17705	MFI	B cell	BAFF-R on CD20- CD38-
ebi-a-GCST90001701	finngen_R9_OSTEON_DRUGS	ebi-a-GCST90001701	Osteonecrosis due to drugs	Inverse variance weighted	13	-0.00371475	0.0208578	0.996292	0.956384	1.03787	0.858645	MFI	B cell	BAFF-R on CD20- CD38-
ebi-a-GCST90001702	finngen_R9_OSTEON_DRUGS	ebi-a-GCST90001702	Osteonecrosis due to drugs	MR Egger	13	0.0336443	0.0326901	1.03422	0.97003	1.10265	0.325489	MFI	B cell	BAFF-R on CD24+ CD27+
ebi-a-GCST90001702	finngen_R9_OSTEON_DRUGS	ebi-a-GCST90001702	Osteonecrosis due to drugs	Weighted median	13	0.00488282	0.023904	1.00489	0.958899	1.0531	0.838144	MFI	B cell	BAFF-R on CD24+ CD27+
ebi-a-GCST90001702	finngen_R9_OSTEON_DRUGS	ebi-a-GCST90001702	Osteonecrosis due to drugs	Simple mode	13	-0.0218349	0.0396211	0.978402	0.905297	1.05741	0.591684	MFI	B cell	BAFF-R on CD24+ CD27+
ebi-a-GCST90001702	finngen_R9_OSTEON_DRUGS	ebi-a-GCST90001702	Osteonecrosis due to drugs	Weighted mode	13	0.00805816	0.0234048	1.00809	0.962891	1.05541	0.736583	MFI	B cell	BAFF-R on CD24+ CD27+
ebi-a-GCST90001702	finngen_R9_OSTEON_DRUGS	ebi-a-GCST90001702	Osteonecrosis due to drugs	Inverse variance weighted	13	-0.0106169	0.0162359	0.989439	0.958449	1.02143	0.513166	MFI	B cell	BAFF-R on CD24+ CD27+
ebi-a-GCST90001703	finngen_R9_OSTEON_DRUGS	ebi-a-GCST90001703	Osteonecrosis due to drugs	MR Egger	13	0.0375368	0.0339342	1.03825	0.971441	1.10965	0.292261	MFI	B cell	BAFF-R on IgD+ CD24+
ebi-a-GCST90001703	finngen_R9_OSTEON_DRUGS	ebi-a-GCST90001703	Osteonecrosis due to drugs	Weighted median	13	0.00764571	0.0227555	1.00768	0.963719	1.05364	0.736876	MFI	B cell	BAFF-R on IgD+ CD24+
ebi-a-GCST90001703	finngen_R9_OSTEON_DRUGS	ebi-a-GCST90001703	Osteonecrosis due to drugs	Simple mode	13	-0.0164658	0.040955	0.983669	0.907794	1.06589	0.69472	MFI	B cell	BAFF-R on IgD+ CD24+
ebi-a-GCST90001703	finngen_R9_OSTEON_DRUGS	ebi-a-GCST90001703	Osteonecrosis due to drugs	Weighted mode	13	0.00588683	0.0227848	1.0059	0.961971	1.05184	0.800502	MFI	B cell	BAFF-R on IgD+ CD24+
ebi-a-GCST90001703	finngen_R9_OSTEON_DRUGS	ebi-a-GCST90001703	Osteonecrosis due to drugs	Inverse variance weighted	13	-0.013488	0.0180388	0.986603	0.95233	1.02211	0.454628	MFI	B cell	BAFF-R on IgD+ CD24+
ebi-a-GCST90001704	finngen_R9_OSTEON_DRUGS	ebi-a-GCST90001704	Osteonecrosis due to drugs	MR Egger	13	0.0322449	0.03264	1.03277	0.968769	1.101	0.344436	MFI	B cell	BAFF-R on IgD+ CD24-
ebi-a-GCST90001704	finngen_R9_OSTEON_DRUGS	ebi-a-GCST90001704	Osteonecrosis due to drugs	Weighted median	13	0.00922179	0.0232968	1.00926	0.964216	1.05642	0.692223	MFI	B cell	BAFF-R on IgD+ CD24-
ebi-a-GCST90001704	finngen_R9_OSTEON_DRUGS	ebi-a-GCST90001704	Osteonecrosis due to drugs	Simple mode	13	-0.0189145	0.0399885	0.981263	0.907291	1.06127	0.644701	MFI	B cell	BAFF-R on IgD+ CD24-
ebi-a-GCST90001704	finngen_R9_OSTEON_DRUGS	ebi-a-GCST90001704	Osteonecrosis due to drugs	Weighted mode	13	0.00599734	0.0261601	1.00602	0.955733	1.05894	0.822531	MFI	B cell	BAFF-R on IgD+ CD24-
ebi-a-GCST90001704	finngen_R9_OSTEON_DRUGS	ebi-a-GCST90001704	Osteonecrosis due to drugs	Inverse variance weighted	13	-0.00915095	0.0160726	0.990891	0.960162	1.0226	0.569118	MFI	B cell	BAFF-R on IgD+ CD24-
ebi-a-GCST90001705	finngen_R9_OSTEON_DRUGS	ebi-a-GCST90001705	Osteonecrosis due to drugs	MR Egger	13	0.0390876	0.0326236	1.03986	0.975452	1.10852	0.25604	MFI	B cell	BAFF-R on IgD+ CD38-
ebi-a-GCST90001705	finngen_R9_OSTEON_DRUGS	ebi-a-GCST90001705	Osteonecrosis due to drugs	Weighted median	13	0.0109859	0.0226527	1.01105	0.967139	1.05695	0.627697	MFI	B cell	BAFF-R on IgD+ CD38-
ebi-a-GCST90001705	finngen_R9_OSTEON_DRUGS	ebi-a-GCST90001705	Osteonecrosis due to drugs	Simple mode	13	-0.0152669	0.0406361	0.984849	0.909452	1.0665	0.713699	MFI	B cell	BAFF-R on IgD+ CD38-
ebi-a-GCST90001705	finngen_R9_OSTEON_DRUGS	ebi-a-GCST90001705	Osteonecrosis due to drugs	Weighted mode	13	0.0138413	0.0225381	1.01394	0.970122	1.05973	0.550597	MFI	B cell	BAFF-R on IgD+ CD38-
ebi-a-GCST90001705	finngen_R9_OSTEON_DRUGS	ebi-a-GCST90001705	Osteonecrosis due to drugs	Inverse variance weighted	13	-0.00734052	0.0165088	0.992686	0.96108	1.02533	0.656579	MFI	B cell	BAFF-R on IgD+ CD38-
ebi-a-GCST90001706	finngen_R9_OSTEON_DRUGS	ebi-a-GCST90001706	Osteonecrosis due to drugs	MR Egger	13	0.0581829	0.0443663	1.05991	0.971635	1.1562	0.216429	MFI	B cell	BAFF-R on IgD+ CD38- naive
ebi-a-GCST90001706	finngen_R9_OSTEON_DRUGS	ebi-a-GCST90001706	Osteonecrosis due to drugs	Weighted median	13	0.0199229	0.0310492	1.02012	0.959893	1.08413	0.521098	MFI	B cell	BAFF-R on IgD+ CD38- naive
ebi-a-GCST90001706	finngen_R9_OSTEON_DRUGS	ebi-a-GCST90001706	Osteonecrosis due to drugs	Simple mode	13	0.0197992	0.0461127	1.02	0.931852	1.11648	0.675265	MFI	B cell	BAFF-R on IgD+ CD38- naive
ebi-a-GCST90001706	finngen_R9_OSTEON_DRUGS	ebi-a-GCST90001706	Osteonecrosis due to drugs	Weighted mode	13	0.0313601	0.0284651	1.03186	0.975865	1.09106	0.292197	MFI	B cell	BAFF-R on IgD+ CD38- naive
ebi-a-GCST90001706	finngen_R9_OSTEON_DRUGS	ebi-a-GCST90001706	Osteonecrosis due to drugs	Inverse variance weighted	13	-0.00159676	0.0229886	0.998405	0.954417	1.04442	0.944624	MFI	B cell	BAFF-R on IgD+ CD38- naive
ebi-a-GCST90001707	finngen_R9_OSTEON_DRUGS	ebi-a-GCST90001707	Osteonecrosis due to drugs	MR Egger	13	0.0441863	0.0459717	1.04518	0.95512	1.14373	0.357122	MFI	B cell	BAFF-R on IgD+ CD38- unsw mem
ebi-a-GCST90001707	finngen_R9_OSTEON_DRUGS	ebi-a-GCST90001707	Osteonecrosis due to drugs	Weighted median	13	0.0188107	0.0312747	1.01899	0.958402	1.08341	0.547529	MFI	B cell	BAFF-R on IgD+ CD38- unsw mem
ebi-a-GCST90001707	finngen_R9_OSTEON_DRUGS	ebi-a-GCST90001707	Osteonecrosis due to drugs	Simple mode	13	-0.00682559	0.0494008	0.993198	0.90154	1.09417	0.892399	MFI	B cell	BAFF-R on IgD+ CD38- unsw mem
ebi-a-GCST90001707	finngen_R9_OSTEON_DRUGS	ebi-a-GCST90001707	Osteonecrosis due to drugs	Weighted mode	13	0.0131892	0.0299395	1.01328	0.955527	1.07452	0.667385	MFI	B cell	BAFF-R on IgD+ CD38- unsw mem
ebi-a-GCST90001707	finngen_R9_OSTEON_DRUGS	ebi-a-GCST90001707	Osteonecrosis due to drugs	Inverse variance weighted	13	-0.0163945	0.0239056	0.983739	0.938709	1.03093	0.492839	MFI	B cell	BAFF-R on IgD+ CD38- unsw mem
ebi-a-GCST90001708	finngen_R9_OSTEON_DRUGS	ebi-a-GCST90001708	Osteonecrosis due to drugs	Inverse variance weighted	13	-0.017821	0.0164999	0.982337	0.951076	1.01462	0.280112	MFI	B cell	BAFF-R on IgD+ CD38br
ebi-a-GCST90001708	finngen_R9_OSTEON_DRUGS	ebi-a-GCST90001708	Osteonecrosis due to drugs	MR Egger	13	0.030963	0.0327148	1.03145	0.967386	1.09975	0.364244	MFI	B cell	BAFF-R on IgD+ CD38br
ebi-a-GCST90001708	finngen_R9_OSTEON_DRUGS	ebi-a-GCST90001708	Osteonecrosis due to drugs	Weighted median	13	0.00429817	0.0235405	1.00431	0.959022	1.05173	0.855123	MFI	B cell	BAFF-R on IgD+ CD38br
ebi-a-GCST90001708	finngen_R9_OSTEON_DRUGS	ebi-a-GCST90001708	Osteonecrosis due to drugs	Simple mode	13	0.0121876	0.0413069	1.01226	0.933538	1.09763	0.772998	MFI	B cell	BAFF-R on IgD+ CD38br
ebi-a-GCST90001708	finngen_R9_OSTEON_DRUGS	ebi-a-GCST90001708	Osteonecrosis due to drugs	Weighted mode	13	0.0121876	0.0245436	1.01226	0.96472	1.06215	0.628464	MFI	B cell	BAFF-R on IgD+ CD38br
ebi-a-GCST90001709	finngen_R9_OSTEON_DRUGS	ebi-a-GCST90001709	Osteonecrosis due to drugs	MR Egger	13	0.0422278	0.0326596	1.04313	0.978451	1.11209	0.222519	MFI	B cell	BAFF-R on IgD+ CD38dim
ebi-a-GCST90001709	finngen_R9_OSTEON_DRUGS	ebi-a-GCST90001709	Osteonecrosis due to drugs	Weighted median	13	0.0133078	0.0231945	1.0134	0.968358	1.06053	0.566139	MFI	B cell	BAFF-R on IgD+ CD38dim
ebi-a-GCST90001709	finngen_R9_OSTEON_DRUGS	ebi-a-GCST90001709	Osteonecrosis due to drugs	Simple mode	13	-0.00980005	0.0397654	0.990248	0.915999	1.07052	0.809502	MFI	B cell	BAFF-R on IgD+ CD38dim
ebi-a-GCST90001709	finngen_R9_OSTEON_DRUGS	ebi-a-GCST90001709	Osteonecrosis due to drugs	Weighted mode	13	0.0166725	0.0242359	1.01681	0.96964	1.06628	0.504581	MFI	B cell	BAFF-R on IgD+ CD38dim
ebi-a-GCST90001709	finngen_R9_OSTEON_DRUGS	ebi-a-GCST90001709	Osteonecrosis due to drugs	Inverse variance weighted	13	-0.00939027	0.0170574	0.990654	0.958081	1.02433	0.58197	MFI	B cell	BAFF-R on IgD+ CD38dim
ebi-a-GCST90001710	finngen_R9_OSTEON_DRUGS	ebi-a-GCST90001710	Osteonecrosis due to drugs	MR Egger	13	0.0663336	0.03506	1.06858	0.997619	1.1446	0.0850936	MFI	B cell	BAFF-R on IgD- CD24-
ebi-a-GCST90001710	finngen_R9_OSTEON_DRUGS	ebi-a-GCST90001710	Osteonecrosis due to drugs	Weighted median	13	0.0238476	0.0235888	1.02413	0.977862	1.0726	0.31203	MFI	B cell	BAFF-R on IgD- CD24-
ebi-a-GCST90001710	finngen_R9_OSTEON_DRUGS	ebi-a-GCST90001710	Osteonecrosis due to drugs	Simple mode	13	0.0111904	0.0359839	1.01125	0.942388	1.08515	0.761148	MFI	B cell	BAFF-R on IgD- CD24-
ebi-a-GCST90001710	finngen_R9_OSTEON_DRUGS	ebi-a-GCST90001710	Osteonecrosis due to drugs	Weighted mode	13	0.0307901	0.022291	1.03127	0.987183	1.07732	0.192371	MFI	B cell	BAFF-R on IgD- CD24-
ebi-a-GCST90001710	finngen_R9_OSTEON_DRUGS	ebi-a-GCST90001710	Osteonecrosis due to drugs	Inverse variance weighted	13	-0.000534096	0.0198129	0.999466	0.961397	1.03904	0.978494	MFI	B cell	BAFF-R on IgD- CD24-
ebi-a-GCST90001711	finngen_R9_OSTEON_DRUGS	ebi-a-GCST90001711	Osteonecrosis due to drugs	MR Egger	13	0.0427298	0.0357666	1.04366	0.972999	1.11944	0.257334	MFI	B cell	BAFF-R on IgD- CD27-
ebi-a-GCST90001711	finngen_R9_OSTEON_DRUGS	ebi-a-GCST90001711	Osteonecrosis due to drugs	Weighted median	13	0.006089	0.0231575	1.00611	0.961463	1.05283	0.792598	MFI	B cell	BAFF-R on IgD- CD27-
ebi-a-GCST90001711	finngen_R9_OSTEON_DRUGS	ebi-a-GCST90001711	Osteonecrosis due to drugs	Simple mode	13	-0.0241209	0.0371047	0.976168	0.907696	1.0498	0.527892	MFI	B cell	BAFF-R on IgD- CD27-
ebi-a-GCST90001711	finngen_R9_OSTEON_DRUGS	ebi-a-GCST90001711	Osteonecrosis due to drugs	Weighted mode	13	0.0125827	0.0232212	1.01266	0.967605	1.05982	0.597832	MFI	B cell	BAFF-R on IgD- CD27-
ebi-a-GCST90001711	finngen_R9_OSTEON_DRUGS	ebi-a-GCST90001711	Osteonecrosis due to drugs	Inverse variance weighted	13	0.000907055	0.0181946	1.00091	0.965843	1.03725	0.96024	MFI	B cell	BAFF-R on IgD- CD27-
ebi-a-GCST90001712	finngen_R9_OSTEON_DRUGS	ebi-a-GCST90001712	Osteonecrosis due to drugs	MR Egger	13	0.0493885	0.0326226	1.05063	0.985554	1.12	0.158233	MFI	B cell	BAFF-R on IgD- CD38-
ebi-a-GCST90001712	finngen_R9_OSTEON_DRUGS	ebi-a-GCST90001712	Osteonecrosis due to drugs	Weighted median	13	0.0183462	0.0233353	1.01852	0.972981	1.06618	0.431751	MFI	B cell	BAFF-R on IgD- CD38-
ebi-a-GCST90001712	finngen_R9_OSTEON_DRUGS	ebi-a-GCST90001712	Osteonecrosis due to drugs	Simple mode	13	-0.0166364	0.0406747	0.983501	0.908138	1.06512	0.689738	MFI	B cell	BAFF-R on IgD- CD38-
ebi-a-GCST90001712	finngen_R9_OSTEON_DRUGS	ebi-a-GCST90001712	Osteonecrosis due to drugs	Weighted mode	13	0.0240515	0.0231307	1.02434	0.97894	1.07185	0.318925	MFI	B cell	BAFF-R on IgD- CD38-
ebi-a-GCST90001712	finngen_R9_OSTEON_DRUGS	ebi-a-GCST90001712	Osteonecrosis due to drugs	Inverse variance weighted	13	-0.00357933	0.0173393	0.996427	0.963132	1.03087	0.836456	MFI	B cell	BAFF-R on IgD- CD38-
ebi-a-GCST90001713	finngen_R9_OSTEON_DRUGS	ebi-a-GCST90001713	Osteonecrosis due to drugs	MR Egger	13	-0.00818774	0.0376771	0.991846	0.92124	1.06786	0.831942	MFI	B cell	BAFF-R on IgD- CD38br
ebi-a-GCST90001713	finngen_R9_OSTEON_DRUGS	ebi-a-GCST90001713	Osteonecrosis due to drugs	Weighted median	13	-0.00294123	0.0222377	0.997063	0.954539	1.04148	0.894776	MFI	B cell	BAFF-R on IgD- CD38br
ebi-a-GCST90001713	finngen_R9_OSTEON_DRUGS	ebi-a-GCST90001713	Osteonecrosis due to drugs	Simple mode	13	-0.0208659	0.0326836	0.97935	0.91858	1.04414	0.535195	MFI	B cell	BAFF-R on IgD- CD38br
ebi-a-GCST90001713	finngen_R9_OSTEON_DRUGS	ebi-a-GCST90001713	Osteonecrosis due to drugs	Weighted mode	13	-0.00651761	0.0235808	0.993504	0.94863	1.0405	0.786948	MFI	B cell	BAFF-R on IgD- CD38br
ebi-a-GCST90001713	finngen_R9_OSTEON_DRUGS	ebi-a-GCST90001713	Osteonecrosis due to drugs	Inverse variance weighted	13	-0.0025433	0.0177936	0.99746	0.963273	1.03286	0.886343	MFI	B cell	BAFF-R on IgD- CD38br
ebi-a-GCST90001714	finngen_R9_OSTEON_DRUGS	ebi-a-GCST90001714	Osteonecrosis due to drugs	MR Egger	13	0.0444328	0.0347988	1.04543	0.976508	1.11923	0.227951	MFI	B cell	BAFF-R on IgD- CD38dim
ebi-a-GCST90001714	finngen_R9_OSTEON_DRUGS	ebi-a-GCST90001714	Osteonecrosis due to drugs	Weighted median	13	0.0281568	0.0231409	1.02856	0.982948	1.07628	0.223697	MFI	B cell	BAFF-R on IgD- CD38dim
ebi-a-GCST90001714	finngen_R9_OSTEON_DRUGS	ebi-a-GCST90001714	Osteonecrosis due to drugs	Simple mode	13	0.000763258	0.0372763	1.00076	0.930253	1.07662	0.984	MFI	B cell	BAFF-R on IgD- CD38dim
ebi-a-GCST90001714	finngen_R9_OSTEON_DRUGS	ebi-a-GCST90001714	Osteonecrosis due to drugs	Weighted mode	13	0.0197544	0.0234475	1.01995	0.974138	1.06792	0.415986	MFI	B cell	BAFF-R on IgD- CD38dim
ebi-a-GCST90001714	finngen_R9_OSTEON_DRUGS	ebi-a-GCST90001714	Osteonecrosis due to drugs	Inverse variance weighted	13	-0.00906387	0.0185882	0.990977	0.955523	1.02775	0.625823	MFI	B cell	BAFF-R on IgD- CD38dim
ebi-a-GCST90001715	finngen_R9_OSTEON_DRUGS	ebi-a-GCST90001715	Osteonecrosis due to drugs	MR Egger	13	0.0394501	0.0326494	1.04024	0.975756	1.10898	0.252269	MFI	B cell	BAFF-R on memory B cell
ebi-a-GCST90001715	finngen_R9_OSTEON_DRUGS	ebi-a-GCST90001715	Osteonecrosis due to drugs	Weighted median	13	0.000300171	0.0225123	1.0003	0.957122	1.04543	0.989362	MFI	B cell	BAFF-R on memory B cell
ebi-a-GCST90001715	finngen_R9_OSTEON_DRUGS	ebi-a-GCST90001715	Osteonecrosis due to drugs	Simple mode	13	-0.0135578	0.0406027	0.986534	0.911067	1.06825	0.744207	MFI	B cell	BAFF-R on memory B cell
ebi-a-GCST90001715	finngen_R9_OSTEON_DRUGS	ebi-a-GCST90001715	Osteonecrosis due to drugs	Weighted mode	13	0.0123735	0.0241147	1.01245	0.96571	1.06145	0.61719	MFI	B cell	BAFF-R on memory B cell
ebi-a-GCST90001715	finngen_R9_OSTEON_DRUGS	ebi-a-GCST90001715	Osteonecrosis due to drugs	Inverse variance weighted	13	-0.009736	0.0166856	0.990311	0.958448	1.02323	0.559558	MFI	B cell	BAFF-R on memory B cell
ebi-a-GCST90001716	finngen_R9_OSTEON_DRUGS	ebi-a-GCST90001716	Osteonecrosis due to drugs	MR Egger	13	0.041953	0.0327093	1.04285	0.978086	1.11189	0.226	MFI	B cell	BAFF-R on naive-mature B cell
ebi-a-GCST90001716	finngen_R9_OSTEON_DRUGS	ebi-a-GCST90001716	Osteonecrosis due to drugs	Weighted median	13	0.0186223	0.0228999	1.0188	0.97408	1.06557	0.416101	MFI	B cell	BAFF-R on naive-mature B cell
ebi-a-GCST90001716	finngen_R9_OSTEON_DRUGS	ebi-a-GCST90001716	Osteonecrosis due to drugs	Simple mode	13	-0.00784511	0.0439869	0.992186	0.910229	1.08152	0.861423	MFI	B cell	BAFF-R on naive-mature B cell
ebi-a-GCST90001716	finngen_R9_OSTEON_DRUGS	ebi-a-GCST90001716	Osteonecrosis due to drugs	Weighted mode	13	0.0165354	0.0254604	1.01667	0.967183	1.06869	0.528281	MFI	B cell	BAFF-R on naive-mature B cell
ebi-a-GCST90001716	finngen_R9_OSTEON_DRUGS	ebi-a-GCST90001716	Osteonecrosis due to drugs	Inverse variance weighted	13	-0.0063473	0.0170256	0.993673	0.961061	1.02739	0.70929	MFI	B cell	BAFF-R on naive-mature B cell
ebi-a-GCST90001717	finngen_R9_OSTEON_DRUGS	ebi-a-GCST90001717	Osteonecrosis due to drugs	MR Egger	13	0.0312683	0.0326563	1.03176	0.967792	1.09996	0.358888	MFI	B cell	BAFF-R on unsw mem
ebi-a-GCST90001717	finngen_R9_OSTEON_DRUGS	ebi-a-GCST90001717	Osteonecrosis due to drugs	Weighted median	13	0.00621361	0.0242352	1.00623	0.959553	1.05518	0.797652	MFI	B cell	BAFF-R on unsw mem
ebi-a-GCST90001717	finngen_R9_OSTEON_DRUGS	ebi-a-GCST90001717	Osteonecrosis due to drugs	Simple mode	13	-0.0171841	0.035546	0.982963	0.916811	1.05389	0.637489	MFI	B cell	BAFF-R on unsw mem
ebi-a-GCST90001717	finngen_R9_OSTEON_DRUGS	ebi-a-GCST90001717	Osteonecrosis due to drugs	Weighted mode	13	0.00258175	0.0236781	1.00259	0.957119	1.05021	0.914976	MFI	B cell	BAFF-R on unsw mem
ebi-a-GCST90001717	finngen_R9_OSTEON_DRUGS	ebi-a-GCST90001717	Osteonecrosis due to drugs	Inverse variance weighted	13	-0.0122055	0.0164402	0.987869	0.956544	1.02022	0.457833	MFI	B cell	BAFF-R on unsw mem
ebi-a-GCST90001718	finngen_R9_OSTEON_DRUGS	ebi-a-GCST90001718	Osteonecrosis due to drugs	MR Egger	13	0.0446021	0.0327249	1.04561	0.980651	1.11488	0.200149	MFI	B cell	BAFF-R on sw mem
ebi-a-GCST90001718	finngen_R9_OSTEON_DRUGS	ebi-a-GCST90001718	Osteonecrosis due to drugs	Weighted median	13	0.0252019	0.023223	1.02552	0.97989	1.07328	0.277828	MFI	B cell	BAFF-R on sw mem
ebi-a-GCST90001718	finngen_R9_OSTEON_DRUGS	ebi-a-GCST90001718	Osteonecrosis due to drugs	Simple mode	13	-0.00620646	0.0393584	0.993813	0.92003	1.07351	0.877323	MFI	B cell	BAFF-R on sw mem
ebi-a-GCST90001718	finngen_R9_OSTEON_DRUGS	ebi-a-GCST90001718	Osteonecrosis due to drugs	Weighted mode	13	0.0199815	0.0230417	1.02018	0.975134	1.06731	0.402846	MFI	B cell	BAFF-R on sw mem
ebi-a-GCST90001718	finngen_R9_OSTEON_DRUGS	ebi-a-GCST90001718	Osteonecrosis due to drugs	Inverse variance weighted	13	-0.00727447	0.017423	0.992752	0.959423	1.02724	0.676298	MFI	B cell	BAFF-R on sw mem
ebi-a-GCST90001719	finngen_R9_OSTEON_DRUGS	ebi-a-GCST90001719	Osteonecrosis due to drugs	MR Egger	13	0.0375237	0.0326558	1.03824	0.973866	1.10686	0.2749	MFI	B cell	BAFF-R on IgD+
ebi-a-GCST90001719	finngen_R9_OSTEON_DRUGS	ebi-a-GCST90001719	Osteonecrosis due to drugs	Weighted median	13	0.0152201	0.0225268	1.01534	0.971482	1.06117	0.499266	MFI	B cell	BAFF-R on IgD+
ebi-a-GCST90001719	finngen_R9_OSTEON_DRUGS	ebi-a-GCST90001719	Osteonecrosis due to drugs	Simple mode	13	-0.0165206	0.0381609	0.983615	0.912729	1.06001	0.672753	MFI	B cell	BAFF-R on IgD+
ebi-a-GCST90001719	finngen_R9_OSTEON_DRUGS	ebi-a-GCST90001719	Osteonecrosis due to drugs	Weighted mode	13	0.0102869	0.0240227	1.01034	0.963871	1.05905	0.676079	MFI	B cell	BAFF-R on IgD+
ebi-a-GCST90001719	finngen_R9_OSTEON_DRUGS	ebi-a-GCST90001719	Osteonecrosis due to drugs	Inverse variance weighted	13	-0.0103585	0.0172215	0.989695	0.956846	1.02367	0.547516	MFI	B cell	BAFF-R on IgD+
ebi-a-GCST90001720	finngen_R9_OSTEON_DRUGS	ebi-a-GCST90001720	Osteonecrosis due to drugs	Inverse variance weighted	13	-0.0164774	0.0204163	0.983658	0.945073	1.02382	0.419626	MFI	B cell	BAFF-R on transitional
ebi-a-GCST90001720	finngen_R9_OSTEON_DRUGS	ebi-a-GCST90001720	Osteonecrosis due to drugs	MR Egger	13	0.0454331	0.0376262	1.04648	0.972083	1.12657	0.252568	MFI	B cell	BAFF-R on transitional
ebi-a-GCST90001720	finngen_R9_OSTEON_DRUGS	ebi-a-GCST90001720	Osteonecrosis due to drugs	Weighted median	13	0.0148546	0.0250725	1.01497	0.966294	1.06609	0.553539	MFI	B cell	BAFF-R on transitional
ebi-a-GCST90001720	finngen_R9_OSTEON_DRUGS	ebi-a-GCST90001720	Osteonecrosis due to drugs	Simple mode	13	0.00604574	0.0473899	1.00606	0.916825	1.10399	0.900599	MFI	B cell	BAFF-R on transitional
ebi-a-GCST90001720	finngen_R9_OSTEON_DRUGS	ebi-a-GCST90001720	Osteonecrosis due to drugs	Weighted mode	13	0.0214088	0.0257418	1.02164	0.971373	1.07451	0.421834	MFI	B cell	BAFF-R on transitional
ebi-a-GCST90001721	finngen_R9_OSTEON_DRUGS	ebi-a-GCST90001721	Osteonecrosis due to drugs	MR Egger	13	0.0318492	0.0315456	1.03236	0.970465	1.09821	0.334367	MFI	B cell	CD19 on CD20-
ebi-a-GCST90001721	finngen_R9_OSTEON_DRUGS	ebi-a-GCST90001721	Osteonecrosis due to drugs	Weighted median	13	0.0248524	0.020881	1.02516	0.984054	1.06799	0.233972	MFI	B cell	CD19 on CD20-
ebi-a-GCST90001721	finngen_R9_OSTEON_DRUGS	ebi-a-GCST90001721	Osteonecrosis due to drugs	Simple mode	13	-0.00173642	0.0332837	0.998265	0.935221	1.06556	0.959252	MFI	B cell	CD19 on CD20-
ebi-a-GCST90001721	finngen_R9_OSTEON_DRUGS	ebi-a-GCST90001721	Osteonecrosis due to drugs	Weighted mode	13	0.0187353	0.0239271	1.01891	0.972231	1.06783	0.448796	MFI	B cell	CD19 on CD20-
ebi-a-GCST90001721	finngen_R9_OSTEON_DRUGS	ebi-a-GCST90001721	Osteonecrosis due to drugs	Inverse variance weighted	13	0.00394798	0.0155401	1.00396	0.973838	1.03501	0.799456	MFI	B cell	CD19 on CD20-
ebi-a-GCST90001722	finngen_R9_OSTEON_DRUGS	ebi-a-GCST90001722	Osteonecrosis due to drugs	Inverse variance weighted	13	-0.0171906	0.0155276	0.982956	0.953492	1.01333	0.26825	MFI	B cell	CD19 on CD20- CD38-
ebi-a-GCST90001722	finngen_R9_OSTEON_DRUGS	ebi-a-GCST90001722	Osteonecrosis due to drugs	MR Egger	13	0.0373466	0.0315273	1.03805	0.975849	1.10422	0.261148	MFI	B cell	CD19 on CD20- CD38-
ebi-a-GCST90001722	finngen_R9_OSTEON_DRUGS	ebi-a-GCST90001722	Osteonecrosis due to drugs	Weighted median	13	-0.0116922	0.022749	0.988376	0.945274	1.03344	0.607277	MFI	B cell	CD19 on CD20- CD38-
ebi-a-GCST90001722	finngen_R9_OSTEON_DRUGS	ebi-a-GCST90001722	Osteonecrosis due to drugs	Simple mode	13	-0.0337899	0.0340361	0.966775	0.904385	1.03347	0.340422	MFI	B cell	CD19 on CD20- CD38-
ebi-a-GCST90001722	finngen_R9_OSTEON_DRUGS	ebi-a-GCST90001722	Osteonecrosis due to drugs	Weighted mode	13	-0.0068127	0.0224349	0.99321	0.950483	1.03786	0.766584	MFI	B cell	CD19 on CD20- CD38-
ebi-a-GCST90001723	finngen_R9_OSTEON_DRUGS	ebi-a-GCST90001723	Osteonecrosis due to drugs	MR Egger	13	0.0198445	0.0319845	1.02004	0.95806	1.08604	0.547607	MFI	B cell	CD19 on CD24+ CD27+
ebi-a-GCST90001723	finngen_R9_OSTEON_DRUGS	ebi-a-GCST90001723	Osteonecrosis due to drugs	Weighted median	13	-0.00391406	0.0228433	0.996094	0.952479	1.04171	0.863954	MFI	B cell	CD19 on CD24+ CD27+
ebi-a-GCST90001723	finngen_R9_OSTEON_DRUGS	ebi-a-GCST90001723	Osteonecrosis due to drugs	Simple mode	13	0.0244219	0.0340871	1.02472	0.958497	1.09552	0.487419	MFI	B cell	CD19 on CD24+ CD27+
ebi-a-GCST90001723	finngen_R9_OSTEON_DRUGS	ebi-a-GCST90001723	Osteonecrosis due to drugs	Weighted mode	13	-7.35889e-05	0.0239649	0.999926	0.954045	1.04801	0.9976	MFI	B cell	CD19 on CD24+ CD27+
ebi-a-GCST90001723	finngen_R9_OSTEON_DRUGS	ebi-a-GCST90001723	Osteonecrosis due to drugs	Inverse variance weighted	13	-0.00760295	0.0157508	0.992426	0.962256	1.02354	0.629308	MFI	B cell	CD19 on CD24+ CD27+
ebi-a-GCST90001724	finngen_R9_OSTEON_DRUGS	ebi-a-GCST90001724	Osteonecrosis due to drugs	Inverse variance weighted	13	-0.0135623	0.0158074	0.986529	0.956433	1.01757	0.390906	MFI	B cell	CD19 on IgD+ CD24+
ebi-a-GCST90001724	finngen_R9_OSTEON_DRUGS	ebi-a-GCST90001724	Osteonecrosis due to drugs	MR Egger	13	0.0250757	0.0320989	1.02539	0.962869	1.09198	0.451171	MFI	B cell	CD19 on IgD+ CD24+
ebi-a-GCST90001724	finngen_R9_OSTEON_DRUGS	ebi-a-GCST90001724	Osteonecrosis due to drugs	Weighted median	13	-0.00585418	0.0225991	0.994163	0.951088	1.03919	0.795601	MFI	B cell	CD19 on IgD+ CD24+
ebi-a-GCST90001724	finngen_R9_OSTEON_DRUGS	ebi-a-GCST90001724	Osteonecrosis due to drugs	Simple mode	13	0.0161833	0.0301582	1.01631	0.957982	1.0782	0.601342	MFI	B cell	CD19 on IgD+ CD24+
ebi-a-GCST90001724	finngen_R9_OSTEON_DRUGS	ebi-a-GCST90001724	Osteonecrosis due to drugs	Weighted mode	13	-0.00200217	0.0227567	0.998	0.954464	1.04352	0.931343	MFI	B cell	CD19 on IgD+ CD24+
ebi-a-GCST90001725	finngen_R9_OSTEON_DRUGS	ebi-a-GCST90001725	Osteonecrosis due to drugs	MR Egger	13	0.0552419	0.0317961	1.0568	0.992947	1.12475	0.110199	MFI	B cell	CD19 on IgD+ CD24-
ebi-a-GCST90001725	finngen_R9_OSTEON_DRUGS	ebi-a-GCST90001725	Osteonecrosis due to drugs	Weighted median	13	0.0163494	0.0213043	1.01648	0.974913	1.05983	0.442831	MFI	B cell	CD19 on IgD+ CD24-
ebi-a-GCST90001725	finngen_R9_OSTEON_DRUGS	ebi-a-GCST90001725	Osteonecrosis due to drugs	Simple mode	13	-0.00368018	0.0330407	0.996327	0.933849	1.06298	0.913154	MFI	B cell	CD19 on IgD+ CD24-
ebi-a-GCST90001725	finngen_R9_OSTEON_DRUGS	ebi-a-GCST90001725	Osteonecrosis due to drugs	Weighted mode	13	0.0163361	0.0215582	1.01647	0.974415	1.06034	0.463212	MFI	B cell	CD19 on IgD+ CD24-
ebi-a-GCST90001725	finngen_R9_OSTEON_DRUGS	ebi-a-GCST90001725	Osteonecrosis due to drugs	Inverse variance weighted	13	0.00023924	0.0167961	1.00024	0.967847	1.03372	0.988636	MFI	B cell	CD19 on IgD+ CD24-
ebi-a-GCST90001726	finngen_R9_OSTEON_DRUGS	ebi-a-GCST90001726	Osteonecrosis due to drugs	Inverse variance weighted	13	-0.0165087	0.0188016	0.983627	0.948039	1.02055	0.379919	MFI	B cell	CD19 on IgD+ CD38-
ebi-a-GCST90001726	finngen_R9_OSTEON_DRUGS	ebi-a-GCST90001726	Osteonecrosis due to drugs	MR Egger	13	0.0459959	0.0334876	1.04707	0.980552	1.1181	0.196935	MFI	B cell	CD19 on IgD+ CD38-
ebi-a-GCST90001726	finngen_R9_OSTEON_DRUGS	ebi-a-GCST90001726	Osteonecrosis due to drugs	Weighted median	13	-0.00286539	0.0220483	0.997139	0.954966	1.04117	0.896598	MFI	B cell	CD19 on IgD+ CD38-
ebi-a-GCST90001726	finngen_R9_OSTEON_DRUGS	ebi-a-GCST90001726	Osteonecrosis due to drugs	Simple mode	13	-0.0318891	0.0334779	0.968614	0.907097	1.0343	0.359616	MFI	B cell	CD19 on IgD+ CD38-
ebi-a-GCST90001726	finngen_R9_OSTEON_DRUGS	ebi-a-GCST90001726	Osteonecrosis due to drugs	Weighted mode	13	-0.00530258	0.0230212	0.994711	0.950826	1.04062	0.821711	MFI	B cell	CD19 on IgD+ CD38-
ebi-a-GCST90001727	finngen_R9_OSTEON_DRUGS	ebi-a-GCST90001727	Osteonecrosis due to drugs	MR Egger	13	0.0817343	0.0432591	1.08517	0.996951	1.18119	0.0854669	MFI	B cell	CD19 on IgD+ CD38- naive
ebi-a-GCST90001727	finngen_R9_OSTEON_DRUGS	ebi-a-GCST90001727	Osteonecrosis due to drugs	Weighted median	13	0.0251709	0.0307876	1.02549	0.965439	1.08928	0.413605	MFI	B cell	CD19 on IgD+ CD38- naive
ebi-a-GCST90001727	finngen_R9_OSTEON_DRUGS	ebi-a-GCST90001727	Osteonecrosis due to drugs	Simple mode	13	0.0178683	0.0595413	1.01803	0.905894	1.14404	0.769237	MFI	B cell	CD19 on IgD+ CD38- naive
ebi-a-GCST90001727	finngen_R9_OSTEON_DRUGS	ebi-a-GCST90001727	Osteonecrosis due to drugs	Weighted mode	13	0.0198077	0.0334291	1.02001	0.955316	1.08908	0.564494	MFI	B cell	CD19 on IgD+ CD38- naive
ebi-a-GCST90001727	finngen_R9_OSTEON_DRUGS	ebi-a-GCST90001727	Osteonecrosis due to drugs	Inverse variance weighted	13	0.00269807	0.023543	1.0027	0.957484	1.05005	0.908761	MFI	B cell	CD19 on IgD+ CD38- naive
ebi-a-GCST90001728	finngen_R9_OSTEON_DRUGS	ebi-a-GCST90001728	Osteonecrosis due to drugs	MR Egger	13	0.0150172	0.0435151	1.01513	0.93214	1.10551	0.736525	MFI	B cell	CD19 on IgD+ CD38- unsw mem
ebi-a-GCST90001728	finngen_R9_OSTEON_DRUGS	ebi-a-GCST90001728	Osteonecrosis due to drugs	Weighted median	13	-0.0146091	0.030326	0.985497	0.928627	1.04585	0.629993	MFI	B cell	CD19 on IgD+ CD38- unsw mem
ebi-a-GCST90001728	finngen_R9_OSTEON_DRUGS	ebi-a-GCST90001728	Osteonecrosis due to drugs	Simple mode	13	0.0111494	0.0497483	1.01121	0.917266	1.11478	0.826437	MFI	B cell	CD19 on IgD+ CD38- unsw mem
ebi-a-GCST90001728	finngen_R9_OSTEON_DRUGS	ebi-a-GCST90001728	Osteonecrosis due to drugs	Weighted mode	13	-0.015456	0.0326212	0.984663	0.923676	1.04968	0.644144	MFI	B cell	CD19 on IgD+ CD38- unsw mem
ebi-a-GCST90001728	finngen_R9_OSTEON_DRUGS	ebi-a-GCST90001728	Osteonecrosis due to drugs	Inverse variance weighted	13	-0.00118923	0.0215044	0.998811	0.957588	1.04181	0.955898	MFI	B cell	CD19 on IgD+ CD38- unsw mem
ebi-a-GCST90001729	finngen_R9_OSTEON_DRUGS	ebi-a-GCST90001729	Osteonecrosis due to drugs	Inverse variance weighted	13	-0.0132633	0.0159011	0.986824	0.956543	1.01806	0.404219	MFI	B cell	CD19 on IgD+ CD38br
ebi-a-GCST90001729	finngen_R9_OSTEON_DRUGS	ebi-a-GCST90001729	Osteonecrosis due to drugs	MR Egger	13	-0.00929483	0.0322865	0.990748	0.929995	1.05547	0.778786	MFI	B cell	CD19 on IgD+ CD38br
ebi-a-GCST90001729	finngen_R9_OSTEON_DRUGS	ebi-a-GCST90001729	Osteonecrosis due to drugs	Weighted median	13	-0.00855955	0.0232047	0.991477	0.947393	1.03761	0.712224	MFI	B cell	CD19 on IgD+ CD38br
ebi-a-GCST90001729	finngen_R9_OSTEON_DRUGS	ebi-a-GCST90001729	Osteonecrosis due to drugs	Simple mode	13	-0.0145189	0.0315287	0.985586	0.926524	1.04841	0.653392	MFI	B cell	CD19 on IgD+ CD38br
ebi-a-GCST90001729	finngen_R9_OSTEON_DRUGS	ebi-a-GCST90001729	Osteonecrosis due to drugs	Weighted mode	13	-0.00895842	0.0242396	0.991082	0.945097	1.0393	0.718136	MFI	B cell	CD19 on IgD+ CD38br
ebi-a-GCST90001730	finngen_R9_OSTEON_DRUGS	ebi-a-GCST90001730	Osteonecrosis due to drugs	MR Egger	13	0.0415368	0.0319308	1.04241	0.979172	1.10973	0.219903	MFI	B cell	CD19 on IgD+ CD38dim
ebi-a-GCST90001730	finngen_R9_OSTEON_DRUGS	ebi-a-GCST90001730	Osteonecrosis due to drugs	Weighted median	13	0.00422774	0.0224064	1.00424	0.961089	1.04932	0.85034	MFI	B cell	CD19 on IgD+ CD38dim
ebi-a-GCST90001730	finngen_R9_OSTEON_DRUGS	ebi-a-GCST90001730	Osteonecrosis due to drugs	Simple mode	13	-0.0134514	0.0305811	0.986639	0.929238	1.04759	0.667855	MFI	B cell	CD19 on IgD+ CD38dim
ebi-a-GCST90001730	finngen_R9_OSTEON_DRUGS	ebi-a-GCST90001730	Osteonecrosis due to drugs	Weighted mode	13	0.0121239	0.0232771	1.0122	0.967056	1.05945	0.611948	MFI	B cell	CD19 on IgD+ CD38dim
ebi-a-GCST90001730	finngen_R9_OSTEON_DRUGS	ebi-a-GCST90001730	Osteonecrosis due to drugs	Inverse variance weighted	13	-0.0073465	0.0158348	0.99268	0.962345	1.02397	0.642686	MFI	B cell	CD19 on IgD+ CD38dim
ebi-a-GCST90001731	finngen_R9_OSTEON_DRUGS	ebi-a-GCST90001731	Osteonecrosis due to drugs	MR Egger	13	0.0115555	0.0319833	1.01162	0.950153	1.07707	0.724722	MFI	B cell	CD19 on IgD- CD24-
ebi-a-GCST90001731	finngen_R9_OSTEON_DRUGS	ebi-a-GCST90001731	Osteonecrosis due to drugs	Weighted median	13	-0.0044049	0.0220322	0.995605	0.953527	1.03954	0.841536	MFI	B cell	CD19 on IgD- CD24-
ebi-a-GCST90001731	finngen_R9_OSTEON_DRUGS	ebi-a-GCST90001731	Osteonecrosis due to drugs	Simple mode	13	0.00947851	0.0292266	1.00952	0.953319	1.06904	0.751286	MFI	B cell	CD19 on IgD- CD24-
ebi-a-GCST90001731	finngen_R9_OSTEON_DRUGS	ebi-a-GCST90001731	Osteonecrosis due to drugs	Weighted mode	13	-0.00306237	0.0230733	0.996942	0.952861	1.04306	0.896612	MFI	B cell	CD19 on IgD- CD24-
ebi-a-GCST90001731	finngen_R9_OSTEON_DRUGS	ebi-a-GCST90001731	Osteonecrosis due to drugs	Inverse variance weighted	13	-0.00379832	0.015751	0.996209	0.965924	1.02744	0.809441	MFI	B cell	CD19 on IgD- CD24-
ebi-a-GCST90001732	finngen_R9_OSTEON_DRUGS	ebi-a-GCST90001732	Osteonecrosis due to drugs	MR Egger	13	0.0422313	0.0319758	1.04314	0.979766	1.1106	0.21341	MFI	B cell	CD19 on IgD- CD27-
ebi-a-GCST90001732	finngen_R9_OSTEON_DRUGS	ebi-a-GCST90001732	Osteonecrosis due to drugs	Weighted median	13	0.00609983	0.0214152	1.00612	0.964762	1.04925	0.775769	MFI	B cell	CD19 on IgD- CD27-
ebi-a-GCST90001732	finngen_R9_OSTEON_DRUGS	ebi-a-GCST90001732	Osteonecrosis due to drugs	Simple mode	13	0.00122285	0.030954	1.00122	0.942286	1.06385	0.969137	MFI	B cell	CD19 on IgD- CD27-
ebi-a-GCST90001732	finngen_R9_OSTEON_DRUGS	ebi-a-GCST90001732	Osteonecrosis due to drugs	Weighted mode	13	0.0084202	0.0220259	1.00846	0.965846	1.05294	0.708933	MFI	B cell	CD19 on IgD- CD27-
ebi-a-GCST90001732	finngen_R9_OSTEON_DRUGS	ebi-a-GCST90001732	Osteonecrosis due to drugs	Inverse variance weighted	13	-0.00121624	0.0157484	0.998784	0.968426	1.03009	0.938441	MFI	B cell	CD19 on IgD- CD27-
ebi-a-GCST90001733	finngen_R9_OSTEON_DRUGS	ebi-a-GCST90001733	Osteonecrosis due to drugs	MR Egger	13	0.00151387	0.0319981	1.00152	0.940633	1.06634	0.963113	MFI	B cell	CD19 on IgD- CD38-
ebi-a-GCST90001733	finngen_R9_OSTEON_DRUGS	ebi-a-GCST90001733	Osteonecrosis due to drugs	Weighted median	13	-0.00299401	0.0226031	0.99701	0.953805	1.04217	0.89462	MFI	B cell	CD19 on IgD- CD38-
ebi-a-GCST90001733	finngen_R9_OSTEON_DRUGS	ebi-a-GCST90001733	Osteonecrosis due to drugs	Simple mode	13	0.0195835	0.0315399	1.01978	0.958645	1.08481	0.546271	MFI	B cell	CD19 on IgD- CD38-
ebi-a-GCST90001733	finngen_R9_OSTEON_DRUGS	ebi-a-GCST90001733	Osteonecrosis due to drugs	Weighted mode	13	-0.00607615	0.0231454	0.993942	0.949859	1.04007	0.797373	MFI	B cell	CD19 on IgD- CD38-
ebi-a-GCST90001733	finngen_R9_OSTEON_DRUGS	ebi-a-GCST90001733	Osteonecrosis due to drugs	Inverse variance weighted	13	-0.00804118	0.015759	0.991991	0.961819	1.02311	0.60987	MFI	B cell	CD19 on IgD- CD38-
ebi-a-GCST90001734	finngen_R9_OSTEON_DRUGS	ebi-a-GCST90001734	Osteonecrosis due to drugs	Inverse variance weighted	13	-0.0143835	0.0157927	0.985719	0.955675	1.01671	0.362417	MFI	B cell	CD19 on IgD- CD38br
ebi-a-GCST90001734	finngen_R9_OSTEON_DRUGS	ebi-a-GCST90001734	Osteonecrosis due to drugs	MR Egger	13	-0.0250007	0.0320621	0.975309	0.915905	1.03857	0.451984	MFI	B cell	CD19 on IgD- CD38br
ebi-a-GCST90001734	finngen_R9_OSTEON_DRUGS	ebi-a-GCST90001734	Osteonecrosis due to drugs	Weighted median	13	-0.0128203	0.0229282	0.987262	0.943877	1.03264	0.57606	MFI	B cell	CD19 on IgD- CD38br
ebi-a-GCST90001734	finngen_R9_OSTEON_DRUGS	ebi-a-GCST90001734	Osteonecrosis due to drugs	Simple mode	13	0.00479609	0.0309423	1.00481	0.94568	1.06763	0.879397	MFI	B cell	CD19 on IgD- CD38br
ebi-a-GCST90001734	finngen_R9_OSTEON_DRUGS	ebi-a-GCST90001734	Osteonecrosis due to drugs	Weighted mode	13	-0.00800442	0.0213741	0.992028	0.951327	1.03447	0.714572	MFI	B cell	CD19 on IgD- CD38br
ebi-a-GCST90001735	finngen_R9_OSTEON_DRUGS	ebi-a-GCST90001735	Osteonecrosis due to drugs	Inverse variance weighted	13	-0.0128931	0.0157027	0.98719	0.957269	1.01805	0.411604	MFI	B cell	CD19 on IgD- CD38dim
ebi-a-GCST90001735	finngen_R9_OSTEON_DRUGS	ebi-a-GCST90001735	Osteonecrosis due to drugs	MR Egger	13	0.0138829	0.0318869	1.01398	0.952547	1.07937	0.671706	MFI	B cell	CD19 on IgD- CD38dim
ebi-a-GCST90001735	finngen_R9_OSTEON_DRUGS	ebi-a-GCST90001735	Osteonecrosis due to drugs	Weighted median	13	-0.00140133	0.0223244	0.9986	0.955847	1.04326	0.949949	MFI	B cell	CD19 on IgD- CD38dim
ebi-a-GCST90001735	finngen_R9_OSTEON_DRUGS	ebi-a-GCST90001735	Osteonecrosis due to drugs	Simple mode	13	0.00387976	0.0307212	1.00389	0.945224	1.06619	0.901594	MFI	B cell	CD19 on IgD- CD38dim
ebi-a-GCST90001735	finngen_R9_OSTEON_DRUGS	ebi-a-GCST90001735	Osteonecrosis due to drugs	Weighted mode	13	-0.000435502	0.0242118	0.999565	0.953238	1.04814	0.985945	MFI	B cell	CD19 on IgD- CD38dim
ebi-a-GCST90001736	finngen_R9_OSTEON_DRUGS	ebi-a-GCST90001736	Osteonecrosis due to drugs	Inverse variance weighted	13	-0.012646	0.0167645	0.987434	0.955515	1.02042	0.450649	MFI	B cell	CD19 on memory B cell
ebi-a-GCST90001736	finngen_R9_OSTEON_DRUGS	ebi-a-GCST90001736	Osteonecrosis due to drugs	MR Egger	13	0.0255582	0.0329993	1.02589	0.961635	1.09443	0.454956	MFI	B cell	CD19 on memory B cell
ebi-a-GCST90001736	finngen_R9_OSTEON_DRUGS	ebi-a-GCST90001736	Osteonecrosis due to drugs	Weighted median	13	-0.00360712	0.0230372	0.996399	0.95241	1.04242	0.875577	MFI	B cell	CD19 on memory B cell
ebi-a-GCST90001736	finngen_R9_OSTEON_DRUGS	ebi-a-GCST90001736	Osteonecrosis due to drugs	Simple mode	13	0.010891	0.0321734	1.01095	0.949169	1.07675	0.740829	MFI	B cell	CD19 on memory B cell
ebi-a-GCST90001736	finngen_R9_OSTEON_DRUGS	ebi-a-GCST90001736	Osteonecrosis due to drugs	Weighted mode	13	0.00131373	0.022333	1.00131	0.95843	1.04612	0.95406	MFI	B cell	CD19 on memory B cell
ebi-a-GCST90001737	finngen_R9_OSTEON_DRUGS	ebi-a-GCST90001737	Osteonecrosis due to drugs	MR Egger	13	0.0596259	0.0317817	1.06144	0.997337	1.12966	0.0874093	MFI	B cell	CD19 on naive-mature B cell
ebi-a-GCST90001737	finngen_R9_OSTEON_DRUGS	ebi-a-GCST90001737	Osteonecrosis due to drugs	Weighted median	13	0.0133133	0.0222266	1.0134	0.970202	1.05853	0.549187	MFI	B cell	CD19 on naive-mature B cell
ebi-a-GCST90001737	finngen_R9_OSTEON_DRUGS	ebi-a-GCST90001737	Osteonecrosis due to drugs	Simple mode	13	-0.0340097	0.0349554	0.966562	0.902558	1.0351	0.349785	MFI	B cell	CD19 on naive-mature B cell
ebi-a-GCST90001737	finngen_R9_OSTEON_DRUGS	ebi-a-GCST90001737	Osteonecrosis due to drugs	Weighted mode	13	0.0254432	0.0225729	1.02577	0.981376	1.07217	0.28171	MFI	B cell	CD19 on naive-mature B cell
ebi-a-GCST90001737	finngen_R9_OSTEON_DRUGS	ebi-a-GCST90001737	Osteonecrosis due to drugs	Inverse variance weighted	13	-0.00216941	0.0174076	0.997833	0.964362	1.03247	0.900821	MFI	B cell	CD19 on naive-mature B cell
ebi-a-GCST90001738	finngen_R9_OSTEON_DRUGS	ebi-a-GCST90001738	Osteonecrosis due to drugs	MR Egger	13	0.0224736	0.0319895	1.02273	0.960572	1.08891	0.496946	MFI	B cell	CD19 on unsw mem
ebi-a-GCST90001738	finngen_R9_OSTEON_DRUGS	ebi-a-GCST90001738	Osteonecrosis due to drugs	Weighted median	13	-0.00695043	0.0225644	0.993074	0.950111	1.03798	0.758062	MFI	B cell	CD19 on unsw mem
ebi-a-GCST90001738	finngen_R9_OSTEON_DRUGS	ebi-a-GCST90001738	Osteonecrosis due to drugs	Simple mode	13	-0.00247943	0.0354213	0.997524	0.930619	1.06924	0.945348	MFI	B cell	CD19 on unsw mem
ebi-a-GCST90001738	finngen_R9_OSTEON_DRUGS	ebi-a-GCST90001738	Osteonecrosis due to drugs	Weighted mode	13	-0.00674566	0.0231583	0.993277	0.9492	1.0394	0.775807	MFI	B cell	CD19 on unsw mem
ebi-a-GCST90001738	finngen_R9_OSTEON_DRUGS	ebi-a-GCST90001738	Osteonecrosis due to drugs	Inverse variance weighted	13	-0.0106743	0.0157533	0.989383	0.959301	1.02041	0.498033	MFI	B cell	CD19 on unsw mem
ebi-a-GCST90001739	finngen_R9_OSTEON_DRUGS	ebi-a-GCST90001739	Osteonecrosis due to drugs	Inverse variance weighted	13	0.0182679	0.0156417	1.01844	0.987687	1.05014	0.242848	MFI	B cell	CD19 on PB/PC
ebi-a-GCST90001739	finngen_R9_OSTEON_DRUGS	ebi-a-GCST90001739	Osteonecrosis due to drugs	MR Egger	13	-0.011577	0.031752	0.98849	0.928847	1.05196	0.722318	MFI	B cell	CD19 on PB/PC
ebi-a-GCST90001739	finngen_R9_OSTEON_DRUGS	ebi-a-GCST90001739	Osteonecrosis due to drugs	Weighted median	13	0.0106912	0.0223054	1.01075	0.967512	1.05592	0.63172	MFI	B cell	CD19 on PB/PC
ebi-a-GCST90001739	finngen_R9_OSTEON_DRUGS	ebi-a-GCST90001739	Osteonecrosis due to drugs	Simple mode	13	0.0156792	0.0300774	1.0158	0.95765	1.07749	0.611646	MFI	B cell	CD19 on PB/PC
ebi-a-GCST90001739	finngen_R9_OSTEON_DRUGS	ebi-a-GCST90001739	Osteonecrosis due to drugs	Weighted mode	13	0.0116131	0.0220285	1.01168	0.96893	1.05632	0.607672	MFI	B cell	CD19 on PB/PC
ebi-a-GCST90001740	finngen_R9_OSTEON_DRUGS	ebi-a-GCST90001740	Osteonecrosis due to drugs	Inverse variance weighted	13	-0.0129888	0.0157858	0.987095	0.957022	1.01811	0.410612	MFI	B cell	CD19 on sw mem
ebi-a-GCST90001740	finngen_R9_OSTEON_DRUGS	ebi-a-GCST90001740	Osteonecrosis due to drugs	MR Egger	13	0.00178995	0.0320533	1.00179	0.940791	1.06675	0.956468	MFI	B cell	CD19 on sw mem
ebi-a-GCST90001740	finngen_R9_OSTEON_DRUGS	ebi-a-GCST90001740	Osteonecrosis due to drugs	Weighted median	13	-0.0135789	0.0221729	0.986513	0.944558	1.03033	0.540265	MFI	B cell	CD19 on sw mem
ebi-a-GCST90001740	finngen_R9_OSTEON_DRUGS	ebi-a-GCST90001740	Osteonecrosis due to drugs	Simple mode	13	-0.00211378	0.0331029	0.997888	0.935199	1.06478	0.950137	MFI	B cell	CD19 on sw mem
ebi-a-GCST90001740	finngen_R9_OSTEON_DRUGS	ebi-a-GCST90001740	Osteonecrosis due to drugs	Weighted mode	13	-0.0105446	0.0226299	0.989511	0.946581	1.03439	0.64959	MFI	B cell	CD19 on sw mem
ebi-a-GCST90001741	finngen_R9_OSTEON_DRUGS	ebi-a-GCST90001741	Osteonecrosis due to drugs	MR Egger	13	0.0513795	0.0319125	1.05272	0.988893	1.12067	0.135694	MFI	B cell	CD19 on IgD+
ebi-a-GCST90001741	finngen_R9_OSTEON_DRUGS	ebi-a-GCST90001741	Osteonecrosis due to drugs	Weighted median	13	0.00587375	0.0213481	1.00589	0.964671	1.04887	0.783208	MFI	B cell	CD19 on IgD+
ebi-a-GCST90001741	finngen_R9_OSTEON_DRUGS	ebi-a-GCST90001741	Osteonecrosis due to drugs	Simple mode	13	-0.0243744	0.0318133	0.97592	0.916926	1.03871	0.458382	MFI	B cell	CD19 on IgD+
ebi-a-GCST90001741	finngen_R9_OSTEON_DRUGS	ebi-a-GCST90001741	Osteonecrosis due to drugs	Weighted mode	13	0.00836889	0.0205268	1.0084	0.968639	1.0498	0.690669	MFI	B cell	CD19 on IgD+
ebi-a-GCST90001741	finngen_R9_OSTEON_DRUGS	ebi-a-GCST90001741	Osteonecrosis due to drugs	Inverse variance weighted	13	-0.00829098	0.0171769	0.991743	0.95891	1.0257	0.629322	MFI	B cell	CD19 on IgD+
ebi-a-GCST90001742	finngen_R9_OSTEON_DRUGS	ebi-a-GCST90001742	Osteonecrosis due to drugs	Inverse variance weighted	13	-0.0189594	0.0158822	0.981219	0.951145	1.01224	0.232576	MFI	B cell	CD19 on transitional
ebi-a-GCST90001742	finngen_R9_OSTEON_DRUGS	ebi-a-GCST90001742	Osteonecrosis due to drugs	MR Egger	13	0.0114468	0.0322486	1.01151	0.949556	1.07751	0.729336	MFI	B cell	CD19 on transitional
ebi-a-GCST90001742	finngen_R9_OSTEON_DRUGS	ebi-a-GCST90001742	Osteonecrosis due to drugs	Weighted median	13	-0.00911788	0.0216613	0.990924	0.949733	1.0339	0.673807	MFI	B cell	CD19 on transitional
ebi-a-GCST90001742	finngen_R9_OSTEON_DRUGS	ebi-a-GCST90001742	Osteonecrosis due to drugs	Simple mode	13	-0.0291083	0.0352646	0.971311	0.906443	1.04082	0.425236	MFI	B cell	CD19 on transitional
ebi-a-GCST90001742	finngen_R9_OSTEON_DRUGS	ebi-a-GCST90001742	Osteonecrosis due to drugs	Weighted mode	13	-0.00705285	0.023045	0.992972	0.949119	1.03885	0.764814	MFI	B cell	CD19 on transitional
ebi-a-GCST90001743	finngen_R9_OSTEON_DRUGS	ebi-a-GCST90001743	Osteonecrosis due to drugs	Inverse variance weighted	13	-0.0212268	0.0157948	0.978997	0.949154	1.00978	0.178975	MFI	B cell	CD20 on B cell
ebi-a-GCST90001743	finngen_R9_OSTEON_DRUGS	ebi-a-GCST90001743	Osteonecrosis due to drugs	MR Egger	13	-0.0119562	0.0323889	0.988115	0.927337	1.05288	0.719028	MFI	B cell	CD20 on B cell
ebi-a-GCST90001743	finngen_R9_OSTEON_DRUGS	ebi-a-GCST90001743	Osteonecrosis due to drugs	Weighted median	13	-0.0199915	0.0224164	0.980207	0.938073	1.02423	0.372488	MFI	B cell	CD20 on B cell
ebi-a-GCST90001743	finngen_R9_OSTEON_DRUGS	ebi-a-GCST90001743	Osteonecrosis due to drugs	Simple mode	13	-0.0177111	0.0345549	0.982445	0.918109	1.05129	0.61757	MFI	B cell	CD20 on B cell
ebi-a-GCST90001743	finngen_R9_OSTEON_DRUGS	ebi-a-GCST90001743	Osteonecrosis due to drugs	Weighted mode	13	-0.0209701	0.0210132	0.979248	0.939736	1.02042	0.338003	MFI	B cell	CD20 on B cell
ebi-a-GCST90001744	finngen_R9_OSTEON_DRUGS	ebi-a-GCST90001744	Osteonecrosis due to drugs	MR Egger	13	0.0381821	0.0317312	1.03892	0.976275	1.10559	0.254118	MFI	B cell	CD20 on CD20- CD38-
ebi-a-GCST90001744	finngen_R9_OSTEON_DRUGS	ebi-a-GCST90001744	Osteonecrosis due to drugs	Weighted median	13	0.0201045	0.0221572	1.02031	0.976946	1.06559	0.364216	MFI	B cell	CD20 on CD20- CD38-
ebi-a-GCST90001744	finngen_R9_OSTEON_DRUGS	ebi-a-GCST90001744	Osteonecrosis due to drugs	Simple mode	13	-0.00872937	0.0329758	0.991309	0.929264	1.0575	0.795717	MFI	B cell	CD20 on CD20- CD38-
ebi-a-GCST90001744	finngen_R9_OSTEON_DRUGS	ebi-a-GCST90001744	Osteonecrosis due to drugs	Weighted mode	13	0.0236617	0.024537	1.02394	0.975865	1.07439	0.353913	MFI	B cell	CD20 on CD20- CD38-
ebi-a-GCST90001744	finngen_R9_OSTEON_DRUGS	ebi-a-GCST90001744	Osteonecrosis due to drugs	Inverse variance weighted	13	0.00722224	0.015631	1.00725	0.976857	1.03858	0.644049	MFI	B cell	CD20 on CD20- CD38-
ebi-a-GCST90001745	finngen_R9_OSTEON_DRUGS	ebi-a-GCST90001745	Osteonecrosis due to drugs	Inverse variance weighted	13	-0.0183429	0.0157225	0.981824	0.95203	1.01255	0.243346	MFI	B cell	CD20 on CD24+ CD27+
ebi-a-GCST90001745	finngen_R9_OSTEON_DRUGS	ebi-a-GCST90001745	Osteonecrosis due to drugs	MR Egger	13	-0.0268641	0.0319251	0.973493	0.914446	1.03635	0.418	MFI	B cell	CD20 on CD24+ CD27+
ebi-a-GCST90001745	finngen_R9_OSTEON_DRUGS	ebi-a-GCST90001745	Osteonecrosis due to drugs	Weighted median	13	-0.0226635	0.0228649	0.977591	0.934748	1.0224	0.321591	MFI	B cell	CD20 on CD24+ CD27+
ebi-a-GCST90001745	finngen_R9_OSTEON_DRUGS	ebi-a-GCST90001745	Osteonecrosis due to drugs	Simple mode	13	-0.0181016	0.0346754	0.982061	0.917534	1.05113	0.61115	MFI	B cell	CD20 on CD24+ CD27+
ebi-a-GCST90001745	finngen_R9_OSTEON_DRUGS	ebi-a-GCST90001745	Osteonecrosis due to drugs	Weighted mode	13	-0.0267149	0.0238026	0.973639	0.929259	1.02014	0.283668	MFI	B cell	CD20 on CD24+ CD27+
ebi-a-GCST90001746	finngen_R9_OSTEON_DRUGS	ebi-a-GCST90001746	Osteonecrosis due to drugs	Inverse variance weighted	13	-0.0274793	0.0156884	0.972895	0.943434	1.00328	0.0798495	MFI	B cell	CD20 on IgD+ CD24+
ebi-a-GCST90001746	finngen_R9_OSTEON_DRUGS	ebi-a-GCST90001746	Osteonecrosis due to drugs	MR Egger	13	-0.0366865	0.0318553	0.963978	0.905631	1.02608	0.273877	MFI	B cell	CD20 on IgD+ CD24+
ebi-a-GCST90001746	finngen_R9_OSTEON_DRUGS	ebi-a-GCST90001746	Osteonecrosis due to drugs	Weighted median	13	-0.0368638	0.0218486	0.963807	0.923405	1.00598	0.0915575	MFI	B cell	CD20 on IgD+ CD24+
ebi-a-GCST90001746	finngen_R9_OSTEON_DRUGS	ebi-a-GCST90001746	Osteonecrosis due to drugs	Simple mode	13	-0.037611	0.0298713	0.963087	0.90832	1.02116	0.231934	MFI	B cell	CD20 on IgD+ CD24+
ebi-a-GCST90001746	finngen_R9_OSTEON_DRUGS	ebi-a-GCST90001746	Osteonecrosis due to drugs	Weighted mode	13	-0.0380668	0.0228427	0.962649	0.9205	1.00673	0.121486	MFI	B cell	CD20 on IgD+ CD24+
ebi-a-GCST90001747	finngen_R9_OSTEON_DRUGS	ebi-a-GCST90001747	Osteonecrosis due to drugs	MR Egger	13	0.0201739	0.0332592	1.02038	0.955984	1.08911	0.556452	MFI	B cell	CD20 on IgD+ CD24-
ebi-a-GCST90001747	finngen_R9_OSTEON_DRUGS	ebi-a-GCST90001747	Osteonecrosis due to drugs	Weighted median	13	-0.00242719	0.0220394	0.997576	0.955401	1.04161	0.912307	MFI	B cell	CD20 on IgD+ CD24-
ebi-a-GCST90001747	finngen_R9_OSTEON_DRUGS	ebi-a-GCST90001747	Osteonecrosis due to drugs	Simple mode	13	-0.0111461	0.0308542	0.988916	0.930884	1.05057	0.724193	MFI	B cell	CD20 on IgD+ CD24-
ebi-a-GCST90001747	finngen_R9_OSTEON_DRUGS	ebi-a-GCST90001747	Osteonecrosis due to drugs	Weighted mode	13	-0.00417649	0.0224057	0.995832	0.953046	1.04054	0.855243	MFI	B cell	CD20 on IgD+ CD24-
ebi-a-GCST90001747	finngen_R9_OSTEON_DRUGS	ebi-a-GCST90001747	Osteonecrosis due to drugs	Inverse variance weighted	13	-0.00925132	0.0164022	0.990791	0.959446	1.02316	0.572733	MFI	B cell	CD20 on IgD+ CD24-
ebi-a-GCST90001748	finngen_R9_OSTEON_DRUGS	ebi-a-GCST90001748	Osteonecrosis due to drugs	Inverse variance weighted	13	-0.0171214	0.0205317	0.983024	0.944251	1.02339	0.404337	MFI	B cell	CD20 on IgD+ CD38-
ebi-a-GCST90001748	finngen_R9_OSTEON_DRUGS	ebi-a-GCST90001748	Osteonecrosis due to drugs	MR Egger	13	0.0236153	0.0412033	1.0239	0.944459	1.11002	0.578078	MFI	B cell	CD20 on IgD+ CD38-
ebi-a-GCST90001748	finngen_R9_OSTEON_DRUGS	ebi-a-GCST90001748	Osteonecrosis due to drugs	Weighted median	13	-0.00904111	0.0226818	0.991	0.947908	1.03605	0.690184	MFI	B cell	CD20 on IgD+ CD38-
ebi-a-GCST90001748	finngen_R9_OSTEON_DRUGS	ebi-a-GCST90001748	Osteonecrosis due to drugs	Simple mode	13	-0.00541922	0.0357303	0.994595	0.927325	1.06675	0.881967	MFI	B cell	CD20 on IgD+ CD38-
ebi-a-GCST90001748	finngen_R9_OSTEON_DRUGS	ebi-a-GCST90001748	Osteonecrosis due to drugs	Weighted mode	13	-0.0078778	0.023374	0.992153	0.947725	1.03866	0.741914	MFI	B cell	CD20 on IgD+ CD38-
ebi-a-GCST90001749	finngen_R9_OSTEON_DRUGS	ebi-a-GCST90001749	Osteonecrosis due to drugs	MR Egger	13	0.0757103	0.0439003	1.07865	0.989719	1.17557	0.112548	MFI	B cell	CD20 on IgD+ CD38- naive
ebi-a-GCST90001749	finngen_R9_OSTEON_DRUGS	ebi-a-GCST90001749	Osteonecrosis due to drugs	Weighted median	13	0.0189745	0.0320475	1.01916	0.957108	1.08523	0.553801	MFI	B cell	CD20 on IgD+ CD38- naive
ebi-a-GCST90001749	finngen_R9_OSTEON_DRUGS	ebi-a-GCST90001749	Osteonecrosis due to drugs	Simple mode	13	-0.0227738	0.0498494	0.977484	0.886496	1.07781	0.655936	MFI	B cell	CD20 on IgD+ CD38- naive
ebi-a-GCST90001749	finngen_R9_OSTEON_DRUGS	ebi-a-GCST90001749	Osteonecrosis due to drugs	Weighted mode	13	0.0118246	0.0334092	1.01189	0.947757	1.08037	0.729531	MFI	B cell	CD20 on IgD+ CD38- naive
ebi-a-GCST90001749	finngen_R9_OSTEON_DRUGS	ebi-a-GCST90001749	Osteonecrosis due to drugs	Inverse variance weighted	13	-0.0087386	0.0223102	0.991299	0.948886	1.03561	0.69529	MFI	B cell	CD20 on IgD+ CD38- naive
ebi-a-GCST90001750	finngen_R9_OSTEON_DRUGS	ebi-a-GCST90001750	Osteonecrosis due to drugs	Inverse variance weighted	13	-0.0244307	0.0215875	0.975865	0.935436	1.01804	0.257757	MFI	B cell	CD20 on IgD+ CD38- unsw mem
ebi-a-GCST90001750	finngen_R9_OSTEON_DRUGS	ebi-a-GCST90001750	Osteonecrosis due to drugs	MR Egger	13	-0.036751	0.0436745	0.963916	0.884836	1.05006	0.418	MFI	B cell	CD20 on IgD+ CD38- unsw mem
ebi-a-GCST90001750	finngen_R9_OSTEON_DRUGS	ebi-a-GCST90001750	Osteonecrosis due to drugs	Weighted median	13	-0.0343772	0.0304754	0.966207	0.910184	1.02568	0.259307	MFI	B cell	CD20 on IgD+ CD38- unsw mem
ebi-a-GCST90001750	finngen_R9_OSTEON_DRUGS	ebi-a-GCST90001750	Osteonecrosis due to drugs	Simple mode	13	-0.0428914	0.0428075	0.958015	0.880915	1.04186	0.336139	MFI	B cell	CD20 on IgD+ CD38- unsw mem
ebi-a-GCST90001750	finngen_R9_OSTEON_DRUGS	ebi-a-GCST90001750	Osteonecrosis due to drugs	Weighted mode	13	-0.0352306	0.0300034	0.965383	0.910249	1.02386	0.263085	MFI	B cell	CD20 on IgD+ CD38- unsw mem
ebi-a-GCST90001751	finngen_R9_OSTEON_DRUGS	ebi-a-GCST90001751	Osteonecrosis due to drugs	MR Egger	13	-0.0208648	0.0348253	0.979351	0.914734	1.04853	0.561224	MFI	B cell	CD20 on IgD+ CD38br
ebi-a-GCST90001751	finngen_R9_OSTEON_DRUGS	ebi-a-GCST90001751	Osteonecrosis due to drugs	Weighted median	13	-0.00541354	0.0234517	0.994601	0.949919	1.04139	0.817441	MFI	B cell	CD20 on IgD+ CD38br
ebi-a-GCST90001751	finngen_R9_OSTEON_DRUGS	ebi-a-GCST90001751	Osteonecrosis due to drugs	Simple mode	13	0.0453758	0.0420353	1.04642	0.963663	1.13629	0.301598	MFI	B cell	CD20 on IgD+ CD38br
ebi-a-GCST90001751	finngen_R9_OSTEON_DRUGS	ebi-a-GCST90001751	Osteonecrosis due to drugs	Weighted mode	13	-0.00755734	0.0225805	0.992471	0.949504	1.03738	0.74364	MFI	B cell	CD20 on IgD+ CD38br
ebi-a-GCST90001751	finngen_R9_OSTEON_DRUGS	ebi-a-GCST90001751	Osteonecrosis due to drugs	Inverse variance weighted	13	0.00806286	0.0170855	1.0081	0.974896	1.04243	0.636989	MFI	B cell	CD20 on IgD+ CD38br
ebi-a-GCST90001752	finngen_R9_OSTEON_DRUGS	ebi-a-GCST90001752	Osteonecrosis due to drugs	Inverse variance weighted	13	-0.0196489	0.0158355	0.980543	0.950577	1.01145	0.214675	MFI	B cell	CD20 on IgD+ CD38dim
ebi-a-GCST90001752	finngen_R9_OSTEON_DRUGS	ebi-a-GCST90001752	Osteonecrosis due to drugs	MR Egger	13	-0.0170899	0.0335728	0.983055	0.92045	1.04992	0.62078	MFI	B cell	CD20 on IgD+ CD38dim
ebi-a-GCST90001752	finngen_R9_OSTEON_DRUGS	ebi-a-GCST90001752	Osteonecrosis due to drugs	Weighted median	13	-0.0174097	0.0230223	0.982741	0.939382	1.0281	0.449524	MFI	B cell	CD20 on IgD+ CD38dim
ebi-a-GCST90001752	finngen_R9_OSTEON_DRUGS	ebi-a-GCST90001752	Osteonecrosis due to drugs	Simple mode	13	0.0176698	0.0363988	1.01783	0.947743	1.09309	0.6361	MFI	B cell	CD20 on IgD+ CD38dim
ebi-a-GCST90001752	finngen_R9_OSTEON_DRUGS	ebi-a-GCST90001752	Osteonecrosis due to drugs	Weighted mode	13	-0.0135551	0.0227293	0.986536	0.943551	1.03148	0.562009	MFI	B cell	CD20 on IgD+ CD38dim
ebi-a-GCST90001753	finngen_R9_OSTEON_DRUGS	ebi-a-GCST90001753	Osteonecrosis due to drugs	Inverse variance weighted	13	-0.0157267	0.0158369	0.984396	0.95431	1.01543	0.320689	MFI	B cell	CD20 on IgD- CD24-
ebi-a-GCST90001753	finngen_R9_OSTEON_DRUGS	ebi-a-GCST90001753	Osteonecrosis due to drugs	MR Egger	13	-0.060368	0.0321536	0.941418	0.88392	1.00266	0.0872055	MFI	B cell	CD20 on IgD- CD24-
ebi-a-GCST90001753	finngen_R9_OSTEON_DRUGS	ebi-a-GCST90001753	Osteonecrosis due to drugs	Weighted median	13	-0.0307567	0.0216634	0.969711	0.929399	1.01177	0.15568	MFI	B cell	CD20 on IgD- CD24-
ebi-a-GCST90001753	finngen_R9_OSTEON_DRUGS	ebi-a-GCST90001753	Osteonecrosis due to drugs	Simple mode	13	-0.00017333	0.0342882	0.999827	0.934842	1.06933	0.99605	MFI	B cell	CD20 on IgD- CD24-
ebi-a-GCST90001753	finngen_R9_OSTEON_DRUGS	ebi-a-GCST90001753	Osteonecrosis due to drugs	Weighted mode	13	-0.0341679	0.0248302	0.966409	0.920503	1.0146	0.19394	MFI	B cell	CD20 on IgD- CD24-
ebi-a-GCST90001754	finngen_R9_OSTEON_DRUGS	ebi-a-GCST90001754	Osteonecrosis due to drugs	Inverse variance weighted	9	-0.0143805	0.0176743	0.985722	0.95216	1.02047	0.415852	MFI	B cell	CD20 on IgD- CD27-
ebi-a-GCST90001754	finngen_R9_OSTEON_DRUGS	ebi-a-GCST90001754	Osteonecrosis due to drugs	MR Egger	9	-0.0239126	0.0352802	0.976371	0.911137	1.04628	0.519671	MFI	B cell	CD20 on IgD- CD27-
ebi-a-GCST90001754	finngen_R9_OSTEON_DRUGS	ebi-a-GCST90001754	Osteonecrosis due to drugs	Weighted median	9	-0.0116274	0.0232076	0.98844	0.944486	1.03444	0.616361	MFI	B cell	CD20 on IgD- CD27-
ebi-a-GCST90001754	finngen_R9_OSTEON_DRUGS	ebi-a-GCST90001754	Osteonecrosis due to drugs	Simple mode	9	-0.033102	0.0332133	0.96744	0.906468	1.03251	0.348121	MFI	B cell	CD20 on IgD- CD27-
ebi-a-GCST90001754	finngen_R9_OSTEON_DRUGS	ebi-a-GCST90001754	Osteonecrosis due to drugs	Weighted mode	9	-0.0127386	0.0220536	0.987342	0.945574	1.03096	0.579411	MFI	B cell	CD20 on IgD- CD27-
ebi-a-GCST90001755	finngen_R9_OSTEON_DRUGS	ebi-a-GCST90001755	Osteonecrosis due to drugs	Inverse variance weighted	13	-0.0114033	0.015761	0.988661	0.958587	1.01968	0.469364	MFI	B cell	CD20 on IgD- CD38-
ebi-a-GCST90001755	finngen_R9_OSTEON_DRUGS	ebi-a-GCST90001755	Osteonecrosis due to drugs	MR Egger	13	-0.0332212	0.0320029	0.967325	0.908512	1.02994	0.321518	MFI	B cell	CD20 on IgD- CD38-
ebi-a-GCST90001755	finngen_R9_OSTEON_DRUGS	ebi-a-GCST90001755	Osteonecrosis due to drugs	Weighted median	13	-0.0264492	0.022266	0.973897	0.932309	1.01734	0.234883	MFI	B cell	CD20 on IgD- CD38-
ebi-a-GCST90001755	finngen_R9_OSTEON_DRUGS	ebi-a-GCST90001755	Osteonecrosis due to drugs	Simple mode	13	-0.0285399	0.031657	0.971863	0.913394	1.03408	0.385041	MFI	B cell	CD20 on IgD- CD38-
ebi-a-GCST90001755	finngen_R9_OSTEON_DRUGS	ebi-a-GCST90001755	Osteonecrosis due to drugs	Weighted mode	13	-0.0266642	0.0232129	0.973688	0.930381	1.01901	0.27307	MFI	B cell	CD20 on IgD- CD38-
ebi-a-GCST90001756	finngen_R9_OSTEON_DRUGS	ebi-a-GCST90001756	Osteonecrosis due to drugs	MR Egger	13	-0.00540303	0.0319886	0.994612	0.934166	1.05897	0.868937	MFI	B cell	CD20 on IgD- CD38br
ebi-a-GCST90001756	finngen_R9_OSTEON_DRUGS	ebi-a-GCST90001756	Osteonecrosis due to drugs	Weighted median	13	-0.00200296	0.0218475	0.997999	0.956166	1.04166	0.926953	MFI	B cell	CD20 on IgD- CD38br
ebi-a-GCST90001756	finngen_R9_OSTEON_DRUGS	ebi-a-GCST90001756	Osteonecrosis due to drugs	Simple mode	13	0.0159459	0.0293668	1.01607	0.959241	1.07627	0.597079	MFI	B cell	CD20 on IgD- CD38br
ebi-a-GCST90001756	finngen_R9_OSTEON_DRUGS	ebi-a-GCST90001756	Osteonecrosis due to drugs	Weighted mode	13	0.000714702	0.0241984	1.00071	0.95436	1.04932	0.976923	MFI	B cell	CD20 on IgD- CD38br
ebi-a-GCST90001756	finngen_R9_OSTEON_DRUGS	ebi-a-GCST90001756	Osteonecrosis due to drugs	Inverse variance weighted	13	-0.00193096	0.0157593	0.998071	0.967714	1.02938	0.90248	MFI	B cell	CD20 on IgD- CD38br
ebi-a-GCST90001757	finngen_R9_OSTEON_DRUGS	ebi-a-GCST90001757	Osteonecrosis due to drugs	Inverse variance weighted	13	-0.023523	0.0157096	0.976752	0.947135	1.00729	0.134299	MFI	B cell	CD20 on IgD- CD38dim
ebi-a-GCST90001757	finngen_R9_OSTEON_DRUGS	ebi-a-GCST90001757	Osteonecrosis due to drugs	MR Egger	13	-0.0581695	0.0318984	0.94349	0.886308	1.00436	0.0954762	MFI	B cell	CD20 on IgD- CD38dim
ebi-a-GCST90001757	finngen_R9_OSTEON_DRUGS	ebi-a-GCST90001757	Osteonecrosis due to drugs	Weighted median	13	-0.022024	0.022157	0.978217	0.936644	1.02163	0.320224	MFI	B cell	CD20 on IgD- CD38dim
ebi-a-GCST90001757	finngen_R9_OSTEON_DRUGS	ebi-a-GCST90001757	Osteonecrosis due to drugs	Simple mode	13	-0.0166603	0.0378999	0.983478	0.913069	1.05932	0.668049	MFI	B cell	CD20 on IgD- CD38dim
ebi-a-GCST90001757	finngen_R9_OSTEON_DRUGS	ebi-a-GCST90001757	Osteonecrosis due to drugs	Weighted mode	13	-0.0345661	0.0236833	0.966025	0.922207	1.01192	0.170101	MFI	B cell	CD20 on IgD- CD38dim
ebi-a-GCST90001758	finngen_R9_OSTEON_DRUGS	ebi-a-GCST90001758	Osteonecrosis due to drugs	Inverse variance weighted	13	-0.0185488	0.0164973	0.981622	0.950389	1.01388	0.260861	MFI	B cell	CD20 on memory B cell
ebi-a-GCST90001758	finngen_R9_OSTEON_DRUGS	ebi-a-GCST90001758	Osteonecrosis due to drugs	MR Egger	13	-0.00218348	0.0345274	0.997819	0.932527	1.06768	0.950711	MFI	B cell	CD20 on memory B cell
ebi-a-GCST90001758	finngen_R9_OSTEON_DRUGS	ebi-a-GCST90001758	Osteonecrosis due to drugs	Weighted median	13	-0.021032	0.0230193	0.979188	0.935991	1.02438	0.360892	MFI	B cell	CD20 on memory B cell
ebi-a-GCST90001758	finngen_R9_OSTEON_DRUGS	ebi-a-GCST90001758	Osteonecrosis due to drugs	Simple mode	13	-0.0212667	0.0329142	0.978958	0.917797	1.04419	0.530361	MFI	B cell	CD20 on memory B cell
ebi-a-GCST90001758	finngen_R9_OSTEON_DRUGS	ebi-a-GCST90001758	Osteonecrosis due to drugs	Weighted mode	13	-0.0212667	0.0231624	0.978958	0.935509	1.02443	0.376622	MFI	B cell	CD20 on memory B cell
ebi-a-GCST90001759	finngen_R9_OSTEON_DRUGS	ebi-a-GCST90001759	Osteonecrosis due to drugs	Inverse variance weighted	13	-0.0137229	0.0157678	0.986371	0.956353	1.01733	0.384132	MFI	B cell	CD20 on naive-mature B cell
ebi-a-GCST90001759	finngen_R9_OSTEON_DRUGS	ebi-a-GCST90001759	Osteonecrosis due to drugs	MR Egger	13	-0.000581739	0.0320165	0.999418	0.93863	1.06414	0.985829	MFI	B cell	CD20 on naive-mature B cell
ebi-a-GCST90001759	finngen_R9_OSTEON_DRUGS	ebi-a-GCST90001759	Osteonecrosis due to drugs	Weighted median	13	-0.00534292	0.0222539	0.994671	0.952219	1.03902	0.810262	MFI	B cell	CD20 on naive-mature B cell
ebi-a-GCST90001759	finngen_R9_OSTEON_DRUGS	ebi-a-GCST90001759	Osteonecrosis due to drugs	Simple mode	13	-0.00513707	0.029424	0.994876	0.939124	1.05394	0.864315	MFI	B cell	CD20 on naive-mature B cell
ebi-a-GCST90001759	finngen_R9_OSTEON_DRUGS	ebi-a-GCST90001759	Osteonecrosis due to drugs	Weighted mode	13	-0.00677494	0.0225566	0.993248	0.950292	1.03815	0.769048	MFI	B cell	CD20 on naive-mature B cell
ebi-a-GCST90001760	finngen_R9_OSTEON_DRUGS	ebi-a-GCST90001760	Osteonecrosis due to drugs	Inverse variance weighted	13	-0.0214778	0.015734	0.978751	0.949029	1.0094	0.172235	MFI	B cell	CD20 on unsw mem
ebi-a-GCST90001760	finngen_R9_OSTEON_DRUGS	ebi-a-GCST90001760	Osteonecrosis due to drugs	MR Egger	13	-0.02807	0.0319502	0.97232	0.913299	1.03516	0.398428	MFI	B cell	CD20 on unsw mem
ebi-a-GCST90001760	finngen_R9_OSTEON_DRUGS	ebi-a-GCST90001760	Osteonecrosis due to drugs	Weighted median	13	-0.0252152	0.022787	0.9751	0.932508	1.01964	0.268484	MFI	B cell	CD20 on unsw mem
ebi-a-GCST90001760	finngen_R9_OSTEON_DRUGS	ebi-a-GCST90001760	Osteonecrosis due to drugs	Simple mode	13	-0.0253569	0.032313	0.974962	0.915129	1.03871	0.447828	MFI	B cell	CD20 on unsw mem
ebi-a-GCST90001760	finngen_R9_OSTEON_DRUGS	ebi-a-GCST90001760	Osteonecrosis due to drugs	Weighted mode	13	-0.0253569	0.0233617	0.974962	0.931326	1.02064	0.299066	MFI	B cell	CD20 on unsw mem
ebi-a-GCST90001761	finngen_R9_OSTEON_DRUGS	ebi-a-GCST90001761	Osteonecrosis due to drugs	Inverse variance weighted	13	-0.0214777	0.0158285	0.978751	0.948853	1.00959	0.174812	MFI	B cell	CD20 on sw mem
ebi-a-GCST90001761	finngen_R9_OSTEON_DRUGS	ebi-a-GCST90001761	Osteonecrosis due to drugs	MR Egger	13	-0.0478434	0.0321414	0.953283	0.895081	1.01527	0.16471	MFI	B cell	CD20 on sw mem
ebi-a-GCST90001761	finngen_R9_OSTEON_DRUGS	ebi-a-GCST90001761	Osteonecrosis due to drugs	Weighted median	13	-0.0362136	0.0234004	0.964434	0.9212	1.0097	0.121727	MFI	B cell	CD20 on sw mem
ebi-a-GCST90001761	finngen_R9_OSTEON_DRUGS	ebi-a-GCST90001761	Osteonecrosis due to drugs	Simple mode	13	-0.0363388	0.0346188	0.964314	0.901053	1.03202	0.314544	MFI	B cell	CD20 on sw mem
ebi-a-GCST90001761	finngen_R9_OSTEON_DRUGS	ebi-a-GCST90001761	Osteonecrosis due to drugs	Weighted mode	13	-0.0395357	0.0242273	0.961236	0.916658	1.00798	0.128656	MFI	B cell	CD20 on sw mem
ebi-a-GCST90001762	finngen_R9_OSTEON_DRUGS	ebi-a-GCST90001762	Osteonecrosis due to drugs	Inverse variance weighted	13	-0.0172561	0.0157715	0.982892	0.952973	1.01375	0.273896	MFI	B cell	CD20 on IgD+
ebi-a-GCST90001762	finngen_R9_OSTEON_DRUGS	ebi-a-GCST90001762	Osteonecrosis due to drugs	MR Egger	13	0.00267152	0.0322266	1.00268	0.941301	1.06805	0.935422	MFI	B cell	CD20 on IgD+
ebi-a-GCST90001762	finngen_R9_OSTEON_DRUGS	ebi-a-GCST90001762	Osteonecrosis due to drugs	Weighted median	13	-0.0116876	0.0222242	0.98838	0.946251	1.03239	0.598962	MFI	B cell	CD20 on IgD+
ebi-a-GCST90001762	finngen_R9_OSTEON_DRUGS	ebi-a-GCST90001762	Osteonecrosis due to drugs	Simple mode	13	-0.0165062	0.0318447	0.983629	0.924112	1.04698	0.613648	MFI	B cell	CD20 on IgD+
ebi-a-GCST90001762	finngen_R9_OSTEON_DRUGS	ebi-a-GCST90001762	Osteonecrosis due to drugs	Weighted mode	13	-0.0128191	0.0227418	0.987263	0.944223	1.03226	0.583354	MFI	B cell	CD20 on IgD+
ebi-a-GCST90001763	finngen_R9_OSTEON_DRUGS	ebi-a-GCST90001763	Osteonecrosis due to drugs	MR Egger	13	-0.0238338	0.032169	0.976448	0.916782	1.04	0.474276	MFI	B cell	CD20 on transitional
ebi-a-GCST90001763	finngen_R9_OSTEON_DRUGS	ebi-a-GCST90001763	Osteonecrosis due to drugs	Weighted median	13	-0.0127246	0.0230652	0.987356	0.943714	1.03302	0.581168	MFI	B cell	CD20 on transitional
ebi-a-GCST90001763	finngen_R9_OSTEON_DRUGS	ebi-a-GCST90001763	Osteonecrosis due to drugs	Simple mode	13	0.0549452	0.0395105	1.05648	0.977756	1.14155	0.189583	MFI	B cell	CD20 on transitional
ebi-a-GCST90001763	finngen_R9_OSTEON_DRUGS	ebi-a-GCST90001763	Osteonecrosis due to drugs	Weighted mode	13	-0.0162546	0.0251439	0.983877	0.936565	1.03358	0.53015	MFI	B cell	CD20 on transitional
ebi-a-GCST90001763	finngen_R9_OSTEON_DRUGS	ebi-a-GCST90001763	Osteonecrosis due to drugs	Inverse variance weighted	13	0.00653136	0.0158429	1.00655	0.975778	1.0383	0.68015	MFI	B cell	CD20 on transitional
ebi-a-GCST90001764	finngen_R9_OSTEON_DRUGS	ebi-a-GCST90001764	Osteonecrosis due to drugs	Inverse variance weighted	13	-0.0259656	0.0156997	0.974369	0.944842	1.00482	0.0981503	MFI	B cell	CD24 on CD24+ CD27+
ebi-a-GCST90001764	finngen_R9_OSTEON_DRUGS	ebi-a-GCST90001764	Osteonecrosis due to drugs	MR Egger	13	-0.0799326	0.0318767	0.923179	0.867265	0.982697	0.0291125	MFI	B cell	CD24 on CD24+ CD27+
ebi-a-GCST90001764	finngen_R9_OSTEON_DRUGS	ebi-a-GCST90001764	Osteonecrosis due to drugs	Weighted median	13	-0.0468634	0.023196	0.954218	0.911807	0.998602	0.0433495	MFI	B cell	CD24 on CD24+ CD27+
ebi-a-GCST90001764	finngen_R9_OSTEON_DRUGS	ebi-a-GCST90001764	Osteonecrosis due to drugs	Simple mode	13	-0.0341603	0.0313014	0.966417	0.908908	1.02756	0.296554	MFI	B cell	CD24 on CD24+ CD27+
ebi-a-GCST90001764	finngen_R9_OSTEON_DRUGS	ebi-a-GCST90001764	Osteonecrosis due to drugs	Weighted mode	13	-0.0411619	0.0243576	0.959674	0.914935	1.0066	0.116836	MFI	B cell	CD24 on CD24+ CD27+
ebi-a-GCST90001765	finngen_R9_OSTEON_DRUGS	ebi-a-GCST90001765	Osteonecrosis due to drugs	Inverse variance weighted	13	-0.0197079	0.015724	0.980485	0.950728	1.01117	0.210073	MFI	B cell	CD24 on IgD+ CD24+
ebi-a-GCST90001765	finngen_R9_OSTEON_DRUGS	ebi-a-GCST90001765	Osteonecrosis due to drugs	MR Egger	13	-0.0669794	0.0319276	0.935214	0.878484	0.995608	0.0598221	MFI	B cell	CD24 on IgD+ CD24+
ebi-a-GCST90001765	finngen_R9_OSTEON_DRUGS	ebi-a-GCST90001765	Osteonecrosis due to drugs	Weighted median	13	-0.0389865	0.0211459	0.961764	0.922717	1.00246	0.0652285	MFI	B cell	CD24 on IgD+ CD24+
ebi-a-GCST90001765	finngen_R9_OSTEON_DRUGS	ebi-a-GCST90001765	Osteonecrosis due to drugs	Simple mode	13	-0.0206548	0.0322094	0.979557	0.919629	1.04339	0.533405	MFI	B cell	CD24 on IgD+ CD24+
ebi-a-GCST90001765	finngen_R9_OSTEON_DRUGS	ebi-a-GCST90001765	Osteonecrosis due to drugs	Weighted mode	13	-0.0354454	0.0234015	0.965175	0.921906	1.01048	0.155745	MFI	B cell	CD24 on IgD+ CD24+
ebi-a-GCST90001766	finngen_R9_OSTEON_DRUGS	ebi-a-GCST90001766	Osteonecrosis due to drugs	Inverse variance weighted	13	-0.0245007	0.0159842	0.975797	0.9457	1.00685	0.125324	MFI	B cell	CD24 on IgD+ CD38-
ebi-a-GCST90001766	finngen_R9_OSTEON_DRUGS	ebi-a-GCST90001766	Osteonecrosis due to drugs	MR Egger	13	-0.0494432	0.032457	0.951759	0.893098	1.01427	0.155891	MFI	B cell	CD24 on IgD+ CD38-
ebi-a-GCST90001766	finngen_R9_OSTEON_DRUGS	ebi-a-GCST90001766	Osteonecrosis due to drugs	Weighted median	13	-0.0209105	0.0223315	0.979307	0.937367	1.02312	0.349084	MFI	B cell	CD24 on IgD+ CD38-
ebi-a-GCST90001766	finngen_R9_OSTEON_DRUGS	ebi-a-GCST90001766	Osteonecrosis due to drugs	Simple mode	13	-0.0348315	0.0305376	0.965768	0.909659	1.02534	0.276285	MFI	B cell	CD24 on IgD+ CD38-
ebi-a-GCST90001766	finngen_R9_OSTEON_DRUGS	ebi-a-GCST90001766	Osteonecrosis due to drugs	Weighted mode	13	-0.0184373	0.0240487	0.981732	0.936531	1.02911	0.458099	MFI	B cell	CD24 on IgD+ CD38-
ebi-a-GCST90001767	finngen_R9_OSTEON_DRUGS	ebi-a-GCST90001767	Osteonecrosis due to drugs	Inverse variance weighted	13	-0.0266672	0.0234937	0.973685	0.929866	1.01957	0.256342	MFI	B cell	CD24 on IgD+ CD38- unsw mem
ebi-a-GCST90001767	finngen_R9_OSTEON_DRUGS	ebi-a-GCST90001767	Osteonecrosis due to drugs	MR Egger	13	-0.0547042	0.0486927	0.946765	0.860586	1.04157	0.285164	MFI	B cell	CD24 on IgD+ CD38- unsw mem
ebi-a-GCST90001767	finngen_R9_OSTEON_DRUGS	ebi-a-GCST90001767	Osteonecrosis due to drugs	Weighted median	13	-0.0463424	0.0310093	0.954715	0.898417	1.01454	0.135053	MFI	B cell	CD24 on IgD+ CD38- unsw mem
ebi-a-GCST90001767	finngen_R9_OSTEON_DRUGS	ebi-a-GCST90001767	Osteonecrosis due to drugs	Simple mode	13	-0.0273391	0.0496049	0.973031	0.882881	1.07239	0.591654	MFI	B cell	CD24 on IgD+ CD38- unsw mem
ebi-a-GCST90001767	finngen_R9_OSTEON_DRUGS	ebi-a-GCST90001767	Osteonecrosis due to drugs	Weighted mode	13	-0.0481431	0.0317294	0.952997	0.895536	1.01415	0.155085	MFI	B cell	CD24 on IgD+ CD38- unsw mem
ebi-a-GCST90001768	finngen_R9_OSTEON_DRUGS	ebi-a-GCST90001768	Osteonecrosis due to drugs	Inverse variance weighted	13	-0.0234653	0.0157893	0.976808	0.947042	1.00751	0.13724	MFI	B cell	CD24 on IgD+ CD38br
ebi-a-GCST90001768	finngen_R9_OSTEON_DRUGS	ebi-a-GCST90001768	Osteonecrosis due to drugs	MR Egger	13	-0.058683	0.0320604	0.943006	0.885572	1.00416	0.0943946	MFI	B cell	CD24 on IgD+ CD38br
ebi-a-GCST90001768	finngen_R9_OSTEON_DRUGS	ebi-a-GCST90001768	Osteonecrosis due to drugs	Weighted median	13	-0.0173973	0.0230168	0.982753	0.939403	1.0281	0.449738	MFI	B cell	CD24 on IgD+ CD38br
ebi-a-GCST90001768	finngen_R9_OSTEON_DRUGS	ebi-a-GCST90001768	Osteonecrosis due to drugs	Simple mode	13	-0.00316572	0.0302971	0.996839	0.939368	1.05783	0.918507	MFI	B cell	CD24 on IgD+ CD38br
ebi-a-GCST90001768	finngen_R9_OSTEON_DRUGS	ebi-a-GCST90001768	Osteonecrosis due to drugs	Weighted mode	13	-0.0131816	0.0222174	0.986905	0.944851	1.03083	0.563994	MFI	B cell	CD24 on IgD+ CD38br
ebi-a-GCST90001769	finngen_R9_OSTEON_DRUGS	ebi-a-GCST90001769	Osteonecrosis due to drugs	Inverse variance weighted	13	-0.026166	0.015991	0.974173	0.944114	1.00519	0.101778	MFI	B cell	CD24 on IgD- CD38-
ebi-a-GCST90001769	finngen_R9_OSTEON_DRUGS	ebi-a-GCST90001769	Osteonecrosis due to drugs	MR Egger	13	-0.0761855	0.0324635	0.926644	0.86952	0.987521	0.038705	MFI	B cell	CD24 on IgD- CD38-
ebi-a-GCST90001769	finngen_R9_OSTEON_DRUGS	ebi-a-GCST90001769	Osteonecrosis due to drugs	Weighted median	13	-0.0369245	0.0229323	0.963749	0.92139	1.00806	0.107365	MFI	B cell	CD24 on IgD- CD38-
ebi-a-GCST90001769	finngen_R9_OSTEON_DRUGS	ebi-a-GCST90001769	Osteonecrosis due to drugs	Simple mode	13	-0.0317519	0.0319385	0.968747	0.909963	1.03133	0.33977	MFI	B cell	CD24 on IgD- CD38-
ebi-a-GCST90001769	finngen_R9_OSTEON_DRUGS	ebi-a-GCST90001769	Osteonecrosis due to drugs	Weighted mode	13	-0.0405779	0.0250472	0.960234	0.914232	1.00855	0.131184	MFI	B cell	CD24 on IgD- CD38-
ebi-a-GCST90001770	finngen_R9_OSTEON_DRUGS	ebi-a-GCST90001770	Osteonecrosis due to drugs	Inverse variance weighted	13	-0.0247553	0.0158843	0.975549	0.945645	1.0064	0.119121	MFI	B cell	CD24 on IgD- CD38dim
ebi-a-GCST90001770	finngen_R9_OSTEON_DRUGS	ebi-a-GCST90001770	Osteonecrosis due to drugs	MR Egger	13	-0.0573628	0.0322495	0.944251	0.886413	1.00586	0.1029	MFI	B cell	CD24 on IgD- CD38dim
ebi-a-GCST90001770	finngen_R9_OSTEON_DRUGS	ebi-a-GCST90001770	Osteonecrosis due to drugs	Weighted median	13	-0.0329962	0.0230842	0.967542	0.924741	1.01232	0.152893	MFI	B cell	CD24 on IgD- CD38dim
ebi-a-GCST90001770	finngen_R9_OSTEON_DRUGS	ebi-a-GCST90001770	Osteonecrosis due to drugs	Simple mode	13	-0.0376032	0.0312525	0.963095	0.905871	1.02393	0.252097	MFI	B cell	CD24 on IgD- CD38dim
ebi-a-GCST90001770	finngen_R9_OSTEON_DRUGS	ebi-a-GCST90001770	Osteonecrosis due to drugs	Weighted mode	13	-0.0351273	0.0233612	0.965483	0.922272	1.01072	0.158525	MFI	B cell	CD24 on IgD- CD38dim
ebi-a-GCST90001771	finngen_R9_OSTEON_DRUGS	ebi-a-GCST90001771	Osteonecrosis due to drugs	Inverse variance weighted	13	-0.0180133	0.0157679	0.982148	0.952259	1.01298	0.253285	MFI	B cell	CD24 on memory B cell
ebi-a-GCST90001771	finngen_R9_OSTEON_DRUGS	ebi-a-GCST90001771	Osteonecrosis due to drugs	MR Egger	13	-0.0583545	0.0320172	0.943315	0.885938	1.00441	0.0956345	MFI	B cell	CD24 on memory B cell
ebi-a-GCST90001771	finngen_R9_OSTEON_DRUGS	ebi-a-GCST90001771	Osteonecrosis due to drugs	Weighted median	13	-0.0278224	0.0230826	0.972561	0.929541	1.01757	0.228072	MFI	B cell	CD24 on memory B cell
ebi-a-GCST90001771	finngen_R9_OSTEON_DRUGS	ebi-a-GCST90001771	Osteonecrosis due to drugs	Simple mode	13	-0.0108731	0.0332248	0.989186	0.926822	1.05575	0.749112	MFI	B cell	CD24 on memory B cell
ebi-a-GCST90001771	finngen_R9_OSTEON_DRUGS	ebi-a-GCST90001771	Osteonecrosis due to drugs	Weighted mode	13	-0.0306794	0.0246063	0.969786	0.924125	1.0177	0.236254	MFI	B cell	CD24 on memory B cell
ebi-a-GCST90001772	finngen_R9_OSTEON_DRUGS	ebi-a-GCST90001772	Osteonecrosis due to drugs	Inverse variance weighted	13	-0.0137851	0.0158053	0.98631	0.956224	1.01734	0.383109	MFI	B cell	CD24 on unsw mem
ebi-a-GCST90001772	finngen_R9_OSTEON_DRUGS	ebi-a-GCST90001772	Osteonecrosis due to drugs	MR Egger	13	-0.0568996	0.0320933	0.944689	0.887096	1.00602	0.103893	MFI	B cell	CD24 on unsw mem
ebi-a-GCST90001772	finngen_R9_OSTEON_DRUGS	ebi-a-GCST90001772	Osteonecrosis due to drugs	Weighted median	13	-0.0249981	0.022821	0.975312	0.932648	1.01993	0.273342	MFI	B cell	CD24 on unsw mem
ebi-a-GCST90001772	finngen_R9_OSTEON_DRUGS	ebi-a-GCST90001772	Osteonecrosis due to drugs	Simple mode	13	-0.0191682	0.0286211	0.981014	0.927497	1.03762	0.515714	MFI	B cell	CD24 on unsw mem
ebi-a-GCST90001772	finngen_R9_OSTEON_DRUGS	ebi-a-GCST90001772	Osteonecrosis due to drugs	Weighted mode	13	-0.0236749	0.0225824	0.976603	0.93432	1.0208	0.315121	MFI	B cell	CD24 on unsw mem
ebi-a-GCST90001773	finngen_R9_OSTEON_DRUGS	ebi-a-GCST90001773	Osteonecrosis due to drugs	Inverse variance weighted	13	-0.0186883	0.0159637	0.981485	0.951251	1.01268	0.241729	MFI	B cell	CD24 on sw mem
ebi-a-GCST90001773	finngen_R9_OSTEON_DRUGS	ebi-a-GCST90001773	Osteonecrosis due to drugs	MR Egger	13	-0.0717125	0.0324096	0.930798	0.87351	0.991844	0.0489874	MFI	B cell	CD24 on sw mem
ebi-a-GCST90001773	finngen_R9_OSTEON_DRUGS	ebi-a-GCST90001773	Osteonecrosis due to drugs	Weighted median	13	-0.0320061	0.0227263	0.968501	0.926307	1.01262	0.159034	MFI	B cell	CD24 on sw mem
ebi-a-GCST90001773	finngen_R9_OSTEON_DRUGS	ebi-a-GCST90001773	Osteonecrosis due to drugs	Simple mode	13	-0.0304595	0.0315062	0.97	0.911912	1.03179	0.352737	MFI	B cell	CD24 on sw mem
ebi-a-GCST90001773	finngen_R9_OSTEON_DRUGS	ebi-a-GCST90001773	Osteonecrosis due to drugs	Weighted mode	13	-0.0342039	0.0245646	0.966374	0.920949	1.01404	0.189064	MFI	B cell	CD24 on sw mem
ebi-a-GCST90001774	finngen_R9_OSTEON_DRUGS	ebi-a-GCST90001774	Osteonecrosis due to drugs	Inverse variance weighted	13	-0.0194024	0.0156805	0.980785	0.9511	1.0114	0.215953	MFI	B cell	CD24 on transitional
ebi-a-GCST90001774	finngen_R9_OSTEON_DRUGS	ebi-a-GCST90001774	Osteonecrosis due to drugs	MR Egger	13	-0.0115021	0.0318356	0.988564	0.928765	1.05221	0.724722	MFI	B cell	CD24 on transitional
ebi-a-GCST90001774	finngen_R9_OSTEON_DRUGS	ebi-a-GCST90001774	Osteonecrosis due to drugs	Weighted median	13	-0.00868394	0.0229225	0.991354	0.9478	1.03691	0.704807	MFI	B cell	CD24 on transitional
ebi-a-GCST90001774	finngen_R9_OSTEON_DRUGS	ebi-a-GCST90001774	Osteonecrosis due to drugs	Simple mode	13	-0.0182808	0.0325896	0.981885	0.921128	1.04665	0.585162	MFI	B cell	CD24 on transitional
ebi-a-GCST90001774	finngen_R9_OSTEON_DRUGS	ebi-a-GCST90001774	Osteonecrosis due to drugs	Weighted mode	13	-0.00592326	0.0207046	0.994094	0.95456	1.03527	0.779692	MFI	B cell	CD24 on transitional
ebi-a-GCST90001775	finngen_R9_OSTEON_DRUGS	ebi-a-GCST90001775	Osteonecrosis due to drugs	Inverse variance weighted	13	-0.0223981	0.015919	0.977851	0.947812	1.00884	0.159426	MFI	B cell	CD25 on B cell
ebi-a-GCST90001775	finngen_R9_OSTEON_DRUGS	ebi-a-GCST90001775	Osteonecrosis due to drugs	MR Egger	13	-0.0179938	0.0323258	0.982167	0.921869	1.04641	0.588918	MFI	B cell	CD25 on B cell
ebi-a-GCST90001775	finngen_R9_OSTEON_DRUGS	ebi-a-GCST90001775	Osteonecrosis due to drugs	Weighted median	13	-0.0139535	0.0218306	0.986143	0.944838	1.02925	0.522711	MFI	B cell	CD25 on B cell
ebi-a-GCST90001775	finngen_R9_OSTEON_DRUGS	ebi-a-GCST90001775	Osteonecrosis due to drugs	Simple mode	13	-0.0682701	0.0395906	0.934008	0.864272	1.00937	0.110274	MFI	B cell	CD25 on B cell
ebi-a-GCST90001775	finngen_R9_OSTEON_DRUGS	ebi-a-GCST90001775	Osteonecrosis due to drugs	Weighted mode	13	0.00726732	0.0249582	1.00729	0.959205	1.05779	0.775885	MFI	B cell	CD25 on B cell
ebi-a-GCST90001776	finngen_R9_OSTEON_DRUGS	ebi-a-GCST90001776	Osteonecrosis due to drugs	MR Egger	13	0.0601559	0.0367965	1.062	0.988106	1.14142	0.130351	MFI	B cell	CD25 on CD20- CD38-
ebi-a-GCST90001776	finngen_R9_OSTEON_DRUGS	ebi-a-GCST90001776	Osteonecrosis due to drugs	Weighted median	13	0.00684141	0.0240536	1.00686	0.960498	1.05547	0.776086	MFI	B cell	CD25 on CD20- CD38-
ebi-a-GCST90001776	finngen_R9_OSTEON_DRUGS	ebi-a-GCST90001776	Osteonecrosis due to drugs	Simple mode	13	-0.0284834	0.0473756	0.971918	0.885733	1.06649	0.558876	MFI	B cell	CD25 on CD20- CD38-
ebi-a-GCST90001776	finngen_R9_OSTEON_DRUGS	ebi-a-GCST90001776	Osteonecrosis due to drugs	Weighted mode	13	0.0154872	0.0245071	1.01561	0.967977	1.06558	0.539274	MFI	B cell	CD25 on CD20- CD38-
ebi-a-GCST90001776	finngen_R9_OSTEON_DRUGS	ebi-a-GCST90001776	Osteonecrosis due to drugs	Inverse variance weighted	13	-0.0095967	0.0207177	0.990449	0.951036	1.0315	0.643213	MFI	B cell	CD25 on CD20- CD38-
ebi-a-GCST90001777	finngen_R9_OSTEON_DRUGS	ebi-a-GCST90001777	Osteonecrosis due to drugs	MR Egger	13	0.00596832	0.0319648	1.00599	0.944894	1.07103	0.855283	MFI	B cell	CD25 on CD24+ CD27+
ebi-a-GCST90001777	finngen_R9_OSTEON_DRUGS	ebi-a-GCST90001777	Osteonecrosis due to drugs	Weighted median	13	0.00668346	0.0212905	1.00671	0.965561	1.0496	0.753583	MFI	B cell	CD25 on CD24+ CD27+
ebi-a-GCST90001777	finngen_R9_OSTEON_DRUGS	ebi-a-GCST90001777	Osteonecrosis due to drugs	Simple mode	13	-0.019375	0.0377193	0.980812	0.910916	1.05607	0.616815	MFI	B cell	CD25 on CD24+ CD27+
ebi-a-GCST90001777	finngen_R9_OSTEON_DRUGS	ebi-a-GCST90001777	Osteonecrosis due to drugs	Weighted mode	13	0.0172607	0.0220071	1.01741	0.974459	1.06226	0.448058	MFI	B cell	CD25 on CD24+ CD27+
ebi-a-GCST90001777	finngen_R9_OSTEON_DRUGS	ebi-a-GCST90001777	Osteonecrosis due to drugs	Inverse variance weighted	13	-0.00600099	0.0155905	0.994017	0.964102	1.02486	0.700301	MFI	B cell	CD25 on CD24+ CD27+
ebi-a-GCST90001778	finngen_R9_OSTEON_DRUGS	ebi-a-GCST90001778	Osteonecrosis due to drugs	MR Egger	13	0.0266075	0.0318652	1.02696	0.964787	1.09315	0.421483	MFI	B cell	CD25 on IgD+ CD24+
ebi-a-GCST90001778	finngen_R9_OSTEON_DRUGS	ebi-a-GCST90001778	Osteonecrosis due to drugs	Weighted median	13	-0.0127604	0.0210645	0.987321	0.947388	1.02894	0.544663	MFI	B cell	CD25 on IgD+ CD24+
[truncated: 1,718 more rows]

## Sheet: FDR
id.outcome	id.exposure	outcome	exposure	method	nsnp	b	se	or	or_lci95	or_uci95	pval	p_fdr	Trait.type	Panel	Trait
[truncated: 731 more rows]
