# Supplementary material for: Identifying the causal relationship between immune factors and osteonecrosis: a two-sample Mendelian randomization study
Source: Sci Rep. 2024 Apr 23;14:9371. doi: 10.1038/s41598-024-59810-0 (PMC11039661; doi:10.1038/s41598-024-59810-0)
Supplement: Supplementary file 9 — Supplementary Table S9. [file 41598_2024_59810_MOESM9_ESM.xlsx]

## Sheet: Osteonecrosis
Table S9 Results of the Cochran Q,MR-Egger-intercept and MR-PRESSO tests for detecting horizontal and directional pleiotropy and between SNP-heterogeneity in the reverse Mendelian randomization of osteonecrosis.
Exporsure	Outcome	Cochrans			Egger			PRESSO			PRESSO Outliers corrected			PRESSO Global Test RSSobs	PRSSobs
		Q	Qdf	P	intercept	se	Pintercept	beta	sd	P	beta	sd	P
Osteonecrosis	ebi-a-GCST90001402	11.9731	18	0.848625	0.00873913	0.0131063	0.513857	-0.044383	0.0171102	0.018331	NA	NA	NA	13.3575	0.839
Osteonecrosis	ebi-a-GCST90001447	16.498	18	0.557832	0.0144404	0.0125913	0.267326	0.049271	0.0193575	0.0202976	NA	NA	NA	19.8162	0.523
Osteonecrosis	ebi-a-GCST90001450	20.1144	18	0.326417	0.0125435	0.0149626	0.413483	-0.0509105	0.023532	0.0442043	NA	NA	NA	21.3225	0.392
Osteonecrosis	ebi-a-GCST90001454	12.6185	18	0.813718	0.0195351	0.0135677	0.168078	-0.0557795	0.0180476	0.00630645	NA	NA	NA	13.718	0.831
Osteonecrosis	ebi-a-GCST90001455	11.4813	18	0.872828	0.0139084	0.0138425	0.3291	-0.0438561	0.0175475	0.0223414	NA	NA	NA	13.1929	0.87
Osteonecrosis	ebi-a-GCST90001566	14.3413	18	0.706583	0.00618827	0.0105296	0.564457	0.0331181	0.0148979	0.0392635	NA	NA	NA	16.503	0.71
Osteonecrosis	ebi-a-GCST90001567	15.6173	18	0.619234	0.0110702	0.0118058	0.361535	0.0440788	0.0174706	0.021264	NA	NA	NA	16.5584	0.722
Osteonecrosis	ebi-a-GCST90001664	16.8015	18	0.536792	0.00505002	0.0121278	0.682328	0.0382843	0.0185563	0.0538285	NA	NA	NA	18.4104	0.593
Osteonecrosis	ebi-a-GCST90001665	14.7602	18	0.678363	-0.00309356	0.0128546	0.812699	0.047806	0.0184563	0.0184751	NA	NA	NA	16.8447	0.679
Osteonecrosis	ebi-a-GCST90001666	17.0211	18	0.521653	-0.00784134	0.0115464	0.506206	0.0392183	0.0178067	0.0409082	NA	NA	NA	18.3297	0.581
Osteonecrosis	ebi-a-GCST90001698	20.7363	18	0.292924	-0.651338	2.05626	0.755284	6.55264	3.17336	0.0536454	NA	NA	NA	27.2668	0.221
Osteonecrosis	ebi-a-GCST90001700	18.6452	18	0.413973	-0.0189506	0.081705	0.819354	0.290733	0.126057	0.0331981	NA	NA	NA	22.9562	0.351
Osteonecrosis	ebi-a-GCST90001766	12.2517	18	0.833973	0.00113344	0.0130429	0.931765	-0.0488872	0.0172995	0.0111963	NA	NA	NA	14.0854	0.847
Osteonecrosis	ebi-a-GCST90001769	16.5045	18	0.557379	0.00824155	0.0130487	0.536048	-0.0563174	0.0200866	0.0117424	NA	NA	NA	17.5392	0.648
Osteonecrosis	ebi-a-GCST90001771	11.021	18	0.893461	-0.00223951	0.0128604	0.863812	-0.0427005	0.0161768	0.0166501	NA	NA	NA	12.1967	0.896
Osteonecrosis	ebi-a-GCST90001772	10.0798	18	0.92927	0.00943907	0.0128924	0.474054	-0.0476288	0.0155064	0.00657576	NA	NA	NA	11.1035	0.95
Osteonecrosis	ebi-a-GCST90001776	13.5944	18	0.755124	0.00714402	0.0128669	0.585975	0.0486748	0.0179967	0.0145076	NA	NA	NA	14.4835	0.805
Osteonecrosis	ebi-a-GCST90001778	14.6416	18	0.68641	0.00336905	0.0127951	0.795478	-0.054163	0.0185358	0.00910071	NA	NA	NA	15.4171	0.734
Osteonecrosis	ebi-a-GCST90001787	23.5611	18	0.169941	0.0108353	0.0148643	0.475954	-0.0546661	0.0235766	0.0323804	NA	NA	NA	24.9951	0.244
Osteonecrosis	ebi-a-GCST90001802	11.8655	18	0.854101	-0.00225014	0.0129927	0.864551	-0.0496071	0.0169447	0.0089927	NA	NA	NA	12.6534	0.889
Osteonecrosis	ebi-a-GCST90001803	15.6502	18	0.616944	0.00152373	0.0129702	0.907857	-0.0599112	0.0194783	0.0065152	NA	NA	NA	18.6442	0.582
Osteonecrosis	ebi-a-GCST90001810	11.7149	18	0.861602	-0.014445	0.0174174	0.418405	0.0584579	0.0223462	0.0174998	NA	NA	NA	13.2179	0.844
Osteonecrosis	ebi-a-GCST90001812	26.1032	18	0.0974211	0.00405783	0.015937	0.802073	0.0537437	0.0249949	0.0453803	NA	NA	NA	28.4652	0.123
Osteonecrosis	ebi-a-GCST90001819	15.6167	18	0.619275	0.0100294	0.0128758	0.446727	0.0543993	0.0193121	0.0114166	NA	NA	NA	17.6409	0.647
Osteonecrosis	ebi-a-GCST90001822	17.0959	18	0.51652	-0.0160153	0.0130459	0.236321	0.0452832	0.0204389	0.0398537	NA	NA	NA	18.9813	0.55
Osteonecrosis	ebi-a-GCST90001823	21.8993	18	0.236486	-0.0342281	0.0181401	0.0763751	0.0666584	0.0308036	0.0441584	NA	NA	NA	23.7455	0.284
Osteonecrosis	ebi-a-GCST90002009	12.478	18	0.821601	-0.00997741	0.013008	0.453591	-0.0535303	0.0173862	0.00647115	NA	NA	NA	13.8307	0.815
Osteonecrosis	ebi-a-GCST90002030	23.187	18	0.183504	-0.00873416	0.0162418	0.597715	-0.0589908	0.0250677	0.0301796	NA	NA	NA	28.2094	0.155
Osteonecrosis	ebi-a-GCST90002042	12.7625	18	0.805482	-0.0160472	0.0194199	0.420065	0.0659412	0.0267504	0.0239851	NA	NA	NA	13.5547	0.852
Osteonecrosis	ebi-a-GCST90002053	17.2665	18	0.50486	-0.00729357	0.0194586	0.712426	0.0628655	0.0310661	0.0581165	NA	NA	NA	18.7869	0.551
Osteonecrosis	ebi-a-GCST90002054	11.0564	18	0.89195	-0.0132622	0.0142315	0.364441	-0.0546451	0.0176442	0.00621922	NA	NA	NA	12.2151	0.916
