# Supplementary material for: Identifying the causal relationship between immune factors and osteonecrosis: a two-sample Mendelian randomization study
Source: Sci Rep. 2024 Apr 23;14:9371. doi: 10.1038/s41598-024-59810-0 (PMC11039661; doi:10.1038/s41598-024-59810-0)
Supplement: Supplementary file 10 — Supplementary Table S10. [file 41598_2024_59810_MOESM10_ESM.xlsx]

## Sheet: Osteonecrosis due to drugs
Table S10 Results of the Cochran Q,MR-Egger-intercept and MR-PRESSO tests for detecting horizontal and directional pleiotropy and between SNP-heterogeneity in the reverse Mendelian randomization of drug induced osteonecrosis.
Exporsure	Outcome	Cochrans			Egger			PRESSO			PRESSO Outliers corrected			PRESSO Global Test RSSobs	PRSSobs
		Q	Qdf	P	intercept	se	Pintercept	beta	sd	P	beta	sd	P
Osteonecrosis due to drugs	ebi-a-GCST90001422	8.47425	12	0.747059	-0.00351843	0.0194628	0.85983	0.0321031	0.0129036	0.0285405	NA	NA	NA	11.6169	0.707
Osteonecrosis due to drugs	ebi-a-GCST90001423	7.08834	12	0.851721	-0.0155715	0.0195594	0.442809	0.0387969	0.0118595	0.00668599	NA	NA	NA	10.8876	0.721
Osteonecrosis due to drugs	ebi-a-GCST90001444	7.08714	12	0.851802	-0.0133349	0.0195114	0.508466	0.0322171	0.0118294	0.0184879	NA	NA	NA	10.4359	0.737
Osteonecrosis due to drugs	ebi-a-GCST90001472	12.0966	12	0.437951	-0.0093207	0.0219028	0.678644	0.0343707	0.0166736	0.0616206	NA	NA	NA	14.3114	0.475
Osteonecrosis due to drugs	ebi-a-GCST90001514	3.33989	12	0.992631	0.00594207	0.0260148	0.823517	0.0449876	0.0108246	0.0013321	NA	NA	NA	3.84201	0.997
Osteonecrosis due to drugs	ebi-a-GCST90001522	9.2983	12	0.677262	-0.00878048	0.0271635	0.752571	0.0429876	0.018853	0.0416678	NA	NA	NA	10.4269	0.739
Osteonecrosis due to drugs	ebi-a-GCST90001624	9.33043	12	0.674478	0.00822177	0.0194617	0.680829	0.0308143	0.0135299	0.0418669	NA	NA	NA	10.9004	0.7
Osteonecrosis due to drugs	ebi-a-GCST90001625	9.90819	12	0.624015	0.000298842	0.0174707	0.986659	0.0294449	0.0125141	0.0365173	NA	NA	NA	11.7147	0.622
Osteonecrosis due to drugs	ebi-a-GCST90001639	9.09261	12	0.695	0.00447972	0.0200123	0.826979	0.0321287	0.0137408	0.0375087	NA	NA	NA	10.1083	0.752
Osteonecrosis due to drugs	ebi-a-GCST90001664	10.48	12	0.573927	-0.000617073	0.018879	0.974511	-0.0348894	0.0139173	0.0275639	NA	NA	NA	11.6568	0.648
Osteonecrosis due to drugs	ebi-a-GCST90001666	9.83197	12	0.630699	-0.000794731	0.0179437	0.965467	-0.0279789	0.0128062	0.0494667	NA	NA	NA	10.7094	0.682
Osteonecrosis due to drugs	ebi-a-GCST90001853	10.3843	12	0.582286	-0.0160959	0.0220489	0.480641	-0.0427998	0.0161799	0.0213658	NA	NA	NA	11.9262	0.616
Osteonecrosis due to drugs	ebi-a-GCST90001854	11.1563	12	0.51557	-0.0208179	0.0218618	0.361426	-0.038984	0.0166271	0.0370739	NA	NA	NA	12.4947	0.588
Osteonecrosis due to drugs	ebi-a-GCST90001857	9.96777	12	0.618789	-0.0103159	0.022107	0.649867	-0.0386964	0.0158947	0.0314701	NA	NA	NA	11.2438	0.666
Osteonecrosis due to drugs	ebi-a-GCST90001860	9.02075	12	0.701157	0.0123174	0.0221185	0.58876	-0.0398667	0.015127	0.0217551	NA	NA	NA	10.2884	0.736
Osteonecrosis due to drugs	ebi-a-GCST90001868	9.47427	12	0.661976	-0.00306384	0.0219143	0.891337	-0.0380517	0.0153607	0.0291062	NA	NA	NA	10.4723	0.741
Osteonecrosis due to drugs	ebi-a-GCST90001930	15.0752	12	0.237347	-0.0270867	0.0246853	0.295958	-0.0403805	0.0196288	0.0620761	NA	NA	NA	16.678	0.333
Osteonecrosis due to drugs	ebi-a-GCST90001937	6.08402	12	0.911788	0.0142986	0.0206273	0.502564	-0.0416003	0.0115868	0.00371123	NA	NA	NA	6.7392	0.945
Osteonecrosis due to drugs	ebi-a-GCST90001980	10.3324	12	0.586822	-0.0143073	0.0201534	0.49253	-0.0389495	0.014759	0.0216121	NA	NA	NA	11.811	0.633
Osteonecrosis due to drugs	ebi-a-GCST90001985	8.78478	12	0.721195	-0.0113246	0.0202964	0.588048	-0.0329187	0.0137069	0.0334196	NA	NA	NA	9.95055	0.759
Osteonecrosis due to drugs	ebi-a-GCST90001999	18.4063	12	0.103898	-0.0169994	0.025777	0.523154	-0.0457732	0.0198582	0.0398354	NA	NA	NA	22.3319	0.149
Osteonecrosis due to drugs	ebi-a-GCST90002013	11.5279	12	0.484298	-0.011626	0.0227178	0.618938	-0.0355814	0.0173569	0.0628732	NA	NA	NA	14.0504	0.516
Osteonecrosis due to drugs	ebi-a-GCST90002086	9.86853	12	0.627493	-0.0027642	0.0214176	0.899638	-0.0351106	0.0152951	0.0405225	NA	NA	NA	12.2162	0.607
Osteonecrosis due to drugs	ebi-a-GCST90002120	7.03986	12	0.854968	-0.0341926	0.0221733	0.15132	-0.0409089	0.0133898	0.00998711	NA	NA	NA	8.65608	0.843
Osteonecrosis due to drugs	ebi-a-GCST90002121	6.33841	12	0.898072	0.00358649	0.0218921	0.872839	-0.0347366	0.0125385	0.0169495	NA	NA	NA	7.37177	0.911
